# Supplementary material for: Heterarchy of transcription factors driving basal and luminal cell phenotypes in human urothelium
Source: Cell Death Differ. 2017 Mar 10;24(5):809–18. doi: 10.1038/cdd.2017.10 (PMC5423105; doi:10.1038/cdd.2017.10)
Supplement: Supplementary Table 21 [file cdd201710x11.xlsx]

## Sheet: control24_p63
PositionID	Offset	Sequence	Motif Name	Strand	MotifScore
MACS_peak_45817	60	GCTGCTTGCAAAGACTTGCC	p63(p53)/Keratinocyte-p63-ChIP-Seq(GSE17611)/Homer	+	8.66439
MACS_peak_45817	81	TGCTTGCAAAGACTTGCCTT	p63(p53)/Keratinocyte-p63-ChIP-Seq(GSE17611)/Homer	-	9.90125
MACS_peak_45814	-45	TCGGCATGTCTTAACCTGCA	p63(p53)/Keratinocyte-p63-ChIP-Seq(GSE17611)/Homer	+	11.4157
MACS_peak_45814	-24	GGCATGTCTTAACCTGCATA	p63(p53)/Keratinocyte-p63-ChIP-Seq(GSE17611)/Homer	-	11.8061
MACS_peak_45782	-67	AGGGCAAGTATAAGCAAGTG	p63(p53)/Keratinocyte-p63-ChIP-Seq(GSE17611)/Homer	+	8.63487
MACS_peak_45782	-46	GGCAAGTATAAGCAAGTGAA	p63(p53)/Keratinocyte-p63-ChIP-Seq(GSE17611)/Homer	-	7.98324
MACS_peak_45774	-43	ATTTCAGGTTCTAACATGTT	p63(p53)/Keratinocyte-p63-ChIP-Seq(GSE17611)/Homer	+	9.35165
MACS_peak_45774	-22	TTCAGGTTCTAACATGTTGT	p63(p53)/Keratinocyte-p63-ChIP-Seq(GSE17611)/Homer	-	9.21904
MACS_peak_45767	-87	TTGGCTTGTTTGGTCATGTC	p63(p53)/Keratinocyte-p63-ChIP-Seq(GSE17611)/Homer	+	9.14083
MACS_peak_45767	-66	GGCTTGTTTGGTCATGTCAT	p63(p53)/Keratinocyte-p63-ChIP-Seq(GSE17611)/Homer	-	9.95754
MACS_peak_45730	-68	GAGGCAGGCCCGTACACGTA	p63(p53)/Keratinocyte-p63-ChIP-Seq(GSE17611)/Homer	+	8.62829
MACS_peak_45730	-47	GGCAGGCCCGTACACGTATC	p63(p53)/Keratinocyte-p63-ChIP-Seq(GSE17611)/Homer	-	8.61755
MACS_peak_45728	-41	TCATCATGTTGGAGCTTGCC	p63(p53)/Keratinocyte-p63-ChIP-Seq(GSE17611)/Homer	+	9.92667
MACS_peak_45728	-20	ATCATGTTGGAGCTTGCCCT	p63(p53)/Keratinocyte-p63-ChIP-Seq(GSE17611)/Homer	-	10.7
MACS_peak_45719	-53	CATCCAAGTCCAGGCAAGTT	p63(p53)/Keratinocyte-p63-ChIP-Seq(GSE17611)/Homer	+	8.67298
MACS_peak_45719	-32	TCCAAGTCCAGGCAAGTTTC	p63(p53)/Keratinocyte-p63-ChIP-Seq(GSE17611)/Homer	-	7.70631
MACS_peak_45718	-100	TCATCAAGCAATAACTTGCT	p63(p53)/Keratinocyte-p63-ChIP-Seq(GSE17611)/Homer	+	8.02046
MACS_peak_45718	-79	ATCAAGCAATAACTTGCTGC	p63(p53)/Keratinocyte-p63-ChIP-Seq(GSE17611)/Homer	-	7.89448
MACS_peak_45717	47	TGCTTGCTTACTCATGTACA	p63(p53)/Keratinocyte-p63-ChIP-Seq(GSE17611)/Homer	-	7.66566
MACS_peak_45695	57	ATAACATGTAACTGCTAGTT	p63(p53)/Keratinocyte-p63-ChIP-Seq(GSE17611)/Homer	+	7.44735
MACS_peak_45695	78	AACATGTAACTGCTAGTTTC	p63(p53)/Keratinocyte-p63-ChIP-Seq(GSE17611)/Homer	-	7.29423
MACS_peak_45691	-61	TCTGCAGGCTAAATCTTGTT	p63(p53)/Keratinocyte-p63-ChIP-Seq(GSE17611)/Homer	+	7.89575
MACS_peak_45691	-40	TGCAGGCTAAATCTTGTTAC	p63(p53)/Keratinocyte-p63-ChIP-Seq(GSE17611)/Homer	-	8.05378
MACS_peak_45687	41	GGCTCCTGTCCAGGCAGGCT	p63(p53)/Keratinocyte-p63-ChIP-Seq(GSE17611)/Homer	+	7.74438
MACS_peak_45686	-100	GCCCTGCTGGGACTTGTAGT	p63(p53)/Keratinocyte-p63-ChIP-Seq(GSE17611)/Homer	-	7.96421
MACS_peak_45681	-83	CTTTCAAGCCACAACATGTC	p63(p53)/Keratinocyte-p63-ChIP-Seq(GSE17611)/Homer	+	9.99886
MACS_peak_45681	-62	TTCAAGCCACAACATGTCTG	p63(p53)/Keratinocyte-p63-ChIP-Seq(GSE17611)/Homer	-	9.64336
MACS_peak_26918	-44	CCTGCATGGCCAGGCCTGTT	p63(p53)/Keratinocyte-p63-ChIP-Seq(GSE17611)/Homer	+	8.04132
MACS_peak_26918	-23	TGCATGGCCAGGCCTGTTCT	p63(p53)/Keratinocyte-p63-ChIP-Seq(GSE17611)/Homer	-	8.20058
MACS_peak_26896	16	GATGCCTGTCCGTACCCGCC	p63(p53)/Keratinocyte-p63-ChIP-Seq(GSE17611)/Homer	+	7.41151
MACS_peak_26894	63	GGCATGAAAAAACAGGATTT	p63(p53)/Keratinocyte-p63-ChIP-Seq(GSE17611)/Homer	-	7.16999
MACS_peak_26874	-81	TAGTCCTGCTCAGACTTGCA	p63(p53)/Keratinocyte-p63-ChIP-Seq(GSE17611)/Homer	+	9.39796
MACS_peak_26874	-60	GTCCTGCTCAGACTTGCAGC	p63(p53)/Keratinocyte-p63-ChIP-Seq(GSE17611)/Homer	-	9.33069
MACS_peak_26862	-16	GAGGGATGTCTGGGCTTGTC	p63(p53)/Keratinocyte-p63-ChIP-Seq(GSE17611)/Homer	+	7.39868
MACS_peak_26862	63	TCAGCCTGTACCTGCCTGCC	p63(p53)/Keratinocyte-p63-ChIP-Seq(GSE17611)/Homer	+	8.47213
MACS_peak_26862	84	AGCCTGTACCTGCCTGCCAC	p63(p53)/Keratinocyte-p63-ChIP-Seq(GSE17611)/Homer	-	7.51168
MACS_peak_26862	5	GGGATGTCTGGGCTTGTCCC	p63(p53)/Keratinocyte-p63-ChIP-Seq(GSE17611)/Homer	-	8.00355
MACS_peak_26835	-26	CAGGCAGGTCTGAGCTTGTT	p63(p53)/Keratinocyte-p63-ChIP-Seq(GSE17611)/Homer	+	11.6964
MACS_peak_26835	-5	GGCAGGTCTGAGCTTGTTGC	p63(p53)/Keratinocyte-p63-ChIP-Seq(GSE17611)/Homer	-	11.3182
MACS_peak_26809	24	CACTCATGCCCCAACCTGCC	p63(p53)/Keratinocyte-p63-ChIP-Seq(GSE17611)/Homer	+	9.87165
MACS_peak_26809	45	CTCATGCCCCAACCTGCCTT	p63(p53)/Keratinocyte-p63-ChIP-Seq(GSE17611)/Homer	-	8.82897
MACS_peak_26801	-76	GGAACATGCATCAGCACGCT	p63(p53)/Keratinocyte-p63-ChIP-Seq(GSE17611)/Homer	+	8.34465
MACS_peak_26801	16	CAGGCATGTCCAGACCAGTT	p63(p53)/Keratinocyte-p63-ChIP-Seq(GSE17611)/Homer	+	11.0631
MACS_peak_26801	37	GGCATGTCCAGACCAGTTCC	p63(p53)/Keratinocyte-p63-ChIP-Seq(GSE17611)/Homer	-	10.7553
MACS_peak_26801	-55	AACATGCATCAGCACGCTCC	p63(p53)/Keratinocyte-p63-ChIP-Seq(GSE17611)/Homer	-	7.81012
MACS_peak_26791	-52	AAAACATGTTTTTTCTTGAA	p63(p53)/Keratinocyte-p63-ChIP-Seq(GSE17611)/Homer	+	7.75426
MACS_peak_26791	-31	AACATGTTTTTTCTTGAAAT	p63(p53)/Keratinocyte-p63-ChIP-Seq(GSE17611)/Homer	-	7.52683
MACS_peak_26773	106	CAGGCAAGTTGCTACAGGTC	p63(p53)/Keratinocyte-p63-ChIP-Seq(GSE17611)/Homer	+	9.46245
MACS_peak_26773	127	GGCAAGTTGCTACAGGTCCT	p63(p53)/Keratinocyte-p63-ChIP-Seq(GSE17611)/Homer	-	9.28803
MACS_peak_26747	37	GTTGCCTGTTTGAGCTTGTT	p63(p53)/Keratinocyte-p63-ChIP-Seq(GSE17611)/Homer	+	9.41672
MACS_peak_26747	58	TGCCTGTTTGAGCTTGTTTC	p63(p53)/Keratinocyte-p63-ChIP-Seq(GSE17611)/Homer	-	10.3277
MACS_peak_26743	35	CCAGCAGGCCTGAGCTGGAA	p63(p53)/Keratinocyte-p63-ChIP-Seq(GSE17611)/Homer	+	7.62636
MACS_peak_26743	56	AGCAGGCCTGAGCTGGAAGG	p63(p53)/Keratinocyte-p63-ChIP-Seq(GSE17611)/Homer	-	7.79518
MACS_peak_26740	56	CAGACAAGCAGGGGCAAGTC	p63(p53)/Keratinocyte-p63-ChIP-Seq(GSE17611)/Homer	+	9.44744
MACS_peak_26740	77	GACAAGCAGGGGCAAGTCTG	p63(p53)/Keratinocyte-p63-ChIP-Seq(GSE17611)/Homer	-	9.78168
MACS_peak_26733	21	AGGGCCAGCCTGGACACGTC	p63(p53)/Keratinocyte-p63-ChIP-Seq(GSE17611)/Homer	+	8.70855
MACS_peak_26733	42	GGCCAGCCTGGACACGTCAG	p63(p53)/Keratinocyte-p63-ChIP-Seq(GSE17611)/Homer	-	8.34618
MACS_peak_26725	45	ACAACAGGATGGGGCTTGTC	p63(p53)/Keratinocyte-p63-ChIP-Seq(GSE17611)/Homer	+	8.68891
MACS_peak_26725	66	AACAGGATGGGGCTTGTCTG	p63(p53)/Keratinocyte-p63-ChIP-Seq(GSE17611)/Homer	-	9.7289
MACS_peak_26717	-40	CAGGCAGGCCAGGACAGGCT	p63(p53)/Keratinocyte-p63-ChIP-Seq(GSE17611)/Homer	+	10.318
MACS_peak_26717	-19	GGCAGGCCAGGACAGGCTTG	p63(p53)/Keratinocyte-p63-ChIP-Seq(GSE17611)/Homer	-	10.6717
MACS_peak_26715	59	TGCGCCGGCCCCAGCTTGCC	p63(p53)/Keratinocyte-p63-ChIP-Seq(GSE17611)/Homer	+	8.62268
MACS_peak_26715	80	CGCCGGCCCCAGCTTGCCAG	p63(p53)/Keratinocyte-p63-ChIP-Seq(GSE17611)/Homer	-	7.22612
MACS_peak_26673	-7	AGAGCTTGTGCTGGCAGGTC	p63(p53)/Keratinocyte-p63-ChIP-Seq(GSE17611)/Homer	+	7.79126
MACS_peak_26673	14	AGCTTGTGCTGGCAGGTCCT	p63(p53)/Keratinocyte-p63-ChIP-Seq(GSE17611)/Homer	-	7.59353
MACS_peak_26669	-95	CTGGCCAGCTGCAACTTGAC	p63(p53)/Keratinocyte-p63-ChIP-Seq(GSE17611)/Homer	+	7.20487
MACS_peak_26669	-74	GGCCAGCTGCAACTTGACTC	p63(p53)/Keratinocyte-p63-ChIP-Seq(GSE17611)/Homer	-	7.83624
MACS_peak_26661	-10	CATGCAGGTACTAACAGGTC	p63(p53)/Keratinocyte-p63-ChIP-Seq(GSE17611)/Homer	+	9.21564
MACS_peak_26661	11	TGCAGGTACTAACAGGTCAG	p63(p53)/Keratinocyte-p63-ChIP-Seq(GSE17611)/Homer	-	8.38024
MACS_peak_26657	-30	CAGGCAAGAATGTACCTGCG	p63(p53)/Keratinocyte-p63-ChIP-Seq(GSE17611)/Homer	+	7.55084
MACS_peak_26657	-9	GGCAAGAATGTACCTGCGAG	p63(p53)/Keratinocyte-p63-ChIP-Seq(GSE17611)/Homer	-	7.3635
MACS_peak_26636	36	GGGACATGCCTCAGCCAGCA	p63(p53)/Keratinocyte-p63-ChIP-Seq(GSE17611)/Homer	+	9.44586
MACS_peak_26636	57	GACATGCCTCAGCCAGCACG	p63(p53)/Keratinocyte-p63-ChIP-Seq(GSE17611)/Homer	-	8.89079
MACS_peak_26631	56	CAGACAAGAGCGAACAAGCT	p63(p53)/Keratinocyte-p63-ChIP-Seq(GSE17611)/Homer	+	8.09111
MACS_peak_26631	77	GACAAGAGCGAACAAGCTTG	p63(p53)/Keratinocyte-p63-ChIP-Seq(GSE17611)/Homer	-	7.3788
MACS_peak_26622	26	CTGGCAGGTTGAAACAGGAA	p63(p53)/Keratinocyte-p63-ChIP-Seq(GSE17611)/Homer	+	7.49923
MACS_peak_26622	47	GGCAGGTTGAAACAGGAAAC	p63(p53)/Keratinocyte-p63-ChIP-Seq(GSE17611)/Homer	-	7.86688
MACS_peak_26617	-106	CCTTCCAGCCCAGACAAGCA	p63(p53)/Keratinocyte-p63-ChIP-Seq(GSE17611)/Homer	+	7.64361
MACS_peak_26617	-52	CGCACATGCAGGCACATGCA	p63(p53)/Keratinocyte-p63-ChIP-Seq(GSE17611)/Homer	+	8.74771
MACS_peak_26617	-31	CACATGCAGGCACATGCACA	p63(p53)/Keratinocyte-p63-ChIP-Seq(GSE17611)/Homer	-	9.37897
MACS_peak_26617	-85	TTCCAGCCCAGACAAGCAGG	p63(p53)/Keratinocyte-p63-ChIP-Seq(GSE17611)/Homer	-	7.07231
MACS_peak_26599	-26	TAAACATGCCTGGACAAGGG	p63(p53)/Keratinocyte-p63-ChIP-Seq(GSE17611)/Homer	+	7.57015
MACS_peak_26599	-5	AACATGCCTGGACAAGGGCA	p63(p53)/Keratinocyte-p63-ChIP-Seq(GSE17611)/Homer	-	7.87181
MACS_peak_26595	-124	AGGGCAAGAGCAGACAGGTA	p63(p53)/Keratinocyte-p63-ChIP-Seq(GSE17611)/Homer	+	8.33726
MACS_peak_26595	-103	GGCAAGAGCAGACAGGTATC	p63(p53)/Keratinocyte-p63-ChIP-Seq(GSE17611)/Homer	-	7.94933
MACS_peak_26593	47	CTGACCAGTCCAGGCAGGTT	p63(p53)/Keratinocyte-p63-ChIP-Seq(GSE17611)/Homer	+	9.34356
MACS_peak_26593	68	GACCAGTCCAGGCAGGTTTG	p63(p53)/Keratinocyte-p63-ChIP-Seq(GSE17611)/Homer	-	9.49027
MACS_peak_26589	-19	CCTGCATGCCTGTACTTGTT	p63(p53)/Keratinocyte-p63-ChIP-Seq(GSE17611)/Homer	+	11.3647
MACS_peak_26589	2	TGCATGCCTGTACTTGTTTG	p63(p53)/Keratinocyte-p63-ChIP-Seq(GSE17611)/Homer	-	12.1584
MACS_peak_26586	76	TAGACAGGCTCAGGCATGCC	p63(p53)/Keratinocyte-p63-ChIP-Seq(GSE17611)/Homer	+	12.2869
MACS_peak_26586	97	GACAGGCTCAGGCATGCCAG	p63(p53)/Keratinocyte-p63-ChIP-Seq(GSE17611)/Homer	-	11.7131
MACS_peak_26546	-73	GACTTGTTGGGACAGGGTTG	p63(p53)/Keratinocyte-p63-ChIP-Seq(GSE17611)/Homer	-	7.20399
MACS_peak_26522	120	GGCACACGTCTCAGCATGCC	p63(p53)/Keratinocyte-p63-ChIP-Seq(GSE17611)/Homer	+	8.37036
MACS_peak_26517	24	ACAACAAATCCCGGCATGCC	p63(p53)/Keratinocyte-p63-ChIP-Seq(GSE17611)/Homer	+	7.42647
MACS_peak_26509	-32	AAAACAAGTACCTTCAAGTT	p63(p53)/Keratinocyte-p63-ChIP-Seq(GSE17611)/Homer	+	7.40874
MACS_peak_26502	8	TAAACATGTCAAAGCATCCA	p63(p53)/Keratinocyte-p63-ChIP-Seq(GSE17611)/Homer	+	7.03297
MACS_peak_26495	-51	TGGGCATGCATAGACATGCG	p63(p53)/Keratinocyte-p63-ChIP-Seq(GSE17611)/Homer	+	11.2661
MACS_peak_26495	-30	GGCATGCATAGACATGCGAC	p63(p53)/Keratinocyte-p63-ChIP-Seq(GSE17611)/Homer	-	11.3755
MACS_peak_26485	90	TGCGTGACTGAGCCTGCTTT	p63(p53)/Keratinocyte-p63-ChIP-Seq(GSE17611)/Homer	-	7.33249
MACS_peak_26484	-24	AACACAGGTTTGAACTTGGC	p63(p53)/Keratinocyte-p63-ChIP-Seq(GSE17611)/Homer	+	7.75466
MACS_peak_26484	-3	AACACAGGTTTGAACTTGAC	p63(p53)/Keratinocyte-p63-ChIP-Seq(GSE17611)/Homer	+	9.06019
MACS_peak_26484	18	CACAGGTTTGAACTTGACTA	p63(p53)/Keratinocyte-p63-ChIP-Seq(GSE17611)/Homer	-	9.03024
MACS_peak_26484	-3	CACAGGTTTGAACTTGGCTA	p63(p53)/Keratinocyte-p63-ChIP-Seq(GSE17611)/Homer	-	7.76859
MACS_peak_26483	41	TGCCTGCTGGCTCTTGTTTT	p63(p53)/Keratinocyte-p63-ChIP-Seq(GSE17611)/Homer	-	7.44569
MACS_peak_26481	35	GCAGCATGCTCAGGCATGAA	p63(p53)/Keratinocyte-p63-ChIP-Seq(GSE17611)/Homer	+	10.7981
MACS_peak_26481	56	AGCATGCTCAGGCATGAATG	p63(p53)/Keratinocyte-p63-ChIP-Seq(GSE17611)/Homer	-	11.56
MACS_peak_26477	66	TTTACAAGCTGAGACAAGCA	p63(p53)/Keratinocyte-p63-ChIP-Seq(GSE17611)/Homer	+	9.11517
MACS_peak_26477	87	TACAAGCTGAGACAAGCACC	p63(p53)/Keratinocyte-p63-ChIP-Seq(GSE17611)/Homer	-	9.65868
MACS_peak_26471	104	GAATCATGTTCTCACATGCG	p63(p53)/Keratinocyte-p63-ChIP-Seq(GSE17611)/Homer	+	8.37326
MACS_peak_26471	125	ATCATGTTCTCACATGCGTT	p63(p53)/Keratinocyte-p63-ChIP-Seq(GSE17611)/Homer	-	8.77389
MACS_peak_26451	32	AGGGCAGGCCCAGGCTTGCT	p63(p53)/Keratinocyte-p63-ChIP-Seq(GSE17611)/Homer	+	12.011
MACS_peak_26451	53	GGCAGGCCCAGGCTTGCTGC	p63(p53)/Keratinocyte-p63-ChIP-Seq(GSE17611)/Homer	-	11.5946
MACS_peak_26446	-118	AACACAAGTCACAGCAGGTG	p63(p53)/Keratinocyte-p63-ChIP-Seq(GSE17611)/Homer	+	7.77773
MACS_peak_26444	-41	GGCCAGTTGGGGCAGGAATG	p63(p53)/Keratinocyte-p63-ChIP-Seq(GSE17611)/Homer	-	7.71593
MACS_peak_26429	129	TTCATGTTAGGACTGGTGGC	p63(p53)/Keratinocyte-p63-ChIP-Seq(GSE17611)/Homer	-	7.66993
MACS_peak_26425	-11	TGGACATGACTGTGCCTGTG	p63(p53)/Keratinocyte-p63-ChIP-Seq(GSE17611)/Homer	+	8.61881
MACS_peak_26425	10	GACATGACTGTGCCTGTGAT	p63(p53)/Keratinocyte-p63-ChIP-Seq(GSE17611)/Homer	-	8.36186
MACS_peak_26420	-81	TGGGCAAGCCCAGCCATGTA	p63(p53)/Keratinocyte-p63-ChIP-Seq(GSE17611)/Homer	+	9.01959
MACS_peak_26420	-60	GGCAAGCCCAGCCATGTAAT	p63(p53)/Keratinocyte-p63-ChIP-Seq(GSE17611)/Homer	-	8.6253
MACS_peak_26392	30	ATTGCAGGTCAGGGCATGAT	p63(p53)/Keratinocyte-p63-ChIP-Seq(GSE17611)/Homer	+	9.9648
MACS_peak_26392	51	TGCAGGTCAGGGCATGATAT	p63(p53)/Keratinocyte-p63-ChIP-Seq(GSE17611)/Homer	-	10.0508
MACS_peak_26351	-16	ACAACATGTGGACACATGAA	p63(p53)/Keratinocyte-p63-ChIP-Seq(GSE17611)/Homer	+	7.70701
MACS_peak_26351	5	AACATGTGGACACATGAAAC	p63(p53)/Keratinocyte-p63-ChIP-Seq(GSE17611)/Homer	-	7.80046
MACS_peak_26340	79	GACAAGTTGTACCTTGCCCT	p63(p53)/Keratinocyte-p63-ChIP-Seq(GSE17611)/Homer	-	7.15905
MACS_peak_26323	60	GGGACAGGTCTGTGCTTGGC	p63(p53)/Keratinocyte-p63-ChIP-Seq(GSE17611)/Homer	+	8.54973
MACS_peak_26323	81	GACAGGTCTGTGCTTGGCAT	p63(p53)/Keratinocyte-p63-ChIP-Seq(GSE17611)/Homer	-	8.27665
MACS_peak_26319	10	CTTACCAGTTCCTTCTTGTC	p63(p53)/Keratinocyte-p63-ChIP-Seq(GSE17611)/Homer	+	7.1025
MACS_peak_26319	31	TACCAGTTCCTTCTTGTCTA	p63(p53)/Keratinocyte-p63-ChIP-Seq(GSE17611)/Homer	-	6.99256
MACS_peak_26316	-113	GGAACAGGCCAGGTCCTGTC	p63(p53)/Keratinocyte-p63-ChIP-Seq(GSE17611)/Homer	+	8.95518
MACS_peak_26316	-92	AACAGGCCAGGTCCTGTCTG	p63(p53)/Keratinocyte-p63-ChIP-Seq(GSE17611)/Homer	-	9.33167
MACS_peak_26282	109	AAGACAAGTCTTTCCTTGCA	p63(p53)/Keratinocyte-p63-ChIP-Seq(GSE17611)/Homer	+	7.19108
MACS_peak_26264	-129	TACAGGTATGCTCCTGTATA	p63(p53)/Keratinocyte-p63-ChIP-Seq(GSE17611)/Homer	-	7.1796
MACS_peak_26257	-133	GATGCGTGTTCTGACTGGCA	p63(p53)/Keratinocyte-p63-ChIP-Seq(GSE17611)/Homer	+	7.08373
MACS_peak_26257	-112	TGCGTGTTCTGACTGGCAGC	p63(p53)/Keratinocyte-p63-ChIP-Seq(GSE17611)/Homer	-	7.02557
MACS_peak_26254	-150	GAAGCCAGTACAAACATGTG	p63(p53)/Keratinocyte-p63-ChIP-Seq(GSE17611)/Homer	+	8.86858
MACS_peak_26254	-129	AGCCAGTACAAACATGTGAG	p63(p53)/Keratinocyte-p63-ChIP-Seq(GSE17611)/Homer	-	8.41854
MACS_peak_26248	25	TGAGCATGCCTGCTCATGTT	p63(p53)/Keratinocyte-p63-ChIP-Seq(GSE17611)/Homer	+	9.84513
MACS_peak_26248	46	AGCATGCCTGCTCATGTTTA	p63(p53)/Keratinocyte-p63-ChIP-Seq(GSE17611)/Homer	-	10.3675
MACS_peak_26247	-1	AGGGCCAGCCTGGACTTGCA	p63(p53)/Keratinocyte-p63-ChIP-Seq(GSE17611)/Homer	+	10.7559
MACS_peak_26247	20	GGCCAGCCTGGACTTGCAGG	p63(p53)/Keratinocyte-p63-ChIP-Seq(GSE17611)/Homer	-	10.8517
MACS_peak_26237	113	CAGACAGGTCCTGGCAGGAG	p63(p53)/Keratinocyte-p63-ChIP-Seq(GSE17611)/Homer	+	7.85317
MACS_peak_26237	134	GACAGGTCCTGGCAGGAGGC	p63(p53)/Keratinocyte-p63-ChIP-Seq(GSE17611)/Homer	-	7.26802
MACS_peak_26219	-33	TCTACAAGCCTTATCATGTG	p63(p53)/Keratinocyte-p63-ChIP-Seq(GSE17611)/Homer	+	8.42859
MACS_peak_26219	-12	TACAAGCCTTATCATGTGTA	p63(p53)/Keratinocyte-p63-ChIP-Seq(GSE17611)/Homer	-	8.75689
MACS_peak_26211	-131	CCTGCCGGCTGCAGCCTGCC	p63(p53)/Keratinocyte-p63-ChIP-Seq(GSE17611)/Homer	+	7.23821
MACS_peak_26211	-110	TGCCGGCTGCAGCCTGCCCT	p63(p53)/Keratinocyte-p63-ChIP-Seq(GSE17611)/Homer	-	7.50692
MACS_peak_26203	-9	AAGGCCTGCGTGGACCTGTT	p63(p53)/Keratinocyte-p63-ChIP-Seq(GSE17611)/Homer	+	9.01978
MACS_peak_26203	12	GGCCTGCGTGGACCTGTTGT	p63(p53)/Keratinocyte-p63-ChIP-Seq(GSE17611)/Homer	-	9.18807
MACS_peak_26190	129	GGAGCCAGCCTGGGCTGGCT	p63(p53)/Keratinocyte-p63-ChIP-Seq(GSE17611)/Homer	+	8.60383
MACS_peak_26190	150	AGCCAGCCTGGGCTGGCTGC	p63(p53)/Keratinocyte-p63-ChIP-Seq(GSE17611)/Homer	-	8.40885
MACS_peak_26173	-108	GATGCTTGCGTGGGCCTGCT	p63(p53)/Keratinocyte-p63-ChIP-Seq(GSE17611)/Homer	+	8.19935
MACS_peak_26173	-87	TGCTTGCGTGGGCCTGCTAC	p63(p53)/Keratinocyte-p63-ChIP-Seq(GSE17611)/Homer	-	8.08885
MACS_peak_26159	2	CGGGCAAGTGGCTGCAAGTC	p63(p53)/Keratinocyte-p63-ChIP-Seq(GSE17611)/Homer	+	7.97506
MACS_peak_26159	23	GGCAAGTGGCTGCAAGTCCT	p63(p53)/Keratinocyte-p63-ChIP-Seq(GSE17611)/Homer	-	7.22676
MACS_peak_26150	115	ACCTCAGGTGCCAGCATGTA	p63(p53)/Keratinocyte-p63-ChIP-Seq(GSE17611)/Homer	+	7.40986
MACS_peak_26145	10	TCAGCAGGTTTGTACCTGCA	p63(p53)/Keratinocyte-p63-ChIP-Seq(GSE17611)/Homer	+	9.73027
MACS_peak_26145	31	AGCAGGTTTGTACCTGCAAA	p63(p53)/Keratinocyte-p63-ChIP-Seq(GSE17611)/Homer	-	9.81688
MACS_peak_26139	30	AGTACCTGTCCTGTCTTGTC	p63(p53)/Keratinocyte-p63-ChIP-Seq(GSE17611)/Homer	+	9.21031
MACS_peak_26139	51	TACCTGTCCTGTCTTGTCAA	p63(p53)/Keratinocyte-p63-ChIP-Seq(GSE17611)/Homer	-	8.66252
MACS_peak_26121	48	GAATCATGGCTGAACATGCA	p63(p53)/Keratinocyte-p63-ChIP-Seq(GSE17611)/Homer	+	7.85654
MACS_peak_26121	69	ATCATGGCTGAACATGCAGC	p63(p53)/Keratinocyte-p63-ChIP-Seq(GSE17611)/Homer	-	7.18247
MACS_peak_26113	-117	GGGACAGGCCTCCACAAGTC	p63(p53)/Keratinocyte-p63-ChIP-Seq(GSE17611)/Homer	+	8.55795
MACS_peak_26113	90	GCAGCCTGACAGGACTTGTC	p63(p53)/Keratinocyte-p63-ChIP-Seq(GSE17611)/Homer	+	8.70417
MACS_peak_26113	111	AGCCTGACAGGACTTGTCCC	p63(p53)/Keratinocyte-p63-ChIP-Seq(GSE17611)/Homer	-	9.39633
MACS_peak_26113	-96	GACAGGCCTCCACAAGTCCA	p63(p53)/Keratinocyte-p63-ChIP-Seq(GSE17611)/Homer	-	8.23635
MACS_peak_26110	30	AACTGGAATGGACATGACCT	p63(p53)/Keratinocyte-p63-ChIP-Seq(GSE17611)/Homer	-	7.0159
MACS_peak_26104	-18	TGATCATGTTCATACCGGCC	p63(p53)/Keratinocyte-p63-ChIP-Seq(GSE17611)/Homer	+	8.60741
MACS_peak_26104	3	ATCATGTTCATACCGGCCCA	p63(p53)/Keratinocyte-p63-ChIP-Seq(GSE17611)/Homer	-	8.20726
MACS_peak_26101	-101	TAGACAAGTCTATTCTAGTC	p63(p53)/Keratinocyte-p63-ChIP-Seq(GSE17611)/Homer	+	8.48924
MACS_peak_26101	-80	GACAAGTCTATTCTAGTCTA	p63(p53)/Keratinocyte-p63-ChIP-Seq(GSE17611)/Homer	-	8.05622
MACS_peak_26098	127	CTTGCAGGCCATGGCAGGAA	p63(p53)/Keratinocyte-p63-ChIP-Seq(GSE17611)/Homer	+	7.13012
MACS_peak_26098	148	TGCAGGCCATGGCAGGAACC	p63(p53)/Keratinocyte-p63-ChIP-Seq(GSE17611)/Homer	-	7.47399
MACS_peak_26055	32	CTGTCCTGTTGAGACTTGTG	p63(p53)/Keratinocyte-p63-ChIP-Seq(GSE17611)/Homer	+	7.05938
MACS_peak_26055	53	GTCCTGTTGAGACTTGTGCC	p63(p53)/Keratinocyte-p63-ChIP-Seq(GSE17611)/Homer	-	8.55981
MACS_peak_26053	78	TTTGCATGTTAGTACTTGTG	p63(p53)/Keratinocyte-p63-ChIP-Seq(GSE17611)/Homer	+	9.1374
MACS_peak_26053	99	TGCATGTTAGTACTTGTGAT	p63(p53)/Keratinocyte-p63-ChIP-Seq(GSE17611)/Homer	-	9.85659
MACS_peak_26047	-107	GATGCATGTCTTAACTTGTG	p63(p53)/Keratinocyte-p63-ChIP-Seq(GSE17611)/Homer	+	10.6419
MACS_peak_26047	-86	TGCATGTCTTAACTTGTGTT	p63(p53)/Keratinocyte-p63-ChIP-Seq(GSE17611)/Homer	-	11.0898
MACS_peak_26028	-10	TGTTCAGGCAGTAACATGTC	p63(p53)/Keratinocyte-p63-ChIP-Seq(GSE17611)/Homer	+	8.32377
MACS_peak_26028	11	TTCAGGCAGTAACATGTCAT	p63(p53)/Keratinocyte-p63-ChIP-Seq(GSE17611)/Homer	-	8.15048
MACS_peak_25994	-103	GGTACAGGCTAGCACTTGCC	p63(p53)/Keratinocyte-p63-ChIP-Seq(GSE17611)/Homer	+	8.90484
MACS_peak_25994	-82	TACAGGCTAGCACTTGCCTC	p63(p53)/Keratinocyte-p63-ChIP-Seq(GSE17611)/Homer	-	9.45803
MACS_peak_25987	-13	AGAGCAAGTCGGGACTGGCC	p63(p53)/Keratinocyte-p63-ChIP-Seq(GSE17611)/Homer	+	10.66
MACS_peak_25987	-3	GGGACTGGCCAAAACATGCG	p63(p53)/Keratinocyte-p63-ChIP-Seq(GSE17611)/Homer	+	8.10667
MACS_peak_25987	18	GACTGGCCAAAACATGCGTC	p63(p53)/Keratinocyte-p63-ChIP-Seq(GSE17611)/Homer	-	8.43299
MACS_peak_25987	8	AGCAAGTCGGGACTGGCCAA	p63(p53)/Keratinocyte-p63-ChIP-Seq(GSE17611)/Homer	-	10.4978
MACS_peak_25983	-91	GCCTCAGGTTCAGACCTGTT	p63(p53)/Keratinocyte-p63-ChIP-Seq(GSE17611)/Homer	+	8.24186
MACS_peak_25983	-70	CTCAGGTTCAGACCTGTTTA	p63(p53)/Keratinocyte-p63-ChIP-Seq(GSE17611)/Homer	-	8.65223
MACS_peak_25978	43	GGTACAGGTATCAACATGCA	p63(p53)/Keratinocyte-p63-ChIP-Seq(GSE17611)/Homer	+	10.5302
MACS_peak_25978	64	TACAGGTATCAACATGCATG	p63(p53)/Keratinocyte-p63-ChIP-Seq(GSE17611)/Homer	-	10.2245
MACS_peak_25977	-128	CAGACAGGCTCAGACATGCA	p63(p53)/Keratinocyte-p63-ChIP-Seq(GSE17611)/Homer	+	12.0959
MACS_peak_25977	-107	GACAGGCTCAGACATGCAAG	p63(p53)/Keratinocyte-p63-ChIP-Seq(GSE17611)/Homer	-	11.7763
MACS_peak_25960	83	AAGTCAAGACTGTACCTGTA	p63(p53)/Keratinocyte-p63-ChIP-Seq(GSE17611)/Homer	+	8.30499
MACS_peak_25960	104	GTCAAGACTGTACCTGTAGA	p63(p53)/Keratinocyte-p63-ChIP-Seq(GSE17611)/Homer	-	7.72075
MACS_peak_25959	67	GTGACTTGTCCTCGCCTGCA	p63(p53)/Keratinocyte-p63-ChIP-Seq(GSE17611)/Homer	+	7.5947
MACS_peak_25959	88	GACTTGTCCTCGCCTGCAAG	p63(p53)/Keratinocyte-p63-ChIP-Seq(GSE17611)/Homer	-	7.84333
MACS_peak_25928	-19	ATTTCTTGTTGGGACTTGCA	p63(p53)/Keratinocyte-p63-ChIP-Seq(GSE17611)/Homer	+	7.74416
MACS_peak_25928	2	TTCTTGTTGGGACTTGCACT	p63(p53)/Keratinocyte-p63-ChIP-Seq(GSE17611)/Homer	-	9.33383
MACS_peak_25923	116	ATTGCATGCTTTCTCTTGTT	p63(p53)/Keratinocyte-p63-ChIP-Seq(GSE17611)/Homer	+	7.45014
MACS_peak_25923	137	TGCATGCTTTCTCTTGTTTC	p63(p53)/Keratinocyte-p63-ChIP-Seq(GSE17611)/Homer	-	8.58496
MACS_peak_25884	-51	CATACAAGATAGAACAAGTA	p63(p53)/Keratinocyte-p63-ChIP-Seq(GSE17611)/Homer	+	7.87079
MACS_peak_25884	-30	TACAAGATAGAACAAGTAAA	p63(p53)/Keratinocyte-p63-ChIP-Seq(GSE17611)/Homer	-	7.01462
MACS_peak_25882	113	GGCACTTGCCTCTGCATGTA	p63(p53)/Keratinocyte-p63-ChIP-Seq(GSE17611)/Homer	+	8.43191
MACS_peak_25882	134	CACTTGCCTCTGCATGTAAC	p63(p53)/Keratinocyte-p63-ChIP-Seq(GSE17611)/Homer	-	7.38255
MACS_peak_25881	-42	TAGACAGGTTTTCTCCTGCT	p63(p53)/Keratinocyte-p63-ChIP-Seq(GSE17611)/Homer	+	7.11189
MACS_peak_25866	-14	CAGACAAGTCCTCACAAGCT	p63(p53)/Keratinocyte-p63-ChIP-Seq(GSE17611)/Homer	+	9.48279
MACS_peak_25866	7	GACAAGTCCTCACAAGCTAG	p63(p53)/Keratinocyte-p63-ChIP-Seq(GSE17611)/Homer	-	8.4615
MACS_peak_25844	29	CTTTCATGTCCTAACAAGTT	p63(p53)/Keratinocyte-p63-ChIP-Seq(GSE17611)/Homer	+	9.04823
MACS_peak_25844	50	TTCATGTCCTAACAAGTTTA	p63(p53)/Keratinocyte-p63-ChIP-Seq(GSE17611)/Homer	-	8.89354
MACS_peak_25829	50	ATTGCAGGTTTTGGCTTGTT	p63(p53)/Keratinocyte-p63-ChIP-Seq(GSE17611)/Homer	+	10.0445
MACS_peak_25829	71	TGCAGGTTTTGGCTTGTTCA	p63(p53)/Keratinocyte-p63-ChIP-Seq(GSE17611)/Homer	-	10.8782
MACS_peak_25826	-102	AGTTCATGCCCTGGCTTGTC	p63(p53)/Keratinocyte-p63-ChIP-Seq(GSE17611)/Homer	+	10.9432
MACS_peak_25826	-81	TTCATGCCCTGGCTTGTCTT	p63(p53)/Keratinocyte-p63-ChIP-Seq(GSE17611)/Homer	-	10.8785
MACS_peak_25788	-36	CAGACCTGAGTGGACATGTA	p63(p53)/Keratinocyte-p63-ChIP-Seq(GSE17611)/Homer	+	8.50627
MACS_peak_25788	-15	GACCTGAGTGGACATGTACA	p63(p53)/Keratinocyte-p63-ChIP-Seq(GSE17611)/Homer	-	8.71684
MACS_peak_25783	-121	AAAACAGGCAGGAGCAGGCA	p63(p53)/Keratinocyte-p63-ChIP-Seq(GSE17611)/Homer	+	8.25358
MACS_peak_25783	-117	CAGGCAGGAGCAGGCAAGTC	p63(p53)/Keratinocyte-p63-ChIP-Seq(GSE17611)/Homer	+	7.80333
MACS_peak_25783	-100	AACAGGCAGGAGCAGGCAAG	p63(p53)/Keratinocyte-p63-ChIP-Seq(GSE17611)/Homer	-	8.05969
MACS_peak_25781	13	TTTACAAGTGGATGCCTGCA	p63(p53)/Keratinocyte-p63-ChIP-Seq(GSE17611)/Homer	+	8.07881
MACS_peak_25781	34	TACAAGTGGATGCCTGCAAC	p63(p53)/Keratinocyte-p63-ChIP-Seq(GSE17611)/Homer	-	7.62601
MACS_peak_25778	-56	TAGGCATGTCATCACAAGTT	p63(p53)/Keratinocyte-p63-ChIP-Seq(GSE17611)/Homer	+	8.97688
MACS_peak_25778	-35	GGCATGTCATCACAAGTTTG	p63(p53)/Keratinocyte-p63-ChIP-Seq(GSE17611)/Homer	-	9.06413
MACS_peak_25774	65	CCTGCAAGTCCATGCCTGCA	p63(p53)/Keratinocyte-p63-ChIP-Seq(GSE17611)/Homer	+	10.8427
MACS_peak_25774	86	TGCAAGTCCATGCCTGCATT	p63(p53)/Keratinocyte-p63-ChIP-Seq(GSE17611)/Homer	-	10.5663
MACS_peak_25768	8	GCATCTTGTCCATACATGTC	p63(p53)/Keratinocyte-p63-ChIP-Seq(GSE17611)/Homer	+	9.24683
MACS_peak_25768	29	ATCTTGTCCATACATGTCTT	p63(p53)/Keratinocyte-p63-ChIP-Seq(GSE17611)/Homer	-	9.47329
MACS_peak_25741	75	ATAGCAAGACTCCACATGTT	p63(p53)/Keratinocyte-p63-ChIP-Seq(GSE17611)/Homer	+	8.99088
MACS_peak_25741	96	AGCAAGACTCCACATGTTAT	p63(p53)/Keratinocyte-p63-ChIP-Seq(GSE17611)/Homer	-	8.52717
MACS_peak_25696	13	TTAGCCTGTCTCTGCTGGTC	p63(p53)/Keratinocyte-p63-ChIP-Seq(GSE17611)/Homer	+	7.87542
MACS_peak_25696	34	AGCCTGTCTCTGCTGGTCAT	p63(p53)/Keratinocyte-p63-ChIP-Seq(GSE17611)/Homer	-	7.35168
MACS_peak_25694	105	AGCTTGCTGGTTCATGTTTC	p63(p53)/Keratinocyte-p63-ChIP-Seq(GSE17611)/Homer	-	8.18481
MACS_peak_25692	-62	ACATCATGTTTCTACTAGTT	p63(p53)/Keratinocyte-p63-ChIP-Seq(GSE17611)/Homer	+	7.59254
MACS_peak_25692	-41	ATCATGTTTCTACTAGTTGA	p63(p53)/Keratinocyte-p63-ChIP-Seq(GSE17611)/Homer	-	7.19006
MACS_peak_25647	-8	GAAACTTGCTGAAACAAGTC	p63(p53)/Keratinocyte-p63-ChIP-Seq(GSE17611)/Homer	+	7.8104
MACS_peak_25647	13	AACTTGCTGAAACAAGTCTA	p63(p53)/Keratinocyte-p63-ChIP-Seq(GSE17611)/Homer	-	8.27598
MACS_peak_25633	0	CCTGCAGGCCAAGGCAAGCC	p63(p53)/Keratinocyte-p63-ChIP-Seq(GSE17611)/Homer	+	9.57877
MACS_peak_25633	21	TGCAGGCCAAGGCAAGCCCC	p63(p53)/Keratinocyte-p63-ChIP-Seq(GSE17611)/Homer	-	9.34953
MACS_peak_25632	31	TTGGCAGGTTAGAGCCGGCT	p63(p53)/Keratinocyte-p63-ChIP-Seq(GSE17611)/Homer	+	7.88907
MACS_peak_25632	52	GGCAGGTTAGAGCCGGCTGC	p63(p53)/Keratinocyte-p63-ChIP-Seq(GSE17611)/Homer	-	8.01015
MACS_peak_25629	-12	CATGCAAGCCATGTCTTGTC	p63(p53)/Keratinocyte-p63-ChIP-Seq(GSE17611)/Homer	+	9.56034
MACS_peak_25629	9	TGCAAGCCATGTCTTGTCTG	p63(p53)/Keratinocyte-p63-ChIP-Seq(GSE17611)/Homer	-	9.66369
MACS_peak_25627	28	TGGGCATGTCATCTCAGGTA	p63(p53)/Keratinocyte-p63-ChIP-Seq(GSE17611)/Homer	+	7.20712
MACS_peak_25627	49	GGCATGTCATCTCAGGTAGC	p63(p53)/Keratinocyte-p63-ChIP-Seq(GSE17611)/Homer	-	6.98799
MACS_peak_25625	121	GCTGCGTGCATGAGCCTGCC	p63(p53)/Keratinocyte-p63-ChIP-Seq(GSE17611)/Homer	+	7.40993
MACS_peak_25625	142	TGCGTGCATGAGCCTGCCTT	p63(p53)/Keratinocyte-p63-ChIP-Seq(GSE17611)/Homer	-	8.16057
MACS_peak_25622	37	CAGACAAGCCCGCACCGGCC	p63(p53)/Keratinocyte-p63-ChIP-Seq(GSE17611)/Homer	+	9.15924
MACS_peak_25622	58	GACAAGCCCGCACCGGCCCG	p63(p53)/Keratinocyte-p63-ChIP-Seq(GSE17611)/Homer	-	9.005
MACS_peak_25606	112	TCTACAAGTACATGCAAGAC	p63(p53)/Keratinocyte-p63-ChIP-Seq(GSE17611)/Homer	+	7.74272
MACS_peak_25602	71	CCAGCTTGTCACAACATGGA	p63(p53)/Keratinocyte-p63-ChIP-Seq(GSE17611)/Homer	+	7.13831
MACS_peak_25602	142	CCCATGCTGAGGCATGTGCT	p63(p53)/Keratinocyte-p63-ChIP-Seq(GSE17611)/Homer	-	7.55002
MACS_peak_25602	92	AGCTTGTCACAACATGGACT	p63(p53)/Keratinocyte-p63-ChIP-Seq(GSE17611)/Homer	-	7.28118
MACS_peak_25599	15	GGGACCTGAGAGAACTTGTC	p63(p53)/Keratinocyte-p63-ChIP-Seq(GSE17611)/Homer	+	7.14478
MACS_peak_25599	36	GACCTGAGAGAACTTGTCCT	p63(p53)/Keratinocyte-p63-ChIP-Seq(GSE17611)/Homer	-	7.39508
MACS_peak_25598	43	TTTACAAGTCTGAACAAGTA	p63(p53)/Keratinocyte-p63-ChIP-Seq(GSE17611)/Homer	+	10.2543
MACS_peak_25598	64	TACAAGTCTGAACAAGTAGA	p63(p53)/Keratinocyte-p63-ChIP-Seq(GSE17611)/Homer	-	9.84384
MACS_peak_25594	-52	CCTGCCTGTCCCTACCTGCA	p63(p53)/Keratinocyte-p63-ChIP-Seq(GSE17611)/Homer	+	9.30359
MACS_peak_25594	-31	TGCCTGTCCCTACCTGCATG	p63(p53)/Keratinocyte-p63-ChIP-Seq(GSE17611)/Homer	-	9.03474
MACS_peak_25570	140	AGTATGTCTGGGCCTGTTTT	p63(p53)/Keratinocyte-p63-ChIP-Seq(GSE17611)/Homer	-	7.56287
MACS_peak_25551	52	TCCTCATGCCCAAACTTGTG	p63(p53)/Keratinocyte-p63-ChIP-Seq(GSE17611)/Homer	+	8.57489
MACS_peak_25551	73	CTCATGCCCAAACTTGTGAC	p63(p53)/Keratinocyte-p63-ChIP-Seq(GSE17611)/Homer	-	8.2335
MACS_peak_25547	119	AAGTCATGTTGCCTCTTGCC	p63(p53)/Keratinocyte-p63-ChIP-Seq(GSE17611)/Homer	+	7.20032
MACS_peak_25547	140	GTCATGTTGCCTCTTGCCAA	p63(p53)/Keratinocyte-p63-ChIP-Seq(GSE17611)/Homer	-	7.07639
MACS_peak_25545	7	AAAGCAAGCACAGTCTTGCA	p63(p53)/Keratinocyte-p63-ChIP-Seq(GSE17611)/Homer	+	9.71602
MACS_peak_25545	28	AGCAAGCACAGTCTTGCACT	p63(p53)/Keratinocyte-p63-ChIP-Seq(GSE17611)/Homer	-	9.89467
MACS_peak_25501	-89	CATTCAGGTTCATACTTGTC	p63(p53)/Keratinocyte-p63-ChIP-Seq(GSE17611)/Homer	+	9.60137
MACS_peak_25501	-68	TTCAGGTTCATACTTGTCGA	p63(p53)/Keratinocyte-p63-ChIP-Seq(GSE17611)/Homer	-	8.98309
MACS_peak_25481	-103	GGGGCATGCTGGGACCTGCA	p63(p53)/Keratinocyte-p63-ChIP-Seq(GSE17611)/Homer	+	11.0089
MACS_peak_25481	-30	CCTACCTGCAGTGACTTGTT	p63(p53)/Keratinocyte-p63-ChIP-Seq(GSE17611)/Homer	+	7.94201
MACS_peak_25481	-9	TACCTGCAGTGACTTGTTCC	p63(p53)/Keratinocyte-p63-ChIP-Seq(GSE17611)/Homer	-	9.14452
MACS_peak_25481	-82	GGCATGCTGGGACCTGCACC	p63(p53)/Keratinocyte-p63-ChIP-Seq(GSE17611)/Homer	-	12.1261
MACS_peak_25437	-97	CCCACACGCCAAAACATGTT	p63(p53)/Keratinocyte-p63-ChIP-Seq(GSE17611)/Homer	+	7.32924
MACS_peak_25437	-76	CACACGCCAAAACATGTTCT	p63(p53)/Keratinocyte-p63-ChIP-Seq(GSE17611)/Homer	-	7.21666
MACS_peak_25430	-37	ACCACAAGTTCCGGCTGGCA	p63(p53)/Keratinocyte-p63-ChIP-Seq(GSE17611)/Homer	+	8.54307
MACS_peak_25430	-16	CACAAGTTCCGGCTGGCACT	p63(p53)/Keratinocyte-p63-ChIP-Seq(GSE17611)/Homer	-	8.19048
MACS_peak_25424	42	TATTCTTGTCCAAACATGTG	p63(p53)/Keratinocyte-p63-ChIP-Seq(GSE17611)/Homer	+	8.72311
MACS_peak_25424	63	TTCTTGTCCAAACATGTGAC	p63(p53)/Keratinocyte-p63-ChIP-Seq(GSE17611)/Homer	-	8.03813
MACS_peak_25405	15	AGGGCAAGCACCGGCATGTC	p63(p53)/Keratinocyte-p63-ChIP-Seq(GSE17611)/Homer	+	11.9126
MACS_peak_25405	36	GGCAAGCACCGGCATGTCTG	p63(p53)/Keratinocyte-p63-ChIP-Seq(GSE17611)/Homer	-	11.5305
MACS_peak_25394	52	AGCACAGGCCTAAACAAGCA	p63(p53)/Keratinocyte-p63-ChIP-Seq(GSE17611)/Homer	+	9.05056
MACS_peak_25394	73	CACAGGCCTAAACAAGCAGG	p63(p53)/Keratinocyte-p63-ChIP-Seq(GSE17611)/Homer	-	7.96624
MACS_peak_25391	-98	CCAGCAGGCCACATCAGGTA	p63(p53)/Keratinocyte-p63-ChIP-Seq(GSE17611)/Homer	+	7.02259
MACS_peak_25391	112	CAAGCCTGCTGGGGCCTGAA	p63(p53)/Keratinocyte-p63-ChIP-Seq(GSE17611)/Homer	+	7.62424
MACS_peak_25391	133	AGCCTGCTGGGGCCTGAACG	p63(p53)/Keratinocyte-p63-ChIP-Seq(GSE17611)/Homer	-	8.55653
MACS_peak_25385	45	TCTGCAAGCCCAGACAAGGC	p63(p53)/Keratinocyte-p63-ChIP-Seq(GSE17611)/Homer	+	8.39282
MACS_peak_25385	66	TGCAAGCCCAGACAAGGCCC	p63(p53)/Keratinocyte-p63-ChIP-Seq(GSE17611)/Homer	-	8.14685
MACS_peak_25301	-19	AGGGCATGCTGAAGCATGCA	p63(p53)/Keratinocyte-p63-ChIP-Seq(GSE17611)/Homer	+	11.729
MACS_peak_25301	2	GGCATGCTGAAGCATGCATG	p63(p53)/Keratinocyte-p63-ChIP-Seq(GSE17611)/Homer	-	12.2602
MACS_peak_25268	-83	ATGACGAGCCTCAACATGTA	p63(p53)/Keratinocyte-p63-ChIP-Seq(GSE17611)/Homer	+	8.76554
MACS_peak_25268	-62	GACGAGCCTCAACATGTAGT	p63(p53)/Keratinocyte-p63-ChIP-Seq(GSE17611)/Homer	-	8.40519
MACS_peak_25261	127	AAGACGTGTTTTGGCTTGAA	p63(p53)/Keratinocyte-p63-ChIP-Seq(GSE17611)/Homer	+	7.35837
MACS_peak_25261	148	GACGTGTTTTGGCTTGAATG	p63(p53)/Keratinocyte-p63-ChIP-Seq(GSE17611)/Homer	-	7.95097
MACS_peak_25257	13	CATGCATGCCCCAGCAGGAT	p63(p53)/Keratinocyte-p63-ChIP-Seq(GSE17611)/Homer	+	9.52183
MACS_peak_25257	34	TGCATGCCCCAGCAGGATCC	p63(p53)/Keratinocyte-p63-ChIP-Seq(GSE17611)/Homer	-	8.61557
MACS_peak_25255	11	GACACGGGACCAGGCATGTC	p63(p53)/Keratinocyte-p63-ChIP-Seq(GSE17611)/Homer	+	6.99944
MACS_peak_25241	-25	AAGGCAGGCAGAGACAGGCC	p63(p53)/Keratinocyte-p63-ChIP-Seq(GSE17611)/Homer	+	9.38389
MACS_peak_25241	-4	GGCAGGCAGAGACAGGCCTG	p63(p53)/Keratinocyte-p63-ChIP-Seq(GSE17611)/Homer	-	10.0068
MACS_peak_25235	30	CTGGCTAGTCTGAACTAGTT	p63(p53)/Keratinocyte-p63-ChIP-Seq(GSE17611)/Homer	+	7.95537
MACS_peak_25235	51	GGCTAGTCTGAACTAGTTTA	p63(p53)/Keratinocyte-p63-ChIP-Seq(GSE17611)/Homer	-	8.62178
MACS_peak_25235	-49	GACACGATCTGACTTGTCCC	p63(p53)/Keratinocyte-p63-ChIP-Seq(GSE17611)/Homer	-	7.01328
MACS_peak_25232	-50	AGGGCAAGGCAGGACCTGCA	p63(p53)/Keratinocyte-p63-ChIP-Seq(GSE17611)/Homer	+	7.7296
MACS_peak_25232	-29	GGCAAGGCAGGACCTGCAGC	p63(p53)/Keratinocyte-p63-ChIP-Seq(GSE17611)/Homer	-	7.26072
MACS_peak_25221	91	TAGGCAGGTAAAAACAGGAA	p63(p53)/Keratinocyte-p63-ChIP-Seq(GSE17611)/Homer	+	7.55376
MACS_peak_25221	112	GGCAGGTAAAAACAGGAACC	p63(p53)/Keratinocyte-p63-ChIP-Seq(GSE17611)/Homer	-	7.5195
MACS_peak_25216	28	CAGACAGGTCTGAACATGAT	p63(p53)/Keratinocyte-p63-ChIP-Seq(GSE17611)/Homer	+	11.1334
MACS_peak_25216	38	TGAACATGATCAGACTTGAA	p63(p53)/Keratinocyte-p63-ChIP-Seq(GSE17611)/Homer	+	9.40592
MACS_peak_25216	59	AACATGATCAGACTTGAATT	p63(p53)/Keratinocyte-p63-ChIP-Seq(GSE17611)/Homer	-	9.76762
MACS_peak_25216	49	GACAGGTCTGAACATGATCA	p63(p53)/Keratinocyte-p63-ChIP-Seq(GSE17611)/Homer	-	11.1007
MACS_peak_25209	-15	ACAACCTGTCACAGCCTGTA	p63(p53)/Keratinocyte-p63-ChIP-Seq(GSE17611)/Homer	+	8.78904
MACS_peak_25209	6	AACCTGTCACAGCCTGTACT	p63(p53)/Keratinocyte-p63-ChIP-Seq(GSE17611)/Homer	-	8.49724
MACS_peak_25202	-127	ACAGCATGTAGGAGCTAGTC	p63(p53)/Keratinocyte-p63-ChIP-Seq(GSE17611)/Homer	+	8.72245
MACS_peak_25202	-106	AGCATGTAGGAGCTAGTCTT	p63(p53)/Keratinocyte-p63-ChIP-Seq(GSE17611)/Homer	-	9.47311
MACS_peak_25201	-4	CCAACAAGTCTCATCTTGGC	p63(p53)/Keratinocyte-p63-ChIP-Seq(GSE17611)/Homer	+	7.42936
MACS_peak_25201	17	AACAAGTCTCATCTTGGCCT	p63(p53)/Keratinocyte-p63-ChIP-Seq(GSE17611)/Homer	-	7.15906
MACS_peak_25181	-18	GAGACCTGTGGGTACATGCC	p63(p53)/Keratinocyte-p63-ChIP-Seq(GSE17611)/Homer	+	9.0421
MACS_peak_25181	3	GACCTGTGGGTACATGCCTG	p63(p53)/Keratinocyte-p63-ChIP-Seq(GSE17611)/Homer	-	9.37907
MACS_peak_25177	36	CAGGCATGCCGGGACTTGTA	p63(p53)/Keratinocyte-p63-ChIP-Seq(GSE17611)/Homer	+	12.1154
MACS_peak_25177	57	GGCATGCCGGGACTTGTAGT	p63(p53)/Keratinocyte-p63-ChIP-Seq(GSE17611)/Homer	-	12.8281
MACS_peak_25154	57	TTTGCCTGTCCAGACTTGCT	p63(p53)/Keratinocyte-p63-ChIP-Seq(GSE17611)/Homer	+	10.9994
MACS_peak_25154	78	TGCCTGTCCAGACTTGCTCT	p63(p53)/Keratinocyte-p63-ChIP-Seq(GSE17611)/Homer	-	11.5812
MACS_peak_25153	-54	TGAACAAGCACAAACAAGAC	p63(p53)/Keratinocyte-p63-ChIP-Seq(GSE17611)/Homer	+	8.655
MACS_peak_25153	-33	AACAAGCACAAACAAGACAC	p63(p53)/Keratinocyte-p63-ChIP-Seq(GSE17611)/Homer	-	7.41255
MACS_peak_25147	61	TAAGCCAGTCTGGGCTTGTA	p63(p53)/Keratinocyte-p63-ChIP-Seq(GSE17611)/Homer	+	10.5953
MACS_peak_25147	82	AGCCAGTCTGGGCTTGTAAG	p63(p53)/Keratinocyte-p63-ChIP-Seq(GSE17611)/Homer	-	10.2674
MACS_peak_25139	-10	AATACAGGCTGCAACAAGTA	p63(p53)/Keratinocyte-p63-ChIP-Seq(GSE17611)/Homer	+	8.2098
MACS_peak_25139	11	TACAGGCTGCAACAAGTAGT	p63(p53)/Keratinocyte-p63-ChIP-Seq(GSE17611)/Homer	-	7.64005
MACS_peak_25057	-103	CCTACAAGCTGGTGCATGTT	p63(p53)/Keratinocyte-p63-ChIP-Seq(GSE17611)/Homer	+	10.0355
MACS_peak_25057	-82	TACAAGCTGGTGCATGTTCT	p63(p53)/Keratinocyte-p63-ChIP-Seq(GSE17611)/Homer	-	10.7477
MACS_peak_25042	28	AAAGCAAGCCACTTCCTGCC	p63(p53)/Keratinocyte-p63-ChIP-Seq(GSE17611)/Homer	+	8.75242
MACS_peak_25042	49	AGCAAGCCACTTCCTGCCGT	p63(p53)/Keratinocyte-p63-ChIP-Seq(GSE17611)/Homer	-	7.57038
MACS_peak_25041	-37	CATGCATGTATGGGCATGTA	p63(p53)/Keratinocyte-p63-ChIP-Seq(GSE17611)/Homer	+	12.1798
MACS_peak_25041	-16	TGCATGTATGGGCATGTATG	p63(p53)/Keratinocyte-p63-ChIP-Seq(GSE17611)/Homer	-	12.5656
MACS_peak_25040	-98	ACTTCAGGCTCCAACTTGCA	p63(p53)/Keratinocyte-p63-ChIP-Seq(GSE17611)/Homer	+	8.81954
MACS_peak_25040	-77	TTCAGGCTCCAACTTGCAGA	p63(p53)/Keratinocyte-p63-ChIP-Seq(GSE17611)/Homer	-	8.43014
MACS_peak_25033	10	TAGACAGGCCCAGGCCTGTA	p63(p53)/Keratinocyte-p63-ChIP-Seq(GSE17611)/Homer	+	11.2335
MACS_peak_25033	31	GACAGGCCCAGGCCTGTAGA	p63(p53)/Keratinocyte-p63-ChIP-Seq(GSE17611)/Homer	-	10.7836
MACS_peak_25028	6	ATCACATGTTGTGACTTGTG	p63(p53)/Keratinocyte-p63-ChIP-Seq(GSE17611)/Homer	+	8.36046
MACS_peak_25028	27	CACATGTTGTGACTTGTGTA	p63(p53)/Keratinocyte-p63-ChIP-Seq(GSE17611)/Homer	-	9.68419
MACS_peak_25011	-147	AGTTCATGTCGCCACTTGCA	p63(p53)/Keratinocyte-p63-ChIP-Seq(GSE17611)/Homer	+	8.84535
MACS_peak_25011	-126	TTCATGTCGCCACTTGCAGA	p63(p53)/Keratinocyte-p63-ChIP-Seq(GSE17611)/Homer	-	8.58504
MACS_peak_24998	3	TCAGCAGGCCCAGCCTTGCC	p63(p53)/Keratinocyte-p63-ChIP-Seq(GSE17611)/Homer	+	7.81051
MACS_peak_24998	24	AGCAGGCCCAGCCTTGCCCA	p63(p53)/Keratinocyte-p63-ChIP-Seq(GSE17611)/Homer	-	8.21675
MACS_peak_24997	74	TGCCTGTCTGCACACGCTCT	p63(p53)/Keratinocyte-p63-ChIP-Seq(GSE17611)/Homer	-	7.47392
MACS_peak_24974	-38	TTACCAGGCCTTGGCCTGTC	p63(p53)/Keratinocyte-p63-ChIP-Seq(GSE17611)/Homer	+	7.59635
MACS_peak_24974	-17	ACCAGGCCTTGGCCTGTCGG	p63(p53)/Keratinocyte-p63-ChIP-Seq(GSE17611)/Homer	-	7.52984
MACS_peak_24964	100	TGGGCCTGACCAAGCCAGCC	p63(p53)/Keratinocyte-p63-ChIP-Seq(GSE17611)/Homer	+	7.39518
MACS_peak_24958	-42	AGAGCAGGTCTTAACAAGTG	p63(p53)/Keratinocyte-p63-ChIP-Seq(GSE17611)/Homer	+	8.56684
MACS_peak_24958	-21	AGCAGGTCTTAACAAGTGGG	p63(p53)/Keratinocyte-p63-ChIP-Seq(GSE17611)/Homer	-	7.95684
MACS_peak_24955	13	CAGACTTGATGCTACATGCA	p63(p53)/Keratinocyte-p63-ChIP-Seq(GSE17611)/Homer	+	7.4421
MACS_peak_24955	34	GACTTGATGCTACATGCAGT	p63(p53)/Keratinocyte-p63-ChIP-Seq(GSE17611)/Homer	-	7.29435
MACS_peak_24945	7	AGGCCAGGTCATGACTTGCC	p63(p53)/Keratinocyte-p63-ChIP-Seq(GSE17611)/Homer	+	8.77891
MACS_peak_24945	28	GCCAGGTCATGACTTGCCTT	p63(p53)/Keratinocyte-p63-ChIP-Seq(GSE17611)/Homer	-	8.83223
MACS_peak_24870	0	TAAGCATGTAGGGACTTGCT	p63(p53)/Keratinocyte-p63-ChIP-Seq(GSE17611)/Homer	+	11.3954
MACS_peak_24870	21	AGCATGTAGGGACTTGCTTT	p63(p53)/Keratinocyte-p63-ChIP-Seq(GSE17611)/Homer	-	12.4248
MACS_peak_24852	76	TCCACATGTATTTTCATGCC	p63(p53)/Keratinocyte-p63-ChIP-Seq(GSE17611)/Homer	+	8.22232
MACS_peak_24852	97	CACATGTATTTTCATGCCTT	p63(p53)/Keratinocyte-p63-ChIP-Seq(GSE17611)/Homer	-	8.28956
MACS_peak_24848	-15	CCGGCAAGTTCAGGCCTGGG	p63(p53)/Keratinocyte-p63-ChIP-Seq(GSE17611)/Homer	+	7.51285
MACS_peak_24848	6	GGCAAGTTCAGGCCTGGGCT	p63(p53)/Keratinocyte-p63-ChIP-Seq(GSE17611)/Homer	-	8.18953
MACS_peak_24821	94	AGTTCTTGCTTTAACTTGCT	p63(p53)/Keratinocyte-p63-ChIP-Seq(GSE17611)/Homer	+	7.748
MACS_peak_24821	115	TTCTTGCTTTAACTTGCTTG	p63(p53)/Keratinocyte-p63-ChIP-Seq(GSE17611)/Homer	-	8.25432
MACS_peak_24815	-115	CTAGCATGTCTATTCCTGAA	p63(p53)/Keratinocyte-p63-ChIP-Seq(GSE17611)/Homer	+	8.02477
MACS_peak_24815	-94	AGCATGTCTATTCCTGAAAG	p63(p53)/Keratinocyte-p63-ChIP-Seq(GSE17611)/Homer	-	7.97997
MACS_peak_24811	-119	GCCTCCTGCTGGAACATGCT	p63(p53)/Keratinocyte-p63-ChIP-Seq(GSE17611)/Homer	+	7.18329
MACS_peak_24811	-98	CTCCTGCTGGAACATGCTTT	p63(p53)/Keratinocyte-p63-ChIP-Seq(GSE17611)/Homer	-	8.15373
MACS_peak_24810	-122	CGGTCAAGTCTGAACCAGTC	p63(p53)/Keratinocyte-p63-ChIP-Seq(GSE17611)/Homer	+	9.03255
MACS_peak_24810	-24	ATAGCAAGCTTGGGCTTGCC	p63(p53)/Keratinocyte-p63-ChIP-Seq(GSE17611)/Homer	+	11.5394
MACS_peak_24810	-3	AGCAAGCTTGGGCTTGCCTA	p63(p53)/Keratinocyte-p63-ChIP-Seq(GSE17611)/Homer	-	12.3066
MACS_peak_24810	-101	GTCAAGTCTGAACCAGTCTG	p63(p53)/Keratinocyte-p63-ChIP-Seq(GSE17611)/Homer	-	8.60377
MACS_peak_24781	-119	CTGGCGTGTCCTGGCATGTC	p63(p53)/Keratinocyte-p63-ChIP-Seq(GSE17611)/Homer	+	10.0044
MACS_peak_24781	-98	GGCGTGTCCTGGCATGTCCT	p63(p53)/Keratinocyte-p63-ChIP-Seq(GSE17611)/Homer	-	10.38
MACS_peak_24768	-134	AGAGCAGGCTCAAACCAGAC	p63(p53)/Keratinocyte-p63-ChIP-Seq(GSE17611)/Homer	+	7.58678
MACS_peak_24768	-113	AGCAGGCTCAAACCAGACCC	p63(p53)/Keratinocyte-p63-ChIP-Seq(GSE17611)/Homer	-	7.10178
MACS_peak_24765	-122	TGAGCTTGTTAAAGCAGGTT	p63(p53)/Keratinocyte-p63-ChIP-Seq(GSE17611)/Homer	+	8.04558
MACS_peak_24765	-101	AGCTTGTTAAAGCAGGTTTG	p63(p53)/Keratinocyte-p63-ChIP-Seq(GSE17611)/Homer	-	8.25396
MACS_peak_24763	8	GTGACAGGTCAATACAAGAT	p63(p53)/Keratinocyte-p63-ChIP-Seq(GSE17611)/Homer	+	7.37537
MACS_peak_24763	29	GACAGGTCAATACAAGATAT	p63(p53)/Keratinocyte-p63-ChIP-Seq(GSE17611)/Homer	-	7.17605
MACS_peak_24745	20	ACCAGGCTGGGACTGGCTCT	p63(p53)/Keratinocyte-p63-ChIP-Seq(GSE17611)/Homer	-	7.1
MACS_peak_24741	-56	GCTACATGTGCTTGCCTGCC	p63(p53)/Keratinocyte-p63-ChIP-Seq(GSE17611)/Homer	+	9.12889
MACS_peak_24741	-35	TACATGTGCTTGCCTGCCCC	p63(p53)/Keratinocyte-p63-ChIP-Seq(GSE17611)/Homer	-	8.74054
MACS_peak_24737	67	CAGTCCTGCCAGAGCAGGCT	p63(p53)/Keratinocyte-p63-ChIP-Seq(GSE17611)/Homer	+	7.67777
MACS_peak_24737	88	GTCCTGCCAGAGCAGGCTCC	p63(p53)/Keratinocyte-p63-ChIP-Seq(GSE17611)/Homer	-	7.42105
MACS_peak_24735	-64	CAGGCATGTGTGTGCCTGCC	p63(p53)/Keratinocyte-p63-ChIP-Seq(GSE17611)/Homer	+	10.4681
MACS_peak_24735	-43	GGCATGTGTGTGCCTGCCTG	p63(p53)/Keratinocyte-p63-ChIP-Seq(GSE17611)/Homer	-	10.287
MACS_peak_24734	2	CCTACTTGTCCAAACTTGTC	p63(p53)/Keratinocyte-p63-ChIP-Seq(GSE17611)/Homer	+	10.5269
MACS_peak_24734	23	TACTTGTCCAAACTTGTCAT	p63(p53)/Keratinocyte-p63-ChIP-Seq(GSE17611)/Homer	-	10.2976
MACS_peak_24704	126	GTGTCCTGTTTGAACTTGCT	p63(p53)/Keratinocyte-p63-ChIP-Seq(GSE17611)/Homer	+	8.65799
MACS_peak_24704	147	GTCCTGTTTGAACTTGCTGA	p63(p53)/Keratinocyte-p63-ChIP-Seq(GSE17611)/Homer	-	9.35927
MACS_peak_24701	-31	CCTGCTAGTCCGCGCCTGCC	p63(p53)/Keratinocyte-p63-ChIP-Seq(GSE17611)/Homer	+	8.29239
MACS_peak_24701	-10	TGCTAGTCCGCGCCTGCCGG	p63(p53)/Keratinocyte-p63-ChIP-Seq(GSE17611)/Homer	-	8.12061
MACS_peak_24632	-32	CTTGCAGGTCTGTTCTGGTT	p63(p53)/Keratinocyte-p63-ChIP-Seq(GSE17611)/Homer	+	7.03513
MACS_peak_24632	72	CACACATGCACATGCATGCA	p63(p53)/Keratinocyte-p63-ChIP-Seq(GSE17611)/Homer	+	10.3245
MACS_peak_24632	93	CACATGCACATGCATGCACA	p63(p53)/Keratinocyte-p63-ChIP-Seq(GSE17611)/Homer	-	9.78388
MACS_peak_24632	-11	TGCAGGTCTGTTCTGGTTTC	p63(p53)/Keratinocyte-p63-ChIP-Seq(GSE17611)/Homer	-	7.5923
MACS_peak_20465	92	CCTACCAGATCGCGCATGCC	p63(p53)/Keratinocyte-p63-ChIP-Seq(GSE17611)/Homer	+	7.34356
MACS_peak_20465	113	TACCAGATCGCGCATGCCCC	p63(p53)/Keratinocyte-p63-ChIP-Seq(GSE17611)/Homer	-	7.26706
MACS_peak_20458	11	CAGACATGTCCCCTCTTGTC	p63(p53)/Keratinocyte-p63-ChIP-Seq(GSE17611)/Homer	+	9.81982
MACS_peak_20458	88	CTGGCAGGTCTGAACCAGTT	p63(p53)/Keratinocyte-p63-ChIP-Seq(GSE17611)/Homer	+	8.9957
MACS_peak_20458	109	GGCAGGTCTGAACCAGTTAT	p63(p53)/Keratinocyte-p63-ChIP-Seq(GSE17611)/Homer	-	8.95611
MACS_peak_20458	32	GACATGTCCCCTCTTGTCTA	p63(p53)/Keratinocyte-p63-ChIP-Seq(GSE17611)/Homer	-	9.56017
MACS_peak_20441	-137	GAGACAGGTCCGTTCCTGAA	p63(p53)/Keratinocyte-p63-ChIP-Seq(GSE17611)/Homer	+	7.64602
MACS_peak_20441	-116	GACAGGTCCGTTCCTGAACG	p63(p53)/Keratinocyte-p63-ChIP-Seq(GSE17611)/Homer	-	7.71393
MACS_peak_20424	3	CCTGCAAGTCACTGCACGTC	p63(p53)/Keratinocyte-p63-ChIP-Seq(GSE17611)/Homer	+	8.10917
MACS_peak_20424	24	TGCAAGTCACTGCACGTCCC	p63(p53)/Keratinocyte-p63-ChIP-Seq(GSE17611)/Homer	-	7.22889
MACS_peak_20421	70	TGGGCATGACCGGTCCTGTC	p63(p53)/Keratinocyte-p63-ChIP-Seq(GSE17611)/Homer	+	9.70519
MACS_peak_20421	91	GGCATGACCGGTCCTGTCAG	p63(p53)/Keratinocyte-p63-ChIP-Seq(GSE17611)/Homer	-	9.40008
MACS_peak_20386	-61	GGCCTGTAGCGACAGGTGAT	p63(p53)/Keratinocyte-p63-ChIP-Seq(GSE17611)/Homer	-	7.08786
MACS_peak_20358	50	CAAACTAGTCAAATCTTGTT	p63(p53)/Keratinocyte-p63-ChIP-Seq(GSE17611)/Homer	+	7.79872
MACS_peak_20358	71	AACTAGTCAAATCTTGTTCA	p63(p53)/Keratinocyte-p63-ChIP-Seq(GSE17611)/Homer	-	7.71243
MACS_peak_20298	-26	AAGGCAAGCAGGGGCATGCA	p63(p53)/Keratinocyte-p63-ChIP-Seq(GSE17611)/Homer	+	11.1718
MACS_peak_20298	-5	GGCAAGCAGGGGCATGCATG	p63(p53)/Keratinocyte-p63-ChIP-Seq(GSE17611)/Homer	-	11.8619
MACS_peak_20287	-40	CCAGCCAGCCGGGGCCAGCT	p63(p53)/Keratinocyte-p63-ChIP-Seq(GSE17611)/Homer	+	7.06372
MACS_peak_20287	-19	AGCCAGCCGGGGCCAGCTAA	p63(p53)/Keratinocyte-p63-ChIP-Seq(GSE17611)/Homer	-	7.11361
MACS_peak_20282	-81	GAAACAAGCCAGTTCTAGCC	p63(p53)/Keratinocyte-p63-ChIP-Seq(GSE17611)/Homer	+	7.44203
MACS_peak_20282	-60	AACAAGCCAGTTCTAGCCCC	p63(p53)/Keratinocyte-p63-ChIP-Seq(GSE17611)/Homer	-	7.01163
MACS_peak_20221	-71	ACGGCAGGCCAGGGCAGGTC	p63(p53)/Keratinocyte-p63-ChIP-Seq(GSE17611)/Homer	+	9.86496
MACS_peak_20221	-50	GGCAGGCCAGGGCAGGTCGC	p63(p53)/Keratinocyte-p63-ChIP-Seq(GSE17611)/Homer	-	9.86017
MACS_peak_20220	-9	GTGGCATGTAAAGACCTGTC	p63(p53)/Keratinocyte-p63-ChIP-Seq(GSE17611)/Homer	+	10.6548
MACS_peak_20220	12	GGCATGTAAAGACCTGTCTA	p63(p53)/Keratinocyte-p63-ChIP-Seq(GSE17611)/Homer	-	11.6854
MACS_peak_20213	-52	TGAGCATGACAAGGCATGCA	p63(p53)/Keratinocyte-p63-ChIP-Seq(GSE17611)/Homer	+	11.1575
MACS_peak_20213	2	CAGGCATGCCCATGCCAGAA	p63(p53)/Keratinocyte-p63-ChIP-Seq(GSE17611)/Homer	+	8.22789
MACS_peak_20213	23	GGCATGCCCATGCCAGAAAA	p63(p53)/Keratinocyte-p63-ChIP-Seq(GSE17611)/Homer	-	7.35295
MACS_peak_20213	-31	AGCATGACAAGGCATGCACT	p63(p53)/Keratinocyte-p63-ChIP-Seq(GSE17611)/Homer	-	11.0179
MACS_peak_20212	-48	GATCCAGGCCTGGGCATGTC	p63(p53)/Keratinocyte-p63-ChIP-Seq(GSE17611)/Homer	+	9.59177
MACS_peak_20212	-17	GGCATGTCCTGGTATGTCAG	p63(p53)/Keratinocyte-p63-ChIP-Seq(GSE17611)/Homer	-	7.29998
MACS_peak_20212	-27	TCCAGGCCTGGGCATGTCCT	p63(p53)/Keratinocyte-p63-ChIP-Seq(GSE17611)/Homer	-	9.63128
MACS_peak_20196	40	TAAACATGAATGAACAGGTT	p63(p53)/Keratinocyte-p63-ChIP-Seq(GSE17611)/Homer	+	8.6912
MACS_peak_20196	61	AACATGAATGAACAGGTTCA	p63(p53)/Keratinocyte-p63-ChIP-Seq(GSE17611)/Homer	-	8.75401
MACS_peak_20169	-113	GAGGCAGGTTGGCACAGGCA	p63(p53)/Keratinocyte-p63-ChIP-Seq(GSE17611)/Homer	+	7.95001
MACS_peak_20169	-92	GGCAGGTTGGCACAGGCACA	p63(p53)/Keratinocyte-p63-ChIP-Seq(GSE17611)/Homer	-	8.93156
MACS_peak_20165	-30	AGGGCAGGCTGGGGCATGCT	p63(p53)/Keratinocyte-p63-ChIP-Seq(GSE17611)/Homer	+	11.158
MACS_peak_20165	-20	GGGGCATGCTGATACCCGCC	p63(p53)/Keratinocyte-p63-ChIP-Seq(GSE17611)/Homer	+	7.58938
MACS_peak_20165	23	AGAACCTGTTCAGGCTGGCG	p63(p53)/Keratinocyte-p63-ChIP-Seq(GSE17611)/Homer	+	7.80696
MACS_peak_20165	44	AACCTGTTCAGGCTGGCGGC	p63(p53)/Keratinocyte-p63-ChIP-Seq(GSE17611)/Homer	-	7.53067
MACS_peak_20165	1	GGCATGCTGATACCCGCCTC	p63(p53)/Keratinocyte-p63-ChIP-Seq(GSE17611)/Homer	-	8.10013
MACS_peak_20165	-9	GGCAGGCTGGGGCATGCTGA	p63(p53)/Keratinocyte-p63-ChIP-Seq(GSE17611)/Homer	-	11.6215
MACS_peak_20162	33	GGGTCAAGTCCAGGCTTGAA	p63(p53)/Keratinocyte-p63-ChIP-Seq(GSE17611)/Homer	+	9.84273
MACS_peak_20162	54	GTCAAGTCCAGGCTTGAAGA	p63(p53)/Keratinocyte-p63-ChIP-Seq(GSE17611)/Homer	-	9.4449
MACS_peak_20100	-52	TGCTCAAGTGAGGACATGCA	p63(p53)/Keratinocyte-p63-ChIP-Seq(GSE17611)/Homer	+	8.61916
MACS_peak_20100	-31	CTCAAGTGAGGACATGCAGG	p63(p53)/Keratinocyte-p63-ChIP-Seq(GSE17611)/Homer	-	7.85731
MACS_peak_20093	-146	ATGACTTGTAGGAGCCTGCA	p63(p53)/Keratinocyte-p63-ChIP-Seq(GSE17611)/Homer	+	7.76528
MACS_peak_20093	-125	GACTTGTAGGAGCCTGCACT	p63(p53)/Keratinocyte-p63-ChIP-Seq(GSE17611)/Homer	-	8.96939
MACS_peak_20092	25	CCAGCCTGTCAGAACACGTC	p63(p53)/Keratinocyte-p63-ChIP-Seq(GSE17611)/Homer	+	7.95605
MACS_peak_20092	46	AGCCTGTCAGAACACGTCCT	p63(p53)/Keratinocyte-p63-ChIP-Seq(GSE17611)/Homer	-	8.14406
MACS_peak_20056	-59	GTGGCCTGCCCAAACACGTC	p63(p53)/Keratinocyte-p63-ChIP-Seq(GSE17611)/Homer	+	8.3056
MACS_peak_20056	-38	GGCCTGCCCAAACACGTCCA	p63(p53)/Keratinocyte-p63-ChIP-Seq(GSE17611)/Homer	-	8.65279
MACS_peak_20051	23	CTGGCATGCCTGGGCCAGGC	p63(p53)/Keratinocyte-p63-ChIP-Seq(GSE17611)/Homer	+	7.51865
MACS_peak_20051	44	GGCATGCCTGGGCCAGGCTC	p63(p53)/Keratinocyte-p63-ChIP-Seq(GSE17611)/Homer	-	8.05034
MACS_peak_20019	28	GGGGCAGGCGTCAGCTTGCA	p63(p53)/Keratinocyte-p63-ChIP-Seq(GSE17611)/Homer	+	9.16127
MACS_peak_20019	49	GGCAGGCGTCAGCTTGCATT	p63(p53)/Keratinocyte-p63-ChIP-Seq(GSE17611)/Homer	-	9.04142
MACS_peak_19976	-12	AAGGCACGTTGGGACTTGCA	p63(p53)/Keratinocyte-p63-ChIP-Seq(GSE17611)/Homer	+	8.3893
MACS_peak_19976	9	GGCACGTTGGGACTTGCAGC	p63(p53)/Keratinocyte-p63-ChIP-Seq(GSE17611)/Homer	-	8.78696
MACS_peak_19975	10	CGTGCAAGTCCCAACTTGCC	p63(p53)/Keratinocyte-p63-ChIP-Seq(GSE17611)/Homer	+	12.4796
MACS_peak_19975	31	TGCAAGTCCCAACTTGCCTT	p63(p53)/Keratinocyte-p63-ChIP-Seq(GSE17611)/Homer	-	11.6082
MACS_peak_19974	36	TGAGCATGCCCCAGCTTGCA	p63(p53)/Keratinocyte-p63-ChIP-Seq(GSE17611)/Homer	+	12.0524
MACS_peak_19974	57	AGCATGCCCCAGCTTGCAGG	p63(p53)/Keratinocyte-p63-ChIP-Seq(GSE17611)/Homer	-	11.1358
MACS_peak_19965	-61	TCCAAGCCTGAGCTGGTTCA	p63(p53)/Keratinocyte-p63-ChIP-Seq(GSE17611)/Homer	-	7.1355
MACS_peak_19951	84	CTGGCAAGTGCTTACACGCT	p63(p53)/Keratinocyte-p63-ChIP-Seq(GSE17611)/Homer	+	7.15371
MACS_peak_19951	105	GGCAAGTGCTTACACGCTCT	p63(p53)/Keratinocyte-p63-ChIP-Seq(GSE17611)/Homer	-	7.04716
MACS_peak_19950	37	CAGGCCTGCTCTCACAGGCC	p63(p53)/Keratinocyte-p63-ChIP-Seq(GSE17611)/Homer	+	7.70319
MACS_peak_19950	58	GGCCTGCTCTCACAGGCCTT	p63(p53)/Keratinocyte-p63-ChIP-Seq(GSE17611)/Homer	-	7.98366
MACS_peak_19890	-30	TGAGCAGGTCACAACATGCC	p63(p53)/Keratinocyte-p63-ChIP-Seq(GSE17611)/Homer	+	11.7701
MACS_peak_19890	-9	AGCAGGTCACAACATGCCCA	p63(p53)/Keratinocyte-p63-ChIP-Seq(GSE17611)/Homer	-	10.9426
MACS_peak_19865	45	TTTGCAAGCCTGTACAAGCA	p63(p53)/Keratinocyte-p63-ChIP-Seq(GSE17611)/Homer	+	9.58776
MACS_peak_19865	49	CAAGCCTGTACAAGCAGGTC	p63(p53)/Keratinocyte-p63-ChIP-Seq(GSE17611)/Homer	+	9.00728
MACS_peak_19865	70	AGCCTGTACAAGCAGGTCAA	p63(p53)/Keratinocyte-p63-ChIP-Seq(GSE17611)/Homer	-	8.08701
MACS_peak_19865	66	TGCAAGCCTGTACAAGCAGG	p63(p53)/Keratinocyte-p63-ChIP-Seq(GSE17611)/Homer	-	9.33897
MACS_peak_19812	27	TCAACATGTTTCATCCTGAC	p63(p53)/Keratinocyte-p63-ChIP-Seq(GSE17611)/Homer	+	8.06289
MACS_peak_19812	48	AACATGTTTCATCCTGACCT	p63(p53)/Keratinocyte-p63-ChIP-Seq(GSE17611)/Homer	-	8.08122
MACS_peak_19793	102	ATTACATGTCCTAGCATGCT	p63(p53)/Keratinocyte-p63-ChIP-Seq(GSE17611)/Homer	+	12.2293
MACS_peak_19793	123	TACATGTCCTAGCATGCTCA	p63(p53)/Keratinocyte-p63-ChIP-Seq(GSE17611)/Homer	-	12.0327
MACS_peak_19789	-77	CAAACCGGTTGGAACTGGCC	p63(p53)/Keratinocyte-p63-ChIP-Seq(GSE17611)/Homer	+	7.30036
MACS_peak_19789	-56	AACCGGTTGGAACTGGCCGT	p63(p53)/Keratinocyte-p63-ChIP-Seq(GSE17611)/Homer	-	7.34627
MACS_peak_19780	-18	CTGACAGGGCAAAGCATGCT	p63(p53)/Keratinocyte-p63-ChIP-Seq(GSE17611)/Homer	+	7.21321
MACS_peak_19780	3	GACAGGGCAAAGCATGCTCA	p63(p53)/Keratinocyte-p63-ChIP-Seq(GSE17611)/Homer	-	7.19718
MACS_peak_19769	-144	CCGGCATGTCTGAGCAGGAG	p63(p53)/Keratinocyte-p63-ChIP-Seq(GSE17611)/Homer	+	8.62946
MACS_peak_19769	-123	GGCATGTCTGAGCAGGAGGA	p63(p53)/Keratinocyte-p63-ChIP-Seq(GSE17611)/Homer	-	8.83446
MACS_peak_19762	54	CGGGCATGTTCGGTCACGTC	p63(p53)/Keratinocyte-p63-ChIP-Seq(GSE17611)/Homer	+	9.03311
MACS_peak_19762	75	GGCATGTTCGGTCACGTCCG	p63(p53)/Keratinocyte-p63-ChIP-Seq(GSE17611)/Homer	-	9.32901
MACS_peak_19734	-54	CTTTCCTGTCTAAACATGTG	p63(p53)/Keratinocyte-p63-ChIP-Seq(GSE17611)/Homer	+	8.38266
MACS_peak_19734	-33	TTCCTGTCTAAACATGTGAA	p63(p53)/Keratinocyte-p63-ChIP-Seq(GSE17611)/Homer	-	8.31724
MACS_peak_19693	37	TTTACCTGCCCCATCCTGTT	p63(p53)/Keratinocyte-p63-ChIP-Seq(GSE17611)/Homer	+	7.54857
MACS_peak_19693	58	TACCTGCCCCATCCTGTTTT	p63(p53)/Keratinocyte-p63-ChIP-Seq(GSE17611)/Homer	-	7.57123
MACS_peak_19687	71	TAAACAAGAAAAGACTGGCA	p63(p53)/Keratinocyte-p63-ChIP-Seq(GSE17611)/Homer	+	7.42417
MACS_peak_19687	92	AACAAGAAAAGACTGGCATC	p63(p53)/Keratinocyte-p63-ChIP-Seq(GSE17611)/Homer	-	7.36222
MACS_peak_19668	-121	AACATGTGTGGTCCTGCAAA	p63(p53)/Keratinocyte-p63-ChIP-Seq(GSE17611)/Homer	-	8.75929
MACS_peak_19648	-124	CAGGCCAGCTCTGTCTTGTT	p63(p53)/Keratinocyte-p63-ChIP-Seq(GSE17611)/Homer	+	7.94764
MACS_peak_19648	-103	GGCCAGCTCTGTCTTGTTGC	p63(p53)/Keratinocyte-p63-ChIP-Seq(GSE17611)/Homer	-	7.89138
MACS_peak_19642	19	GATGCATGATTGGGCAAGAA	p63(p53)/Keratinocyte-p63-ChIP-Seq(GSE17611)/Homer	+	7.60726
MACS_peak_19642	40	TGCATGATTGGGCAAGAACT	p63(p53)/Keratinocyte-p63-ChIP-Seq(GSE17611)/Homer	-	7.89414
MACS_peak_19619	39	TGGGCAAGCTGAGGCCTGCT	p63(p53)/Keratinocyte-p63-ChIP-Seq(GSE17611)/Homer	+	10.6491
MACS_peak_19619	60	GGCAAGCTGAGGCCTGCTGG	p63(p53)/Keratinocyte-p63-ChIP-Seq(GSE17611)/Homer	-	10.8905
MACS_peak_19585	-6	CATGCGTGTTCAGTCCTGCC	p63(p53)/Keratinocyte-p63-ChIP-Seq(GSE17611)/Homer	+	7.79571
MACS_peak_19585	15	TGCGTGTTCAGTCCTGCCAG	p63(p53)/Keratinocyte-p63-ChIP-Seq(GSE17611)/Homer	-	7.3671
MACS_peak_19577	-133	TTGGCCAGTTCAGACCTGAA	p63(p53)/Keratinocyte-p63-ChIP-Seq(GSE17611)/Homer	+	8.21824
MACS_peak_19577	-112	GGCCAGTTCAGACCTGAAAT	p63(p53)/Keratinocyte-p63-ChIP-Seq(GSE17611)/Homer	-	8.45704
MACS_peak_19559	-38	CGCAAGGCGGGACTTGTTCT	p63(p53)/Keratinocyte-p63-ChIP-Seq(GSE17611)/Homer	-	7.23418
MACS_peak_19539	-9	GGCCAGCTCGCGCCTGCGCG	p63(p53)/Keratinocyte-p63-ChIP-Seq(GSE17611)/Homer	-	7.35468
MACS_peak_19536	-91	CCCACCTGCCCTAGCATGCA	p63(p53)/Keratinocyte-p63-ChIP-Seq(GSE17611)/Homer	+	9.1883
MACS_peak_19536	-52	GTGACAGGCCCCAACGTGCA	p63(p53)/Keratinocyte-p63-ChIP-Seq(GSE17611)/Homer	+	7.53106
MACS_peak_19536	-31	GACAGGCCCCAACGTGCACG	p63(p53)/Keratinocyte-p63-ChIP-Seq(GSE17611)/Homer	-	7.67058
MACS_peak_19536	-70	CACCTGCCCTAGCATGCACG	p63(p53)/Keratinocyte-p63-ChIP-Seq(GSE17611)/Homer	-	8.88457
MACS_peak_19530	-121	GGCACCTGCCCCAGCCTGTC	p63(p53)/Keratinocyte-p63-ChIP-Seq(GSE17611)/Homer	+	8.8445
MACS_peak_19530	-100	CACCTGCCCCAGCCTGTCCG	p63(p53)/Keratinocyte-p63-ChIP-Seq(GSE17611)/Homer	-	7.95443
MACS_peak_19524	-82	CAGACAGGCCGAGGCTTGGT	p63(p53)/Keratinocyte-p63-ChIP-Seq(GSE17611)/Homer	+	8.31342
MACS_peak_19524	-61	GACAGGCCGAGGCTTGGTGC	p63(p53)/Keratinocyte-p63-ChIP-Seq(GSE17611)/Homer	-	8.45845
MACS_peak_19499	-28	GGGGCAAGTCCCTTCTTGCT	p63(p53)/Keratinocyte-p63-ChIP-Seq(GSE17611)/Homer	+	9.96379
MACS_peak_19499	-7	GGCAAGTCCCTTCTTGCTTG	p63(p53)/Keratinocyte-p63-ChIP-Seq(GSE17611)/Homer	-	9.57505
MACS_peak_19488	36	TAAACCAGCTCAAGCAAGCG	p63(p53)/Keratinocyte-p63-ChIP-Seq(GSE17611)/Homer	+	7.22009
MACS_peak_19453	-7	GCGGCATGTAGAGTCCTGCC	p63(p53)/Keratinocyte-p63-ChIP-Seq(GSE17611)/Homer	+	9.04198
MACS_peak_19453	14	GGCATGTAGAGTCCTGCCCT	p63(p53)/Keratinocyte-p63-ChIP-Seq(GSE17611)/Homer	-	10.272
MACS_peak_19419	63	TGTTCATGCCCTGGCTTGCC	p63(p53)/Keratinocyte-p63-ChIP-Seq(GSE17611)/Homer	+	11.0551
MACS_peak_19419	84	TTCATGCCCTGGCTTGCCTA	p63(p53)/Keratinocyte-p63-ChIP-Seq(GSE17611)/Homer	-	10.8983
MACS_peak_19418	-2	AAGGCATGCCGGGACCCGTA	p63(p53)/Keratinocyte-p63-ChIP-Seq(GSE17611)/Homer	+	8.7416
MACS_peak_19418	73	GGTGCATGCCGGAACTCGTA	p63(p53)/Keratinocyte-p63-ChIP-Seq(GSE17611)/Homer	+	8.39195
MACS_peak_19418	94	TGCATGCCGGAACTCGTAGT	p63(p53)/Keratinocyte-p63-ChIP-Seq(GSE17611)/Homer	-	8.82537
MACS_peak_19418	19	GGCATGCCGGGACCCGTAGT	p63(p53)/Keratinocyte-p63-ChIP-Seq(GSE17611)/Homer	-	9.19682
MACS_peak_19369	-84	GGAACCTGTGACTGCTTGTC	p63(p53)/Keratinocyte-p63-ChIP-Seq(GSE17611)/Homer	+	7.62117
MACS_peak_19369	-63	AACCTGTGACTGCTTGTCCA	p63(p53)/Keratinocyte-p63-ChIP-Seq(GSE17611)/Homer	-	7.06695
MACS_peak_19343	-15	CTAACTAGTCAGGACATGAT	p63(p53)/Keratinocyte-p63-ChIP-Seq(GSE17611)/Homer	+	8.6913
MACS_peak_19343	6	AACTAGTCAGGACATGATTC	p63(p53)/Keratinocyte-p63-ChIP-Seq(GSE17611)/Homer	-	9.23942
MACS_peak_19318	40	CAGACAAGCCTGCACATGTG	p63(p53)/Keratinocyte-p63-ChIP-Seq(GSE17611)/Homer	+	10.1366
MACS_peak_19318	61	GACAAGCCTGCACATGTGCA	p63(p53)/Keratinocyte-p63-ChIP-Seq(GSE17611)/Homer	-	10.5518
MACS_peak_19311	12	CAGGCAAGCCCGATCATGTT	p63(p53)/Keratinocyte-p63-ChIP-Seq(GSE17611)/Homer	+	11.2373
MACS_peak_19311	33	GGCAAGCCCGATCATGTTCA	p63(p53)/Keratinocyte-p63-ChIP-Seq(GSE17611)/Homer	-	11.0992
MACS_peak_19308	-103	AGCGCCTGCGCAGTCATGTC	p63(p53)/Keratinocyte-p63-ChIP-Seq(GSE17611)/Homer	+	7.59513
MACS_peak_19308	-82	CGCCTGCGCAGTCATGTCTT	p63(p53)/Keratinocyte-p63-ChIP-Seq(GSE17611)/Homer	-	7.3487
MACS_peak_19267	108	TGAACATGTCCCATCCTGAT	p63(p53)/Keratinocyte-p63-ChIP-Seq(GSE17611)/Homer	+	8.92048
MACS_peak_19267	129	AACATGTCCCATCCTGATCT	p63(p53)/Keratinocyte-p63-ChIP-Seq(GSE17611)/Homer	-	8.28156
MACS_peak_19264	124	TGAACATGTCTGTACAAGAA	p63(p53)/Keratinocyte-p63-ChIP-Seq(GSE17611)/Homer	+	9.37391
MACS_peak_19264	145	AACATGTCTGTACAAGAATG	p63(p53)/Keratinocyte-p63-ChIP-Seq(GSE17611)/Homer	-	9.17524
MACS_peak_19256	-70	CCTTCCTGCCCGAACATGTT	p63(p53)/Keratinocyte-p63-ChIP-Seq(GSE17611)/Homer	+	9.58955
MACS_peak_19256	-49	TTCCTGCCCGAACATGTTGG	p63(p53)/Keratinocyte-p63-ChIP-Seq(GSE17611)/Homer	-	9.47551
MACS_peak_19252	-144	AAGTCAAGTCTCTACTTGTT	p63(p53)/Keratinocyte-p63-ChIP-Seq(GSE17611)/Homer	+	10.2502
MACS_peak_19252	-123	GTCAAGTCTCTACTTGTTGA	p63(p53)/Keratinocyte-p63-ChIP-Seq(GSE17611)/Homer	-	9.32827
MACS_peak_19241	27	TGCTCATGTCAGGACTGGCA	p63(p53)/Keratinocyte-p63-ChIP-Seq(GSE17611)/Homer	+	8.33354
MACS_peak_19241	48	CTCATGTCAGGACTGGCAAG	p63(p53)/Keratinocyte-p63-ChIP-Seq(GSE17611)/Homer	-	7.92009
MACS_peak_19231	126	TGAACATGTTAAATCATGCA	p63(p53)/Keratinocyte-p63-ChIP-Seq(GSE17611)/Homer	+	10.3335
MACS_peak_19231	147	AACATGTTAAATCATGCATT	p63(p53)/Keratinocyte-p63-ChIP-Seq(GSE17611)/Homer	-	10.3401
MACS_peak_19210	65	AGAACAGGCAACAACACGTC	p63(p53)/Keratinocyte-p63-ChIP-Seq(GSE17611)/Homer	+	7.21916
MACS_peak_19207	-16	TTTGCAGGCTTTATCCTGTT	p63(p53)/Keratinocyte-p63-ChIP-Seq(GSE17611)/Homer	+	7.31142
MACS_peak_19207	5	TGCAGGCTTTATCCTGTTGT	p63(p53)/Keratinocyte-p63-ChIP-Seq(GSE17611)/Homer	-	7.72295
MACS_peak_19205	-24	GTGACGAGCTCAGGCATGCA	p63(p53)/Keratinocyte-p63-ChIP-Seq(GSE17611)/Homer	+	8.84106
MACS_peak_19205	-3	GACGAGCTCAGGCATGCAGC	p63(p53)/Keratinocyte-p63-ChIP-Seq(GSE17611)/Homer	-	8.93844
MACS_peak_19193	-95	TAGGCCTGTAGAGACATGCC	p63(p53)/Keratinocyte-p63-ChIP-Seq(GSE17611)/Homer	+	10.6669
MACS_peak_19193	-74	GGCCTGTAGAGACATGCCAG	p63(p53)/Keratinocyte-p63-ChIP-Seq(GSE17611)/Homer	-	10.7905
MACS_peak_19192	70	GAGTCATGCTTTTACTTGAA	p63(p53)/Keratinocyte-p63-ChIP-Seq(GSE17611)/Homer	+	7.871
MACS_peak_19192	91	GTCATGCTTTTACTTGAATC	p63(p53)/Keratinocyte-p63-ChIP-Seq(GSE17611)/Homer	-	8.39382
MACS_peak_19189	-85	TTTGCATGCACAAACATGCA	p63(p53)/Keratinocyte-p63-ChIP-Seq(GSE17611)/Homer	+	11.4986
MACS_peak_19189	-64	TGCATGCACAAACATGCATT	p63(p53)/Keratinocyte-p63-ChIP-Seq(GSE17611)/Homer	-	11.9992
MACS_peak_19177	-63	CAAACCTGCCTTAACAGGTT	p63(p53)/Keratinocyte-p63-ChIP-Seq(GSE17611)/Homer	+	8.84698
MACS_peak_19177	-42	AACCTGCCTTAACAGGTTAG	p63(p53)/Keratinocyte-p63-ChIP-Seq(GSE17611)/Homer	-	8.21781
MACS_peak_19152	-9	CGGGCATGCATCAACAGGCC	p63(p53)/Keratinocyte-p63-ChIP-Seq(GSE17611)/Homer	+	10.3669
MACS_peak_19152	1	TCAACAGGCCAGGACAAGTG	p63(p53)/Keratinocyte-p63-ChIP-Seq(GSE17611)/Homer	+	8.13898
MACS_peak_19152	22	AACAGGCCAGGACAAGTGGC	p63(p53)/Keratinocyte-p63-ChIP-Seq(GSE17611)/Homer	-	8.21604
MACS_peak_19152	12	GGCATGCATCAACAGGCCAG	p63(p53)/Keratinocyte-p63-ChIP-Seq(GSE17611)/Homer	-	9.62873
MACS_peak_19126	92	AAAACATGTGAGGGCCCGCT	p63(p53)/Keratinocyte-p63-ChIP-Seq(GSE17611)/Homer	+	7.34407
MACS_peak_19126	113	AACATGTGAGGGCCCGCTTT	p63(p53)/Keratinocyte-p63-ChIP-Seq(GSE17611)/Homer	-	7.21484
MACS_peak_19125	-66	AGGACCTGCTGACACTTGTC	p63(p53)/Keratinocyte-p63-ChIP-Seq(GSE17611)/Homer	+	8.32351
MACS_peak_19125	-45	GACCTGCTGACACTTGTCAA	p63(p53)/Keratinocyte-p63-ChIP-Seq(GSE17611)/Homer	-	8.83164
MACS_peak_19108	-13	AGCAAGCAAGGCCTTGCACA	p63(p53)/Keratinocyte-p63-ChIP-Seq(GSE17611)/Homer	-	7.08644
MACS_peak_19106	-146	ACAGCATGTTTGTGCCTGTC	p63(p53)/Keratinocyte-p63-ChIP-Seq(GSE17611)/Homer	+	10.8619
MACS_peak_19106	-125	AGCATGTTTGTGCCTGTCCT	p63(p53)/Keratinocyte-p63-ChIP-Seq(GSE17611)/Homer	-	11.2959
MACS_peak_19059	94	ACATCAGGCCTCGGCTTGTA	p63(p53)/Keratinocyte-p63-ChIP-Seq(GSE17611)/Homer	+	9.32548
MACS_peak_19059	115	ATCAGGCCTCGGCTTGTAAG	p63(p53)/Keratinocyte-p63-ChIP-Seq(GSE17611)/Homer	-	8.99975
MACS_peak_19056	-126	CAATCATGACTAAACATGTT	p63(p53)/Keratinocyte-p63-ChIP-Seq(GSE17611)/Homer	+	10.2909
MACS_peak_19056	-105	ATCATGACTAAACATGTTTT	p63(p53)/Keratinocyte-p63-ChIP-Seq(GSE17611)/Homer	-	10.0035
MACS_peak_19045	-60	AGGGCATGACTATACTTGTT	p63(p53)/Keratinocyte-p63-ChIP-Seq(GSE17611)/Homer	+	10.5889
MACS_peak_19045	-39	GGCATGACTATACTTGTTAC	p63(p53)/Keratinocyte-p63-ChIP-Seq(GSE17611)/Homer	-	10.1222
MACS_peak_19039	-58	TCTGCATGCTCAGGCATGGA	p63(p53)/Keratinocyte-p63-ChIP-Seq(GSE17611)/Homer	+	9.5154
MACS_peak_19039	-37	TGCATGCTCAGGCATGGAAG	p63(p53)/Keratinocyte-p63-ChIP-Seq(GSE17611)/Homer	-	9.66366
MACS_peak_19033	-81	AGCACAAGTCTCAACCTGCC	p63(p53)/Keratinocyte-p63-ChIP-Seq(GSE17611)/Homer	+	10.8695
MACS_peak_19033	-71	TCAACCTGCCCTGACTTGCA	p63(p53)/Keratinocyte-p63-ChIP-Seq(GSE17611)/Homer	+	10.0983
MACS_peak_19033	-50	AACCTGCCCTGACTTGCAAC	p63(p53)/Keratinocyte-p63-ChIP-Seq(GSE17611)/Homer	-	9.98228
MACS_peak_19033	-60	CACAAGTCTCAACCTGCCCT	p63(p53)/Keratinocyte-p63-ChIP-Seq(GSE17611)/Homer	-	9.66268
MACS_peak_19021	-36	CTTTCATGTTCTGTCATGTT	p63(p53)/Keratinocyte-p63-ChIP-Seq(GSE17611)/Homer	+	8.93613
MACS_peak_19021	-15	TTCATGTTCTGTCATGTTCT	p63(p53)/Keratinocyte-p63-ChIP-Seq(GSE17611)/Homer	-	9.53402
MACS_peak_19001	14	CCTACATGCTGTGGCTTGGT	p63(p53)/Keratinocyte-p63-ChIP-Seq(GSE17611)/Homer	+	7.45138
MACS_peak_19001	35	TACATGCTGTGGCTTGGTTG	p63(p53)/Keratinocyte-p63-ChIP-Seq(GSE17611)/Homer	-	8.77247
MACS_peak_18921	8	GGAACATGTACAAACACGTT	p63(p53)/Keratinocyte-p63-ChIP-Seq(GSE17611)/Homer	+	9.25098
MACS_peak_18921	29	AACATGTACAAACACGTTTG	p63(p53)/Keratinocyte-p63-ChIP-Seq(GSE17611)/Homer	-	9.18474
MACS_peak_18910	62	TAACCATGTTTAAACAGGTC	p63(p53)/Keratinocyte-p63-ChIP-Seq(GSE17611)/Homer	+	8.69251
MACS_peak_18910	83	ACCATGTTTAAACAGGTCTT	p63(p53)/Keratinocyte-p63-ChIP-Seq(GSE17611)/Homer	-	8.49212
MACS_peak_18908	127	TTTCCAGGCTTAGGCCTGTC	p63(p53)/Keratinocyte-p63-ChIP-Seq(GSE17611)/Homer	+	7.51923
MACS_peak_18908	148	TCCAGGCTTAGGCCTGTCCC	p63(p53)/Keratinocyte-p63-ChIP-Seq(GSE17611)/Homer	-	7.90353
MACS_peak_18905	-109	TCGACATGCATGTACATGCG	p63(p53)/Keratinocyte-p63-ChIP-Seq(GSE17611)/Homer	+	9.95196
MACS_peak_18905	-88	GACATGCATGTACATGCGCT	p63(p53)/Keratinocyte-p63-ChIP-Seq(GSE17611)/Homer	-	10.9294
MACS_peak_18887	69	AAGACATGTGAGCTCCTGCC	p63(p53)/Keratinocyte-p63-ChIP-Seq(GSE17611)/Homer	+	7.40724
MACS_peak_18887	90	GACATGTGAGCTCCTGCCCT	p63(p53)/Keratinocyte-p63-ChIP-Seq(GSE17611)/Homer	-	7.51852
MACS_peak_18883	-148	CGTACATGCTCATACAGGTA	p63(p53)/Keratinocyte-p63-ChIP-Seq(GSE17611)/Homer	+	10.027
MACS_peak_18883	-127	TACATGCTCATACAGGTAAT	p63(p53)/Keratinocyte-p63-ChIP-Seq(GSE17611)/Homer	-	9.49634
MACS_peak_18864	28	AGAGCATGTCAAGACAGGAC	p63(p53)/Keratinocyte-p63-ChIP-Seq(GSE17611)/Homer	+	10.3074
MACS_peak_18864	49	AGCATGTCAAGACAGGACCA	p63(p53)/Keratinocyte-p63-ChIP-Seq(GSE17611)/Homer	-	10.1832
MACS_peak_18857	-89	ATGGCCAGTCTATGCATGTC	p63(p53)/Keratinocyte-p63-ChIP-Seq(GSE17611)/Homer	+	10.3846
MACS_peak_18857	-68	GGCCAGTCTATGCATGTCAT	p63(p53)/Keratinocyte-p63-ChIP-Seq(GSE17611)/Homer	-	9.91643
MACS_peak_18816	76	TCTGCTTGCCTCAGCTTGTA	p63(p53)/Keratinocyte-p63-ChIP-Seq(GSE17611)/Homer	+	9.0984
MACS_peak_18816	97	TGCTTGCCTCAGCTTGTAAG	p63(p53)/Keratinocyte-p63-ChIP-Seq(GSE17611)/Homer	-	8.94609
MACS_peak_18796	-24	TGTTCAAGTCCTAACAAGTA	p63(p53)/Keratinocyte-p63-ChIP-Seq(GSE17611)/Homer	+	8.98513
MACS_peak_18796	-3	TTCAAGTCCTAACAAGTAAT	p63(p53)/Keratinocyte-p63-ChIP-Seq(GSE17611)/Homer	-	7.67593
MACS_peak_18770	11	AGCACAGGCTTTTGCATGCC	p63(p53)/Keratinocyte-p63-ChIP-Seq(GSE17611)/Homer	+	9.40332
MACS_peak_18770	32	CACAGGCTTTTGCATGCCAG	p63(p53)/Keratinocyte-p63-ChIP-Seq(GSE17611)/Homer	-	8.44169
MACS_peak_18762	-123	TAAACCAGTTCTAACATGTT	p63(p53)/Keratinocyte-p63-ChIP-Seq(GSE17611)/Homer	+	10.0921
MACS_peak_18762	-102	AACCAGTTCTAACATGTTGG	p63(p53)/Keratinocyte-p63-ChIP-Seq(GSE17611)/Homer	-	9.34548
MACS_peak_18708	125	AGGTCAGGATCATACATGAA	p63(p53)/Keratinocyte-p63-ChIP-Seq(GSE17611)/Homer	+	6.99075
MACS_peak_18703	43	AGGACATGACCAGGCTAGTA	p63(p53)/Keratinocyte-p63-ChIP-Seq(GSE17611)/Homer	+	9.39921
MACS_peak_18703	64	GACATGACCAGGCTAGTATT	p63(p53)/Keratinocyte-p63-ChIP-Seq(GSE17611)/Homer	-	9.25008
MACS_peak_18693	-48	AAAACAAGTTCTTTCATGCC	p63(p53)/Keratinocyte-p63-ChIP-Seq(GSE17611)/Homer	+	10.0364
MACS_peak_18693	-27	AACAAGTTCTTTCATGCCCA	p63(p53)/Keratinocyte-p63-ChIP-Seq(GSE17611)/Homer	-	9.37437
MACS_peak_18683	-117	ACCACATGTCCAAGCAAGAC	p63(p53)/Keratinocyte-p63-ChIP-Seq(GSE17611)/Homer	+	8.96047
MACS_peak_18683	-96	CACATGTCCAAGCAAGACTG	p63(p53)/Keratinocyte-p63-ChIP-Seq(GSE17611)/Homer	-	8.25119
MACS_peak_18679	21	GATACTTGTCTAGACATGTT	p63(p53)/Keratinocyte-p63-ChIP-Seq(GSE17611)/Homer	+	11.2636
MACS_peak_18679	42	TACTTGTCTAGACATGTTGA	p63(p53)/Keratinocyte-p63-ChIP-Seq(GSE17611)/Homer	-	11.2
MACS_peak_18659	-12	TGGGCATGCCACAGCCTGGC	p63(p53)/Keratinocyte-p63-ChIP-Seq(GSE17611)/Homer	+	8.57171
MACS_peak_18659	9	GGCATGCCACAGCCTGGCAG	p63(p53)/Keratinocyte-p63-ChIP-Seq(GSE17611)/Homer	-	7.70585
MACS_peak_18657	18	ACAACAGGTTTCTACCTGTT	p63(p53)/Keratinocyte-p63-ChIP-Seq(GSE17611)/Homer	+	9.30736
MACS_peak_18657	39	AACAGGTTTCTACCTGTTGT	p63(p53)/Keratinocyte-p63-ChIP-Seq(GSE17611)/Homer	-	8.96589
MACS_peak_18644	49	AGGACAGGTTACTACAGGTC	p63(p53)/Keratinocyte-p63-ChIP-Seq(GSE17611)/Homer	+	8.84863
MACS_peak_18644	70	GACAGGTTACTACAGGTCTT	p63(p53)/Keratinocyte-p63-ChIP-Seq(GSE17611)/Homer	-	8.45037
MACS_peak_18639	109	GAAGCAGGTTATTTCATGCC	p63(p53)/Keratinocyte-p63-ChIP-Seq(GSE17611)/Homer	+	8.50188
MACS_peak_18639	130	AGCAGGTTATTTCATGCCCT	p63(p53)/Keratinocyte-p63-ChIP-Seq(GSE17611)/Homer	-	8.46605
MACS_peak_18630	-53	GAAACAAGCACGATCTTGTT	p63(p53)/Keratinocyte-p63-ChIP-Seq(GSE17611)/Homer	+	9.11896
MACS_peak_18630	-32	AACAAGCACGATCTTGTTTT	p63(p53)/Keratinocyte-p63-ChIP-Seq(GSE17611)/Homer	-	9.4427
MACS_peak_18613	103	CAGGCAAGCTCAGGCAAGAA	p63(p53)/Keratinocyte-p63-ChIP-Seq(GSE17611)/Homer	+	9.21069
MACS_peak_18613	124	GGCAAGCTCAGGCAAGAACC	p63(p53)/Keratinocyte-p63-ChIP-Seq(GSE17611)/Homer	-	8.9003
MACS_peak_18609	-44	GGGACATGTCTGGTCAAGCT	p63(p53)/Keratinocyte-p63-ChIP-Seq(GSE17611)/Homer	+	10.0917
MACS_peak_18609	-23	GACATGTCTGGTCAAGCTGT	p63(p53)/Keratinocyte-p63-ChIP-Seq(GSE17611)/Homer	-	9.93679
MACS_peak_18600	1	AAAGCATGTCTAAACTGGAA	p63(p53)/Keratinocyte-p63-ChIP-Seq(GSE17611)/Homer	+	9.59443
MACS_peak_18600	22	AGCATGTCTAAACTGGAAGT	p63(p53)/Keratinocyte-p63-ChIP-Seq(GSE17611)/Homer	-	9.22036
MACS_peak_18545	7	AACTCTAGTTTGGACATGTC	p63(p53)/Keratinocyte-p63-ChIP-Seq(GSE17611)/Homer	+	8.53217
MACS_peak_18545	17	TGGACATGTCTTGGCTTATT	p63(p53)/Keratinocyte-p63-ChIP-Seq(GSE17611)/Homer	+	7.19653
MACS_peak_18545	28	CTCTAGTTTGGACATGTCTT	p63(p53)/Keratinocyte-p63-ChIP-Seq(GSE17611)/Homer	-	8.60185
MACS_peak_18521	-22	GGGGCCAGTCTGGGCACGTA	p63(p53)/Keratinocyte-p63-ChIP-Seq(GSE17611)/Homer	+	8.25691
MACS_peak_18521	-1	GGCCAGTCTGGGCACGTAAC	p63(p53)/Keratinocyte-p63-ChIP-Seq(GSE17611)/Homer	-	7.8021
MACS_peak_18517	7	AGGTCATGCCTGGACTCGTT	p63(p53)/Keratinocyte-p63-ChIP-Seq(GSE17611)/Homer	+	8.61824
MACS_peak_18517	28	GTCATGCCTGGACTCGTTCC	p63(p53)/Keratinocyte-p63-ChIP-Seq(GSE17611)/Homer	-	9.01984
MACS_peak_18509	69	CTCAGGCTTGAACTTGAACA	p63(p53)/Keratinocyte-p63-ChIP-Seq(GSE17611)/Homer	-	7.21561
MACS_peak_18500	71	AAATCAAGCCTGTGCTGGTT	p63(p53)/Keratinocyte-p63-ChIP-Seq(GSE17611)/Homer	+	8.20291
MACS_peak_18500	92	ATCAAGCCTGTGCTGGTTGG	p63(p53)/Keratinocyte-p63-ChIP-Seq(GSE17611)/Homer	-	7.6575
MACS_peak_18492	-77	CCTACTAGTAGATACTTGTT	p63(p53)/Keratinocyte-p63-ChIP-Seq(GSE17611)/Homer	+	7.24367
MACS_peak_18492	-56	TACTAGTAGATACTTGTTCT	p63(p53)/Keratinocyte-p63-ChIP-Seq(GSE17611)/Homer	-	8.20617
MACS_peak_18485	-8	TCAACTTGTCCCAGCAGGCC	p63(p53)/Keratinocyte-p63-ChIP-Seq(GSE17611)/Homer	+	9.08784
MACS_peak_18485	13	AACTTGTCCCAGCAGGCCTA	p63(p53)/Keratinocyte-p63-ChIP-Seq(GSE17611)/Homer	-	8.54847
MACS_peak_18461	-84	TGCTTGCTTGGGCTAGAATG	p63(p53)/Keratinocyte-p63-ChIP-Seq(GSE17611)/Homer	-	7.18706
MACS_peak_18397	-109	TGGACAGGCCCAGACATCTC	p63(p53)/Keratinocyte-p63-ChIP-Seq(GSE17611)/Homer	+	7.36286
MACS_peak_18389	20	TGAACATGTTCTGGCATATT	p63(p53)/Keratinocyte-p63-ChIP-Seq(GSE17611)/Homer	+	7.27182
MACS_peak_18383	-80	GTGACATGACACTACTTGTC	p63(p53)/Keratinocyte-p63-ChIP-Seq(GSE17611)/Homer	+	9.21419
MACS_peak_18383	-59	GACATGACACTACTTGTCAG	p63(p53)/Keratinocyte-p63-ChIP-Seq(GSE17611)/Homer	-	8.94509
MACS_peak_18381	29	AAGACTTGCATCAGCCTGCC	p63(p53)/Keratinocyte-p63-ChIP-Seq(GSE17611)/Homer	+	8.71556
MACS_peak_18381	71	CCTCCAGGCCTGTGCCTGCT	p63(p53)/Keratinocyte-p63-ChIP-Seq(GSE17611)/Homer	+	7.20895
MACS_peak_18381	92	TCCAGGCCTGTGCCTGCTGG	p63(p53)/Keratinocyte-p63-ChIP-Seq(GSE17611)/Homer	-	6.99109
MACS_peak_18381	50	GACTTGCATCAGCCTGCCAC	p63(p53)/Keratinocyte-p63-ChIP-Seq(GSE17611)/Homer	-	7.84441
MACS_peak_18381	40	CACTGGCAAAGACTTGCATC	p63(p53)/Keratinocyte-p63-ChIP-Seq(GSE17611)/Homer	-	7.11979
MACS_peak_18376	24	CCAACAGGTGCAATCAAGTC	p63(p53)/Keratinocyte-p63-ChIP-Seq(GSE17611)/Homer	+	7.003
MACS_peak_18321	-115	TGCGCAGGCGCGCACCTGCT	p63(p53)/Keratinocyte-p63-ChIP-Seq(GSE17611)/Homer	+	7.12525
MACS_peak_18267	74	TGGGCATGCCCTTGCCTGCA	p63(p53)/Keratinocyte-p63-ChIP-Seq(GSE17611)/Homer	+	10.9105
MACS_peak_18267	95	GGCATGCCCTTGCCTGCAGT	p63(p53)/Keratinocyte-p63-ChIP-Seq(GSE17611)/Homer	-	10.3762
MACS_peak_18260	37	TATGCCTGTTTATACTTGAG	p63(p53)/Keratinocyte-p63-ChIP-Seq(GSE17611)/Homer	+	7.15673
MACS_peak_18260	58	TGCCTGTTTATACTTGAGCC	p63(p53)/Keratinocyte-p63-ChIP-Seq(GSE17611)/Homer	-	7.54188
MACS_peak_18256	95	CACACGTGTGCATACATGCA	p63(p53)/Keratinocyte-p63-ChIP-Seq(GSE17611)/Homer	+	7.28124
MACS_peak_18256	105	CATACATGCATGCACACGCT	p63(p53)/Keratinocyte-p63-ChIP-Seq(GSE17611)/Homer	+	7.60091
MACS_peak_18256	109	CATGCATGCACACGCTTGGA	p63(p53)/Keratinocyte-p63-ChIP-Seq(GSE17611)/Homer	+	7.06289
MACS_peak_18256	130	TGCATGCACACGCTTGGAAT	p63(p53)/Keratinocyte-p63-ChIP-Seq(GSE17611)/Homer	-	7.03536
MACS_peak_18256	126	TACATGCATGCACACGCTTG	p63(p53)/Keratinocyte-p63-ChIP-Seq(GSE17611)/Homer	-	8.02294
MACS_peak_18250	66	CAGGCAGGCGTGTGCAGGCA	p63(p53)/Keratinocyte-p63-ChIP-Seq(GSE17611)/Homer	+	8.04402
MACS_peak_18250	70	CAGGCGTGTGCAGGCATGTG	p63(p53)/Keratinocyte-p63-ChIP-Seq(GSE17611)/Homer	+	7.94548
MACS_peak_18250	76	TGTGCAGGCATGTGCAGGTA	p63(p53)/Keratinocyte-p63-ChIP-Seq(GSE17611)/Homer	+	8.11658
MACS_peak_18250	97	TGCAGGCATGTGCAGGTACA	p63(p53)/Keratinocyte-p63-ChIP-Seq(GSE17611)/Homer	-	8.30307
MACS_peak_18250	91	GGCGTGTGCAGGCATGTGCA	p63(p53)/Keratinocyte-p63-ChIP-Seq(GSE17611)/Homer	-	8.04629
MACS_peak_18250	87	GGCAGGCGTGTGCAGGCATG	p63(p53)/Keratinocyte-p63-ChIP-Seq(GSE17611)/Homer	-	7.99963
MACS_peak_18235	16	GGCATGAAGCAGCCTGCGGT	p63(p53)/Keratinocyte-p63-ChIP-Seq(GSE17611)/Homer	-	7.07734
MACS_peak_18231	-103	TCAGCATGTAGCTGCATGCT	p63(p53)/Keratinocyte-p63-ChIP-Seq(GSE17611)/Homer	+	10.1489
MACS_peak_18231	-82	AGCATGTAGCTGCATGCTGG	p63(p53)/Keratinocyte-p63-ChIP-Seq(GSE17611)/Homer	-	10.0439
MACS_peak_18228	-78	TGCACTTGTCCATGCTTGCC	p63(p53)/Keratinocyte-p63-ChIP-Seq(GSE17611)/Homer	+	9.36664
MACS_peak_18228	-57	CACTTGTCCATGCTTGCCGC	p63(p53)/Keratinocyte-p63-ChIP-Seq(GSE17611)/Homer	-	8.30526
MACS_peak_18210	41	CTCCTGCTGGGGCCTGTCTG	p63(p53)/Keratinocyte-p63-ChIP-Seq(GSE17611)/Homer	-	7.46517
MACS_peak_18205	-95	AAGACGTGCATAAACATGTA	p63(p53)/Keratinocyte-p63-ChIP-Seq(GSE17611)/Homer	+	8.91316
MACS_peak_18205	-74	GACGTGCATAAACATGTACA	p63(p53)/Keratinocyte-p63-ChIP-Seq(GSE17611)/Homer	-	9.17737
MACS_peak_18202	-79	TACAGGCCTGGGCAGGGACA	p63(p53)/Keratinocyte-p63-ChIP-Seq(GSE17611)/Homer	-	7.61551
MACS_peak_18196	-35	AATGCAAGACCAGGCAAGCT	p63(p53)/Keratinocyte-p63-ChIP-Seq(GSE17611)/Homer	+	9.7259
MACS_peak_18196	37	AAAGCAAGTCCTCACCTGCT	p63(p53)/Keratinocyte-p63-ChIP-Seq(GSE17611)/Homer	+	10.2321
MACS_peak_18196	107	TACTTGCCAAGTCCTGTGTG	p63(p53)/Keratinocyte-p63-ChIP-Seq(GSE17611)/Homer	-	7.0374
MACS_peak_18196	58	AGCAAGTCCTCACCTGCTCC	p63(p53)/Keratinocyte-p63-ChIP-Seq(GSE17611)/Homer	-	9.73564
MACS_peak_18196	-14	TGCAAGACCAGGCAAGCTCT	p63(p53)/Keratinocyte-p63-ChIP-Seq(GSE17611)/Homer	-	8.90098
MACS_peak_18175	87	TGCACATGCAGGTGCAGGCT	p63(p53)/Keratinocyte-p63-ChIP-Seq(GSE17611)/Homer	+	7.72932
MACS_peak_18175	108	CACATGCAGGTGCAGGCTCA	p63(p53)/Keratinocyte-p63-ChIP-Seq(GSE17611)/Homer	-	7.93887
MACS_peak_18170	-113	ATAGCTGGTCCCGACATGAA	p63(p53)/Keratinocyte-p63-ChIP-Seq(GSE17611)/Homer	+	8.45865
MACS_peak_18170	-92	AGCTGGTCCCGACATGAATT	p63(p53)/Keratinocyte-p63-ChIP-Seq(GSE17611)/Homer	-	8.72661
MACS_peak_18164	126	ACAACAAGCTCCAGCCTGTA	p63(p53)/Keratinocyte-p63-ChIP-Seq(GSE17611)/Homer	+	10.0504
MACS_peak_18164	147	AACAAGCTCCAGCCTGTAAG	p63(p53)/Keratinocyte-p63-ChIP-Seq(GSE17611)/Homer	-	9.24107
MACS_peak_18142	80	CAGACAGGCAGGGGCATGTA	p63(p53)/Keratinocyte-p63-ChIP-Seq(GSE17611)/Homer	+	10.3227
MACS_peak_18142	101	GACAGGCAGGGGCATGTAGT	p63(p53)/Keratinocyte-p63-ChIP-Seq(GSE17611)/Homer	-	10.7844
MACS_peak_18136	95	TGGGCAGGCTGCTGCAAGCC	p63(p53)/Keratinocyte-p63-ChIP-Seq(GSE17611)/Homer	+	8.25156
MACS_peak_18136	116	GGCAGGCTGCTGCAAGCCCC	p63(p53)/Keratinocyte-p63-ChIP-Seq(GSE17611)/Homer	-	7.84866
MACS_peak_18129	60	TAGACATGTAGAGTCTTGTC	p63(p53)/Keratinocyte-p63-ChIP-Seq(GSE17611)/Homer	+	9.85123
MACS_peak_18129	81	GACATGTAGAGTCTTGTCAA	p63(p53)/Keratinocyte-p63-ChIP-Seq(GSE17611)/Homer	-	10.1723
MACS_peak_18127	44	TAGACTTGTACACACCTGCC	p63(p53)/Keratinocyte-p63-ChIP-Seq(GSE17611)/Homer	+	8.34108
MACS_peak_18127	65	GACTTGTACACACCTGCCAC	p63(p53)/Keratinocyte-p63-ChIP-Seq(GSE17611)/Homer	-	7.97871
MACS_peak_18115	-137	CAGTCATGTTCCTACCTGCG	p63(p53)/Keratinocyte-p63-ChIP-Seq(GSE17611)/Homer	+	8.69899
MACS_peak_18115	-116	GTCATGTTCCTACCTGCGGT	p63(p53)/Keratinocyte-p63-ChIP-Seq(GSE17611)/Homer	-	8.06937
MACS_peak_18112	-94	CAGGCATGCTGGGGCTTGCT	p63(p53)/Keratinocyte-p63-ChIP-Seq(GSE17611)/Homer	+	11.5961
MACS_peak_18112	-73	GGCATGCTGGGGCTTGCTGA	p63(p53)/Keratinocyte-p63-ChIP-Seq(GSE17611)/Homer	-	12.3025
MACS_peak_18106	-53	TGTTCAGGTTGAAACCTGAT	p63(p53)/Keratinocyte-p63-ChIP-Seq(GSE17611)/Homer	+	7.11486
MACS_peak_18106	-32	TTCAGGTTGAAACCTGATAT	p63(p53)/Keratinocyte-p63-ChIP-Seq(GSE17611)/Homer	-	7.02791
MACS_peak_18097	-24	TGCGCTGGCCCAAGCCTGCA	p63(p53)/Keratinocyte-p63-ChIP-Seq(GSE17611)/Homer	+	7.75941
MACS_peak_18097	-3	CGCTGGCCCAAGCCTGCAGT	p63(p53)/Keratinocyte-p63-ChIP-Seq(GSE17611)/Homer	-	7.01368
MACS_peak_18087	-131	TTCAGGCCAAGGCAAGCAAG	p63(p53)/Keratinocyte-p63-ChIP-Seq(GSE17611)/Homer	-	7.30393
MACS_peak_18081	6	CTAGCCAGCCAGAACCTGCC	p63(p53)/Keratinocyte-p63-ChIP-Seq(GSE17611)/Homer	+	9.11863
MACS_peak_18081	27	AGCCAGCCAGAACCTGCCCA	p63(p53)/Keratinocyte-p63-ChIP-Seq(GSE17611)/Homer	-	9.32703
MACS_peak_18079	-111	AACAAGCTAGAACTTGGGTT	p63(p53)/Keratinocyte-p63-ChIP-Seq(GSE17611)/Homer	-	7.50884
MACS_peak_18076	11	TAGACTTGCCCTGGCTTGTC	p63(p53)/Keratinocyte-p63-ChIP-Seq(GSE17611)/Homer	+	10.3803
MACS_peak_18076	32	GACTTGCCCTGGCTTGTCTT	p63(p53)/Keratinocyte-p63-ChIP-Seq(GSE17611)/Homer	-	10.6971
MACS_peak_18038	-7	CAAACAAGCCCGGACTTATC	p63(p53)/Keratinocyte-p63-ChIP-Seq(GSE17611)/Homer	+	7.70447
MACS_peak_18038	14	AACAAGCCCGGACTTATCTT	p63(p53)/Keratinocyte-p63-ChIP-Seq(GSE17611)/Homer	-	7.29076
MACS_peak_18024	-41	TGTGCATGAACATGCAGGCA	p63(p53)/Keratinocyte-p63-ChIP-Seq(GSE17611)/Homer	+	8.06236
MACS_peak_18024	105	GGCAGGCAGAAACAAGACAA	p63(p53)/Keratinocyte-p63-ChIP-Seq(GSE17611)/Homer	-	7.16433
MACS_peak_18024	-20	TGCATGAACATGCAGGCATG	p63(p53)/Keratinocyte-p63-ChIP-Seq(GSE17611)/Homer	-	7.76363
MACS_peak_18023	70	GAAACAAGCCTGGACTTGCC	p63(p53)/Keratinocyte-p63-ChIP-Seq(GSE17611)/Homer	+	12.6122
MACS_peak_18023	91	AACAAGCCTGGACTTGCCTG	p63(p53)/Keratinocyte-p63-ChIP-Seq(GSE17611)/Homer	-	12.8367
MACS_peak_18021	18	TTTGCATGCCTTGGCATGTG	p63(p53)/Keratinocyte-p63-ChIP-Seq(GSE17611)/Homer	+	10.6989
MACS_peak_18021	39	TGCATGCCTTGGCATGTGTG	p63(p53)/Keratinocyte-p63-ChIP-Seq(GSE17611)/Homer	-	11.5551
MACS_peak_18009	-29	GATAAGTTGGAGCATGCCTG	p63(p53)/Keratinocyte-p63-ChIP-Seq(GSE17611)/Homer	-	7.02281
MACS_peak_17997	98	GTGACATGCTTCAACAAGCC	p63(p53)/Keratinocyte-p63-ChIP-Seq(GSE17611)/Homer	+	10.0643
MACS_peak_17997	119	GACATGCTTCAACAAGCCAG	p63(p53)/Keratinocyte-p63-ChIP-Seq(GSE17611)/Homer	-	9.6853
MACS_peak_17980	50	TGTGCATGTTGCCTCATGCG	p63(p53)/Keratinocyte-p63-ChIP-Seq(GSE17611)/Homer	+	7.31795
MACS_peak_17980	71	TGCATGTTGCCTCATGCGCA	p63(p53)/Keratinocyte-p63-ChIP-Seq(GSE17611)/Homer	-	7.84796
MACS_peak_17955	-94	ATCACATGTCATGGCCTGTA	p63(p53)/Keratinocyte-p63-ChIP-Seq(GSE17611)/Homer	+	9.50844
MACS_peak_17955	-73	CACATGTCATGGCCTGTAGA	p63(p53)/Keratinocyte-p63-ChIP-Seq(GSE17611)/Homer	-	9.3001
MACS_peak_17954	-5	AGTTCATGTCGTGACATGCA	p63(p53)/Keratinocyte-p63-ChIP-Seq(GSE17611)/Homer	+	10.927
MACS_peak_17954	16	TTCATGTCGTGACATGCAGA	p63(p53)/Keratinocyte-p63-ChIP-Seq(GSE17611)/Homer	-	10.7739
MACS_peak_17940	-1	GTGACAGGCTGAGTCAGGCT	p63(p53)/Keratinocyte-p63-ChIP-Seq(GSE17611)/Homer	+	7.11367
MACS_peak_17940	20	GACAGGCTGAGTCAGGCTCC	p63(p53)/Keratinocyte-p63-ChIP-Seq(GSE17611)/Homer	-	8.32731
MACS_peak_17929	-75	GTGACAGGCCCAAGCCTGGC	p63(p53)/Keratinocyte-p63-ChIP-Seq(GSE17611)/Homer	+	8.02237
MACS_peak_17929	-54	GACAGGCCCAAGCCTGGCTG	p63(p53)/Keratinocyte-p63-ChIP-Seq(GSE17611)/Homer	-	8.33258
MACS_peak_17924	48	AAAACATGCTGTTGCAAGTC	p63(p53)/Keratinocyte-p63-ChIP-Seq(GSE17611)/Homer	+	8.74106
MACS_peak_17924	69	AACATGCTGTTGCAAGTCAA	p63(p53)/Keratinocyte-p63-ChIP-Seq(GSE17611)/Homer	-	8.18828
MACS_peak_17882	54	ATTACATGTCGTGGCACGTT	p63(p53)/Keratinocyte-p63-ChIP-Seq(GSE17611)/Homer	+	8.59485
MACS_peak_17882	75	TACATGTCGTGGCACGTTCA	p63(p53)/Keratinocyte-p63-ChIP-Seq(GSE17611)/Homer	-	9.19261
MACS_peak_17880	41	GAATCCTGCCCGAGCATGAC	p63(p53)/Keratinocyte-p63-ChIP-Seq(GSE17611)/Homer	+	8.74703
MACS_peak_17880	100	AGACCAAGTAAGGGCTTGTT	p63(p53)/Keratinocyte-p63-ChIP-Seq(GSE17611)/Homer	+	8.11968
MACS_peak_17880	121	ACCAAGTAAGGGCTTGTTTG	p63(p53)/Keratinocyte-p63-ChIP-Seq(GSE17611)/Homer	-	8.36439
MACS_peak_17880	62	ATCCTGCCCGAGCATGACAC	p63(p53)/Keratinocyte-p63-ChIP-Seq(GSE17611)/Homer	-	7.85099
MACS_peak_17872	88	GGTGCAGGCACTGTCATGTT	p63(p53)/Keratinocyte-p63-ChIP-Seq(GSE17611)/Homer	+	8.71932
MACS_peak_17872	109	TGCAGGCACTGTCATGTTCA	p63(p53)/Keratinocyte-p63-ChIP-Seq(GSE17611)/Homer	-	9.13197
MACS_peak_17871	38	TCTTCATGTTACAACATGGC	p63(p53)/Keratinocyte-p63-ChIP-Seq(GSE17611)/Homer	+	7.58986
MACS_peak_17871	59	TTCATGTTACAACATGGCAA	p63(p53)/Keratinocyte-p63-ChIP-Seq(GSE17611)/Homer	-	7.01254
MACS_peak_17867	39	AGATCTTGTTATAACTTGTT	p63(p53)/Keratinocyte-p63-ChIP-Seq(GSE17611)/Homer	+	7.42397
MACS_peak_17867	60	ATCTTGTTATAACTTGTTCC	p63(p53)/Keratinocyte-p63-ChIP-Seq(GSE17611)/Homer	-	7.67224
MACS_peak_17855	-11	CTGACATGTCAAGGCAGGAA	p63(p53)/Keratinocyte-p63-ChIP-Seq(GSE17611)/Homer	+	9.3035
MACS_peak_17855	10	GACATGTCAAGGCAGGAAAT	p63(p53)/Keratinocyte-p63-ChIP-Seq(GSE17611)/Homer	-	9.31072
MACS_peak_17854	38	GAGTCTTGCCAAGACAAGCC	p63(p53)/Keratinocyte-p63-ChIP-Seq(GSE17611)/Homer	+	7.8319
MACS_peak_17854	59	GTCTTGCCAAGACAAGCCCA	p63(p53)/Keratinocyte-p63-ChIP-Seq(GSE17611)/Homer	-	7.92123
MACS_peak_17798	24	TGGGCCTGTTGCTGCTTGTG	p63(p53)/Keratinocyte-p63-ChIP-Seq(GSE17611)/Homer	+	7.43364
MACS_peak_17798	45	GGCCTGTTGCTGCTTGTGTT	p63(p53)/Keratinocyte-p63-ChIP-Seq(GSE17611)/Homer	-	8.08684
MACS_peak_17797	52	AATGCATGACTATGCTTGTC	p63(p53)/Keratinocyte-p63-ChIP-Seq(GSE17611)/Homer	+	10.4795
MACS_peak_17797	111	CAGACATGTTATTTCAGGCA	p63(p53)/Keratinocyte-p63-ChIP-Seq(GSE17611)/Homer	+	7.617
MACS_peak_17797	132	GACATGTTATTTCAGGCAAT	p63(p53)/Keratinocyte-p63-ChIP-Seq(GSE17611)/Homer	-	7.1801
MACS_peak_17797	73	TGCATGACTATGCTTGTCCA	p63(p53)/Keratinocyte-p63-ChIP-Seq(GSE17611)/Homer	-	10.1518
MACS_peak_17781	67	TACCTGCCAAGACCTGAGTT	p63(p53)/Keratinocyte-p63-ChIP-Seq(GSE17611)/Homer	-	7.63989
MACS_peak_17775	49	CTCACAAGCCCAAACTTGCA	p63(p53)/Keratinocyte-p63-ChIP-Seq(GSE17611)/Homer	+	10.6572
MACS_peak_17775	70	CACAAGCCCAAACTTGCACC	p63(p53)/Keratinocyte-p63-ChIP-Seq(GSE17611)/Homer	-	10.38
MACS_peak_17770	67	GAAACATGACTAAGCTTGTC	p63(p53)/Keratinocyte-p63-ChIP-Seq(GSE17611)/Homer	+	10.9143
MACS_peak_17770	88	AACATGACTAAGCTTGTCCT	p63(p53)/Keratinocyte-p63-ChIP-Seq(GSE17611)/Homer	-	10.6967
MACS_peak_17767	96	TGCTCAAGACGGAGCTTGCC	p63(p53)/Keratinocyte-p63-ChIP-Seq(GSE17611)/Homer	+	7.72558
MACS_peak_17767	117	CTCAAGACGGAGCTTGCCTG	p63(p53)/Keratinocyte-p63-ChIP-Seq(GSE17611)/Homer	-	7.45286
MACS_peak_17764	6	ATCACATGTTTGAACAAGTG	p63(p53)/Keratinocyte-p63-ChIP-Seq(GSE17611)/Homer	+	8.07902
MACS_peak_17764	27	CACATGTTTGAACAAGTGGT	p63(p53)/Keratinocyte-p63-ChIP-Seq(GSE17611)/Homer	-	8.1388
MACS_peak_17763	-68	CTTTCCTGCCCAGGCCTGCC	p63(p53)/Keratinocyte-p63-ChIP-Seq(GSE17611)/Homer	+	8.98113
MACS_peak_17763	-47	TTCCTGCCCAGGCCTGCCCT	p63(p53)/Keratinocyte-p63-ChIP-Seq(GSE17611)/Homer	-	9.11977
MACS_peak_17760	11	TTCACATGACTTGTCCTGCT	p63(p53)/Keratinocyte-p63-ChIP-Seq(GSE17611)/Homer	+	7.03112
MACS_peak_17760	116	CTGTCAGGTTGAGGCCTGCT	p63(p53)/Keratinocyte-p63-ChIP-Seq(GSE17611)/Homer	+	8.53237
MACS_peak_17760	137	GTCAGGTTGAGGCCTGCTCT	p63(p53)/Keratinocyte-p63-ChIP-Seq(GSE17611)/Homer	-	9.5394
MACS_peak_17760	32	CACATGACTTGTCCTGCTTC	p63(p53)/Keratinocyte-p63-ChIP-Seq(GSE17611)/Homer	-	7.20087
MACS_peak_17752	-89	TGGACAAGCTCAGGCCTGCC	p63(p53)/Keratinocyte-p63-ChIP-Seq(GSE17611)/Homer	+	11.7803
MACS_peak_17747	-21	ACAGCTTGTCTCAACCTGTT	p63(p53)/Keratinocyte-p63-ChIP-Seq(GSE17611)/Homer	+	9.41052
MACS_peak_17747	0	AGCTTGTCTCAACCTGTTTT	p63(p53)/Keratinocyte-p63-ChIP-Seq(GSE17611)/Homer	-	9.59641
MACS_peak_17742	-102	GGAACATGCTAATACCTGCT	p63(p53)/Keratinocyte-p63-ChIP-Seq(GSE17611)/Homer	+	10.1158
MACS_peak_17742	-81	AACATGCTAATACCTGCTGA	p63(p53)/Keratinocyte-p63-ChIP-Seq(GSE17611)/Homer	-	9.96082
MACS_peak_17733	-62	TATACATGTATTTACACGCC	p63(p53)/Keratinocyte-p63-ChIP-Seq(GSE17611)/Homer	+	8.39728
MACS_peak_17733	65	TAAACTTGCACAGGCAAGTT	p63(p53)/Keratinocyte-p63-ChIP-Seq(GSE17611)/Homer	+	8.14453
MACS_peak_17733	86	AACTTGCACAGGCAAGTTTA	p63(p53)/Keratinocyte-p63-ChIP-Seq(GSE17611)/Homer	-	8.20846
MACS_peak_17733	-41	TACATGTATTTACACGCCTT	p63(p53)/Keratinocyte-p63-ChIP-Seq(GSE17611)/Homer	-	8.13159
MACS_peak_17729	99	AATGCAAGAACATACTTGCC	p63(p53)/Keratinocyte-p63-ChIP-Seq(GSE17611)/Homer	+	9.47255
MACS_peak_17729	120	TGCAAGAACATACTTGCCAA	p63(p53)/Keratinocyte-p63-ChIP-Seq(GSE17611)/Homer	-	8.55108
MACS_peak_17709	11	TTTTCATGACTCATCATGCT	p63(p53)/Keratinocyte-p63-ChIP-Seq(GSE17611)/Homer	+	7.66289
MACS_peak_17697	3	GGTTCCAGTCCCAACATGAC	p63(p53)/Keratinocyte-p63-ChIP-Seq(GSE17611)/Homer	+	8.33362
MACS_peak_17697	24	TTCCAGTCCCAACATGACCA	p63(p53)/Keratinocyte-p63-ChIP-Seq(GSE17611)/Homer	-	7.34685
MACS_peak_17685	-44	CTGACAGGTCAGGGCCTGCC	p63(p53)/Keratinocyte-p63-ChIP-Seq(GSE17611)/Homer	+	10.8272
MACS_peak_17685	-23	GACAGGTCAGGGCCTGCCCT	p63(p53)/Keratinocyte-p63-ChIP-Seq(GSE17611)/Homer	-	11.2598
MACS_peak_17684	125	ATGACAGGTCTGGTCATGAC	p63(p53)/Keratinocyte-p63-ChIP-Seq(GSE17611)/Homer	+	9.49131
MACS_peak_17684	146	GACAGGTCTGGTCATGACCA	p63(p53)/Keratinocyte-p63-ChIP-Seq(GSE17611)/Homer	-	10.102
MACS_peak_17677	-12	ACAACATGTTAAAACATGCC	p63(p53)/Keratinocyte-p63-ChIP-Seq(GSE17611)/Homer	+	12.1708
MACS_peak_17677	9	AACATGTTAAAACATGCCCG	p63(p53)/Keratinocyte-p63-ChIP-Seq(GSE17611)/Homer	-	12.2706
MACS_peak_17675	-2	AGTACTTGTCTGAGCAAGTC	p63(p53)/Keratinocyte-p63-ChIP-Seq(GSE17611)/Homer	+	9.25971
MACS_peak_17675	19	TACTTGTCTGAGCAAGTCTG	p63(p53)/Keratinocyte-p63-ChIP-Seq(GSE17611)/Homer	-	8.93894
MACS_peak_17670	-78	TGGACAGGTCAGGGCTGGCT	p63(p53)/Keratinocyte-p63-ChIP-Seq(GSE17611)/Homer	+	9.69689
MACS_peak_17670	-57	GACAGGTCAGGGCTGGCTCC	p63(p53)/Keratinocyte-p63-ChIP-Seq(GSE17611)/Homer	-	9.78434
MACS_peak_17669	-101	CACACATGTCCCTTCCTGTG	p63(p53)/Keratinocyte-p63-ChIP-Seq(GSE17611)/Homer	+	7.50077
MACS_peak_17659	41	TCTCCATGCACGAGCCTGCA	p63(p53)/Keratinocyte-p63-ChIP-Seq(GSE17611)/Homer	+	7.71205
MACS_peak_17659	62	TCCATGCACGAGCCTGCATA	p63(p53)/Keratinocyte-p63-ChIP-Seq(GSE17611)/Homer	-	8.02461
MACS_peak_17623	-111	AATACTGGTTTAGACTTGTT	p63(p53)/Keratinocyte-p63-ChIP-Seq(GSE17611)/Homer	+	9.1965
MACS_peak_17623	-90	TACTGGTTTAGACTTGTTAC	p63(p53)/Keratinocyte-p63-ChIP-Seq(GSE17611)/Homer	-	9.1364
MACS_peak_17602	86	ACAACAAGCAGTGACATGTT	p63(p53)/Keratinocyte-p63-ChIP-Seq(GSE17611)/Homer	+	10.0675
MACS_peak_17602	107	AACAAGCAGTGACATGTTTC	p63(p53)/Keratinocyte-p63-ChIP-Seq(GSE17611)/Homer	-	10.8378
MACS_peak_17578	-84	CATGCAGGCCTAAACATGAG	p63(p53)/Keratinocyte-p63-ChIP-Seq(GSE17611)/Homer	+	9.37712
MACS_peak_17578	-63	TGCAGGCCTAAACATGAGTA	p63(p53)/Keratinocyte-p63-ChIP-Seq(GSE17611)/Homer	-	9.48301
MACS_peak_17534	-1	TGGGCAAGATGAGGCTTGGC	p63(p53)/Keratinocyte-p63-ChIP-Seq(GSE17611)/Homer	+	7.21961
MACS_peak_17534	20	GGCAAGATGAGGCTTGGCCC	p63(p53)/Keratinocyte-p63-ChIP-Seq(GSE17611)/Homer	-	7.68262
MACS_peak_17524	80	AGCTAGCTAGGTCCTGCCTG	p63(p53)/Keratinocyte-p63-ChIP-Seq(GSE17611)/Homer	-	7.76114
MACS_peak_17522	48	CCAGCAAGTCACAGCATGTA	p63(p53)/Keratinocyte-p63-ChIP-Seq(GSE17611)/Homer	+	11.2944
MACS_peak_17522	69	AGCAAGTCACAGCATGTAGC	p63(p53)/Keratinocyte-p63-ChIP-Seq(GSE17611)/Homer	-	10.2606
MACS_peak_17521	-7	TAGGCAAGCCTGGACCTGGG	p63(p53)/Keratinocyte-p63-ChIP-Seq(GSE17611)/Homer	+	8.19141
MACS_peak_17521	14	GGCAAGCCTGGACCTGGGGG	p63(p53)/Keratinocyte-p63-ChIP-Seq(GSE17611)/Homer	-	8.44417
MACS_peak_17511	-38	CTTACAGGTCCGCACATGCT	p63(p53)/Keratinocyte-p63-ChIP-Seq(GSE17611)/Homer	+	10.6184
MACS_peak_17511	-28	CGCACATGCTGGGGCAAGTG	p63(p53)/Keratinocyte-p63-ChIP-Seq(GSE17611)/Homer	+	7.65745
MACS_peak_17511	60	TGCCTGCCTGGACAGGGAGG	p63(p53)/Keratinocyte-p63-ChIP-Seq(GSE17611)/Homer	-	7.06897
MACS_peak_17511	-7	CACATGCTGGGGCAAGTGTC	p63(p53)/Keratinocyte-p63-ChIP-Seq(GSE17611)/Homer	-	8.10685
MACS_peak_17511	-17	TACAGGTCCGCACATGCTGG	p63(p53)/Keratinocyte-p63-ChIP-Seq(GSE17611)/Homer	-	10.6174
MACS_peak_17493	-44	TAAACAAGTCGAGGCAGGAT	p63(p53)/Keratinocyte-p63-ChIP-Seq(GSE17611)/Homer	+	9.26451
MACS_peak_17493	-23	AACAAGTCGAGGCAGGATCA	p63(p53)/Keratinocyte-p63-ChIP-Seq(GSE17611)/Homer	-	9.21353
MACS_peak_17488	8	ATCCTGTTGGGACTTGATTC	p63(p53)/Keratinocyte-p63-ChIP-Seq(GSE17611)/Homer	-	8.22511
MACS_peak_17486	-68	TCTGCCAGTTCGAGCTTGTT	p63(p53)/Keratinocyte-p63-ChIP-Seq(GSE17611)/Homer	+	9.43839
MACS_peak_17486	-47	TGCCAGTTCGAGCTTGTTCC	p63(p53)/Keratinocyte-p63-ChIP-Seq(GSE17611)/Homer	-	9.66971
MACS_peak_17485	-108	AGGACCAGTCCAGACATGTG	p63(p53)/Keratinocyte-p63-ChIP-Seq(GSE17611)/Homer	+	10.554
MACS_peak_17485	-87	GACCAGTCCAGACATGTGTC	p63(p53)/Keratinocyte-p63-ChIP-Seq(GSE17611)/Homer	-	10.408
MACS_peak_17457	-65	CGCGCAGGCCCAAGCAGGCG	p63(p53)/Keratinocyte-p63-ChIP-Seq(GSE17611)/Homer	+	8.12975
MACS_peak_17457	-44	CGCAGGCCCAAGCAGGCGCC	p63(p53)/Keratinocyte-p63-ChIP-Seq(GSE17611)/Homer	-	7.45499
MACS_peak_17454	37	ATTTCAGGTCGGAACTTGCG	p63(p53)/Keratinocyte-p63-ChIP-Seq(GSE17611)/Homer	+	7.98213
MACS_peak_17454	58	TTCAGGTCGGAACTTGCGCA	p63(p53)/Keratinocyte-p63-ChIP-Seq(GSE17611)/Homer	-	8.94924
MACS_peak_17447	87	GGCATGCTGAGGCATATTGT	p63(p53)/Keratinocyte-p63-ChIP-Seq(GSE17611)/Homer	-	6.9858
MACS_peak_17438	22	GGGGCCTGCTGGGACTTGTA	p63(p53)/Keratinocyte-p63-ChIP-Seq(GSE17611)/Homer	+	9.54088
MACS_peak_17438	43	GGCCTGCTGGGACTTGTAGT	p63(p53)/Keratinocyte-p63-ChIP-Seq(GSE17611)/Homer	-	10.739
MACS_peak_17424	15	AACCCAAGACCAGACTTGTA	p63(p53)/Keratinocyte-p63-ChIP-Seq(GSE17611)/Homer	+	7.40532
MACS_peak_17419	5	GGGACCTGAGTCAGCATGTA	p63(p53)/Keratinocyte-p63-ChIP-Seq(GSE17611)/Homer	+	7.40893
MACS_peak_17407	-100	CAGACTTGTTTGAACTTGAT	p63(p53)/Keratinocyte-p63-ChIP-Seq(GSE17611)/Homer	+	8.82268
MACS_peak_17407	-79	GACTTGTTTGAACTTGATGA	p63(p53)/Keratinocyte-p63-ChIP-Seq(GSE17611)/Homer	-	9.16437
MACS_peak_17406	70	GAAACAGGTCCTGGCTAGTC	p63(p53)/Keratinocyte-p63-ChIP-Seq(GSE17611)/Homer	+	9.6134
MACS_peak_17406	91	AACAGGTCCTGGCTAGTCTG	p63(p53)/Keratinocyte-p63-ChIP-Seq(GSE17611)/Homer	-	9.27213
MACS_peak_17392	-26	AGCATGTTCTTCCTTGTCTT	p63(p53)/Keratinocyte-p63-ChIP-Seq(GSE17611)/Homer	-	7.44372
MACS_peak_17375	-119	AATACATGAATAAACAAGAA	p63(p53)/Keratinocyte-p63-ChIP-Seq(GSE17611)/Homer	+	7.02345
MACS_peak_17374	-1	GACACTAGTTCAGGCATGTT	p63(p53)/Keratinocyte-p63-ChIP-Seq(GSE17611)/Homer	+	9.35173
MACS_peak_17374	20	CACTAGTTCAGGCATGTTAA	p63(p53)/Keratinocyte-p63-ChIP-Seq(GSE17611)/Homer	-	8.71344
MACS_peak_17370	-41	GCCACAAGTGAAGGCAGGCC	p63(p53)/Keratinocyte-p63-ChIP-Seq(GSE17611)/Homer	+	7.86332
MACS_peak_17370	-20	CACAAGTGAAGGCAGGCCCT	p63(p53)/Keratinocyte-p63-ChIP-Seq(GSE17611)/Homer	-	7.53218
MACS_peak_17357	-131	TGCACATGCATGAACACGCA	p63(p53)/Keratinocyte-p63-ChIP-Seq(GSE17611)/Homer	+	7.89798
MACS_peak_17357	-127	CATGCATGAACACGCATGCC	p63(p53)/Keratinocyte-p63-ChIP-Seq(GSE17611)/Homer	+	9.45306
MACS_peak_17357	-106	TGCATGAACACGCATGCCGT	p63(p53)/Keratinocyte-p63-ChIP-Seq(GSE17611)/Homer	-	8.84764
MACS_peak_17357	-110	CACATGCATGAACACGCATG	p63(p53)/Keratinocyte-p63-ChIP-Seq(GSE17611)/Homer	-	7.89147
MACS_peak_17341	88	GGAACTGGTCAAGGCATGTT	p63(p53)/Keratinocyte-p63-ChIP-Seq(GSE17611)/Homer	+	9.50177
MACS_peak_17341	109	AACTGGTCAAGGCATGTTCC	p63(p53)/Keratinocyte-p63-ChIP-Seq(GSE17611)/Homer	-	9.52109
MACS_peak_17337	79	TAAACATGTGCCTGCATGCA	p63(p53)/Keratinocyte-p63-ChIP-Seq(GSE17611)/Homer	+	10.7433
MACS_peak_17337	100	AACATGTGCCTGCATGCACA	p63(p53)/Keratinocyte-p63-ChIP-Seq(GSE17611)/Homer	-	9.65872
MACS_peak_17337	90	AGCTGGACTAAACATGTGCC	p63(p53)/Keratinocyte-p63-ChIP-Seq(GSE17611)/Homer	-	7.23508
MACS_peak_17322	-122	TCTGCCTGCCCAGGCAGGCC	p63(p53)/Keratinocyte-p63-ChIP-Seq(GSE17611)/Homer	+	9.75259
MACS_peak_17322	-17	CACACCTGCCTCTGCAAGTC	p63(p53)/Keratinocyte-p63-ChIP-Seq(GSE17611)/Homer	+	7.48345
MACS_peak_17322	-101	TGCCTGCCCAGGCAGGCCCC	p63(p53)/Keratinocyte-p63-ChIP-Seq(GSE17611)/Homer	-	9.66379
MACS_peak_17309	-124	GAAACATGTCACTGCTTGTT	p63(p53)/Keratinocyte-p63-ChIP-Seq(GSE17611)/Homer	+	10.8378
MACS_peak_17309	-103	AACATGTCACTGCTTGTTGT	p63(p53)/Keratinocyte-p63-ChIP-Seq(GSE17611)/Homer	-	10.0675
MACS_peak_17289	62	TTAGCAAGTAGCAACATGAA	p63(p53)/Keratinocyte-p63-ChIP-Seq(GSE17611)/Homer	+	8.80779
MACS_peak_17289	83	AGCAAGTAGCAACATGAAAC	p63(p53)/Keratinocyte-p63-ChIP-Seq(GSE17611)/Homer	-	8.55594
MACS_peak_17281	-12	GGTGCATGCCACAACCTGCC	p63(p53)/Keratinocyte-p63-ChIP-Seq(GSE17611)/Homer	+	11.1466
MACS_peak_17281	9	TGCATGCCACAACCTGCCCA	p63(p53)/Keratinocyte-p63-ChIP-Seq(GSE17611)/Homer	-	10.6944
MACS_peak_17244	-144	AAAGCTTGTGCCAACATGCC	p63(p53)/Keratinocyte-p63-ChIP-Seq(GSE17611)/Homer	+	9.86568
MACS_peak_17244	-123	AGCTTGTGCCAACATGCCTT	p63(p53)/Keratinocyte-p63-ChIP-Seq(GSE17611)/Homer	-	9.11039
MACS_peak_17238	112	AGAACTTGTAATGACAGGTA	p63(p53)/Keratinocyte-p63-ChIP-Seq(GSE17611)/Homer	+	7.27353
MACS_peak_17238	133	AACTTGTAATGACAGGTATA	p63(p53)/Keratinocyte-p63-ChIP-Seq(GSE17611)/Homer	-	7.71758
MACS_peak_17224	-103	CTCTTGCATGGGCTTGTTTC	p63(p53)/Keratinocyte-p63-ChIP-Seq(GSE17611)/Homer	-	7.43199
MACS_peak_17210	-129	GGGGCTGGCCCAGGCCTGTC	p63(p53)/Keratinocyte-p63-ChIP-Seq(GSE17611)/Homer	+	9.38947
MACS_peak_17210	-108	GGCTGGCCCAGGCCTGTCCA	p63(p53)/Keratinocyte-p63-ChIP-Seq(GSE17611)/Homer	-	9.65908
MACS_peak_17205	-130	TAACCAGGTATGTGCTTGCC	p63(p53)/Keratinocyte-p63-ChIP-Seq(GSE17611)/Homer	+	7.66238
MACS_peak_17205	-109	ACCAGGTATGTGCTTGCCTT	p63(p53)/Keratinocyte-p63-ChIP-Seq(GSE17611)/Homer	-	7.61018
MACS_peak_17182	-35	CCTGCAGGCTTCAGCTGGTT	p63(p53)/Keratinocyte-p63-ChIP-Seq(GSE17611)/Homer	+	7.99127
MACS_peak_17182	-14	TGCAGGCTTCAGCTGGTTTG	p63(p53)/Keratinocyte-p63-ChIP-Seq(GSE17611)/Homer	-	8.28435
MACS_peak_17179	-131	AGTACAAGCCAGTACATGTT	p63(p53)/Keratinocyte-p63-ChIP-Seq(GSE17611)/Homer	+	11.3068
MACS_peak_17179	-110	TACAAGCCAGTACATGTTCC	p63(p53)/Keratinocyte-p63-ChIP-Seq(GSE17611)/Homer	-	10.9624
MACS_peak_17175	-31	TTAACAAGCACCTACAAGCA	p63(p53)/Keratinocyte-p63-ChIP-Seq(GSE17611)/Homer	+	8.33108
MACS_peak_17175	-10	AACAAGCACCTACAAGCATC	p63(p53)/Keratinocyte-p63-ChIP-Seq(GSE17611)/Homer	-	7.78586
MACS_peak_17148	-80	ACCGCATGTACTAACAAGCC	p63(p53)/Keratinocyte-p63-ChIP-Seq(GSE17611)/Homer	+	8.92216
MACS_peak_17148	-24	TAGACCTGCCTGTACCTGTG	p63(p53)/Keratinocyte-p63-ChIP-Seq(GSE17611)/Homer	+	8.48914
MACS_peak_17148	-3	GACCTGCCTGTACCTGTGCC	p63(p53)/Keratinocyte-p63-ChIP-Seq(GSE17611)/Homer	-	8.80704
MACS_peak_17148	-59	CGCATGTACTAACAAGCCAC	p63(p53)/Keratinocyte-p63-ChIP-Seq(GSE17611)/Homer	-	7.90396
MACS_peak_17121	-88	AAGACTAGTGAAGACATGAC	p63(p53)/Keratinocyte-p63-ChIP-Seq(GSE17611)/Homer	+	7.97573
MACS_peak_17121	-67	GACTAGTGAAGACATGACCA	p63(p53)/Keratinocyte-p63-ChIP-Seq(GSE17611)/Homer	-	7.85069
MACS_peak_17109	-32	AGAACCTGTCACAACAGGTC	p63(p53)/Keratinocyte-p63-ChIP-Seq(GSE17611)/Homer	+	9.09511
MACS_peak_17109	-11	AACCTGTCACAACAGGTCCT	p63(p53)/Keratinocyte-p63-ChIP-Seq(GSE17611)/Homer	-	8.32384
MACS_peak_17107	-86	AGGGCAAGCCAGGGCCTGCC	p63(p53)/Keratinocyte-p63-ChIP-Seq(GSE17611)/Homer	+	11.6816
MACS_peak_17107	-76	AGGGCCTGCCTGGACTGGCC	p63(p53)/Keratinocyte-p63-ChIP-Seq(GSE17611)/Homer	+	9.81452
MACS_peak_17107	-55	GGCCTGCCTGGACTGGCCAT	p63(p53)/Keratinocyte-p63-ChIP-Seq(GSE17611)/Homer	-	9.86262
MACS_peak_17107	-65	GGCAAGCCAGGGCCTGCCTG	p63(p53)/Keratinocyte-p63-ChIP-Seq(GSE17611)/Homer	-	11.7122
MACS_peak_17100	-78	GAGGCAGGTCCTGACAGGCC	p63(p53)/Keratinocyte-p63-ChIP-Seq(GSE17611)/Homer	+	10.9366
MACS_peak_17100	-8	TGGGCCTGTTGGAGCTTGTT	p63(p53)/Keratinocyte-p63-ChIP-Seq(GSE17611)/Homer	+	9.57955
MACS_peak_17100	13	GGCCTGTTGGAGCTTGTTAG	p63(p53)/Keratinocyte-p63-ChIP-Seq(GSE17611)/Homer	-	10.015
MACS_peak_17100	-57	GGCAGGTCCTGACAGGCCTG	p63(p53)/Keratinocyte-p63-ChIP-Seq(GSE17611)/Homer	-	10.8489
MACS_peak_17098	-29	TATGCATGCAGGGACTTGTA	p63(p53)/Keratinocyte-p63-ChIP-Seq(GSE17611)/Homer	+	10.7001
MACS_peak_17098	-8	TGCATGCAGGGACTTGTAGT	p63(p53)/Keratinocyte-p63-ChIP-Seq(GSE17611)/Homer	-	11.53
MACS_peak_17087	126	CAGGCAGGTTTGTACAGGTT	p63(p53)/Keratinocyte-p63-ChIP-Seq(GSE17611)/Homer	+	9.61369
MACS_peak_17087	147	GGCAGGTTTGTACAGGTTTT	p63(p53)/Keratinocyte-p63-ChIP-Seq(GSE17611)/Homer	-	9.97428
MACS_peak_17052	-35	TTGACAGGCAGGGACAGGCC	p63(p53)/Keratinocyte-p63-ChIP-Seq(GSE17611)/Homer	+	8.77383
MACS_peak_17052	-14	GACAGGCAGGGACAGGCCGG	p63(p53)/Keratinocyte-p63-ChIP-Seq(GSE17611)/Homer	-	9.62502
MACS_peak_17031	118	AAAATATGTCTAGACCTGTT	p63(p53)/Keratinocyte-p63-ChIP-Seq(GSE17611)/Homer	+	7.07966
MACS_peak_17031	139	AATATGTCTAGACCTGTTTG	p63(p53)/Keratinocyte-p63-ChIP-Seq(GSE17611)/Homer	-	7.52909
MACS_peak_17022	-56	AGGACATGCCAGGGCACGCT	p63(p53)/Keratinocyte-p63-ChIP-Seq(GSE17611)/Homer	+	9.89289
MACS_peak_17022	-35	GACATGCCAGGGCACGCTTG	p63(p53)/Keratinocyte-p63-ChIP-Seq(GSE17611)/Homer	-	10.0603
MACS_peak_17019	-59	TGTTCATGTTTCAACAAGTG	p63(p53)/Keratinocyte-p63-ChIP-Seq(GSE17611)/Homer	+	7.76612
MACS_peak_16984	6	TATGCAAGAGCAGGCATGAG	p63(p53)/Keratinocyte-p63-ChIP-Seq(GSE17611)/Homer	+	7.21393
MACS_peak_16980	19	AACTCCAGTCAGGGCCTGCC	p63(p53)/Keratinocyte-p63-ChIP-Seq(GSE17611)/Homer	+	7.73584
MACS_peak_16980	40	CTCCAGTCAGGGCCTGCCCG	p63(p53)/Keratinocyte-p63-ChIP-Seq(GSE17611)/Homer	-	7.11558
MACS_peak_16968	-90	GTAGCAAGTCCAGGCCCGCA	p63(p53)/Keratinocyte-p63-ChIP-Seq(GSE17611)/Homer	+	8.65973
MACS_peak_16968	-69	AGCAAGTCCAGGCCCGCAGG	p63(p53)/Keratinocyte-p63-ChIP-Seq(GSE17611)/Homer	-	8.37087
MACS_peak_16964	-42	AGCACATGCCTGTACTAGTT	p63(p53)/Keratinocyte-p63-ChIP-Seq(GSE17611)/Homer	+	8.8744
MACS_peak_16964	-21	CACATGCCTGTACTAGTTAG	p63(p53)/Keratinocyte-p63-ChIP-Seq(GSE17611)/Homer	-	8.24184
MACS_peak_16954	-96	TGCACATGCCTGTGCCTGCA	p63(p53)/Keratinocyte-p63-ChIP-Seq(GSE17611)/Homer	+	10.125
MACS_peak_16954	-75	CACATGCCTGTGCCTGCACA	p63(p53)/Keratinocyte-p63-ChIP-Seq(GSE17611)/Homer	-	9.82504
MACS_peak_16923	117	TTTACAGGTCAAAGCAAGCC	p63(p53)/Keratinocyte-p63-ChIP-Seq(GSE17611)/Homer	+	9.37866
MACS_peak_16923	138	TACAGGTCAAAGCAAGCCCT	p63(p53)/Keratinocyte-p63-ChIP-Seq(GSE17611)/Homer	-	8.97522
MACS_peak_16898	108	CATACATGTTAGAACTTGAT	p63(p53)/Keratinocyte-p63-ChIP-Seq(GSE17611)/Homer	+	10.0877
MACS_peak_16898	129	TACATGTTAGAACTTGATCA	p63(p53)/Keratinocyte-p63-ChIP-Seq(GSE17611)/Homer	-	10.4143
MACS_peak_16889	19	GACACATGTACTCTCATGCA	p63(p53)/Keratinocyte-p63-ChIP-Seq(GSE17611)/Homer	+	7.45169
MACS_peak_16889	40	CACATGTACTCTCATGCATG	p63(p53)/Keratinocyte-p63-ChIP-Seq(GSE17611)/Homer	-	7.47628
MACS_peak_16879	-131	GGCAAGACAGAACTTGAAGG	p63(p53)/Keratinocyte-p63-ChIP-Seq(GSE17611)/Homer	-	8.45788
MACS_peak_16840	-117	GGGACAGGCTTAGGCAGGGC	p63(p53)/Keratinocyte-p63-ChIP-Seq(GSE17611)/Homer	+	7.39012
MACS_peak_16840	-96	GACAGGCTTAGGCAGGGCTC	p63(p53)/Keratinocyte-p63-ChIP-Seq(GSE17611)/Homer	-	7.66593
MACS_peak_16814	-97	TCCGCATGTCCAGGCCTGTT	p63(p53)/Keratinocyte-p63-ChIP-Seq(GSE17611)/Homer	+	11.1621
MACS_peak_16814	-76	CGCATGTCCAGGCCTGTTTG	p63(p53)/Keratinocyte-p63-ChIP-Seq(GSE17611)/Homer	-	11.2458
MACS_peak_16795	28	TGTGCATGTCCGCGCTTGCC	p63(p53)/Keratinocyte-p63-ChIP-Seq(GSE17611)/Homer	+	11.64
MACS_peak_16795	49	TGCATGTCCGCGCTTGCCTT	p63(p53)/Keratinocyte-p63-ChIP-Seq(GSE17611)/Homer	-	11.7092
MACS_peak_16786	-82	CAGGCATGAATCATCATGTC	p63(p53)/Keratinocyte-p63-ChIP-Seq(GSE17611)/Homer	+	8.83579
MACS_peak_16786	-61	GGCATGAATCATCATGTCCA	p63(p53)/Keratinocyte-p63-ChIP-Seq(GSE17611)/Homer	-	8.49728
MACS_peak_16772	71	ACTGCATGTCCTGCCATGCT	p63(p53)/Keratinocyte-p63-ChIP-Seq(GSE17611)/Homer	+	8.79023
MACS_peak_16772	92	TGCATGTCCTGCCATGCTAC	p63(p53)/Keratinocyte-p63-ChIP-Seq(GSE17611)/Homer	-	8.42362
MACS_peak_16769	-5	TGATCATGTCTTTACATGTT	p63(p53)/Keratinocyte-p63-ChIP-Seq(GSE17611)/Homer	+	10.7767
MACS_peak_16769	16	ATCATGTCTTTACATGTTTT	p63(p53)/Keratinocyte-p63-ChIP-Seq(GSE17611)/Homer	-	10.6184
MACS_peak_16762	-96	GGGGCAGGTTTGCGCCTGCG	p63(p53)/Keratinocyte-p63-ChIP-Seq(GSE17611)/Homer	+	7.97056
MACS_peak_16762	-75	GGCAGGTTTGCGCCTGCGCA	p63(p53)/Keratinocyte-p63-ChIP-Seq(GSE17611)/Homer	-	8.80305
MACS_peak_16756	-13	GTGTCATGTCCTGACTTGTT	p63(p53)/Keratinocyte-p63-ChIP-Seq(GSE17611)/Homer	+	10.7694
MACS_peak_16756	13	TCTGCATGTACCTGCAAGTC	p63(p53)/Keratinocyte-p63-ChIP-Seq(GSE17611)/Homer	+	9.16947
MACS_peak_16756	34	TGCATGTACCTGCAAGTCAG	p63(p53)/Keratinocyte-p63-ChIP-Seq(GSE17611)/Homer	-	8.15222
MACS_peak_16756	8	GTCATGTCCTGACTTGTTTC	p63(p53)/Keratinocyte-p63-ChIP-Seq(GSE17611)/Homer	-	11.4794
MACS_peak_16750	66	AGTTCAAGTCTCTGCAGGAA	p63(p53)/Keratinocyte-p63-ChIP-Seq(GSE17611)/Homer	+	7.19257
MACS_peak_16745	-150	ATGGCAAGATGAGACCTGCT	p63(p53)/Keratinocyte-p63-ChIP-Seq(GSE17611)/Homer	+	8.99027
MACS_peak_16745	-129	GGCAAGATGAGACCTGCTTT	p63(p53)/Keratinocyte-p63-ChIP-Seq(GSE17611)/Homer	-	10.0731
MACS_peak_16742	-107	TGTACTGGTAGAGGCATGCC	p63(p53)/Keratinocyte-p63-ChIP-Seq(GSE17611)/Homer	+	8.73552
MACS_peak_16742	-86	TACTGGTAGAGGCATGCCGT	p63(p53)/Keratinocyte-p63-ChIP-Seq(GSE17611)/Homer	-	8.79062
MACS_peak_16739	8	AGGACAGGACAGGACAGGTC	p63(p53)/Keratinocyte-p63-ChIP-Seq(GSE17611)/Homer	+	8.95988
MACS_peak_16739	18	AGGACAGGTCATTGCTTGTC	p63(p53)/Keratinocyte-p63-ChIP-Seq(GSE17611)/Homer	+	10.1072
MACS_peak_16739	39	GACAGGTCATTGCTTGTCAA	p63(p53)/Keratinocyte-p63-ChIP-Seq(GSE17611)/Homer	-	9.38149
MACS_peak_16739	29	GACAGGACAGGACAGGTCAT	p63(p53)/Keratinocyte-p63-ChIP-Seq(GSE17611)/Homer	-	8.52756
MACS_peak_16712	56	GGAACCTGCCTTCACCTGCC	p63(p53)/Keratinocyte-p63-ChIP-Seq(GSE17611)/Homer	+	8.36282
MACS_peak_16712	77	AACCTGCCTTCACCTGCCCC	p63(p53)/Keratinocyte-p63-ChIP-Seq(GSE17611)/Homer	-	8.39788
MACS_peak_16695	-43	GGCATGTCATCACCTGAGGT	p63(p53)/Keratinocyte-p63-ChIP-Seq(GSE17611)/Homer	-	7.43186
MACS_peak_16686	-10	CAAGCAGGTGTGGGCTTGCC	p63(p53)/Keratinocyte-p63-ChIP-Seq(GSE17611)/Homer	+	10.648
MACS_peak_16686	11	AGCAGGTGTGGGCTTGCCCT	p63(p53)/Keratinocyte-p63-ChIP-Seq(GSE17611)/Homer	-	10.6353
MACS_peak_16668	-52	GCCACAGGCCCCAACAAGCC	p63(p53)/Keratinocyte-p63-ChIP-Seq(GSE17611)/Homer	+	8.74395
MACS_peak_16668	-31	CACAGGCCCCAACAAGCCGC	p63(p53)/Keratinocyte-p63-ChIP-Seq(GSE17611)/Homer	-	7.36937
MACS_peak_16657	41	AAGACTTGCGCTAACAAGCT	p63(p53)/Keratinocyte-p63-ChIP-Seq(GSE17611)/Homer	+	7.16131
MACS_peak_16654	-16	GGTTCATGTTTCTGCTTGTT	p63(p53)/Keratinocyte-p63-ChIP-Seq(GSE17611)/Homer	+	9.39589
MACS_peak_16654	5	TTCATGTTTCTGCTTGTTAG	p63(p53)/Keratinocyte-p63-ChIP-Seq(GSE17611)/Homer	-	8.80661
MACS_peak_16653	-39	GGAACAGGTTCTAACCTGAG	p63(p53)/Keratinocyte-p63-ChIP-Seq(GSE17611)/Homer	+	7.43718
MACS_peak_16653	-18	AACAGGTTCTAACCTGAGCC	p63(p53)/Keratinocyte-p63-ChIP-Seq(GSE17611)/Homer	-	7.49423
MACS_peak_16621	-133	GCCGCAGGCACTAGCCTGCC	p63(p53)/Keratinocyte-p63-ChIP-Seq(GSE17611)/Homer	+	8.02777
MACS_peak_16621	-112	CGCAGGCACTAGCCTGCCAA	p63(p53)/Keratinocyte-p63-ChIP-Seq(GSE17611)/Homer	-	7.53947
MACS_peak_16620	-15	CTGGCAAGTTCAGACATGTT	p63(p53)/Keratinocyte-p63-ChIP-Seq(GSE17611)/Homer	+	12.5388
MACS_peak_16620	6	GGCAAGTTCAGACATGTTCC	p63(p53)/Keratinocyte-p63-ChIP-Seq(GSE17611)/Homer	-	12.9551
MACS_peak_16617	-14	AGAACATGCCAGGTCATGTC	p63(p53)/Keratinocyte-p63-ChIP-Seq(GSE17611)/Homer	+	11.2431
MACS_peak_16617	7	AACATGCCAGGTCATGTCTA	p63(p53)/Keratinocyte-p63-ChIP-Seq(GSE17611)/Homer	-	11.423
MACS_peak_16606	-99	TGGGCATGCAGGAACTGGTC	p63(p53)/Keratinocyte-p63-ChIP-Seq(GSE17611)/Homer	+	9.22947
MACS_peak_16606	-78	GGCATGCAGGAACTGGTCAG	p63(p53)/Keratinocyte-p63-ChIP-Seq(GSE17611)/Homer	-	9.70599
MACS_peak_16601	30	AACTGGTTTAATCTTGCACA	p63(p53)/Keratinocyte-p63-ChIP-Seq(GSE17611)/Homer	-	7.48312
MACS_peak_16596	-24	ACTACAAGTCCCGGCAGGCA	p63(p53)/Keratinocyte-p63-ChIP-Seq(GSE17611)/Homer	+	10.6686
MACS_peak_16596	-3	TACAAGTCCCGGCAGGCATG	p63(p53)/Keratinocyte-p63-ChIP-Seq(GSE17611)/Homer	-	10.0766
MACS_peak_16590	-114	AGCTGGTTGAGACTAGTTTT	p63(p53)/Keratinocyte-p63-ChIP-Seq(GSE17611)/Homer	-	7.61136
MACS_peak_16589	16	TGGGCAGGTTGGCACCTGTA	p63(p53)/Keratinocyte-p63-ChIP-Seq(GSE17611)/Homer	+	8.55541
MACS_peak_16589	37	GGCAGGTTGGCACCTGTACA	p63(p53)/Keratinocyte-p63-ChIP-Seq(GSE17611)/Homer	-	9.62497
MACS_peak_16585	51	CCAGCAAGTGCTAACTCGCT	p63(p53)/Keratinocyte-p63-ChIP-Seq(GSE17611)/Homer	+	7.04357
MACS_peak_16573	-31	GTGTCATGCACTGACATGTC	p63(p53)/Keratinocyte-p63-ChIP-Seq(GSE17611)/Homer	+	10.2307
MACS_peak_16573	94	TGTGCAGGTCGGGTCTGGTT	p63(p53)/Keratinocyte-p63-ChIP-Seq(GSE17611)/Homer	+	7.67357
MACS_peak_16573	115	TGCAGGTCGGGTCTGGTTTT	p63(p53)/Keratinocyte-p63-ChIP-Seq(GSE17611)/Homer	-	8.54504
MACS_peak_16573	-10	GTCATGCACTGACATGTCTG	p63(p53)/Keratinocyte-p63-ChIP-Seq(GSE17611)/Homer	-	11.104
MACS_peak_16571	-51	TTCACATGCTCGGACATGGC	p63(p53)/Keratinocyte-p63-ChIP-Seq(GSE17611)/Homer	+	9.04877
MACS_peak_16571	-30	CACATGCTCGGACATGGCCA	p63(p53)/Keratinocyte-p63-ChIP-Seq(GSE17611)/Homer	-	9.61923
MACS_peak_16565	105	GAGGCAGGATGGGACCTGCC	p63(p53)/Keratinocyte-p63-ChIP-Seq(GSE17611)/Homer	+	9.01929
MACS_peak_16565	126	GGCAGGATGGGACCTGCCGC	p63(p53)/Keratinocyte-p63-ChIP-Seq(GSE17611)/Homer	-	9.35079
MACS_peak_16562	48	GGGGCACGTCCAGACATGCA	p63(p53)/Keratinocyte-p63-ChIP-Seq(GSE17611)/Homer	+	10.2666
MACS_peak_16562	69	GGCACGTCCAGACATGCAGA	p63(p53)/Keratinocyte-p63-ChIP-Seq(GSE17611)/Homer	-	9.83825
MACS_peak_16557	-31	AAGGCAAGTCCCAGCGAGCA	p63(p53)/Keratinocyte-p63-ChIP-Seq(GSE17611)/Homer	+	7.13187
MACS_peak_16539	-57	AGCCTGCCTCCACCTGTGGT	p63(p53)/Keratinocyte-p63-ChIP-Seq(GSE17611)/Homer	-	7.01702
MACS_peak_16538	-3	GAATCAAGCCCTGTCTTGCT	p63(p53)/Keratinocyte-p63-ChIP-Seq(GSE17611)/Homer	+	8.80556
MACS_peak_16538	18	ATCAAGCCCTGTCTTGCTTT	p63(p53)/Keratinocyte-p63-ChIP-Seq(GSE17611)/Homer	-	8.86833
MACS_peak_16521	86	TATGCATGTTGTGTCTAGTA	p63(p53)/Keratinocyte-p63-ChIP-Seq(GSE17611)/Homer	+	7.25919
MACS_peak_16521	107	TGCATGTTGTGTCTAGTATT	p63(p53)/Keratinocyte-p63-ChIP-Seq(GSE17611)/Homer	-	8.03959
MACS_peak_16502	-114	AGGGCATGCAAAGGCAGGGT	p63(p53)/Keratinocyte-p63-ChIP-Seq(GSE17611)/Homer	+	7.20538
MACS_peak_16502	-93	GGCATGCAAAGGCAGGGTTG	p63(p53)/Keratinocyte-p63-ChIP-Seq(GSE17611)/Homer	-	7.73516
MACS_peak_16501	-132	TTGGCAAGTTGCATCTTGTA	p63(p53)/Keratinocyte-p63-ChIP-Seq(GSE17611)/Homer	+	8.42942
MACS_peak_16501	-111	GGCAAGTTGCATCTTGTACC	p63(p53)/Keratinocyte-p63-ChIP-Seq(GSE17611)/Homer	-	9.04468
MACS_peak_16488	43	AGAACAAGCTTTGACAGGCC	p63(p53)/Keratinocyte-p63-ChIP-Seq(GSE17611)/Homer	+	10.3854
MACS_peak_16488	64	AACAAGCTTTGACAGGCCCC	p63(p53)/Keratinocyte-p63-ChIP-Seq(GSE17611)/Homer	-	10.1247
MACS_peak_16486	36	CAGGCAGGTTTGGGCAGGAG	p63(p53)/Keratinocyte-p63-ChIP-Seq(GSE17611)/Homer	+	7.76728
MACS_peak_16486	57	GGCAGGTTTGGGCAGGAGGG	p63(p53)/Keratinocyte-p63-ChIP-Seq(GSE17611)/Homer	-	8.02536
MACS_peak_16482	-84	GGGGCAAGCCTGGGCCTGCC	p63(p53)/Keratinocyte-p63-ChIP-Seq(GSE17611)/Homer	+	12.1145
MACS_peak_16482	147	TACTAGTTGGGGCTAGTTGT	p63(p53)/Keratinocyte-p63-ChIP-Seq(GSE17611)/Homer	-	7.26033
MACS_peak_16482	-63	GGCAAGCCTGGGCCTGCCGC	p63(p53)/Keratinocyte-p63-ChIP-Seq(GSE17611)/Homer	-	11.7584
MACS_peak_16481	-74	CAGGCAGGCCTGGACCTGAA	p63(p53)/Keratinocyte-p63-ChIP-Seq(GSE17611)/Homer	+	10.0101
MACS_peak_16481	-53	GGCAGGCCTGGACCTGAAAG	p63(p53)/Keratinocyte-p63-ChIP-Seq(GSE17611)/Homer	-	10.0539
MACS_peak_16459	-47	GAGGCATGCTGAGACCTGCT	p63(p53)/Keratinocyte-p63-ChIP-Seq(GSE17611)/Homer	+	11.1572
MACS_peak_16459	-26	GGCATGCTGAGACCTGCTTC	p63(p53)/Keratinocyte-p63-ChIP-Seq(GSE17611)/Homer	-	12.0951
MACS_peak_16448	20	AGCACATGTTCTAACGTGTC	p63(p53)/Keratinocyte-p63-ChIP-Seq(GSE17611)/Homer	+	7.75653
MACS_peak_16448	41	CACATGTTCTAACGTGTCTG	p63(p53)/Keratinocyte-p63-ChIP-Seq(GSE17611)/Homer	-	7.43578
MACS_peak_16444	39	ATGGCCTGTCGTGGCTTGCG	p63(p53)/Keratinocyte-p63-ChIP-Seq(GSE17611)/Homer	+	8.35746
MACS_peak_16444	60	GGCCTGTCGTGGCTTGCGAA	p63(p53)/Keratinocyte-p63-ChIP-Seq(GSE17611)/Homer	-	9.15492
MACS_peak_16442	-52	GGAGCCTGTCTAAACTAGCA	p63(p53)/Keratinocyte-p63-ChIP-Seq(GSE17611)/Homer	+	8.90918
MACS_peak_16442	-31	AGCCTGTCTAAACTAGCACA	p63(p53)/Keratinocyte-p63-ChIP-Seq(GSE17611)/Homer	-	8.81492
MACS_peak_16440	17	ACCACAGGTCTCGTCATGTC	p63(p53)/Keratinocyte-p63-ChIP-Seq(GSE17611)/Homer	+	9.37604
MACS_peak_16440	38	CACAGGTCTCGTCATGTCCC	p63(p53)/Keratinocyte-p63-ChIP-Seq(GSE17611)/Homer	-	8.85194
MACS_peak_16433	-71	ATAGCAAGCTCATGCAGGTA	p63(p53)/Keratinocyte-p63-ChIP-Seq(GSE17611)/Homer	+	9.13901
MACS_peak_16433	-50	AGCAAGCTCATGCAGGTATT	p63(p53)/Keratinocyte-p63-ChIP-Seq(GSE17611)/Homer	-	9.339
MACS_peak_16419	27	AGTGCATGCCGGGCCCTGTA	p63(p53)/Keratinocyte-p63-ChIP-Seq(GSE17611)/Homer	+	7.23425
MACS_peak_16419	48	TGCATGCCGGGCCCTGTAGT	p63(p53)/Keratinocyte-p63-ChIP-Seq(GSE17611)/Homer	-	7.73799
MACS_peak_16410	-128	GGTGCATGCTGGAACTTGTA	p63(p53)/Keratinocyte-p63-ChIP-Seq(GSE17611)/Homer	+	10.7279
MACS_peak_16410	-107	TGCATGCTGGAACTTGTAGT	p63(p53)/Keratinocyte-p63-ChIP-Seq(GSE17611)/Homer	-	11.4954
MACS_peak_16387	-133	CAGGCAAGAGATGACTTGTC	p63(p53)/Keratinocyte-p63-ChIP-Seq(GSE17611)/Homer	+	8.48649
MACS_peak_16387	-112	GGCAAGAGATGACTTGTCCT	p63(p53)/Keratinocyte-p63-ChIP-Seq(GSE17611)/Homer	-	8.47105
MACS_peak_16383	-117	AGTGCATGTTCCCACTTGCA	p63(p53)/Keratinocyte-p63-ChIP-Seq(GSE17611)/Homer	+	10.5103
MACS_peak_16383	-96	TGCATGTTCCCACTTGCAAC	p63(p53)/Keratinocyte-p63-ChIP-Seq(GSE17611)/Homer	-	9.84498
MACS_peak_16368	44	AGAAGATGTCTGTACATGCC	p63(p53)/Keratinocyte-p63-ChIP-Seq(GSE17611)/Homer	+	7.39521
MACS_peak_16368	85	TCAGCATGGCTCAACATGTC	p63(p53)/Keratinocyte-p63-ChIP-Seq(GSE17611)/Homer	+	8.82229
MACS_peak_16368	106	AGCATGGCTCAACATGTCCA	p63(p53)/Keratinocyte-p63-ChIP-Seq(GSE17611)/Homer	-	8.46457
MACS_peak_16368	65	AAGATGTCTGTACATGCCTA	p63(p53)/Keratinocyte-p63-ChIP-Seq(GSE17611)/Homer	-	7.38832
MACS_peak_16329	89	ATTCCAGGTCTAGGCATGTG	p63(p53)/Keratinocyte-p63-ChIP-Seq(GSE17611)/Homer	+	8.03223
MACS_peak_16329	110	TCCAGGTCTAGGCATGTGAT	p63(p53)/Keratinocyte-p63-ChIP-Seq(GSE17611)/Homer	-	7.98614
MACS_peak_16316	15	CCTGCAGGCCTGGGCAAGAA	p63(p53)/Keratinocyte-p63-ChIP-Seq(GSE17611)/Homer	+	8.31861
MACS_peak_16316	36	TGCAGGCCTGGGCAAGAAAC	p63(p53)/Keratinocyte-p63-ChIP-Seq(GSE17611)/Homer	-	8.06869
MACS_peak_16301	-14	AATACAGGCCGAGTCATGCC	p63(p53)/Keratinocyte-p63-ChIP-Seq(GSE17611)/Homer	+	10.1887
MACS_peak_16301	-4	GAGTCATGCCGTGACACGTA	p63(p53)/Keratinocyte-p63-ChIP-Seq(GSE17611)/Homer	+	7.66051
MACS_peak_16301	17	GTCATGCCGTGACACGTAGC	p63(p53)/Keratinocyte-p63-ChIP-Seq(GSE17611)/Homer	-	7.78862
MACS_peak_16301	7	TACAGGCCGAGTCATGCCGT	p63(p53)/Keratinocyte-p63-ChIP-Seq(GSE17611)/Homer	-	9.98314
MACS_peak_16290	16	CCTGCAAGTGGTGACTGGCT	p63(p53)/Keratinocyte-p63-ChIP-Seq(GSE17611)/Homer	+	7.54593
MACS_peak_16290	37	TGCAAGTGGTGACTGGCTAG	p63(p53)/Keratinocyte-p63-ChIP-Seq(GSE17611)/Homer	-	7.73908
MACS_peak_16280	-133	AGGACAGGAAGAAACAGGCA	p63(p53)/Keratinocyte-p63-ChIP-Seq(GSE17611)/Homer	+	7.12313
MACS_peak_16280	-112	GACAGGAAGAAACAGGCACA	p63(p53)/Keratinocyte-p63-ChIP-Seq(GSE17611)/Homer	-	7.36637
MACS_peak_16266	73	GACATGTAGACACCAGTAGG	p63(p53)/Keratinocyte-p63-ChIP-Seq(GSE17611)/Homer	-	7.33673
MACS_peak_16264	91	TCCACCTGCTGGGACATGAT	p63(p53)/Keratinocyte-p63-ChIP-Seq(GSE17611)/Homer	+	7.4861
MACS_peak_16264	112	CACCTGCTGGGACATGATTG	p63(p53)/Keratinocyte-p63-ChIP-Seq(GSE17611)/Homer	-	8.68715
MACS_peak_16263	-8	ATTACAAGTCTTAACTTGTC	p63(p53)/Keratinocyte-p63-ChIP-Seq(GSE17611)/Homer	+	11.3509
MACS_peak_16263	2	TTAACTTGTCAGGGCCTGAA	p63(p53)/Keratinocyte-p63-ChIP-Seq(GSE17611)/Homer	+	7.68248
MACS_peak_16263	23	AACTTGTCAGGGCCTGAATC	p63(p53)/Keratinocyte-p63-ChIP-Seq(GSE17611)/Homer	-	8.39928
MACS_peak_16263	13	TACAAGTCTTAACTTGTCAG	p63(p53)/Keratinocyte-p63-ChIP-Seq(GSE17611)/Homer	-	10.9516
MACS_peak_16257	-26	TGGACAAGTGAGCACTTGTT	p63(p53)/Keratinocyte-p63-ChIP-Seq(GSE17611)/Homer	+	8.70258
MACS_peak_16257	-5	GACAAGTGAGCACTTGTTGT	p63(p53)/Keratinocyte-p63-ChIP-Seq(GSE17611)/Homer	-	8.67709
MACS_peak_16241	81	ATCACAAGTTAAAGCCAGCT	p63(p53)/Keratinocyte-p63-ChIP-Seq(GSE17611)/Homer	+	7.15808
MACS_peak_16240	-60	CATACAAGTTGCTGCCTGTT	p63(p53)/Keratinocyte-p63-ChIP-Seq(GSE17611)/Homer	+	9.32637
MACS_peak_16240	-39	TACAAGTTGCTGCCTGTTAT	p63(p53)/Keratinocyte-p63-ChIP-Seq(GSE17611)/Homer	-	8.53917
MACS_peak_16239	65	GTGACAGGTTGGGGCATGTC	p63(p53)/Keratinocyte-p63-ChIP-Seq(GSE17611)/Homer	+	10.9145
MACS_peak_16239	86	GACAGGTTGGGGCATGTCTT	p63(p53)/Keratinocyte-p63-ChIP-Seq(GSE17611)/Homer	-	12.2093
MACS_peak_16227	5	ATGTCAAGTCAGGGCAAGCC	p63(p53)/Keratinocyte-p63-ChIP-Seq(GSE17611)/Homer	+	9.34497
MACS_peak_16227	26	GTCAAGTCAGGGCAAGCCAG	p63(p53)/Keratinocyte-p63-ChIP-Seq(GSE17611)/Homer	-	8.81326
MACS_peak_16222	-3	GGTGCAGGCGTGGGCTGGCC	p63(p53)/Keratinocyte-p63-ChIP-Seq(GSE17611)/Homer	+	8.25874
MACS_peak_16222	18	TGCAGGCGTGGGCTGGCCCT	p63(p53)/Keratinocyte-p63-ChIP-Seq(GSE17611)/Homer	-	8.54971
MACS_peak_16193	-54	AAGACGAGACAGGGCTTGTA	p63(p53)/Keratinocyte-p63-ChIP-Seq(GSE17611)/Homer	+	7.15575
MACS_peak_16193	-33	GACGAGACAGGGCTTGTATT	p63(p53)/Keratinocyte-p63-ChIP-Seq(GSE17611)/Homer	-	7.38668
MACS_peak_16173	-56	AATTCAAGCTTCTACAAGTT	p63(p53)/Keratinocyte-p63-ChIP-Seq(GSE17611)/Homer	+	7.79717
MACS_peak_16167	52	CTAACAAGCCTGTGCATGTG	p63(p53)/Keratinocyte-p63-ChIP-Seq(GSE17611)/Homer	+	10.1137
MACS_peak_16167	73	AACAAGCCTGTGCATGTGTG	p63(p53)/Keratinocyte-p63-ChIP-Seq(GSE17611)/Homer	-	10.5555
MACS_peak_16154	8	TGGACTAGTACAGGCATGTG	p63(p53)/Keratinocyte-p63-ChIP-Seq(GSE17611)/Homer	+	8.84105
MACS_peak_16154	29	GACTAGTACAGGCATGTGTA	p63(p53)/Keratinocyte-p63-ChIP-Seq(GSE17611)/Homer	-	9.17642
MACS_peak_16150	114	AGTACAAGCCAGAGCTTGTA	p63(p53)/Keratinocyte-p63-ChIP-Seq(GSE17611)/Homer	+	10.9353
MACS_peak_16150	135	TACAAGCCAGAGCTTGTACT	p63(p53)/Keratinocyte-p63-ChIP-Seq(GSE17611)/Homer	-	10.8434
MACS_peak_16143	43	GGCTTGTGTGAGCATGAGTT	p63(p53)/Keratinocyte-p63-ChIP-Seq(GSE17611)/Homer	-	7.43816
MACS_peak_16130	61	GAGACAGGTCTGTGCCTGAT	p63(p53)/Keratinocyte-p63-ChIP-Seq(GSE17611)/Homer	+	9.14279
MACS_peak_16130	82	GACAGGTCTGTGCCTGATTT	p63(p53)/Keratinocyte-p63-ChIP-Seq(GSE17611)/Homer	-	9.29035
MACS_peak_16114	114	ACTTCAAGTTGAAGCTTGTT	p63(p53)/Keratinocyte-p63-ChIP-Seq(GSE17611)/Homer	+	8.99403
MACS_peak_16114	135	TTCAAGTTGAAGCTTGTTTC	p63(p53)/Keratinocyte-p63-ChIP-Seq(GSE17611)/Homer	-	9.44575
MACS_peak_16106	-71	CAGGCATGTGCATACCTGCC	p63(p53)/Keratinocyte-p63-ChIP-Seq(GSE17611)/Homer	+	10.8396
MACS_peak_16106	-50	GGCATGTGCATACCTGCCTG	p63(p53)/Keratinocyte-p63-ChIP-Seq(GSE17611)/Homer	-	10.4288
MACS_peak_16105	-34	GGAACATGACTCAGCAGGAA	p63(p53)/Keratinocyte-p63-ChIP-Seq(GSE17611)/Homer	+	7.65729
MACS_peak_16076	-143	AAATCAGGTCCCGTCAGGCC	p63(p53)/Keratinocyte-p63-ChIP-Seq(GSE17611)/Homer	+	8.10808
MACS_peak_16076	-122	ATCAGGTCCCGTCAGGCCTC	p63(p53)/Keratinocyte-p63-ChIP-Seq(GSE17611)/Homer	-	7.09288
MACS_peak_16072	59	AGTGCAGGCTGAGGCATGCC	p63(p53)/Keratinocyte-p63-ChIP-Seq(GSE17611)/Homer	+	11.1854
MACS_peak_16072	80	TGCAGGCTGAGGCATGCCCT	p63(p53)/Keratinocyte-p63-ChIP-Seq(GSE17611)/Homer	-	11.5844
MACS_peak_16062	-85	TGTCCATGTCAAAACTTGCC	p63(p53)/Keratinocyte-p63-ChIP-Seq(GSE17611)/Homer	+	9.79954
MACS_peak_16062	-64	TCCATGTCAAAACTTGCCTT	p63(p53)/Keratinocyte-p63-ChIP-Seq(GSE17611)/Homer	-	9.52756
MACS_peak_16051	38	AATGCATTTCTAAACATGTT	p63(p53)/Keratinocyte-p63-ChIP-Seq(GSE17611)/Homer	+	7.08111
MACS_peak_16049	13	GACTCAAGTGAAAACTTGCC	p63(p53)/Keratinocyte-p63-ChIP-Seq(GSE17611)/Homer	+	7.96928
MACS_peak_16049	34	CTCAAGTGAAAACTTGCCCT	p63(p53)/Keratinocyte-p63-ChIP-Seq(GSE17611)/Homer	-	7.32164
MACS_peak_16041	17	CCCGCCTGTTCCAACATGTT	p63(p53)/Keratinocyte-p63-ChIP-Seq(GSE17611)/Homer	+	9.40146
MACS_peak_16041	38	CGCCTGTTCCAACATGTTTT	p63(p53)/Keratinocyte-p63-ChIP-Seq(GSE17611)/Homer	-	9.22638
MACS_peak_16040	-147	GAGTCAGGCACTTTCATGTC	p63(p53)/Keratinocyte-p63-ChIP-Seq(GSE17611)/Homer	+	7.06697
MACS_peak_16036	-140	TTGACAAGCGTTAACCAGCT	p63(p53)/Keratinocyte-p63-ChIP-Seq(GSE17611)/Homer	+	7.05016
MACS_peak_16036	-119	GACAAGCGTTAACCAGCTTG	p63(p53)/Keratinocyte-p63-ChIP-Seq(GSE17611)/Homer	-	7.11847
MACS_peak_16034	7	AAGACATGCCCAGACTAGCT	p63(p53)/Keratinocyte-p63-ChIP-Seq(GSE17611)/Homer	+	11.3133
MACS_peak_16034	28	GACATGCCCAGACTAGCTCA	p63(p53)/Keratinocyte-p63-ChIP-Seq(GSE17611)/Homer	-	11.2302
MACS_peak_16027	-148	AAGGCCTGTTTGTGCATGTG	p63(p53)/Keratinocyte-p63-ChIP-Seq(GSE17611)/Homer	+	9.21065
MACS_peak_16027	-127	GGCCTGTTTGTGCATGTGCT	p63(p53)/Keratinocyte-p63-ChIP-Seq(GSE17611)/Homer	-	9.6952
MACS_peak_16026	28	AAAACAAGATCAGGCATGAG	p63(p53)/Keratinocyte-p63-ChIP-Seq(GSE17611)/Homer	+	8.40078
MACS_peak_16026	49	AACAAGATCAGGCATGAGAT	p63(p53)/Keratinocyte-p63-ChIP-Seq(GSE17611)/Homer	-	7.79242
MACS_peak_16007	-8	ACAGCATGTTATTTCCTGCC	p63(p53)/Keratinocyte-p63-ChIP-Seq(GSE17611)/Homer	+	8.19895
MACS_peak_16007	13	AGCATGTTATTTCCTGCCTT	p63(p53)/Keratinocyte-p63-ChIP-Seq(GSE17611)/Homer	-	8.56817
MACS_peak_16001	-88	CCAGCAAGTCATGTCAGGCT	p63(p53)/Keratinocyte-p63-ChIP-Seq(GSE17611)/Homer	+	8.29799
MACS_peak_16001	-67	AGCAAGTCATGTCAGGCTGC	p63(p53)/Keratinocyte-p63-ChIP-Seq(GSE17611)/Homer	-	7.92617
MACS_peak_15995	-54	GAGGCCTGTCACTGCCTGTC	p63(p53)/Keratinocyte-p63-ChIP-Seq(GSE17611)/Homer	+	9.09208
MACS_peak_15995	-33	GGCCTGTCACTGCCTGTCTT	p63(p53)/Keratinocyte-p63-ChIP-Seq(GSE17611)/Homer	-	8.70124
MACS_peak_15970	105	GGAGCAGGCCTAGACTTGCT	p63(p53)/Keratinocyte-p63-ChIP-Seq(GSE17611)/Homer	+	11.6956
MACS_peak_15970	126	AGCAGGCCTAGACTTGCTGG	p63(p53)/Keratinocyte-p63-ChIP-Seq(GSE17611)/Homer	-	11.769
MACS_peak_15963	-82	GTTGCTGGCTATGGCTTGTC	p63(p53)/Keratinocyte-p63-ChIP-Seq(GSE17611)/Homer	+	7.11022
MACS_peak_15963	-61	TGCTGGCTATGGCTTGTCAG	p63(p53)/Keratinocyte-p63-ChIP-Seq(GSE17611)/Homer	-	7.84722
MACS_peak_15886	-122	AATACAAATCTGGACATGCC	p63(p53)/Keratinocyte-p63-ChIP-Seq(GSE17611)/Homer	+	8.10279
MACS_peak_15882	18	GATTCATGTCTTTGCAAGTT	p63(p53)/Keratinocyte-p63-ChIP-Seq(GSE17611)/Homer	+	8.47686
MACS_peak_15882	39	TTCATGTCTTTGCAAGTTAA	p63(p53)/Keratinocyte-p63-ChIP-Seq(GSE17611)/Homer	-	7.49549
MACS_peak_15803	54	CAGGCATGTCAGAGCAGGTC	p63(p53)/Keratinocyte-p63-ChIP-Seq(GSE17611)/Homer	+	11.2833
MACS_peak_15803	75	GGCATGTCAGAGCAGGTCAC	p63(p53)/Keratinocyte-p63-ChIP-Seq(GSE17611)/Homer	-	10.4459
MACS_peak_15801	24	GAGGCATTTCTGGACATGCC	p63(p53)/Keratinocyte-p63-ChIP-Seq(GSE17611)/Homer	+	7.95696
MACS_peak_15801	45	GGCATTTCTGGACATGCCTT	p63(p53)/Keratinocyte-p63-ChIP-Seq(GSE17611)/Homer	-	7.61116
MACS_peak_15770	77	GTTCCAAGTCGGAACATGCA	p63(p53)/Keratinocyte-p63-ChIP-Seq(GSE17611)/Homer	+	8.90828
MACS_peak_15770	98	TCCAAGTCGGAACATGCACT	p63(p53)/Keratinocyte-p63-ChIP-Seq(GSE17611)/Homer	-	9.46481
MACS_peak_15747	102	GTTCCAAGTCGGAACATGCA	p63(p53)/Keratinocyte-p63-ChIP-Seq(GSE17611)/Homer	+	8.90828
MACS_peak_15747	123	TCCAAGTCGGAACATGCACT	p63(p53)/Keratinocyte-p63-ChIP-Seq(GSE17611)/Homer	-	9.46481
MACS_peak_15735	91	GTTCCAAGTCGGAACATGCA	p63(p53)/Keratinocyte-p63-ChIP-Seq(GSE17611)/Homer	+	8.90828
MACS_peak_15735	112	TCCAAGTCGGAACATGCACT	p63(p53)/Keratinocyte-p63-ChIP-Seq(GSE17611)/Homer	-	9.46481
MACS_peak_15724	-100	AGTGCATGTTCCCACTTGCA	p63(p53)/Keratinocyte-p63-ChIP-Seq(GSE17611)/Homer	+	10.5103
MACS_peak_15724	-79	TGCATGTTCCCACTTGCAAC	p63(p53)/Keratinocyte-p63-ChIP-Seq(GSE17611)/Homer	-	9.84498
MACS_peak_15719	-100	AGTGCATGTTCCCACTTGCA	p63(p53)/Keratinocyte-p63-ChIP-Seq(GSE17611)/Homer	+	10.5103
MACS_peak_15719	-79	TGCATGTTCCCACTTGCAAC	p63(p53)/Keratinocyte-p63-ChIP-Seq(GSE17611)/Homer	-	9.84498
MACS_peak_15714	116	GTTGCAAGTGGGAACATGCA	p63(p53)/Keratinocyte-p63-ChIP-Seq(GSE17611)/Homer	+	9.84498
MACS_peak_15714	137	TGCAAGTGGGAACATGCACT	p63(p53)/Keratinocyte-p63-ChIP-Seq(GSE17611)/Homer	-	10.5103
MACS_peak_15661	11	AAGGCAAGTCAGACCTTGTT	p63(p53)/Keratinocyte-p63-ChIP-Seq(GSE17611)/Homer	+	7.79356
MACS_peak_15661	32	GGCAAGTCAGACCTTGTTTC	p63(p53)/Keratinocyte-p63-ChIP-Seq(GSE17611)/Homer	-	7.84
MACS_peak_15655	49	CAGGCAGGGCCGGGCTTGCT	p63(p53)/Keratinocyte-p63-ChIP-Seq(GSE17611)/Homer	+	8.31369
MACS_peak_15655	70	GGCAGGGCCGGGCTTGCTGG	p63(p53)/Keratinocyte-p63-ChIP-Seq(GSE17611)/Homer	-	8.00465
MACS_peak_15652	-6	ATGTCAAGTCCAAACAGGTC	p63(p53)/Keratinocyte-p63-ChIP-Seq(GSE17611)/Homer	+	9.98975
MACS_peak_15652	15	GTCAAGTCCAAACAGGTCAA	p63(p53)/Keratinocyte-p63-ChIP-Seq(GSE17611)/Homer	-	9.25553
MACS_peak_15624	-30	CTTCCATGTTTGGGCACGCC	p63(p53)/Keratinocyte-p63-ChIP-Seq(GSE17611)/Homer	+	7.21296
MACS_peak_15624	-9	TCCATGTTTGGGCACGCCTT	p63(p53)/Keratinocyte-p63-ChIP-Seq(GSE17611)/Homer	-	7.67057
MACS_peak_15623	-26	GTCAGGCAGGGACTTGGCTC	p63(p53)/Keratinocyte-p63-ChIP-Seq(GSE17611)/Homer	-	7.32402
MACS_peak_15618	-64	GGAGCAAGTAAATACATGCA	p63(p53)/Keratinocyte-p63-ChIP-Seq(GSE17611)/Homer	+	10.5192
MACS_peak_15618	-43	AGCAAGTAAATACATGCAAT	p63(p53)/Keratinocyte-p63-ChIP-Seq(GSE17611)/Homer	-	9.98063
MACS_peak_15586	90	AGCAAGTCGTATCCGGCATT	p63(p53)/Keratinocyte-p63-ChIP-Seq(GSE17611)/Homer	-	7.0583
MACS_peak_15584	-55	CATACAAGACTGGGCATGAC	p63(p53)/Keratinocyte-p63-ChIP-Seq(GSE17611)/Homer	+	10.2053
MACS_peak_15584	-34	TACAAGACTGGGCATGACCT	p63(p53)/Keratinocyte-p63-ChIP-Seq(GSE17611)/Homer	-	9.84471
MACS_peak_15571	41	ACAGCACGTCCACGCTTGCC	p63(p53)/Keratinocyte-p63-ChIP-Seq(GSE17611)/Homer	+	7.78335
MACS_peak_15571	62	AGCACGTCCACGCTTGCCCA	p63(p53)/Keratinocyte-p63-ChIP-Seq(GSE17611)/Homer	-	7.76563
MACS_peak_15551	36	TCTTCAAGTCCCAGCAAGTC	p63(p53)/Keratinocyte-p63-ChIP-Seq(GSE17611)/Homer	+	9.09473
MACS_peak_15551	57	TTCAAGTCCCAGCAAGTCTG	p63(p53)/Keratinocyte-p63-ChIP-Seq(GSE17611)/Homer	-	8.02002
MACS_peak_15539	77	GATGCATGCAACTTCATGTC	p63(p53)/Keratinocyte-p63-ChIP-Seq(GSE17611)/Homer	+	8.67231
MACS_peak_15539	98	TGCATGCAACTTCATGTCAT	p63(p53)/Keratinocyte-p63-ChIP-Seq(GSE17611)/Homer	-	8.05687
MACS_peak_15538	-61	CTGACTTGCCCAAACCTGCT	p63(p53)/Keratinocyte-p63-ChIP-Seq(GSE17611)/Homer	+	9.75326
MACS_peak_15538	-40	GACTTGCCCAAACCTGCTCA	p63(p53)/Keratinocyte-p63-ChIP-Seq(GSE17611)/Homer	-	10.238
MACS_peak_15523	-70	AGTGCATGTTCCCACTTGCA	p63(p53)/Keratinocyte-p63-ChIP-Seq(GSE17611)/Homer	+	10.5103
MACS_peak_15523	-49	TGCATGTTCCCACTTGCAAC	p63(p53)/Keratinocyte-p63-ChIP-Seq(GSE17611)/Homer	-	9.84498
MACS_peak_15509	-29	GTAACTAGTCACAACAAGTA	p63(p53)/Keratinocyte-p63-ChIP-Seq(GSE17611)/Homer	+	7.13209
MACS_peak_15508	-145	AGGGCAGGATCAGACATGTA	p63(p53)/Keratinocyte-p63-ChIP-Seq(GSE17611)/Homer	+	10.56
MACS_peak_15508	-124	GGCAGGATCAGACATGTAGC	p63(p53)/Keratinocyte-p63-ChIP-Seq(GSE17611)/Homer	-	10.2396
MACS_peak_15499	131	GTTGCAAGTGGGAACATGCA	p63(p53)/Keratinocyte-p63-ChIP-Seq(GSE17611)/Homer	+	9.84498
MACS_peak_15490	96	GTTGCAAGTGGGAACATGCA	p63(p53)/Keratinocyte-p63-ChIP-Seq(GSE17611)/Homer	+	9.84498
MACS_peak_15490	117	TGCAAGTGGGAACATGCACT	p63(p53)/Keratinocyte-p63-ChIP-Seq(GSE17611)/Homer	-	10.5103
MACS_peak_15478	-116	AGTGCATGTTCCCACTTGCA	p63(p53)/Keratinocyte-p63-ChIP-Seq(GSE17611)/Homer	+	10.5103
MACS_peak_15478	-95	TGCATGTTCCCACTTGCAAC	p63(p53)/Keratinocyte-p63-ChIP-Seq(GSE17611)/Homer	-	9.84498
MACS_peak_15459	-11	GCTACATGTGGGGGCTTGTG	p63(p53)/Keratinocyte-p63-ChIP-Seq(GSE17611)/Homer	+	8.55074
MACS_peak_15459	10	TACATGTGGGGGCTTGTGAG	p63(p53)/Keratinocyte-p63-ChIP-Seq(GSE17611)/Homer	-	9.38075
MACS_peak_15454	-147	CCCACATGCTCTGGCCTGTA	p63(p53)/Keratinocyte-p63-ChIP-Seq(GSE17611)/Homer	+	9.48046
MACS_peak_15454	-86	TGGGCAGGCCAGCACTTGCT	p63(p53)/Keratinocyte-p63-ChIP-Seq(GSE17611)/Homer	+	9.65037
MACS_peak_15454	-65	GGCAGGCCAGCACTTGCTGA	p63(p53)/Keratinocyte-p63-ChIP-Seq(GSE17611)/Homer	-	9.92069
MACS_peak_15454	-126	CACATGCTCTGGCCTGTACA	p63(p53)/Keratinocyte-p63-ChIP-Seq(GSE17611)/Homer	-	9.77912
MACS_peak_15447	-80	AGGGCATGCTGTAACAGGCA	p63(p53)/Keratinocyte-p63-ChIP-Seq(GSE17611)/Homer	+	9.54464
MACS_peak_15447	-59	GGCATGCTGTAACAGGCAAG	p63(p53)/Keratinocyte-p63-ChIP-Seq(GSE17611)/Homer	-	9.67112
MACS_peak_15443	123	GTTGCAAGTGGGAACATGCA	p63(p53)/Keratinocyte-p63-ChIP-Seq(GSE17611)/Homer	+	9.84498
MACS_peak_15443	144	TGCAAGTGGGAACATGCACT	p63(p53)/Keratinocyte-p63-ChIP-Seq(GSE17611)/Homer	-	10.5103
MACS_peak_15431	-20	AGTGCATGATGTGACAAGAC	p63(p53)/Keratinocyte-p63-ChIP-Seq(GSE17611)/Homer	+	6.99377
MACS_peak_15431	1	TGCATGATGTGACAAGACCC	p63(p53)/Keratinocyte-p63-ChIP-Seq(GSE17611)/Homer	-	7.14963
MACS_peak_15428	-32	AAGACAAGCACAGTCCTGCA	p63(p53)/Keratinocyte-p63-ChIP-Seq(GSE17611)/Homer	+	9.33969
MACS_peak_15428	-11	GACAAGCACAGTCCTGCAGA	p63(p53)/Keratinocyte-p63-ChIP-Seq(GSE17611)/Homer	-	9.00136
MACS_peak_15427	-16	TCCGCCTGTTTAGACCTGCC	p63(p53)/Keratinocyte-p63-ChIP-Seq(GSE17611)/Homer	+	9.24049
MACS_peak_15427	5	CGCCTGTTTAGACCTGCCCC	p63(p53)/Keratinocyte-p63-ChIP-Seq(GSE17611)/Homer	-	9.46828
MACS_peak_15410	81	GATGCATGCCGGGCCTTGTA	p63(p53)/Keratinocyte-p63-ChIP-Seq(GSE17611)/Homer	+	7.57055
MACS_peak_15410	102	TGCATGCCGGGCCTTGTAGT	p63(p53)/Keratinocyte-p63-ChIP-Seq(GSE17611)/Homer	-	8.36276
MACS_peak_15402	5	GCAGCAAGCATGAGCCCGCC	p63(p53)/Keratinocyte-p63-ChIP-Seq(GSE17611)/Homer	+	7.19844
MACS_peak_15402	26	AGCAAGCATGAGCCCGCCTG	p63(p53)/Keratinocyte-p63-ChIP-Seq(GSE17611)/Homer	-	7.55448
MACS_peak_15393	80	AACCGGCAGCAACTTGCAGC	p63(p53)/Keratinocyte-p63-ChIP-Seq(GSE17611)/Homer	-	7.05422
MACS_peak_15382	-69	CAGACAGGCCCAGGCAGGCC	p63(p53)/Keratinocyte-p63-ChIP-Seq(GSE17611)/Homer	+	11.147
MACS_peak_15382	-48	GACAGGCCCAGGCAGGCCGT	p63(p53)/Keratinocyte-p63-ChIP-Seq(GSE17611)/Homer	-	10.3864
MACS_peak_15370	-37	GGAACCAGCCTTGGCCTGCC	p63(p53)/Keratinocyte-p63-ChIP-Seq(GSE17611)/Homer	+	9.49519
MACS_peak_15370	-16	AACCAGCCTTGGCCTGCCCT	p63(p53)/Keratinocyte-p63-ChIP-Seq(GSE17611)/Homer	-	9.31288
MACS_peak_15363	-4	GGAACATGCCCAGGCATGCG	p63(p53)/Keratinocyte-p63-ChIP-Seq(GSE17611)/Homer	+	12.0578
MACS_peak_15363	17	AACATGCCCAGGCATGCGGC	p63(p53)/Keratinocyte-p63-ChIP-Seq(GSE17611)/Homer	-	11.6129
MACS_peak_15352	112	GGGGCCTGTCTCATCATGCC	p63(p53)/Keratinocyte-p63-ChIP-Seq(GSE17611)/Homer	+	9.86958
MACS_peak_15352	133	GGCCTGTCTCATCATGCCCG	p63(p53)/Keratinocyte-p63-ChIP-Seq(GSE17611)/Homer	-	9.48368
MACS_peak_15318	1	CAGACAAGTTTCTGCTTGCC	p63(p53)/Keratinocyte-p63-ChIP-Seq(GSE17611)/Homer	+	11.1992
MACS_peak_15318	22	GACAAGTTTCTGCTTGCCTC	p63(p53)/Keratinocyte-p63-ChIP-Seq(GSE17611)/Homer	-	10.4792
MACS_peak_15316	103	ACAGCAGGATTAGGCCTGTC	p63(p53)/Keratinocyte-p63-ChIP-Seq(GSE17611)/Homer	+	8.98026
MACS_peak_15316	124	AGCAGGATTAGGCCTGTCAA	p63(p53)/Keratinocyte-p63-ChIP-Seq(GSE17611)/Homer	-	8.87474
MACS_peak_15310	74	GGCATGCCGGGAAATGTAGT	p63(p53)/Keratinocyte-p63-ChIP-Seq(GSE17611)/Homer	-	7.02593
MACS_peak_15306	-140	TGGGCATGCAAGAGCCAGCG	p63(p53)/Keratinocyte-p63-ChIP-Seq(GSE17611)/Homer	+	7.14855
MACS_peak_15306	-119	GGCATGCAAGAGCCAGCGCA	p63(p53)/Keratinocyte-p63-ChIP-Seq(GSE17611)/Homer	-	7.48323
MACS_peak_15299	7	CCATCATGTCCATACCTGCC	p63(p53)/Keratinocyte-p63-ChIP-Seq(GSE17611)/Homer	+	10.5988
MACS_peak_15299	28	ATCATGTCCATACCTGCCAG	p63(p53)/Keratinocyte-p63-ChIP-Seq(GSE17611)/Homer	-	9.87146
MACS_peak_15257	-30	GAAGCAGGTTGGGGCCAGTT	p63(p53)/Keratinocyte-p63-ChIP-Seq(GSE17611)/Homer	+	8.0629
MACS_peak_15257	-9	AGCAGGTTGGGGCCAGTTGC	p63(p53)/Keratinocyte-p63-ChIP-Seq(GSE17611)/Homer	-	8.16806
MACS_peak_15254	-60	TCAACAAGTTGATTCCTGTA	p63(p53)/Keratinocyte-p63-ChIP-Seq(GSE17611)/Homer	+	7.66412
MACS_peak_15254	-39	AACAAGTTGATTCCTGTATC	p63(p53)/Keratinocyte-p63-ChIP-Seq(GSE17611)/Homer	-	8.18188
MACS_peak_15246	49	CGGACAGGAAGGAACATGCG	p63(p53)/Keratinocyte-p63-ChIP-Seq(GSE17611)/Homer	+	7.75565
MACS_peak_15246	70	GACAGGAAGGAACATGCGTG	p63(p53)/Keratinocyte-p63-ChIP-Seq(GSE17611)/Homer	-	8.49115
MACS_peak_15227	-124	AGGTCAGGCTGAAACATGGC	p63(p53)/Keratinocyte-p63-ChIP-Seq(GSE17611)/Homer	+	7.16488
MACS_peak_15227	-103	GTCAGGCTGAAACATGGCCG	p63(p53)/Keratinocyte-p63-ChIP-Seq(GSE17611)/Homer	-	7.61711
MACS_peak_15214	-26	GGCTCAGGCCTGGACCTGCT	p63(p53)/Keratinocyte-p63-ChIP-Seq(GSE17611)/Homer	+	8.856
MACS_peak_15214	-5	CTCAGGCCTGGACCTGCTGG	p63(p53)/Keratinocyte-p63-ChIP-Seq(GSE17611)/Homer	-	8.63722
MACS_peak_15207	39	CACACTTGCCACAGCCTGCC	p63(p53)/Keratinocyte-p63-ChIP-Seq(GSE17611)/Homer	+	8.05641
MACS_peak_15207	60	CACTTGCCACAGCCTGCCTT	p63(p53)/Keratinocyte-p63-ChIP-Seq(GSE17611)/Homer	-	7.28611
MACS_peak_15203	-52	TCAACAAGTCCAGGCAGGGA	p63(p53)/Keratinocyte-p63-ChIP-Seq(GSE17611)/Homer	+	8.32194
MACS_peak_15203	-31	AACAAGTCCAGGCAGGGACT	p63(p53)/Keratinocyte-p63-ChIP-Seq(GSE17611)/Homer	-	8.24318
MACS_peak_15192	-94	TGGACTTGCTGGAACTGGTT	p63(p53)/Keratinocyte-p63-ChIP-Seq(GSE17611)/Homer	+	7.29234
MACS_peak_15192	-73	GACTTGCTGGAACTGGTTGA	p63(p53)/Keratinocyte-p63-ChIP-Seq(GSE17611)/Homer	-	8.13689
MACS_peak_15174	-114	TTTTCAAGTTCCCACTTGCT	p63(p53)/Keratinocyte-p63-ChIP-Seq(GSE17611)/Homer	+	8.34319
MACS_peak_15174	-93	TTCAAGTTCCCACTTGCTTC	p63(p53)/Keratinocyte-p63-ChIP-Seq(GSE17611)/Homer	-	8.3885
MACS_peak_15152	-127	CCAACAAGGCCGGGCAAGTC	p63(p53)/Keratinocyte-p63-ChIP-Seq(GSE17611)/Homer	+	7.17325
MACS_peak_15149	86	GCAACATGAGTAGACTTGTC	p63(p53)/Keratinocyte-p63-ChIP-Seq(GSE17611)/Homer	+	9.3389
MACS_peak_15149	107	AACATGAGTAGACTTGTCCT	p63(p53)/Keratinocyte-p63-ChIP-Seq(GSE17611)/Homer	-	9.8778
MACS_peak_15146	-142	TAGGCCTGTCTAAACAGGTA	p63(p53)/Keratinocyte-p63-ChIP-Seq(GSE17611)/Homer	+	9.86091
MACS_peak_15146	-121	GGCCTGTCTAAACAGGTAGA	p63(p53)/Keratinocyte-p63-ChIP-Seq(GSE17611)/Homer	-	9.42915
MACS_peak_15134	-69	GAAACATGTTTGTGCCTGTC	p63(p53)/Keratinocyte-p63-ChIP-Seq(GSE17611)/Homer	+	11.0501
MACS_peak_15134	-48	AACATGTTTGTGCCTGTCTG	p63(p53)/Keratinocyte-p63-ChIP-Seq(GSE17611)/Homer	-	11.176
MACS_peak_15131	-77	TTTGCTAGTCAGAGCAGGTA	p63(p53)/Keratinocyte-p63-ChIP-Seq(GSE17611)/Homer	+	7.53965
MACS_peak_15131	-56	TGCTAGTCAGAGCAGGTATG	p63(p53)/Keratinocyte-p63-ChIP-Seq(GSE17611)/Homer	-	7.93359
MACS_peak_15129	-40	TTCACAGGTCTAGACAAGAC	p63(p53)/Keratinocyte-p63-ChIP-Seq(GSE17611)/Homer	+	8.13011
MACS_peak_15129	-19	CACAGGTCTAGACAAGACTG	p63(p53)/Keratinocyte-p63-ChIP-Seq(GSE17611)/Homer	-	8.06637
MACS_peak_15128	-63	TGAACATGCTATAACCTGAG	p63(p53)/Keratinocyte-p63-ChIP-Seq(GSE17611)/Homer	+	7.48526
MACS_peak_15128	-42	AACATGCTATAACCTGAGAA	p63(p53)/Keratinocyte-p63-ChIP-Seq(GSE17611)/Homer	-	7.41129
MACS_peak_15127	58	AGAGCAGGCAGCAGCATGCC	p63(p53)/Keratinocyte-p63-ChIP-Seq(GSE17611)/Homer	+	10.0611
MACS_peak_15127	79	AGCAGGCAGCAGCATGCCCT	p63(p53)/Keratinocyte-p63-ChIP-Seq(GSE17611)/Homer	-	9.84604
MACS_peak_15125	39	TGGGCCTGTTGTTACCTGCT	p63(p53)/Keratinocyte-p63-ChIP-Seq(GSE17611)/Homer	+	8.27026
MACS_peak_15125	60	GGCCTGTTGTTACCTGCTCT	p63(p53)/Keratinocyte-p63-ChIP-Seq(GSE17611)/Homer	-	8.9218
MACS_peak_15114	-125	AGAGCAGGCCTGTGCTGGAA	p63(p53)/Keratinocyte-p63-ChIP-Seq(GSE17611)/Homer	+	7.46092
MACS_peak_15114	-104	AGCAGGCCTGTGCTGGAAAG	p63(p53)/Keratinocyte-p63-ChIP-Seq(GSE17611)/Homer	-	7.14767
MACS_peak_15095	0	AGCAGGTTGTAGCTCGCCTG	p63(p53)/Keratinocyte-p63-ChIP-Seq(GSE17611)/Homer	-	7.31306
MACS_peak_15067	-62	TGATCCTGCTGGGGCCTGTA	p63(p53)/Keratinocyte-p63-ChIP-Seq(GSE17611)/Homer	+	7.51423
MACS_peak_15067	-41	ATCCTGCTGGGGCCTGTAGA	p63(p53)/Keratinocyte-p63-ChIP-Seq(GSE17611)/Homer	-	7.99078
MACS_peak_15044	-57	AGCGCGAGTTCGGACAGGCA	p63(p53)/Keratinocyte-p63-ChIP-Seq(GSE17611)/Homer	+	7.14787
MACS_peak_15010	55	GAGTCAAGTTCATGCTAGTA	p63(p53)/Keratinocyte-p63-ChIP-Seq(GSE17611)/Homer	+	7.81978
MACS_peak_15003	98	ATCCCAGGCCAGGGCTTGCC	p63(p53)/Keratinocyte-p63-ChIP-Seq(GSE17611)/Homer	+	7.2507
MACS_peak_15003	119	CCCAGGCCAGGGCTTGCCAA	p63(p53)/Keratinocyte-p63-ChIP-Seq(GSE17611)/Homer	-	7.03128
MACS_peak_14961	106	GACGCAGGCTGAGGCTGGTT	p63(p53)/Keratinocyte-p63-ChIP-Seq(GSE17611)/Homer	+	7.32395
MACS_peak_14961	127	CGCAGGCTGAGGCTGGTTAA	p63(p53)/Keratinocyte-p63-ChIP-Seq(GSE17611)/Homer	-	7.56464
MACS_peak_14936	-41	GAAGCCAGCCACCACATGTC	p63(p53)/Keratinocyte-p63-ChIP-Seq(GSE17611)/Homer	+	8.66083
MACS_peak_14936	-20	AGCCAGCCACCACATGTCCT	p63(p53)/Keratinocyte-p63-ChIP-Seq(GSE17611)/Homer	-	8.34644
MACS_peak_14935	-34	GCGGCAAGTTCAGACAAGGC	p63(p53)/Keratinocyte-p63-ChIP-Seq(GSE17611)/Homer	+	8.24723
MACS_peak_14935	-13	GGCAAGTTCAGACAAGGCAA	p63(p53)/Keratinocyte-p63-ChIP-Seq(GSE17611)/Homer	-	8.06752
MACS_peak_14921	35	TTGACATGTGGTTTCTTGCA	p63(p53)/Keratinocyte-p63-ChIP-Seq(GSE17611)/Homer	+	7.00691
MACS_peak_14921	56	GACATGTGGTTTCTTGCAGG	p63(p53)/Keratinocyte-p63-ChIP-Seq(GSE17611)/Homer	-	7.52074
MACS_peak_14882	-72	AGGGCAAGTGGAATCATGTG	p63(p53)/Keratinocyte-p63-ChIP-Seq(GSE17611)/Homer	+	7.71189
MACS_peak_14882	-51	GGCAAGTGGAATCATGTGCT	p63(p53)/Keratinocyte-p63-ChIP-Seq(GSE17611)/Homer	-	8.02146
MACS_peak_14880	-84	AAAGCAGGTCCAGGCAAGGT	p63(p53)/Keratinocyte-p63-ChIP-Seq(GSE17611)/Homer	+	8.17218
MACS_peak_14880	-63	AGCAGGTCCAGGCAAGGTAC	p63(p53)/Keratinocyte-p63-ChIP-Seq(GSE17611)/Homer	-	7.04426
MACS_peak_14879	81	AGGGCAGGGCTGGGCATGTG	p63(p53)/Keratinocyte-p63-ChIP-Seq(GSE17611)/Homer	+	7.33883
MACS_peak_14879	102	GGCAGGGCTGGGCATGTGTC	p63(p53)/Keratinocyte-p63-ChIP-Seq(GSE17611)/Homer	-	7.57668
MACS_peak_14864	1	ACCAAGTTTATACAGGCACT	p63(p53)/Keratinocyte-p63-ChIP-Seq(GSE17611)/Homer	-	7.08045
MACS_peak_14861	3	ACCACATGCCCTGCCTTGTC	p63(p53)/Keratinocyte-p63-ChIP-Seq(GSE17611)/Homer	+	7.01889
MACS_peak_14848	-55	TATACAAGTTTAAACTGGCT	p63(p53)/Keratinocyte-p63-ChIP-Seq(GSE17611)/Homer	+	9.97288
MACS_peak_14848	-34	TACAAGTTTAAACTGGCTGA	p63(p53)/Keratinocyte-p63-ChIP-Seq(GSE17611)/Homer	-	9.4321
MACS_peak_14846	-74	CCCACCTGCCAGGACATGCC	p63(p53)/Keratinocyte-p63-ChIP-Seq(GSE17611)/Homer	+	9.9629
MACS_peak_14846	-53	CACCTGCCAGGACATGCCAT	p63(p53)/Keratinocyte-p63-ChIP-Seq(GSE17611)/Homer	-	9.75213
MACS_peak_14837	47	CTGGCCAGCCTGAGCCAGCT	p63(p53)/Keratinocyte-p63-ChIP-Seq(GSE17611)/Homer	+	7.47664
MACS_peak_14837	68	GGCCAGCCTGAGCCAGCTGC	p63(p53)/Keratinocyte-p63-ChIP-Seq(GSE17611)/Homer	-	7.14172
MACS_peak_14835	-112	GGTGCTGGTTTGCACATGTC	p63(p53)/Keratinocyte-p63-ChIP-Seq(GSE17611)/Homer	+	8.23275
MACS_peak_14835	-91	TGCTGGTTTGCACATGTCCA	p63(p53)/Keratinocyte-p63-ChIP-Seq(GSE17611)/Homer	-	8.95308
MACS_peak_14809	-56	CGCACCTGCACGGACATGCC	p63(p53)/Keratinocyte-p63-ChIP-Seq(GSE17611)/Homer	+	9.99762
MACS_peak_14809	-35	CACCTGCACGGACATGCCCA	p63(p53)/Keratinocyte-p63-ChIP-Seq(GSE17611)/Homer	-	9.93284
MACS_peak_14807	-94	AGGGCAGGCCCAAGCTAGAG	p63(p53)/Keratinocyte-p63-ChIP-Seq(GSE17611)/Homer	+	7.07194
MACS_peak_14804	28	CAGGCATGTGCAAACAAGCA	p63(p53)/Keratinocyte-p63-ChIP-Seq(GSE17611)/Homer	+	10.1663
MACS_peak_14804	49	GGCATGTGCAAACAAGCACA	p63(p53)/Keratinocyte-p63-ChIP-Seq(GSE17611)/Homer	-	9.54719
MACS_peak_14802	29	ATATCAAGTCCCAACATGTG	p63(p53)/Keratinocyte-p63-ChIP-Seq(GSE17611)/Homer	+	9.72041
MACS_peak_14802	50	ATCAAGTCCCAACATGTGCA	p63(p53)/Keratinocyte-p63-ChIP-Seq(GSE17611)/Homer	-	9.34041
MACS_peak_14759	-59	AAAACATGCCCAGGCTGGGC	p63(p53)/Keratinocyte-p63-ChIP-Seq(GSE17611)/Homer	+	8.64916
MACS_peak_14759	31	TACAGGAAGGAACAGGCCCT	p63(p53)/Keratinocyte-p63-ChIP-Seq(GSE17611)/Homer	-	7.44465
MACS_peak_14759	-38	AACATGCCCAGGCTGGGCCC	p63(p53)/Keratinocyte-p63-ChIP-Seq(GSE17611)/Homer	-	8.35244
MACS_peak_14752	10	ATTTCAAGTGGATGCTTGTC	p63(p53)/Keratinocyte-p63-ChIP-Seq(GSE17611)/Homer	+	7.53641
MACS_peak_14752	31	TTCAAGTGGATGCTTGTCTG	p63(p53)/Keratinocyte-p63-ChIP-Seq(GSE17611)/Homer	-	7.81196
MACS_peak_14736	-45	ATGACAAGTGTGGACCTGTA	p63(p53)/Keratinocyte-p63-ChIP-Seq(GSE17611)/Homer	+	10.0241
MACS_peak_14736	-24	GACAAGTGTGGACCTGTAGC	p63(p53)/Keratinocyte-p63-ChIP-Seq(GSE17611)/Homer	-	10.0757
MACS_peak_14726	-52	AAAGCCAGCTCAAACAGGAT	p63(p53)/Keratinocyte-p63-ChIP-Seq(GSE17611)/Homer	+	7.42118
MACS_peak_14724	-16	GGCATGCTTTTTCCAGTCTT	p63(p53)/Keratinocyte-p63-ChIP-Seq(GSE17611)/Homer	-	7.10735
MACS_peak_14709	-137	AAGACCAGACAAAGCCTGCC	p63(p53)/Keratinocyte-p63-ChIP-Seq(GSE17611)/Homer	+	8.12864
MACS_peak_14709	-116	GACCAGACAAAGCCTGCCGA	p63(p53)/Keratinocyte-p63-ChIP-Seq(GSE17611)/Homer	-	7.01394
MACS_peak_14694	17	CATTCAAGCTGATGCTTGTA	p63(p53)/Keratinocyte-p63-ChIP-Seq(GSE17611)/Homer	+	8.41105
MACS_peak_14694	38	TTCAAGCTGATGCTTGTAAA	p63(p53)/Keratinocyte-p63-ChIP-Seq(GSE17611)/Homer	-	8.20864
MACS_peak_14677	-44	CTGGCATGTTGGTGCAAGCA	p63(p53)/Keratinocyte-p63-ChIP-Seq(GSE17611)/Homer	+	9.10597
MACS_peak_14677	-23	GGCATGTTGGTGCAAGCACC	p63(p53)/Keratinocyte-p63-ChIP-Seq(GSE17611)/Homer	-	9.76386
MACS_peak_14673	65	AAGACAAGCTCAGACAGGTC	p63(p53)/Keratinocyte-p63-ChIP-Seq(GSE17611)/Homer	+	11.2395
MACS_peak_14673	86	GACAAGCTCAGACAGGTCAA	p63(p53)/Keratinocyte-p63-ChIP-Seq(GSE17611)/Homer	-	10.6347
MACS_peak_14640	-86	TCCACATGCCTGTTCCTGCC	p63(p53)/Keratinocyte-p63-ChIP-Seq(GSE17611)/Homer	+	8.58419
MACS_peak_14640	-65	CACATGCCTGTTCCTGCCCC	p63(p53)/Keratinocyte-p63-ChIP-Seq(GSE17611)/Homer	-	8.53493
MACS_peak_14611	-143	AGAACATGCAAATTCATGTT	p63(p53)/Keratinocyte-p63-ChIP-Seq(GSE17611)/Homer	+	8.9131
MACS_peak_14611	-122	AACATGCAAATTCATGTTGT	p63(p53)/Keratinocyte-p63-ChIP-Seq(GSE17611)/Homer	-	8.6814
MACS_peak_14592	-103	TCTACCTGTCCTAGCTTGCT	p63(p53)/Keratinocyte-p63-ChIP-Seq(GSE17611)/Homer	+	9.89049
MACS_peak_14592	-82	TACCTGTCCTAGCTTGCTTT	p63(p53)/Keratinocyte-p63-ChIP-Seq(GSE17611)/Homer	-	9.96011
MACS_peak_14587	-57	AGGCCTAGTACATACATGCT	p63(p53)/Keratinocyte-p63-ChIP-Seq(GSE17611)/Homer	+	6.99548
MACS_peak_14585	19	TGAACAAGAACTATCATGTA	p63(p53)/Keratinocyte-p63-ChIP-Seq(GSE17611)/Homer	+	7.67045
MACS_peak_14581	48	CCTACATGATACAACATGTT	p63(p53)/Keratinocyte-p63-ChIP-Seq(GSE17611)/Homer	+	9.50958
MACS_peak_14581	69	TACATGATACAACATGTTGG	p63(p53)/Keratinocyte-p63-ChIP-Seq(GSE17611)/Homer	-	9.10796
MACS_peak_14571	59	ACCACAAGCCCCGGCATGCT	p63(p53)/Keratinocyte-p63-ChIP-Seq(GSE17611)/Homer	+	11.2981
MACS_peak_14571	80	CACAAGCCCCGGCATGCTCC	p63(p53)/Keratinocyte-p63-ChIP-Seq(GSE17611)/Homer	-	10.4586
MACS_peak_14570	-26	ACTACAAGTTCCAGCGTGCT	p63(p53)/Keratinocyte-p63-ChIP-Seq(GSE17611)/Homer	+	7.82514
MACS_peak_14570	-5	TACAAGTTCCAGCGTGCTTT	p63(p53)/Keratinocyte-p63-ChIP-Seq(GSE17611)/Homer	-	7.43557
MACS_peak_14568	-56	CAGGCAGGTGTATACATGCT	p63(p53)/Keratinocyte-p63-ChIP-Seq(GSE17611)/Homer	+	10.4123
MACS_peak_14568	-35	GGCAGGTGTATACATGCTTA	p63(p53)/Keratinocyte-p63-ChIP-Seq(GSE17611)/Homer	-	10.1937
MACS_peak_14561	80	ACCAAGCTGGGACTGGTACA	p63(p53)/Keratinocyte-p63-ChIP-Seq(GSE17611)/Homer	-	7.35473
MACS_peak_14545	24	GCTACCTGTTCTGGCAGGCC	p63(p53)/Keratinocyte-p63-ChIP-Seq(GSE17611)/Homer	+	8.6667
MACS_peak_14545	45	TACCTGTTCTGGCAGGCCCA	p63(p53)/Keratinocyte-p63-ChIP-Seq(GSE17611)/Homer	-	8.8977
MACS_peak_14498	-7	CCTTCCAGTCCCAGCCTGCA	p63(p53)/Keratinocyte-p63-ChIP-Seq(GSE17611)/Homer	+	7.90212
MACS_peak_14498	14	TTCCAGTCCCAGCCTGCATT	p63(p53)/Keratinocyte-p63-ChIP-Seq(GSE17611)/Homer	-	7.18304
MACS_peak_14475	106	AACAAGTGGAGTCTTGAACC	p63(p53)/Keratinocyte-p63-ChIP-Seq(GSE17611)/Homer	-	7.20138
MACS_peak_14430	-10	ATTGCCTGTTCCCACATGCA	p63(p53)/Keratinocyte-p63-ChIP-Seq(GSE17611)/Homer	+	8.87421
MACS_peak_14430	21	CACATGCAGAGACTGGACCT	p63(p53)/Keratinocyte-p63-ChIP-Seq(GSE17611)/Homer	-	7.62584
MACS_peak_14430	11	TGCCTGTTCCCACATGCAGA	p63(p53)/Keratinocyte-p63-ChIP-Seq(GSE17611)/Homer	-	8.73409
MACS_peak_14392	102	AGAACAAGTTCCCACTTGAG	p63(p53)/Keratinocyte-p63-ChIP-Seq(GSE17611)/Homer	+	7.57545
MACS_peak_14392	123	AACAAGTTCCCACTTGAGCA	p63(p53)/Keratinocyte-p63-ChIP-Seq(GSE17611)/Homer	-	7.52234
MACS_peak_14373	-23	TCTACCTGTACAAACTTGTT	p63(p53)/Keratinocyte-p63-ChIP-Seq(GSE17611)/Homer	+	9.42221
MACS_peak_14373	-2	TACCTGTACAAACTTGTTTA	p63(p53)/Keratinocyte-p63-ChIP-Seq(GSE17611)/Homer	-	9.89873
MACS_peak_14352	-1	GTGGCTTGACACAACTTGCT	p63(p53)/Keratinocyte-p63-ChIP-Seq(GSE17611)/Homer	+	7.55456
MACS_peak_14352	20	GGCTTGACACAACTTGCTTC	p63(p53)/Keratinocyte-p63-ChIP-Seq(GSE17611)/Homer	-	8.01103
MACS_peak_14339	-29	TATGCATGCAAGAGCTTGAC	p63(p53)/Keratinocyte-p63-ChIP-Seq(GSE17611)/Homer	+	9.35939
MACS_peak_14339	-8	TGCATGCAAGAGCTTGACAA	p63(p53)/Keratinocyte-p63-ChIP-Seq(GSE17611)/Homer	-	9.1659
MACS_peak_14337	63	AGAACATGAGTAAGCATGAA	p63(p53)/Keratinocyte-p63-ChIP-Seq(GSE17611)/Homer	+	8.25369
MACS_peak_14337	84	AACATGAGTAAGCATGAAGG	p63(p53)/Keratinocyte-p63-ChIP-Seq(GSE17611)/Homer	-	7.42404
MACS_peak_14324	73	GAGGCAAGCCCATGCCGGAT	p63(p53)/Keratinocyte-p63-ChIP-Seq(GSE17611)/Homer	+	7.93166
MACS_peak_14324	94	GGCAAGCCCATGCCGGATAT	p63(p53)/Keratinocyte-p63-ChIP-Seq(GSE17611)/Homer	-	7.22928
MACS_peak_14321	-22	AAGTCCAGTCCAAGCCTGTT	p63(p53)/Keratinocyte-p63-ChIP-Seq(GSE17611)/Homer	+	8.91134
MACS_peak_14321	-12	CAAGCCTGTTTCTTCATGCC	p63(p53)/Keratinocyte-p63-ChIP-Seq(GSE17611)/Homer	+	8.78344
MACS_peak_14321	9	AGCCTGTTTCTTCATGCCCA	p63(p53)/Keratinocyte-p63-ChIP-Seq(GSE17611)/Homer	-	8.28428
MACS_peak_14321	-1	GTCCAGTCCAAGCCTGTTTC	p63(p53)/Keratinocyte-p63-ChIP-Seq(GSE17611)/Homer	-	8.1761
MACS_peak_14308	-84	GAGGCCTGTTGAGTCTTGCA	p63(p53)/Keratinocyte-p63-ChIP-Seq(GSE17611)/Homer	+	8.28259
MACS_peak_14308	-63	GGCCTGTTGAGTCTTGCAGG	p63(p53)/Keratinocyte-p63-ChIP-Seq(GSE17611)/Homer	-	9.05186
MACS_peak_14304	-10	AAAACAGGACAGGACTTGTT	p63(p53)/Keratinocyte-p63-ChIP-Seq(GSE17611)/Homer	+	9.69613
MACS_peak_14304	11	AACAGGACAGGACTTGTTTC	p63(p53)/Keratinocyte-p63-ChIP-Seq(GSE17611)/Homer	-	9.81307
MACS_peak_14296	-27	GCAGCAAGCCCAGACCCGTT	p63(p53)/Keratinocyte-p63-ChIP-Seq(GSE17611)/Homer	+	8.59544
MACS_peak_14296	-6	AGCAAGCCCAGACCCGTTAG	p63(p53)/Keratinocyte-p63-ChIP-Seq(GSE17611)/Homer	-	8.44997
MACS_peak_14291	-41	TTGACAAGTCACAGCCTGTA	p63(p53)/Keratinocyte-p63-ChIP-Seq(GSE17611)/Homer	+	10.1703
MACS_peak_14291	-20	GACAAGTCACAGCCTGTAAC	p63(p53)/Keratinocyte-p63-ChIP-Seq(GSE17611)/Homer	-	9.27284
MACS_peak_14281	-129	GGATCAAGTCTAAGCACGCA	p63(p53)/Keratinocyte-p63-ChIP-Seq(GSE17611)/Homer	+	8.33723
MACS_peak_14281	-108	ATCAAGTCTAAGCACGCAGC	p63(p53)/Keratinocyte-p63-ChIP-Seq(GSE17611)/Homer	-	7.17373
MACS_peak_14280	-124	TTAACAAGTCATAACATGAA	p63(p53)/Keratinocyte-p63-ChIP-Seq(GSE17611)/Homer	+	9.71434
MACS_peak_14280	-103	AACAAGTCATAACATGAAAT	p63(p53)/Keratinocyte-p63-ChIP-Seq(GSE17611)/Homer	-	9.30065
MACS_peak_14278	-131	CCAGCATGCCCAAACAAGTT	p63(p53)/Keratinocyte-p63-ChIP-Seq(GSE17611)/Homer	+	10.9254
MACS_peak_14278	-110	AGCATGCCCAAACAAGTTAA	p63(p53)/Keratinocyte-p63-ChIP-Seq(GSE17611)/Homer	-	10.3659
MACS_peak_14269	-36	ACAGCTTGATTTGACTTGTA	p63(p53)/Keratinocyte-p63-ChIP-Seq(GSE17611)/Homer	+	7.50587
MACS_peak_14269	-15	AGCTTGATTTGACTTGTATG	p63(p53)/Keratinocyte-p63-ChIP-Seq(GSE17611)/Homer	-	8.68119
MACS_peak_14235	-123	ATAGCCTGTTTCCACATGCT	p63(p53)/Keratinocyte-p63-ChIP-Seq(GSE17611)/Homer	+	8.9093
MACS_peak_14235	-69	CAAACTTGTTTGTGCCAGCT	p63(p53)/Keratinocyte-p63-ChIP-Seq(GSE17611)/Homer	+	7.02838
MACS_peak_14235	-102	AGCCTGTTTCCACATGCTAA	p63(p53)/Keratinocyte-p63-ChIP-Seq(GSE17611)/Homer	-	8.84563
MACS_peak_14221	67	GTTTCATGTCAGGACTGGCT	p63(p53)/Keratinocyte-p63-ChIP-Seq(GSE17611)/Homer	+	8.74859
MACS_peak_14221	88	TTCATGTCAGGACTGGCTTA	p63(p53)/Keratinocyte-p63-ChIP-Seq(GSE17611)/Homer	-	9.64576
MACS_peak_14204	-7	CGGGCAAGCGAGGGCATGTT	p63(p53)/Keratinocyte-p63-ChIP-Seq(GSE17611)/Homer	+	10.6221
MACS_peak_14204	14	GGCAAGCGAGGGCATGTTTG	p63(p53)/Keratinocyte-p63-ChIP-Seq(GSE17611)/Homer	-	10.8079
MACS_peak_14203	-15	GTGGCAGGCCCCTGCTCGTT	p63(p53)/Keratinocyte-p63-ChIP-Seq(GSE17611)/Homer	+	7.03899
MACS_peak_14203	6	GGCAGGCCCCTGCTCGTTTC	p63(p53)/Keratinocyte-p63-ChIP-Seq(GSE17611)/Homer	-	7.10907
MACS_peak_14202	-15	CAAACATGAATTTTCATGTT	p63(p53)/Keratinocyte-p63-ChIP-Seq(GSE17611)/Homer	+	7.51262
MACS_peak_14202	6	AACATGAATTTTCATGTTTA	p63(p53)/Keratinocyte-p63-ChIP-Seq(GSE17611)/Homer	-	7.50729
MACS_peak_14201	-25	TTGACATGTCTCAGCTAGTC	p63(p53)/Keratinocyte-p63-ChIP-Seq(GSE17611)/Homer	+	10.1445
MACS_peak_14201	-4	GACATGTCTCAGCTAGTCTT	p63(p53)/Keratinocyte-p63-ChIP-Seq(GSE17611)/Homer	-	9.96833
MACS_peak_14127	-45	CAGGCAGGATGGGGCAGGCC	p63(p53)/Keratinocyte-p63-ChIP-Seq(GSE17611)/Homer	+	8.31764
MACS_peak_14127	-24	GGCAGGATGGGGCAGGCCCA	p63(p53)/Keratinocyte-p63-ChIP-Seq(GSE17611)/Homer	-	8.78676
MACS_peak_14115	-3	GAATCAAGTTGAGACAAGTT	p63(p53)/Keratinocyte-p63-ChIP-Seq(GSE17611)/Homer	+	8.59644
MACS_peak_14115	18	ATCAAGTTGAGACAAGTTCA	p63(p53)/Keratinocyte-p63-ChIP-Seq(GSE17611)/Homer	-	8.83252
MACS_peak_14106	-137	GCTCCATGTCTGGGCCTGAA	p63(p53)/Keratinocyte-p63-ChIP-Seq(GSE17611)/Homer	+	7.71101
MACS_peak_14106	-116	TCCATGTCTGGGCCTGAAGC	p63(p53)/Keratinocyte-p63-ChIP-Seq(GSE17611)/Homer	-	7.77401
MACS_peak_14057	34	TGTACATGTGGATGCTTGTA	p63(p53)/Keratinocyte-p63-ChIP-Seq(GSE17611)/Homer	+	9.27308
MACS_peak_14057	55	TACATGTGGATGCTTGTAAG	p63(p53)/Keratinocyte-p63-ChIP-Seq(GSE17611)/Homer	-	8.97205
MACS_peak_14005	52	TTCACATGTCTCTACATGTT	p63(p53)/Keratinocyte-p63-ChIP-Seq(GSE17611)/Homer	+	10.8439
MACS_peak_14005	73	CACATGTCTCTACATGTTCA	p63(p53)/Keratinocyte-p63-ChIP-Seq(GSE17611)/Homer	-	10.5259
MACS_peak_14001	-89	ACTGCAGGCCTGGGCTTGGA	p63(p53)/Keratinocyte-p63-ChIP-Seq(GSE17611)/Homer	+	8.31339
MACS_peak_14001	-68	TGCAGGCCTGGGCTTGGAAT	p63(p53)/Keratinocyte-p63-ChIP-Seq(GSE17611)/Homer	-	8.70464
MACS_peak_13998	-59	AAAACATGTTACAACATGTT	p63(p53)/Keratinocyte-p63-ChIP-Seq(GSE17611)/Homer	+	11.7906
MACS_peak_13998	-38	AACATGTTACAACATGTTCA	p63(p53)/Keratinocyte-p63-ChIP-Seq(GSE17611)/Homer	-	11.3367
MACS_peak_13947	-21	AATGCCAGCCAGTACTTGTA	p63(p53)/Keratinocyte-p63-ChIP-Seq(GSE17611)/Homer	+	8.89623
MACS_peak_13947	20	CCTACAGGATCTGACTTGAT	p63(p53)/Keratinocyte-p63-ChIP-Seq(GSE17611)/Homer	+	7.40205
MACS_peak_13947	41	TACAGGATCTGACTTGATTC	p63(p53)/Keratinocyte-p63-ChIP-Seq(GSE17611)/Homer	-	7.90257
MACS_peak_13947	0	TGCCAGCCAGTACTTGTAAA	p63(p53)/Keratinocyte-p63-ChIP-Seq(GSE17611)/Homer	-	8.502
MACS_peak_13932	-43	TTGGCAGGCCCTCTCTTGCT	p63(p53)/Keratinocyte-p63-ChIP-Seq(GSE17611)/Homer	+	7.56877
MACS_peak_13932	-18	GAATCTGGCCTAAGCATGCA	p63(p53)/Keratinocyte-p63-ChIP-Seq(GSE17611)/Homer	+	8.23411
MACS_peak_13932	3	ATCTGGCCTAAGCATGCAGA	p63(p53)/Keratinocyte-p63-ChIP-Seq(GSE17611)/Homer	-	7.75198
MACS_peak_13932	-22	GGCAGGCCCTCTCTTGCTCT	p63(p53)/Keratinocyte-p63-ChIP-Seq(GSE17611)/Homer	-	8.43835
MACS_peak_13927	-8	AGGGCAGGCCTAGACTTGCA	p63(p53)/Keratinocyte-p63-ChIP-Seq(GSE17611)/Homer	+	11.9026
MACS_peak_13927	13	GGCAGGCCTAGACTTGCATT	p63(p53)/Keratinocyte-p63-ChIP-Seq(GSE17611)/Homer	-	12.3872
MACS_peak_13874	-65	TCTACAGGTCAAAACCTGCC	p63(p53)/Keratinocyte-p63-ChIP-Seq(GSE17611)/Homer	+	10.4951
MACS_peak_13874	-44	TACAGGTCAAAACCTGCCTG	p63(p53)/Keratinocyte-p63-ChIP-Seq(GSE17611)/Homer	-	10.4263
MACS_peak_13813	-22	TGGGCATGATTATACCTGAT	p63(p53)/Keratinocyte-p63-ChIP-Seq(GSE17611)/Homer	+	8.17858
MACS_peak_13813	-1	GGCATGATTATACCTGATAT	p63(p53)/Keratinocyte-p63-ChIP-Seq(GSE17611)/Homer	-	8.03334
MACS_peak_13785	61	TGGGCATGATTATACCTGAT	p63(p53)/Keratinocyte-p63-ChIP-Seq(GSE17611)/Homer	+	8.17858
MACS_peak_13785	82	GGCATGATTATACCTGATAT	p63(p53)/Keratinocyte-p63-ChIP-Seq(GSE17611)/Homer	-	8.03334
MACS_peak_13777	-133	AAATCAAGTAGAGGCCTGCT	p63(p53)/Keratinocyte-p63-ChIP-Seq(GSE17611)/Homer	+	9.00438
MACS_peak_13777	-112	ATCAAGTAGAGGCCTGCTAG	p63(p53)/Keratinocyte-p63-ChIP-Seq(GSE17611)/Homer	-	8.66154
MACS_peak_13716	118	GGTACAGGTCTCGGCCAGCG	p63(p53)/Keratinocyte-p63-ChIP-Seq(GSE17611)/Homer	+	7.70178
MACS_peak_13716	139	TACAGGTCTCGGCCAGCGCG	p63(p53)/Keratinocyte-p63-ChIP-Seq(GSE17611)/Homer	-	7.26608
MACS_peak_13713	56	AAGGCCAGCCCAGGCAGGCA	p63(p53)/Keratinocyte-p63-ChIP-Seq(GSE17611)/Homer	+	9.65764
MACS_peak_13713	77	GGCCAGCCCAGGCAGGCACC	p63(p53)/Keratinocyte-p63-ChIP-Seq(GSE17611)/Homer	-	9.19116
MACS_peak_13697	-14	AGTGCAGGTTGCAGCATGTC	p63(p53)/Keratinocyte-p63-ChIP-Seq(GSE17611)/Homer	+	10.6644
MACS_peak_13697	7	TGCAGGTTGCAGCATGTCAG	p63(p53)/Keratinocyte-p63-ChIP-Seq(GSE17611)/Homer	-	9.9307
MACS_peak_13695	47	ACAGCTTGTGCTTACTTGCT	p63(p53)/Keratinocyte-p63-ChIP-Seq(GSE17611)/Homer	+	7.70509
MACS_peak_13695	68	AGCTTGTGCTTACTTGCTCT	p63(p53)/Keratinocyte-p63-ChIP-Seq(GSE17611)/Homer	-	8.06944
MACS_peak_13691	-123	TAGTCAGGCCGGGACCTGTC	p63(p53)/Keratinocyte-p63-ChIP-Seq(GSE17611)/Homer	+	9.64653
MACS_peak_13691	-102	GTCAGGCCGGGACCTGTCCC	p63(p53)/Keratinocyte-p63-ChIP-Seq(GSE17611)/Homer	-	10.1071
MACS_peak_13688	61	AAGGCCTGCTCTGACTCGCC	p63(p53)/Keratinocyte-p63-ChIP-Seq(GSE17611)/Homer	+	7.65322
MACS_peak_13688	82	GGCCTGCTCTGACTCGCCTC	p63(p53)/Keratinocyte-p63-ChIP-Seq(GSE17611)/Homer	-	7.86493
MACS_peak_13682	-17	AGGGCCAGCCCTGGCCAGCT	p63(p53)/Keratinocyte-p63-ChIP-Seq(GSE17611)/Homer	+	7.86006
MACS_peak_13682	4	GGCCAGCCCTGGCCAGCTCA	p63(p53)/Keratinocyte-p63-ChIP-Seq(GSE17611)/Homer	-	7.45466
MACS_peak_13661	-83	GTTGCAAGTCTGAGCTAGCT	p63(p53)/Keratinocyte-p63-ChIP-Seq(GSE17611)/Homer	+	9.62662
MACS_peak_13661	-62	TGCAAGTCTGAGCTAGCTCA	p63(p53)/Keratinocyte-p63-ChIP-Seq(GSE17611)/Homer	-	9.81352
MACS_peak_13657	-125	AAGACTTGTTCACACAGGTC	p63(p53)/Keratinocyte-p63-ChIP-Seq(GSE17611)/Homer	+	8.10675
MACS_peak_13657	-104	GACTTGTTCACACAGGTCCC	p63(p53)/Keratinocyte-p63-ChIP-Seq(GSE17611)/Homer	-	8.19983
MACS_peak_13648	62	CGGGCCTGCACACACATGCC	p63(p53)/Keratinocyte-p63-ChIP-Seq(GSE17611)/Homer	+	9.48922
MACS_peak_13648	83	GGCCTGCACACACATGCCCA	p63(p53)/Keratinocyte-p63-ChIP-Seq(GSE17611)/Homer	-	9.73161
MACS_peak_13641	-4	AGTTCAAGTTAAAACATGTC	p63(p53)/Keratinocyte-p63-ChIP-Seq(GSE17611)/Homer	+	10.5771
MACS_peak_13641	17	TTCAAGTTAAAACATGTCCA	p63(p53)/Keratinocyte-p63-ChIP-Seq(GSE17611)/Homer	-	10.1363
MACS_peak_13623	89	TGGACAAGCTGGAGCCTGCC	p63(p53)/Keratinocyte-p63-ChIP-Seq(GSE17611)/Homer	+	10.5585
MACS_peak_13623	110	GACAAGCTGGAGCCTGCCCC	p63(p53)/Keratinocyte-p63-ChIP-Seq(GSE17611)/Homer	-	10.7012
MACS_peak_13620	-25	TTGACATGCAGAGGCATGTC	p63(p53)/Keratinocyte-p63-ChIP-Seq(GSE17611)/Homer	+	11.203
MACS_peak_13620	-4	GACATGCAGAGGCATGTCAC	p63(p53)/Keratinocyte-p63-ChIP-Seq(GSE17611)/Homer	-	11.6628
MACS_peak_13606	-119	CACGCATGTACACTCATGTG	p63(p53)/Keratinocyte-p63-ChIP-Seq(GSE17611)/Homer	+	7.02723
MACS_peak_13606	-98	CGCATGTACACTCATGTGCA	p63(p53)/Keratinocyte-p63-ChIP-Seq(GSE17611)/Homer	-	7.19086
MACS_peak_13602	-69	AGGCCTTGTCGTGACCTGCC	p63(p53)/Keratinocyte-p63-ChIP-Seq(GSE17611)/Homer	+	7.11561
MACS_peak_13602	-48	GCCTTGTCGTGACCTGCCCT	p63(p53)/Keratinocyte-p63-ChIP-Seq(GSE17611)/Homer	-	7.6095
MACS_peak_13595	-136	CTGGCTAGTTTGTTCATGCA	p63(p53)/Keratinocyte-p63-ChIP-Seq(GSE17611)/Homer	+	7.61227
MACS_peak_13595	-115	GGCTAGTTTGTTCATGCATC	p63(p53)/Keratinocyte-p63-ChIP-Seq(GSE17611)/Homer	-	8.35171
MACS_peak_13580	-35	GAAGCATGTCTTTTCTTGCA	p63(p53)/Keratinocyte-p63-ChIP-Seq(GSE17611)/Homer	+	9.69813
MACS_peak_13580	-14	AGCATGTCTTTTCTTGCATC	p63(p53)/Keratinocyte-p63-ChIP-Seq(GSE17611)/Homer	-	9.72264
MACS_peak_13573	-122	GGGACACGTTGGGGCATGCT	p63(p53)/Keratinocyte-p63-ChIP-Seq(GSE17611)/Homer	+	8.653
MACS_peak_13573	-101	GACACGTTGGGGCATGCTCT	p63(p53)/Keratinocyte-p63-ChIP-Seq(GSE17611)/Homer	-	9.37916
MACS_peak_13566	-99	CTGACCAGTTACAGCCTGCA	p63(p53)/Keratinocyte-p63-ChIP-Seq(GSE17611)/Homer	+	7.97365
MACS_peak_13566	-78	GACCAGTTACAGCCTGCAAA	p63(p53)/Keratinocyte-p63-ChIP-Seq(GSE17611)/Homer	-	7.37688
MACS_peak_13564	-4	TTTACATGCCTCGGCTTGCG	p63(p53)/Keratinocyte-p63-ChIP-Seq(GSE17611)/Homer	+	10.4385
MACS_peak_13564	17	TACATGCCTCGGCTTGCGTC	p63(p53)/Keratinocyte-p63-ChIP-Seq(GSE17611)/Homer	-	10.8005
MACS_peak_13561	-136	GATGCCTGAGTCAGCATGTT	p63(p53)/Keratinocyte-p63-ChIP-Seq(GSE17611)/Homer	+	7.36774
MACS_peak_13561	7	ATCACATGCTAAGACAGGCC	p63(p53)/Keratinocyte-p63-ChIP-Seq(GSE17611)/Homer	+	9.30486
MACS_peak_13561	28	CACATGCTAAGACAGGCCAT	p63(p53)/Keratinocyte-p63-ChIP-Seq(GSE17611)/Homer	-	9.19838
MACS_peak_13545	-20	ACAACATGTTATGGCAAGAT	p63(p53)/Keratinocyte-p63-ChIP-Seq(GSE17611)/Homer	+	8.01991
MACS_peak_13545	1	AACATGTTATGGCAAGATGA	p63(p53)/Keratinocyte-p63-ChIP-Seq(GSE17611)/Homer	-	7.90161
MACS_peak_13534	77	AGCATGCTCAGAAATGCTCT	p63(p53)/Keratinocyte-p63-ChIP-Seq(GSE17611)/Homer	-	7.11487
MACS_peak_13529	18	CTGGCAGGTCACAGCTGGTC	p63(p53)/Keratinocyte-p63-ChIP-Seq(GSE17611)/Homer	+	8.74516
MACS_peak_13529	39	GGCAGGTCACAGCTGGTCTC	p63(p53)/Keratinocyte-p63-ChIP-Seq(GSE17611)/Homer	-	8.5837
MACS_peak_13528	-24	GCAGCAAGTCCCTACCTGCC	p63(p53)/Keratinocyte-p63-ChIP-Seq(GSE17611)/Homer	+	11.0409
MACS_peak_13528	-3	AGCAAGTCCCTACCTGCCTT	p63(p53)/Keratinocyte-p63-ChIP-Seq(GSE17611)/Homer	-	10.5506
MACS_peak_13511	-64	CAAACCAGCCCCAACCTGCC	p63(p53)/Keratinocyte-p63-ChIP-Seq(GSE17611)/Homer	+	10.0132
MACS_peak_13511	-43	AACCAGCCCCAACCTGCCCC	p63(p53)/Keratinocyte-p63-ChIP-Seq(GSE17611)/Homer	-	8.78063
MACS_peak_13506	40	GGCATGATAGGACACGTGTA	p63(p53)/Keratinocyte-p63-ChIP-Seq(GSE17611)/Homer	-	7.51371
MACS_peak_13490	-136	AGAGCCTGCCTGGGCAAGTT	p63(p53)/Keratinocyte-p63-ChIP-Seq(GSE17611)/Homer	+	9.49857
MACS_peak_13490	-115	AGCCTGCCTGGGCAAGTTCT	p63(p53)/Keratinocyte-p63-ChIP-Seq(GSE17611)/Homer	-	9.57625
MACS_peak_13488	130	CAAACATGTCTCAGCTGGTA	p63(p53)/Keratinocyte-p63-ChIP-Seq(GSE17611)/Homer	+	10.292
MACS_peak_13486	-36	CCAGCAGGCTCAGGCCTGAG	p63(p53)/Keratinocyte-p63-ChIP-Seq(GSE17611)/Homer	+	7.72693
MACS_peak_13486	-15	AGCAGGCTCAGGCCTGAGCT	p63(p53)/Keratinocyte-p63-ChIP-Seq(GSE17611)/Homer	-	8.50036
MACS_peak_13467	-54	CTGGCTTGTGGTTACATGCA	p63(p53)/Keratinocyte-p63-ChIP-Seq(GSE17611)/Homer	+	7.34768
MACS_peak_13467	-33	GGCTTGTGGTTACATGCAAC	p63(p53)/Keratinocyte-p63-ChIP-Seq(GSE17611)/Homer	-	7.64226
MACS_peak_13460	9	TGTACAAGTCATAGCAAGCC	p63(p53)/Keratinocyte-p63-ChIP-Seq(GSE17611)/Homer	+	9.85601
MACS_peak_13460	30	TACAAGTCATAGCAAGCCAT	p63(p53)/Keratinocyte-p63-ChIP-Seq(GSE17611)/Homer	-	8.35601
MACS_peak_13438	39	AAGGCATGATAAATCATGCG	p63(p53)/Keratinocyte-p63-ChIP-Seq(GSE17611)/Homer	+	7.77384
MACS_peak_13438	60	GGCATGATAAATCATGCGTT	p63(p53)/Keratinocyte-p63-ChIP-Seq(GSE17611)/Homer	-	8.10511
MACS_peak_13434	9	CCAACCAGTCTGGGCAGGTT	p63(p53)/Keratinocyte-p63-ChIP-Seq(GSE17611)/Homer	+	9.12129
MACS_peak_13434	30	AACCAGTCTGGGCAGGTTTC	p63(p53)/Keratinocyte-p63-ChIP-Seq(GSE17611)/Homer	-	9.21664
MACS_peak_13392	74	ATTACCTGTGGAGGCTTGTA	p63(p53)/Keratinocyte-p63-ChIP-Seq(GSE17611)/Homer	+	7.9451
MACS_peak_13392	95	TACCTGTGGAGGCTTGTATA	p63(p53)/Keratinocyte-p63-ChIP-Seq(GSE17611)/Homer	-	8.85299
MACS_peak_13388	79	AGAACATGTCAGTTCACGCA	p63(p53)/Keratinocyte-p63-ChIP-Seq(GSE17611)/Homer	+	7.49109
MACS_peak_13383	-132	GGTACGTGTCTCTGCAAGTC	p63(p53)/Keratinocyte-p63-ChIP-Seq(GSE17611)/Homer	+	7.28941
MACS_peak_13379	-24	GAAGCCTGTCTGGACCTGTC	p63(p53)/Keratinocyte-p63-ChIP-Seq(GSE17611)/Homer	+	11.0006
MACS_peak_13379	-3	AGCCTGTCTGGACCTGTCAC	p63(p53)/Keratinocyte-p63-ChIP-Seq(GSE17611)/Homer	-	10.6849
MACS_peak_13378	0	TCTGCATGAATGAACTAGTT	p63(p53)/Keratinocyte-p63-ChIP-Seq(GSE17611)/Homer	+	7.44197
MACS_peak_13378	21	TGCATGAATGAACTAGTTAA	p63(p53)/Keratinocyte-p63-ChIP-Seq(GSE17611)/Homer	-	7.5637
MACS_peak_13375	-2	TGCACAAGTACCAACAGGTA	p63(p53)/Keratinocyte-p63-ChIP-Seq(GSE17611)/Homer	+	8.66083
MACS_peak_13375	19	CACAAGTACCAACAGGTAAG	p63(p53)/Keratinocyte-p63-ChIP-Seq(GSE17611)/Homer	-	7.22105
MACS_peak_13343	50	CCTGCATGCTTAGTCATGCC	p63(p53)/Keratinocyte-p63-ChIP-Seq(GSE17611)/Homer	+	10.958
MACS_peak_13343	71	TGCATGCTTAGTCATGCCCA	p63(p53)/Keratinocyte-p63-ChIP-Seq(GSE17611)/Homer	-	11.5729
MACS_peak_13323	-60	ACCGCCTGCCAGGACCTGCC	p63(p53)/Keratinocyte-p63-ChIP-Seq(GSE17611)/Homer	+	8.95125
MACS_peak_13323	-39	CGCCTGCCAGGACCTGCCCA	p63(p53)/Keratinocyte-p63-ChIP-Seq(GSE17611)/Homer	-	9.31161
MACS_peak_13316	47	GCAGCAAGCCCTTTCATGCA	p63(p53)/Keratinocyte-p63-ChIP-Seq(GSE17611)/Homer	+	9.36339
MACS_peak_13316	68	AGCAAGCCCTTTCATGCATT	p63(p53)/Keratinocyte-p63-ChIP-Seq(GSE17611)/Homer	-	9.49585
MACS_peak_13311	47	GACACAAGTTCAGGCCTGTC	p63(p53)/Keratinocyte-p63-ChIP-Seq(GSE17611)/Homer	+	10.6898
MACS_peak_13311	68	CACAAGTTCAGGCCTGTCTT	p63(p53)/Keratinocyte-p63-ChIP-Seq(GSE17611)/Homer	-	10.2981
MACS_peak_13298	-75	CAGCCATGCATCAGCTTGCT	p63(p53)/Keratinocyte-p63-ChIP-Seq(GSE17611)/Homer	+	8.43546
MACS_peak_13298	-54	GCCATGCATCAGCTTGCTGT	p63(p53)/Keratinocyte-p63-ChIP-Seq(GSE17611)/Homer	-	7.88191
MACS_peak_13291	32	AGCTCATGCACGTACAAGTC	p63(p53)/Keratinocyte-p63-ChIP-Seq(GSE17611)/Homer	+	7.54449
MACS_peak_13291	53	CTCATGCACGTACAAGTCTG	p63(p53)/Keratinocyte-p63-ChIP-Seq(GSE17611)/Homer	-	7.11455
MACS_peak_13267	-21	AGGGCAGGTGGCAACCAGCC	p63(p53)/Keratinocyte-p63-ChIP-Seq(GSE17611)/Homer	+	7.17793
MACS_peak_13240	54	CAGACGTGCCCAGGCTGGCA	p63(p53)/Keratinocyte-p63-ChIP-Seq(GSE17611)/Homer	+	8.14119
MACS_peak_13240	75	GACGTGCCCAGGCTGGCACA	p63(p53)/Keratinocyte-p63-ChIP-Seq(GSE17611)/Homer	-	8.21984
MACS_peak_13229	124	AGAACAAGACAAGACTTGTA	p63(p53)/Keratinocyte-p63-ChIP-Seq(GSE17611)/Homer	+	10.1532
MACS_peak_13229	145	AACAAGACAAGACTTGTAGA	p63(p53)/Keratinocyte-p63-ChIP-Seq(GSE17611)/Homer	-	9.69077
MACS_peak_13220	-116	GTAACTTGCCAGAGCCTGTT	p63(p53)/Keratinocyte-p63-ChIP-Seq(GSE17611)/Homer	+	8.32119
MACS_peak_13220	-95	AACTTGCCAGAGCCTGTTTG	p63(p53)/Keratinocyte-p63-ChIP-Seq(GSE17611)/Homer	-	9.18814
MACS_peak_13178	-23	TATGCCTGCTGAGACTTGCT	p63(p53)/Keratinocyte-p63-ChIP-Seq(GSE17611)/Homer	+	9.71673
MACS_peak_13178	-2	TGCCTGCTGAGACTTGCTTT	p63(p53)/Keratinocyte-p63-ChIP-Seq(GSE17611)/Homer	-	10.7337
MACS_peak_13143	-74	TTAACCAGCCATGGCAGGCA	p63(p53)/Keratinocyte-p63-ChIP-Seq(GSE17611)/Homer	+	7.47297
MACS_peak_13143	-53	AACCAGCCATGGCAGGCAGA	p63(p53)/Keratinocyte-p63-ChIP-Seq(GSE17611)/Homer	-	7.26646
MACS_peak_13133	4	ATCACAAGCCACCACAAGTC	p63(p53)/Keratinocyte-p63-ChIP-Seq(GSE17611)/Homer	+	7.10107
MACS_peak_13123	2	TGTACATGTCTACACCTGCA	p63(p53)/Keratinocyte-p63-ChIP-Seq(GSE17611)/Homer	+	10.705
MACS_peak_13123	23	TACATGTCTACACCTGCACA	p63(p53)/Keratinocyte-p63-ChIP-Seq(GSE17611)/Homer	-	10.714
MACS_peak_13069	78	TAGACAAGTTTTGGCAAGGA	p63(p53)/Keratinocyte-p63-ChIP-Seq(GSE17611)/Homer	+	7.33122
MACS_peak_13069	99	GACAAGTTTTGGCAAGGACA	p63(p53)/Keratinocyte-p63-ChIP-Seq(GSE17611)/Homer	-	7.19934
MACS_peak_13065	-41	GAAGCCTGCCCAGACTGGTA	p63(p53)/Keratinocyte-p63-ChIP-Seq(GSE17611)/Homer	+	9.16308
MACS_peak_13065	-20	AGCCTGCCCAGACTGGTAAG	p63(p53)/Keratinocyte-p63-ChIP-Seq(GSE17611)/Homer	-	9.05738
MACS_peak_13055	126	TGGTCATGTATGTGCTTGTT	p63(p53)/Keratinocyte-p63-ChIP-Seq(GSE17611)/Homer	+	9.60786
MACS_peak_13055	147	GTCATGTATGTGCTTGTTCT	p63(p53)/Keratinocyte-p63-ChIP-Seq(GSE17611)/Homer	-	10.0456
MACS_peak_13023	15	GGGGCCTGTTTGGACCTGTT	p63(p53)/Keratinocyte-p63-ChIP-Seq(GSE17611)/Homer	+	10.2164
MACS_peak_13023	36	GGCCTGTTTGGACCTGTTCT	p63(p53)/Keratinocyte-p63-ChIP-Seq(GSE17611)/Homer	-	11.1474
MACS_peak_13019	-41	GAAGCCAGCTTTGGCAGGTT	p63(p53)/Keratinocyte-p63-ChIP-Seq(GSE17611)/Homer	+	7.89763
MACS_peak_13019	-31	TTGGCAGGTTATAGCTTGTT	p63(p53)/Keratinocyte-p63-ChIP-Seq(GSE17611)/Homer	+	9.32096
MACS_peak_13019	-10	GGCAGGTTATAGCTTGTTTA	p63(p53)/Keratinocyte-p63-ChIP-Seq(GSE17611)/Homer	-	10.1173
MACS_peak_13019	-20	AGCCAGCTTTGGCAGGTTAT	p63(p53)/Keratinocyte-p63-ChIP-Seq(GSE17611)/Homer	-	7.694
MACS_peak_12997	-20	TGTACAAGCACCAGCAAGTC	p63(p53)/Keratinocyte-p63-ChIP-Seq(GSE17611)/Homer	+	9.31455
MACS_peak_12997	1	TACAAGCACCAGCAAGTCGG	p63(p53)/Keratinocyte-p63-ChIP-Seq(GSE17611)/Homer	-	7.83497
MACS_peak_12994	-5	ATCCTGTGTGGACTTGAATG	p63(p53)/Keratinocyte-p63-ChIP-Seq(GSE17611)/Homer	-	7.23334
MACS_peak_12985	55	AGATCAAGTACAAACTTGAA	p63(p53)/Keratinocyte-p63-ChIP-Seq(GSE17611)/Homer	+	8.59184
MACS_peak_12985	76	ATCAAGTACAAACTTGAAAT	p63(p53)/Keratinocyte-p63-ChIP-Seq(GSE17611)/Homer	-	7.92629
MACS_peak_12983	-2	AGTACAAGTCCCATCAAGTT	p63(p53)/Keratinocyte-p63-ChIP-Seq(GSE17611)/Homer	+	8.94008
MACS_peak_12983	19	TACAAGTCCCATCAAGTTGG	p63(p53)/Keratinocyte-p63-ChIP-Seq(GSE17611)/Homer	-	7.35973
MACS_peak_12976	-129	CTGACGTGCACAGGCAAGCC	p63(p53)/Keratinocyte-p63-ChIP-Seq(GSE17611)/Homer	+	7.35864
MACS_peak_12976	-108	GACGTGCACAGGCAAGCCCA	p63(p53)/Keratinocyte-p63-ChIP-Seq(GSE17611)/Homer	-	7.64303
MACS_peak_12972	-12	AACATGTCTAAACAGGGCCC	p63(p53)/Keratinocyte-p63-ChIP-Seq(GSE17611)/Homer	-	8.67104
MACS_peak_12957	100	TAGACAGGTTCAAACCCGTC	p63(p53)/Keratinocyte-p63-ChIP-Seq(GSE17611)/Homer	+	8.30232
MACS_peak_12957	121	GACAGGTTCAAACCCGTCAG	p63(p53)/Keratinocyte-p63-ChIP-Seq(GSE17611)/Homer	-	7.5428
MACS_peak_12950	6	ACTGCAGGTAGGAACAGGTG	p63(p53)/Keratinocyte-p63-ChIP-Seq(GSE17611)/Homer	+	7.02842
MACS_peak_12950	27	TGCAGGTAGGAACAGGTGAG	p63(p53)/Keratinocyte-p63-ChIP-Seq(GSE17611)/Homer	-	7.63862
MACS_peak_12944	16	CACACGTGTTTCGGCTTGCA	p63(p53)/Keratinocyte-p63-ChIP-Seq(GSE17611)/Homer	+	7.9096
MACS_peak_12944	37	CACGTGTTTCGGCTTGCACA	p63(p53)/Keratinocyte-p63-ChIP-Seq(GSE17611)/Homer	-	7.61968
MACS_peak_12939	45	TAAACTTGTCACTGCCTGTT	p63(p53)/Keratinocyte-p63-ChIP-Seq(GSE17611)/Homer	+	8.38005
MACS_peak_12939	66	AACTTGTCACTGCCTGTTAT	p63(p53)/Keratinocyte-p63-ChIP-Seq(GSE17611)/Homer	-	7.43332
MACS_peak_12911	-139	ATGACATGTACCCACCTGTC	p63(p53)/Keratinocyte-p63-ChIP-Seq(GSE17611)/Homer	+	9.48042
MACS_peak_12911	-118	GACATGTACCCACCTGTCAA	p63(p53)/Keratinocyte-p63-ChIP-Seq(GSE17611)/Homer	-	9.25545
MACS_peak_12909	-68	TGCTTGCGGAAGCATGTGGT	p63(p53)/Keratinocyte-p63-ChIP-Seq(GSE17611)/Homer	-	7.17622
MACS_peak_12906	-12	AGGACATGTTGGAACAGGTG	p63(p53)/Keratinocyte-p63-ChIP-Seq(GSE17611)/Homer	+	9.17573
MACS_peak_12906	9	GACATGTTGGAACAGGTGAG	p63(p53)/Keratinocyte-p63-ChIP-Seq(GSE17611)/Homer	-	9.53503
MACS_peak_12876	-40	TCAGCATGTATAAACATGTT	p63(p53)/Keratinocyte-p63-ChIP-Seq(GSE17611)/Homer	+	11.8066
MACS_peak_12876	-19	AGCATGTATAAACATGTTAT	p63(p53)/Keratinocyte-p63-ChIP-Seq(GSE17611)/Homer	-	11.8247
MACS_peak_12859	14	AAAGCAAGTTCATGCAAGGT	p63(p53)/Keratinocyte-p63-ChIP-Seq(GSE17611)/Homer	+	7.31625
MACS_peak_12817	19	ATTACTAGCCCAGGCTAGCT	p63(p53)/Keratinocyte-p63-ChIP-Seq(GSE17611)/Homer	+	7.80734
MACS_peak_12817	40	TACTAGCCCAGGCTAGCTGT	p63(p53)/Keratinocyte-p63-ChIP-Seq(GSE17611)/Homer	-	7.63859
MACS_peak_12811	-42	TGACCAAGTCCCTGCATGTA	p63(p53)/Keratinocyte-p63-ChIP-Seq(GSE17611)/Homer	+	9.26421
MACS_peak_12811	-32	CCTGCATGTAGGGTCTGGCT	p63(p53)/Keratinocyte-p63-ChIP-Seq(GSE17611)/Homer	+	7.36832
MACS_peak_12811	-11	TGCATGTAGGGTCTGGCTTC	p63(p53)/Keratinocyte-p63-ChIP-Seq(GSE17611)/Homer	-	8.62443
MACS_peak_12811	-21	ACCAAGTCCCTGCATGTAGG	p63(p53)/Keratinocyte-p63-ChIP-Seq(GSE17611)/Homer	-	7.73281
MACS_peak_12792	72	CTGACAGGTCTGCACAGGAA	p63(p53)/Keratinocyte-p63-ChIP-Seq(GSE17611)/Homer	+	7.35332
MACS_peak_12792	93	GACAGGTCTGCACAGGAAAT	p63(p53)/Keratinocyte-p63-ChIP-Seq(GSE17611)/Homer	-	7.67477
MACS_peak_12791	-143	GTCACAGGTCACAGCAGGCA	p63(p53)/Keratinocyte-p63-ChIP-Seq(GSE17611)/Homer	+	7.72216
MACS_peak_12786	123	AACTGGCTGCCACATGCTTT	p63(p53)/Keratinocyte-p63-ChIP-Seq(GSE17611)/Homer	-	7.46949
MACS_peak_12740	-140	GAAACAAGTCAAAGCTTGAC	p63(p53)/Keratinocyte-p63-ChIP-Seq(GSE17611)/Homer	+	10.3191
MACS_peak_12740	95	CAGACAGGTACGGGCATGCA	p63(p53)/Keratinocyte-p63-ChIP-Seq(GSE17611)/Homer	+	11.6891
MACS_peak_12740	116	GACAGGTACGGGCATGCATC	p63(p53)/Keratinocyte-p63-ChIP-Seq(GSE17611)/Homer	-	11.6466
MACS_peak_12740	-119	AACAAGTCAAAGCTTGACAA	p63(p53)/Keratinocyte-p63-ChIP-Seq(GSE17611)/Homer	-	9.40053
MACS_peak_12739	-139	AGGGCAGGTTAGGTCAGGCA	p63(p53)/Keratinocyte-p63-ChIP-Seq(GSE17611)/Homer	+	8.14075
MACS_peak_12739	-129	AGGTCAGGCAGAAGCATGTG	p63(p53)/Keratinocyte-p63-ChIP-Seq(GSE17611)/Homer	+	7.53043
MACS_peak_12739	112	AAAGCTTGTTCAGACTAGTC	p63(p53)/Keratinocyte-p63-ChIP-Seq(GSE17611)/Homer	+	8.97276
MACS_peak_12739	133	AGCTTGTTCAGACTAGTCAT	p63(p53)/Keratinocyte-p63-ChIP-Seq(GSE17611)/Homer	-	8.68447
MACS_peak_12739	-108	GTCAGGCAGAAGCATGTGAC	p63(p53)/Keratinocyte-p63-ChIP-Seq(GSE17611)/Homer	-	7.49723
MACS_peak_12739	-118	GGCAGGTTAGGTCAGGCAGA	p63(p53)/Keratinocyte-p63-ChIP-Seq(GSE17611)/Homer	-	8.23852
MACS_peak_12735	38	GAGGCATGCTGGCACAAGCT	p63(p53)/Keratinocyte-p63-ChIP-Seq(GSE17611)/Homer	+	8.61627
MACS_peak_12735	59	GGCATGCTGGCACAAGCTGG	p63(p53)/Keratinocyte-p63-ChIP-Seq(GSE17611)/Homer	-	9.23799
MACS_peak_12732	22	GAAACAAGATGTGACAAGTC	p63(p53)/Keratinocyte-p63-ChIP-Seq(GSE17611)/Homer	+	7.83394
MACS_peak_12732	43	AACAAGATGTGACAAGTCTC	p63(p53)/Keratinocyte-p63-ChIP-Seq(GSE17611)/Homer	-	7.83616
MACS_peak_12715	54	TAAACATGTTTGGACTTGTA	p63(p53)/Keratinocyte-p63-ChIP-Seq(GSE17611)/Homer	+	12.3253
MACS_peak_12715	75	AACATGTTTGGACTTGTAAC	p63(p53)/Keratinocyte-p63-ChIP-Seq(GSE17611)/Homer	-	12.3176
MACS_peak_12693	120	GGAGCTTGCCTGTTCTTGTC	p63(p53)/Keratinocyte-p63-ChIP-Seq(GSE17611)/Homer	+	8.09265
MACS_peak_12693	141	AGCTTGCCTGTTCTTGTCCT	p63(p53)/Keratinocyte-p63-ChIP-Seq(GSE17611)/Homer	-	8.74486
MACS_peak_12676	-100	AAGGCCTGTTCATTCATGCT	p63(p53)/Keratinocyte-p63-ChIP-Seq(GSE17611)/Homer	+	9.19343
MACS_peak_12676	-79	GGCCTGTTCATTCATGCTTA	p63(p53)/Keratinocyte-p63-ChIP-Seq(GSE17611)/Homer	-	9.195
MACS_peak_12572	46	AAAACCAGTGTAAGCAAGTA	p63(p53)/Keratinocyte-p63-ChIP-Seq(GSE17611)/Homer	+	7.25984
MACS_peak_12570	76	AAAACAAGTCTCTACAGGAG	p63(p53)/Keratinocyte-p63-ChIP-Seq(GSE17611)/Homer	+	7.72909
MACS_peak_12570	97	AACAAGTCTCTACAGGAGCA	p63(p53)/Keratinocyte-p63-ChIP-Seq(GSE17611)/Homer	-	7.02248
MACS_peak_12534	-45	AAGGCATGAATGTGCTTGCT	p63(p53)/Keratinocyte-p63-ChIP-Seq(GSE17611)/Homer	+	9.46838
MACS_peak_12534	-24	GGCATGAATGTGCTTGCTAC	p63(p53)/Keratinocyte-p63-ChIP-Seq(GSE17611)/Homer	-	9.15738
MACS_peak_12501	-41	AGGGCTTGTTCCCTCATGTC	p63(p53)/Keratinocyte-p63-ChIP-Seq(GSE17611)/Homer	+	7.75122
MACS_peak_12501	-20	GGCTTGTTCCCTCATGTCTG	p63(p53)/Keratinocyte-p63-ChIP-Seq(GSE17611)/Homer	-	7.89526
MACS_peak_12491	34	AATGCCAGCTGTGACATGTA	p63(p53)/Keratinocyte-p63-ChIP-Seq(GSE17611)/Homer	+	9.08588
MACS_peak_12491	55	TGCCAGCTGTGACATGTACT	p63(p53)/Keratinocyte-p63-ChIP-Seq(GSE17611)/Homer	-	9.69401
MACS_peak_12460	104	GACAAGTAAAATCTTGAAAT	p63(p53)/Keratinocyte-p63-ChIP-Seq(GSE17611)/Homer	-	7.17185
MACS_peak_12449	99	CAGTCATGCTGAAACATGTT	p63(p53)/Keratinocyte-p63-ChIP-Seq(GSE17611)/Homer	+	10.5542
MACS_peak_12449	120	GTCATGCTGAAACATGTTTA	p63(p53)/Keratinocyte-p63-ChIP-Seq(GSE17611)/Homer	-	11.1418
MACS_peak_12435	-95	GGGACCAGCCTCTTCATGTA	p63(p53)/Keratinocyte-p63-ChIP-Seq(GSE17611)/Homer	+	7.97365
MACS_peak_12435	-74	GACCAGCCTCTTCATGTAAA	p63(p53)/Keratinocyte-p63-ChIP-Seq(GSE17611)/Homer	-	7.15782
MACS_peak_12425	9	GAAACAGGCCAAGACAGGTC	p63(p53)/Keratinocyte-p63-ChIP-Seq(GSE17611)/Homer	+	10.0901
MACS_peak_12425	30	AACAGGCCAAGACAGGTCAG	p63(p53)/Keratinocyte-p63-ChIP-Seq(GSE17611)/Homer	-	9.60228
MACS_peak_12420	-5	GAGGCAAGTTCAGACAAGCA	p63(p53)/Keratinocyte-p63-ChIP-Seq(GSE17611)/Homer	+	11.0352
MACS_peak_12420	16	GGCAAGTTCAGACAAGCAGG	p63(p53)/Keratinocyte-p63-ChIP-Seq(GSE17611)/Homer	-	10.5569
MACS_peak_12408	-14	TGGGCAAGTCTTCACTAGAA	p63(p53)/Keratinocyte-p63-ChIP-Seq(GSE17611)/Homer	+	7.08022
MACS_peak_12392	4	GGCACAGGCCACAGCAGGCC	p63(p53)/Keratinocyte-p63-ChIP-Seq(GSE17611)/Homer	+	8.28483
MACS_peak_12392	52	AGAACAGGTCAGGGCAAGCC	p63(p53)/Keratinocyte-p63-ChIP-Seq(GSE17611)/Homer	+	10.352
MACS_peak_12392	73	AACAGGTCAGGGCAAGCCTG	p63(p53)/Keratinocyte-p63-ChIP-Seq(GSE17611)/Homer	-	9.89615
MACS_peak_12392	25	CACAGGCCACAGCAGGCCTC	p63(p53)/Keratinocyte-p63-ChIP-Seq(GSE17611)/Homer	-	7.1823
MACS_peak_12382	17	GAGTCATGCCGAGGCATGTC	p63(p53)/Keratinocyte-p63-ChIP-Seq(GSE17611)/Homer	+	11.4244
MACS_peak_12382	38	GTCATGCCGAGGCATGTCTT	p63(p53)/Keratinocyte-p63-ChIP-Seq(GSE17611)/Homer	-	11.9313
MACS_peak_12368	67	CTTGCAAGTCTTTACTAGTA	p63(p53)/Keratinocyte-p63-ChIP-Seq(GSE17611)/Homer	+	8.52579
MACS_peak_12368	88	TGCAAGTCTTTACTAGTAGC	p63(p53)/Keratinocyte-p63-ChIP-Seq(GSE17611)/Homer	-	8.11553
MACS_peak_12361	-137	ACTGCAGGAGGAGACATGAC	p63(p53)/Keratinocyte-p63-ChIP-Seq(GSE17611)/Homer	+	7.02653
MACS_peak_12361	-116	TGCAGGAGGAGACATGACTT	p63(p53)/Keratinocyte-p63-ChIP-Seq(GSE17611)/Homer	-	7.62553
MACS_peak_12289	-7	CTGGCATGCACGAACTTGTA	p63(p53)/Keratinocyte-p63-ChIP-Seq(GSE17611)/Homer	+	11.017
MACS_peak_12289	19	GAGACAAGTGAAAGCATGTC	p63(p53)/Keratinocyte-p63-ChIP-Seq(GSE17611)/Homer	+	10.721
MACS_peak_12289	40	GACAAGTGAAAGCATGTCAT	p63(p53)/Keratinocyte-p63-ChIP-Seq(GSE17611)/Homer	-	9.70996
MACS_peak_12289	14	GGCATGCACGAACTTGTAGT	p63(p53)/Keratinocyte-p63-ChIP-Seq(GSE17611)/Homer	-	11.7119
MACS_peak_12275	110	CCTGCAGGCACGCACTTGCC	p63(p53)/Keratinocyte-p63-ChIP-Seq(GSE17611)/Homer	+	8.99734
MACS_peak_12275	131	TGCAGGCACGCACTTGCCAG	p63(p53)/Keratinocyte-p63-ChIP-Seq(GSE17611)/Homer	-	9.32302
MACS_peak_12271	-29	TAAGCCAGCTGGAACTTGCT	p63(p53)/Keratinocyte-p63-ChIP-Seq(GSE17611)/Homer	+	9.09734
MACS_peak_12271	-8	AGCCAGCTGGAACTTGCTTC	p63(p53)/Keratinocyte-p63-ChIP-Seq(GSE17611)/Homer	-	9.65009
MACS_peak_12259	-9	AATGCTTGTAGAAACAAGTT	p63(p53)/Keratinocyte-p63-ChIP-Seq(GSE17611)/Homer	+	7.41162
MACS_peak_12259	12	TGCTTGTAGAAACAAGTTCA	p63(p53)/Keratinocyte-p63-ChIP-Seq(GSE17611)/Homer	-	7.7604
MACS_peak_12255	-85	CTAGCAAGCCCAGCCAGGTC	p63(p53)/Keratinocyte-p63-ChIP-Seq(GSE17611)/Homer	+	7.07451
MACS_peak_12255	-64	AGCAAGCCCAGCCAGGTCTA	p63(p53)/Keratinocyte-p63-ChIP-Seq(GSE17611)/Homer	-	7.29114
MACS_peak_12254	117	CAAGCAGGTCTGGGCCCGAA	p63(p53)/Keratinocyte-p63-ChIP-Seq(GSE17611)/Homer	+	7.0673
MACS_peak_12254	138	AGCAGGTCTGGGCCCGAACG	p63(p53)/Keratinocyte-p63-ChIP-Seq(GSE17611)/Homer	-	7.101
MACS_peak_12242	31	ATATCAAGTTGCAACTTGAT	p63(p53)/Keratinocyte-p63-ChIP-Seq(GSE17611)/Homer	+	7.52218
MACS_peak_12242	52	ATCAAGTTGCAACTTGATGT	p63(p53)/Keratinocyte-p63-ChIP-Seq(GSE17611)/Homer	-	7.62483
MACS_peak_12237	17	TTACCATGCCTGGGCAAGTC	p63(p53)/Keratinocyte-p63-ChIP-Seq(GSE17611)/Homer	+	8.43802
MACS_peak_12237	38	ACCATGCCTGGGCAAGTCTG	p63(p53)/Keratinocyte-p63-ChIP-Seq(GSE17611)/Homer	-	8.73062
MACS_peak_12223	52	CAGACTTGCACTAACTTGTG	p63(p53)/Keratinocyte-p63-ChIP-Seq(GSE17611)/Homer	+	7.60395
MACS_peak_12223	73	GACTTGCACTAACTTGTGGA	p63(p53)/Keratinocyte-p63-ChIP-Seq(GSE17611)/Homer	-	7.90659
MACS_peak_12206	-13	TGTACATGAACAGACCTGAC	p63(p53)/Keratinocyte-p63-ChIP-Seq(GSE17611)/Homer	+	8.69235
MACS_peak_12206	8	TACATGAACAGACCTGACAT	p63(p53)/Keratinocyte-p63-ChIP-Seq(GSE17611)/Homer	-	8.21101
MACS_peak_12192	66	AGTGCCTGTTCCTGCCTGCT	p63(p53)/Keratinocyte-p63-ChIP-Seq(GSE17611)/Homer	+	9.02313
MACS_peak_12192	87	TGCCTGTTCCTGCCTGCTCG	p63(p53)/Keratinocyte-p63-ChIP-Seq(GSE17611)/Homer	-	8.44333
MACS_peak_12189	6	CTAACATGTTAAAACCTGCT	p63(p53)/Keratinocyte-p63-ChIP-Seq(GSE17611)/Homer	+	10.6727
MACS_peak_12189	27	AACATGTTAAAACCTGCTTT	p63(p53)/Keratinocyte-p63-ChIP-Seq(GSE17611)/Homer	-	11.1567
MACS_peak_12172	-53	TTCCTGTTCTATCATGCACT	p63(p53)/Keratinocyte-p63-ChIP-Seq(GSE17611)/Homer	-	7.1386
MACS_peak_12165	-76	AGGGCTAGTAGTAACCTGCC	p63(p53)/Keratinocyte-p63-ChIP-Seq(GSE17611)/Homer	+	7.86144
MACS_peak_12165	-55	GGCTAGTAGTAACCTGCCAC	p63(p53)/Keratinocyte-p63-ChIP-Seq(GSE17611)/Homer	-	7.63178
MACS_peak_12138	23	TGAACTTGAAGTGACATGTA	p63(p53)/Keratinocyte-p63-ChIP-Seq(GSE17611)/Homer	+	7.15352
MACS_peak_12138	48	GAAACCTGCCTTAACCTGCT	p63(p53)/Keratinocyte-p63-ChIP-Seq(GSE17611)/Homer	+	9.50677
MACS_peak_12138	69	AACCTGCCTTAACCTGCTCC	p63(p53)/Keratinocyte-p63-ChIP-Seq(GSE17611)/Homer	-	9.34695
MACS_peak_12138	44	AACTTGAAGTGACATGTATA	p63(p53)/Keratinocyte-p63-ChIP-Seq(GSE17611)/Homer	-	8.0021
MACS_peak_12137	57	GCTGCTAGCTCAGACCTGCC	p63(p53)/Keratinocyte-p63-ChIP-Seq(GSE17611)/Homer	+	9.13607
MACS_peak_12137	78	TGCTAGCTCAGACCTGCCAT	p63(p53)/Keratinocyte-p63-ChIP-Seq(GSE17611)/Homer	-	9.32072
MACS_peak_12131	-90	TAGGCAGGTCCAGGCATGAG	p63(p53)/Keratinocyte-p63-ChIP-Seq(GSE17611)/Homer	+	10.2651
MACS_peak_12131	-69	GGCAGGTCCAGGCATGAGCC	p63(p53)/Keratinocyte-p63-ChIP-Seq(GSE17611)/Homer	-	10.1799
MACS_peak_12102	-73	ATTACAAGTTACTTCATGCA	p63(p53)/Keratinocyte-p63-ChIP-Seq(GSE17611)/Homer	+	8.4695
MACS_peak_12102	-52	TACAAGTTACTTCATGCATA	p63(p53)/Keratinocyte-p63-ChIP-Seq(GSE17611)/Homer	-	8.31664
MACS_peak_12089	0	TCAACATGTTCCTGCTCGCC	p63(p53)/Keratinocyte-p63-ChIP-Seq(GSE17611)/Homer	+	8.27791
MACS_peak_12089	21	AACATGTTCCTGCTCGCCTA	p63(p53)/Keratinocyte-p63-ChIP-Seq(GSE17611)/Homer	-	7.94413
MACS_peak_12081	-138	CAGACTCGTCTGTGCATGCC	p63(p53)/Keratinocyte-p63-ChIP-Seq(GSE17611)/Homer	+	7.42727
MACS_peak_12081	-117	GACTCGTCTGTGCATGCCCT	p63(p53)/Keratinocyte-p63-ChIP-Seq(GSE17611)/Homer	-	7.17519
MACS_peak_12078	-100	CTTGCATGTTGGATCCTGTC	p63(p53)/Keratinocyte-p63-ChIP-Seq(GSE17611)/Homer	+	8.90718
MACS_peak_12078	-79	TGCATGTTGGATCCTGTCTA	p63(p53)/Keratinocyte-p63-ChIP-Seq(GSE17611)/Homer	-	9.96812
MACS_peak_12045	-106	GATACAAGTCCAGGCTGGTC	p63(p53)/Keratinocyte-p63-ChIP-Seq(GSE17611)/Homer	+	10.9046
MACS_peak_12045	17	CAGACATGCAGGAGCCTGCC	p63(p53)/Keratinocyte-p63-ChIP-Seq(GSE17611)/Homer	+	10.4874
MACS_peak_12045	38	GACATGCAGGAGCCTGCCTG	p63(p53)/Keratinocyte-p63-ChIP-Seq(GSE17611)/Homer	-	10.9721
MACS_peak_12045	-85	TACAAGTCCAGGCTGGTCTA	p63(p53)/Keratinocyte-p63-ChIP-Seq(GSE17611)/Homer	-	10.5542
MACS_peak_12022	-26	CTGACCTGCAGTTACTTGCC	p63(p53)/Keratinocyte-p63-ChIP-Seq(GSE17611)/Homer	+	7.65105
MACS_peak_12022	-5	GACCTGCAGTTACTTGCCTG	p63(p53)/Keratinocyte-p63-ChIP-Seq(GSE17611)/Homer	-	8.82525
MACS_peak_11906	-20	TCTGCATGCTCTGACTTGCC	p63(p53)/Keratinocyte-p63-ChIP-Seq(GSE17611)/Homer	+	11.6434
MACS_peak_11906	1	TGCATGCTCTGACTTGCCAT	p63(p53)/Keratinocyte-p63-ChIP-Seq(GSE17611)/Homer	-	11.8679
MACS_peak_11822	80	GTGGCCTGTTCACACTTGCC	p63(p53)/Keratinocyte-p63-ChIP-Seq(GSE17611)/Homer	+	9.09844
MACS_peak_11822	101	GGCCTGTTCACACTTGCCCT	p63(p53)/Keratinocyte-p63-ChIP-Seq(GSE17611)/Homer	-	10.113
MACS_peak_11807	17	AGCAGGTAGCTTCTTGCATA	p63(p53)/Keratinocyte-p63-ChIP-Seq(GSE17611)/Homer	-	7.42571
MACS_peak_11802	27	TATGCTAGCCCAGACTAGCC	p63(p53)/Keratinocyte-p63-ChIP-Seq(GSE17611)/Homer	+	8.83703
MACS_peak_11802	48	TGCTAGCCCAGACTAGCCTA	p63(p53)/Keratinocyte-p63-ChIP-Seq(GSE17611)/Homer	-	8.63723
MACS_peak_11751	-1	GGAACAAGTTGCTGCAAGTT	p63(p53)/Keratinocyte-p63-ChIP-Seq(GSE17611)/Homer	+	8.41291
MACS_peak_11751	20	AACAAGTTGCTGCAAGTTGT	p63(p53)/Keratinocyte-p63-ChIP-Seq(GSE17611)/Homer	-	7.65432
MACS_peak_11729	-17	ACTGCAAGCAGTGGCATGCC	p63(p53)/Keratinocyte-p63-ChIP-Seq(GSE17611)/Homer	+	10.2671
MACS_peak_11729	-7	GTGGCATGCCAATGCTTGTT	p63(p53)/Keratinocyte-p63-ChIP-Seq(GSE17611)/Homer	+	10.5535
MACS_peak_11729	14	GGCATGCCAATGCTTGTTGA	p63(p53)/Keratinocyte-p63-ChIP-Seq(GSE17611)/Homer	-	10.988
MACS_peak_11729	4	TGCAAGCAGTGGCATGCCAA	p63(p53)/Keratinocyte-p63-ChIP-Seq(GSE17611)/Homer	-	10.3718
MACS_peak_11700	-98	AGGGCATGTCCAGGCAGGGG	p63(p53)/Keratinocyte-p63-ChIP-Seq(GSE17611)/Homer	+	8.22885
MACS_peak_11700	-77	GGCATGTCCAGGCAGGGGAG	p63(p53)/Keratinocyte-p63-ChIP-Seq(GSE17611)/Homer	-	7.90384
MACS_peak_11698	16	AGGGCATGTCCAGTCTGGCC	p63(p53)/Keratinocyte-p63-ChIP-Seq(GSE17611)/Homer	+	10.3297
MACS_peak_11698	37	GGCATGTCCAGTCTGGCCTC	p63(p53)/Keratinocyte-p63-ChIP-Seq(GSE17611)/Homer	-	10.244
MACS_peak_11695	-49	CCTTCTAGCCCTGACTTGTT	p63(p53)/Keratinocyte-p63-ChIP-Seq(GSE17611)/Homer	+	7.91834
MACS_peak_11695	-28	TTCTAGCCCTGACTTGTTTC	p63(p53)/Keratinocyte-p63-ChIP-Seq(GSE17611)/Homer	-	8.35167
MACS_peak_11693	-99	ATAACAAGAACTTACATGTG	p63(p53)/Keratinocyte-p63-ChIP-Seq(GSE17611)/Homer	+	7.32893
MACS_peak_11693	-78	AACAAGAACTTACATGTGTA	p63(p53)/Keratinocyte-p63-ChIP-Seq(GSE17611)/Homer	-	7.60298
MACS_peak_11689	-74	ACACCATGCACATACATGCA	p63(p53)/Keratinocyte-p63-ChIP-Seq(GSE17611)/Homer	+	8.57586
MACS_peak_11689	-53	ACCATGCACATACATGCACA	p63(p53)/Keratinocyte-p63-ChIP-Seq(GSE17611)/Homer	-	8.70718
MACS_peak_11671	-149	CGCGCATGCCAAGTCACGTC	p63(p53)/Keratinocyte-p63-ChIP-Seq(GSE17611)/Homer	+	7.32503
MACS_peak_11669	32	TAAACAAATCTGGACCTGCC	p63(p53)/Keratinocyte-p63-ChIP-Seq(GSE17611)/Homer	+	7.09059
MACS_peak_11659	-45	GAGACAAGTTGAAGCAAGTT	p63(p53)/Keratinocyte-p63-ChIP-Seq(GSE17611)/Homer	+	9.51426
MACS_peak_11659	-24	GACAAGTTGAAGCAAGTTGA	p63(p53)/Keratinocyte-p63-ChIP-Seq(GSE17611)/Homer	-	9.1615
MACS_peak_11658	-49	AAGACAGGCTGCTACTTGCA	p63(p53)/Keratinocyte-p63-ChIP-Seq(GSE17611)/Homer	+	9.34828
MACS_peak_11658	-28	GACAGGCTGCTACTTGCACC	p63(p53)/Keratinocyte-p63-ChIP-Seq(GSE17611)/Homer	-	9.48561
MACS_peak_11614	37	GAAGCAGGTTCAAACAAGTA	p63(p53)/Keratinocyte-p63-ChIP-Seq(GSE17611)/Homer	+	9.77754
MACS_peak_11614	58	AGCAGGTTCAAACAAGTAGG	p63(p53)/Keratinocyte-p63-ChIP-Seq(GSE17611)/Homer	-	9.15058
MACS_peak_11609	-34	AACTCAAGTCTTGGCAGGTT	p63(p53)/Keratinocyte-p63-ChIP-Seq(GSE17611)/Homer	+	8.37672
MACS_peak_11609	-13	CTCAAGTCTTGGCAGGTTAG	p63(p53)/Keratinocyte-p63-ChIP-Seq(GSE17611)/Homer	-	7.26447
MACS_peak_11603	-68	TTGGCATGCAAACACAAGTA	p63(p53)/Keratinocyte-p63-ChIP-Seq(GSE17611)/Homer	+	7.51118
MACS_peak_11603	-47	GGCATGCAAACACAAGTATC	p63(p53)/Keratinocyte-p63-ChIP-Seq(GSE17611)/Homer	-	8.31674
MACS_peak_11571	3	AAGGCTTGTGGGCACCTGCC	p63(p53)/Keratinocyte-p63-ChIP-Seq(GSE17611)/Homer	+	7.00283
MACS_peak_11571	24	GGCTTGTGGGCACCTGCCCC	p63(p53)/Keratinocyte-p63-ChIP-Seq(GSE17611)/Homer	-	7.59232
MACS_peak_11562	-20	TGAGCATGTCAAGGCTTGTC	p63(p53)/Keratinocyte-p63-ChIP-Seq(GSE17611)/Homer	+	12.5259
MACS_peak_11562	1	AGCATGTCAAGGCTTGTCAG	p63(p53)/Keratinocyte-p63-ChIP-Seq(GSE17611)/Homer	-	12.0865
MACS_peak_11558	9	AAGTCTTGCCCCGGCTGGTA	p63(p53)/Keratinocyte-p63-ChIP-Seq(GSE17611)/Homer	+	7.22789
MACS_peak_11558	30	GTCTTGCCCCGGCTGGTACC	p63(p53)/Keratinocyte-p63-ChIP-Seq(GSE17611)/Homer	-	7.0204
MACS_peak_11549	-91	AGAGCAAGCTGGAACCTGGA	p63(p53)/Keratinocyte-p63-ChIP-Seq(GSE17611)/Homer	+	7.52071
MACS_peak_11549	-70	AGCAAGCTGGAACCTGGACC	p63(p53)/Keratinocyte-p63-ChIP-Seq(GSE17611)/Homer	-	7.99918
MACS_peak_11540	2	ACATCCTGTTTCTGCTTGCT	p63(p53)/Keratinocyte-p63-ChIP-Seq(GSE17611)/Homer	+	7.67636
MACS_peak_11540	23	ATCCTGTTTCTGCTTGCTCA	p63(p53)/Keratinocyte-p63-ChIP-Seq(GSE17611)/Homer	-	7.67791
MACS_peak_11497	53	TCCGCATGGCTGTACATGTC	p63(p53)/Keratinocyte-p63-ChIP-Seq(GSE17611)/Homer	+	7.6058
MACS_peak_11497	74	CGCATGGCTGTACATGTCTG	p63(p53)/Keratinocyte-p63-ChIP-Seq(GSE17611)/Homer	-	7.65737
MACS_peak_11490	-60	ACAGCAGGATTAGACATGAG	p63(p53)/Keratinocyte-p63-ChIP-Seq(GSE17611)/Homer	+	7.41815
MACS_peak_11490	-39	AGCAGGATTAGACATGAGCC	p63(p53)/Keratinocyte-p63-ChIP-Seq(GSE17611)/Homer	-	8.09395
MACS_peak_11489	9	CTGACATGCTGAGGCAGGGT	p63(p53)/Keratinocyte-p63-ChIP-Seq(GSE17611)/Homer	+	7.09965
MACS_peak_11489	30	GACATGCTGAGGCAGGGTTT	p63(p53)/Keratinocyte-p63-ChIP-Seq(GSE17611)/Homer	-	8.42397
MACS_peak_11464	61	AGTACATGCCCTGACATTCC	p63(p53)/Keratinocyte-p63-ChIP-Seq(GSE17611)/Homer	+	7.0063
MACS_peak_11456	-142	TAGACCTGTCCATACCTGTG	p63(p53)/Keratinocyte-p63-ChIP-Seq(GSE17611)/Homer	+	8.9891
MACS_peak_11456	-121	GACCTGTCCATACCTGTGGT	p63(p53)/Keratinocyte-p63-ChIP-Seq(GSE17611)/Homer	-	8.61956
MACS_peak_11445	-35	TAGGCGTGTCTCAACTTGTC	p63(p53)/Keratinocyte-p63-ChIP-Seq(GSE17611)/Homer	+	9.8184
MACS_peak_11445	-14	GGCGTGTCTCAACTTGTCCT	p63(p53)/Keratinocyte-p63-ChIP-Seq(GSE17611)/Homer	-	9.59725
MACS_peak_11441	-46	AGCACATGTCCTCACATGTC	p63(p53)/Keratinocyte-p63-ChIP-Seq(GSE17611)/Homer	+	10.7355
MACS_peak_11441	43	AGGGCAGGCCTCTACAAGAA	p63(p53)/Keratinocyte-p63-ChIP-Seq(GSE17611)/Homer	+	7.90227
MACS_peak_11441	-25	CACATGTCCTCACATGTCCA	p63(p53)/Keratinocyte-p63-ChIP-Seq(GSE17611)/Homer	-	10.2314
MACS_peak_11439	-11	TTCAGGCTGTAACAGGCACC	p63(p53)/Keratinocyte-p63-ChIP-Seq(GSE17611)/Homer	-	7.02845
MACS_peak_11431	84	AAGACCAGTTTGGGCAGGCC	p63(p53)/Keratinocyte-p63-ChIP-Seq(GSE17611)/Homer	+	9.55824
MACS_peak_11431	105	GACCAGTTTGGGCAGGCCTG	p63(p53)/Keratinocyte-p63-ChIP-Seq(GSE17611)/Homer	-	9.53722
MACS_peak_11412	-86	AGGGCTTGCCTGGACTTGCT	p63(p53)/Keratinocyte-p63-ChIP-Seq(GSE17611)/Homer	+	10.9248
MACS_peak_11412	-65	GGCTTGCCTGGACTTGCTAG	p63(p53)/Keratinocyte-p63-ChIP-Seq(GSE17611)/Homer	-	11.3285
MACS_peak_11402	-38	TACACAAGTGTTAACTTGTT	p63(p53)/Keratinocyte-p63-ChIP-Seq(GSE17611)/Homer	+	8.94151
MACS_peak_11402	-17	CACAAGTGTTAACTTGTTTG	p63(p53)/Keratinocyte-p63-ChIP-Seq(GSE17611)/Homer	-	8.48462
MACS_peak_11401	-100	GATGCGTGATCAAACTTGTT	p63(p53)/Keratinocyte-p63-ChIP-Seq(GSE17611)/Homer	+	7.35158
MACS_peak_11401	-79	TGCGTGATCAAACTTGTTTA	p63(p53)/Keratinocyte-p63-ChIP-Seq(GSE17611)/Homer	-	7.66544
MACS_peak_11381	-88	CCCACAAGTAACATCATGTA	p63(p53)/Keratinocyte-p63-ChIP-Seq(GSE17611)/Homer	+	7.50186
MACS_peak_11381	-67	CACAAGTAACATCATGTATG	p63(p53)/Keratinocyte-p63-ChIP-Seq(GSE17611)/Homer	-	7.15701
MACS_peak_11376	86	AGTTCATGTCTGCTCTTGCC	p63(p53)/Keratinocyte-p63-ChIP-Seq(GSE17611)/Homer	+	8.55692
MACS_peak_11376	107	TTCATGTCTGCTCTTGCCTT	p63(p53)/Keratinocyte-p63-ChIP-Seq(GSE17611)/Homer	-	8.81718
MACS_peak_11370	-49	GGAGCATGCCGTTTCCTGAC	p63(p53)/Keratinocyte-p63-ChIP-Seq(GSE17611)/Homer	+	7.09905
MACS_peak_11370	-28	AGCATGCCGTTTCCTGACAT	p63(p53)/Keratinocyte-p63-ChIP-Seq(GSE17611)/Homer	-	7.0995
MACS_peak_11365	84	CATGCTTGCAGAGACTTGTA	p63(p53)/Keratinocyte-p63-ChIP-Seq(GSE17611)/Homer	+	8.58495
MACS_peak_11365	105	TGCTTGCAGAGACTTGTAGA	p63(p53)/Keratinocyte-p63-ChIP-Seq(GSE17611)/Homer	-	9.39583
MACS_peak_11363	-86	TATTCATGTTACAACCTGAT	p63(p53)/Keratinocyte-p63-ChIP-Seq(GSE17611)/Homer	+	7.93524
MACS_peak_11363	-65	TTCATGTTACAACCTGATTT	p63(p53)/Keratinocyte-p63-ChIP-Seq(GSE17611)/Homer	-	7.66042
MACS_peak_11341	25	AAAACAAGATGAAGCTTGTC	p63(p53)/Keratinocyte-p63-ChIP-Seq(GSE17611)/Homer	+	9.3875
MACS_peak_11341	46	AACAAGATGAAGCTTGTCTA	p63(p53)/Keratinocyte-p63-ChIP-Seq(GSE17611)/Homer	-	9.39099
MACS_peak_11329	-7	CCAACAGGTGTGAACTTGCT	p63(p53)/Keratinocyte-p63-ChIP-Seq(GSE17611)/Homer	+	9.73073
MACS_peak_11329	14	AACAGGTGTGAACTTGCTGG	p63(p53)/Keratinocyte-p63-ChIP-Seq(GSE17611)/Homer	-	9.68099
MACS_peak_11271	-82	AGAACAAGCCAGAACATGAG	p63(p53)/Keratinocyte-p63-ChIP-Seq(GSE17611)/Homer	+	9.42813
MACS_peak_11271	-61	AACAAGCCAGAACATGAGGA	p63(p53)/Keratinocyte-p63-ChIP-Seq(GSE17611)/Homer	-	9.0528
MACS_peak_11267	117	GACAGGACTGGACCTGAGTA	p63(p53)/Keratinocyte-p63-ChIP-Seq(GSE17611)/Homer	-	7.91473
MACS_peak_11256	-84	CATACAAGTGCTAACATGTA	p63(p53)/Keratinocyte-p63-ChIP-Seq(GSE17611)/Homer	+	10.5777
MACS_peak_11256	-63	TACAAGTGCTAACATGTACT	p63(p53)/Keratinocyte-p63-ChIP-Seq(GSE17611)/Homer	-	9.87083
MACS_peak_11242	37	GTCTCAGGTTTGGACTTGAC	p63(p53)/Keratinocyte-p63-ChIP-Seq(GSE17611)/Homer	+	7.39985
MACS_peak_11242	58	CTCAGGTTTGGACTTGACTG	p63(p53)/Keratinocyte-p63-ChIP-Seq(GSE17611)/Homer	-	8.32439
MACS_peak_11235	8	CAGGCATGTCAGTTCTTGCA	p63(p53)/Keratinocyte-p63-ChIP-Seq(GSE17611)/Homer	+	10.0297
MACS_peak_11235	29	GGCATGTCAGTTCTTGCACA	p63(p53)/Keratinocyte-p63-ChIP-Seq(GSE17611)/Homer	-	10.2769
MACS_peak_11234	87	CTGACATGTGAGCACATGCT	p63(p53)/Keratinocyte-p63-ChIP-Seq(GSE17611)/Homer	+	9.42596
MACS_peak_11234	108	GACATGTGAGCACATGCTGT	p63(p53)/Keratinocyte-p63-ChIP-Seq(GSE17611)/Homer	-	9.76178
MACS_peak_11161	-140	GATGCATGTAAGTTCAAGCA	p63(p53)/Keratinocyte-p63-ChIP-Seq(GSE17611)/Homer	+	7.19468
MACS_peak_11144	-42	ATAACATGCATTTACCTGTA	p63(p53)/Keratinocyte-p63-ChIP-Seq(GSE17611)/Homer	+	8.98681
MACS_peak_11144	-21	AACATGCATTTACCTGTATT	p63(p53)/Keratinocyte-p63-ChIP-Seq(GSE17611)/Homer	-	9.71233
MACS_peak_11086	13	TAGGCAAGTAAAGACCTGTT	p63(p53)/Keratinocyte-p63-ChIP-Seq(GSE17611)/Homer	+	10.6129
MACS_peak_11086	34	GGCAAGTAAAGACCTGTTAA	p63(p53)/Keratinocyte-p63-ChIP-Seq(GSE17611)/Homer	-	10.3952
MACS_peak_11062	50	TCTGCCTGTGCTAACAAGTT	p63(p53)/Keratinocyte-p63-ChIP-Seq(GSE17611)/Homer	+	7.02147
MACS_peak_11048	8	AGGGCCTGTCTTGTCATGTA	p63(p53)/Keratinocyte-p63-ChIP-Seq(GSE17611)/Homer	+	9.55264
MACS_peak_11048	29	GGCCTGTCTTGTCATGTATG	p63(p53)/Keratinocyte-p63-ChIP-Seq(GSE17611)/Homer	-	9.90296
MACS_peak_11045	-52	GGAGCATGCACTGGCATGTC	p63(p53)/Keratinocyte-p63-ChIP-Seq(GSE17611)/Homer	+	11.7286
MACS_peak_11045	-31	AGCATGCACTGGCATGTCCC	p63(p53)/Keratinocyte-p63-ChIP-Seq(GSE17611)/Homer	-	11.7537
MACS_peak_11026	39	GAAGCAAGCCTCGTCTTGCC	p63(p53)/Keratinocyte-p63-ChIP-Seq(GSE17611)/Homer	+	10.5402
MACS_peak_11026	60	AGCAAGCCTCGTCTTGCCAA	p63(p53)/Keratinocyte-p63-ChIP-Seq(GSE17611)/Homer	-	9.81232
MACS_peak_11020	-7	TATATGTTGGAACATGTCAT	p63(p53)/Keratinocyte-p63-ChIP-Seq(GSE17611)/Homer	-	6.99276
MACS_peak_11005	-53	GGTACATGTCCCTGCAAGTT	p63(p53)/Keratinocyte-p63-ChIP-Seq(GSE17611)/Homer	+	10.19
MACS_peak_11005	-32	TACATGTCCCTGCAAGTTAC	p63(p53)/Keratinocyte-p63-ChIP-Seq(GSE17611)/Homer	-	8.58908
MACS_peak_11003	42	CTTGCCAGTTTGAGCTGGCA	p63(p53)/Keratinocyte-p63-ChIP-Seq(GSE17611)/Homer	+	7.45616
MACS_peak_11003	63	TGCCAGTTTGAGCTGGCACT	p63(p53)/Keratinocyte-p63-ChIP-Seq(GSE17611)/Homer	-	7.99884
MACS_peak_10976	14	TGGGCAGGTAGAAGCATGTC	p63(p53)/Keratinocyte-p63-ChIP-Seq(GSE17611)/Homer	+	10.6934
MACS_peak_10976	35	GGCAGGTAGAAGCATGTCTC	p63(p53)/Keratinocyte-p63-ChIP-Seq(GSE17611)/Homer	-	10.8536
MACS_peak_10959	-80	AGCGCATGCTCTCTCTTGCC	p63(p53)/Keratinocyte-p63-ChIP-Seq(GSE17611)/Homer	+	7.64658
MACS_peak_10959	-59	CGCATGCTCTCTCTTGCCCG	p63(p53)/Keratinocyte-p63-ChIP-Seq(GSE17611)/Homer	-	7.79652
MACS_peak_10955	-54	TGCTAGCCAGGACACGTTCA	p63(p53)/Keratinocyte-p63-ChIP-Seq(GSE17611)/Homer	-	7.46866
MACS_peak_10919	31	GATGCTGGCCCAGGCTTGTA	p63(p53)/Keratinocyte-p63-ChIP-Seq(GSE17611)/Homer	+	9.23461
MACS_peak_10919	52	TGCTGGCCCAGGCTTGTATA	p63(p53)/Keratinocyte-p63-ChIP-Seq(GSE17611)/Homer	-	9.66532
MACS_peak_10903	-38	CTTTCAGGTTTAAACCTGTC	p63(p53)/Keratinocyte-p63-ChIP-Seq(GSE17611)/Homer	+	8.98105
MACS_peak_10903	-17	TTCAGGTTTAAACCTGTCAA	p63(p53)/Keratinocyte-p63-ChIP-Seq(GSE17611)/Homer	-	8.79083
MACS_peak_10896	83	GGAACAAGCACATACTTGAC	p63(p53)/Keratinocyte-p63-ChIP-Seq(GSE17611)/Homer	+	9.25059
MACS_peak_10896	104	AACAAGCACATACTTGACTC	p63(p53)/Keratinocyte-p63-ChIP-Seq(GSE17611)/Homer	-	9.11467
MACS_peak_10894	15	AACACATGTCTTGGCTTGCC	p63(p53)/Keratinocyte-p63-ChIP-Seq(GSE17611)/Homer	+	11.6582
MACS_peak_10894	36	CACATGTCTTGGCTTGCCTG	p63(p53)/Keratinocyte-p63-ChIP-Seq(GSE17611)/Homer	-	11.3085
MACS_peak_10888	-66	ATTGCATGCAAAGACAGGAA	p63(p53)/Keratinocyte-p63-ChIP-Seq(GSE17611)/Homer	+	7.85689
MACS_peak_10888	4	AAGACAGGACTTAACATGTC	p63(p53)/Keratinocyte-p63-ChIP-Seq(GSE17611)/Homer	+	10.3942
MACS_peak_10888	25	GACAGGACTTAACATGTCCA	p63(p53)/Keratinocyte-p63-ChIP-Seq(GSE17611)/Homer	-	9.98659
MACS_peak_10888	-45	TGCATGCAAAGACAGGAAGT	p63(p53)/Keratinocyte-p63-ChIP-Seq(GSE17611)/Homer	-	8.39433
MACS_peak_10875	-29	AAAACCTGCCCATACTTGAA	p63(p53)/Keratinocyte-p63-ChIP-Seq(GSE17611)/Homer	+	8.8206
MACS_peak_10875	-8	AACCTGCCCATACTTGAATA	p63(p53)/Keratinocyte-p63-ChIP-Seq(GSE17611)/Homer	-	8.75205
MACS_peak_10836	-19	TGTACAAGCAATGGCATGCA	p63(p53)/Keratinocyte-p63-ChIP-Seq(GSE17611)/Homer	+	10.2373
MACS_peak_10836	2	TACAAGCAATGGCATGCATG	p63(p53)/Keratinocyte-p63-ChIP-Seq(GSE17611)/Homer	-	10.2402
MACS_peak_10830	8	CGCGCAGGCCCTGGCCTGCC	p63(p53)/Keratinocyte-p63-ChIP-Seq(GSE17611)/Homer	+	10.0306
MACS_peak_10830	29	CGCAGGCCCTGGCCTGCCAC	p63(p53)/Keratinocyte-p63-ChIP-Seq(GSE17611)/Homer	-	8.88551
MACS_peak_10828	-71	TGAGCATGTTTGAACATGTA	p63(p53)/Keratinocyte-p63-ChIP-Seq(GSE17611)/Homer	+	12.6232
MACS_peak_10828	-50	AGCATGTTTGAACATGTACA	p63(p53)/Keratinocyte-p63-ChIP-Seq(GSE17611)/Homer	-	12.8946
MACS_peak_10823	6	CCATCCTGCCTGTGCCTGCC	p63(p53)/Keratinocyte-p63-ChIP-Seq(GSE17611)/Homer	+	8.12525
MACS_peak_10823	27	ATCCTGCCTGTGCCTGCCCG	p63(p53)/Keratinocyte-p63-ChIP-Seq(GSE17611)/Homer	-	8.26136
MACS_peak_10811	-52	AATTCAAGCCTGTGCCTGCT	p63(p53)/Keratinocyte-p63-ChIP-Seq(GSE17611)/Homer	+	9.53064
MACS_peak_10811	-31	TTCAAGCCTGTGCCTGCTCT	p63(p53)/Keratinocyte-p63-ChIP-Seq(GSE17611)/Homer	-	9.14964
MACS_peak_10808	25	GAGGCCTGTCCAGACAGGCT	p63(p53)/Keratinocyte-p63-ChIP-Seq(GSE17611)/Homer	+	10.5141
MACS_peak_10808	46	GGCCTGTCCAGACAGGCTTG	p63(p53)/Keratinocyte-p63-ChIP-Seq(GSE17611)/Homer	-	10.6419
MACS_peak_10803	-55	TCCACAAGTCCCTGCCAGCC	p63(p53)/Keratinocyte-p63-ChIP-Seq(GSE17611)/Homer	+	7.9916
MACS_peak_10777	-69	GCTGCGTGTCCCAACATGAC	p63(p53)/Keratinocyte-p63-ChIP-Seq(GSE17611)/Homer	+	8.498
MACS_peak_10777	-48	TGCGTGTCCCAACATGACTG	p63(p53)/Keratinocyte-p63-ChIP-Seq(GSE17611)/Homer	-	8.33435
MACS_peak_10690	51	TGCTGGTCTTAACATGAGTA	p63(p53)/Keratinocyte-p63-ChIP-Seq(GSE17611)/Homer	-	7.16251
MACS_peak_10672	7	CTCACATGTTGAAACTTGAA	p63(p53)/Keratinocyte-p63-ChIP-Seq(GSE17611)/Homer	+	8.42879
MACS_peak_10672	28	CACATGTTGAAACTTGAAAC	p63(p53)/Keratinocyte-p63-ChIP-Seq(GSE17611)/Homer	-	8.65708
MACS_peak_10669	79	CAAACTTGTAATAACTTGTA	p63(p53)/Keratinocyte-p63-ChIP-Seq(GSE17611)/Homer	+	8.09859
MACS_peak_10669	100	AACTTGTAATAACTTGTAAT	p63(p53)/Keratinocyte-p63-ChIP-Seq(GSE17611)/Homer	-	8.0208
MACS_peak_10620	-45	AATACCAGTGTCTACCTGTT	p63(p53)/Keratinocyte-p63-ChIP-Seq(GSE17611)/Homer	+	7.36427
MACS_peak_10602	51	AAAACAAGCAGGAACAAGAT	p63(p53)/Keratinocyte-p63-ChIP-Seq(GSE17611)/Homer	+	7.55948
MACS_peak_10602	111	AGCACAGGTTTGGACAGGTT	p63(p53)/Keratinocyte-p63-ChIP-Seq(GSE17611)/Homer	+	9.24377
MACS_peak_10602	132	CACAGGTTTGGACAGGTTGG	p63(p53)/Keratinocyte-p63-ChIP-Seq(GSE17611)/Homer	-	9.00141
MACS_peak_10602	72	AACAAGCAGGAACAAGATGC	p63(p53)/Keratinocyte-p63-ChIP-Seq(GSE17611)/Homer	-	7.19366
MACS_peak_10595	-34	AAAACAAGAAGTGGCTTGCG	p63(p53)/Keratinocyte-p63-ChIP-Seq(GSE17611)/Homer	+	7.18421
MACS_peak_10595	-13	AACAAGAAGTGGCTTGCGTG	p63(p53)/Keratinocyte-p63-ChIP-Seq(GSE17611)/Homer	-	7.72931
MACS_peak_10583	-83	CTAGCCTGTTAGAACCTGCT	p63(p53)/Keratinocyte-p63-ChIP-Seq(GSE17611)/Homer	+	8.95976
MACS_peak_10583	-62	AGCCTGTTAGAACCTGCTGC	p63(p53)/Keratinocyte-p63-ChIP-Seq(GSE17611)/Homer	-	9.15018
MACS_peak_10579	-31	CTCTCCTGTTTGAGCATGTA	p63(p53)/Keratinocyte-p63-ChIP-Seq(GSE17611)/Homer	+	7.81065
MACS_peak_10579	-10	CTCCTGTTTGAGCATGTAGA	p63(p53)/Keratinocyte-p63-ChIP-Seq(GSE17611)/Homer	-	7.7512
MACS_peak_10574	126	AGGGCAGGTGTTTACATGCA	p63(p53)/Keratinocyte-p63-ChIP-Seq(GSE17611)/Homer	+	9.64546
MACS_peak_10574	147	GGCAGGTGTTTACATGCAGC	p63(p53)/Keratinocyte-p63-ChIP-Seq(GSE17611)/Homer	-	8.92111
MACS_peak_10568	-126	CTAACAAGTCTGTTCAAGTT	p63(p53)/Keratinocyte-p63-ChIP-Seq(GSE17611)/Homer	+	8.18084
MACS_peak_10568	-105	AACAAGTCTGTTCAAGTTGA	p63(p53)/Keratinocyte-p63-ChIP-Seq(GSE17611)/Homer	-	7.78891
MACS_peak_10540	-3	TCTTCATGTATATACTTGTT	p63(p53)/Keratinocyte-p63-ChIP-Seq(GSE17611)/Homer	+	9.15886
MACS_peak_10540	18	TTCATGTATATACTTGTTTT	p63(p53)/Keratinocyte-p63-ChIP-Seq(GSE17611)/Homer	-	9.81681
MACS_peak_10496	-105	ACAACAAGTACAGACAAGAG	p63(p53)/Keratinocyte-p63-ChIP-Seq(GSE17611)/Homer	+	7.45553
MACS_peak_10496	-84	AACAAGTACAGACAAGAGTA	p63(p53)/Keratinocyte-p63-ChIP-Seq(GSE17611)/Homer	-	7.67969
MACS_peak_10495	-42	TGGGCTTGTGGAAACTTGCC	p63(p53)/Keratinocyte-p63-ChIP-Seq(GSE17611)/Homer	+	8.76504
MACS_peak_10495	-21	GGCTTGTGGAAACTTGCCCT	p63(p53)/Keratinocyte-p63-ChIP-Seq(GSE17611)/Homer	-	9.29647
MACS_peak_10436	46	TGAACAAGCCTGAGCTAGCC	p63(p53)/Keratinocyte-p63-ChIP-Seq(GSE17611)/Homer	+	10.2652
MACS_peak_10436	67	AACAAGCCTGAGCTAGCCTG	p63(p53)/Keratinocyte-p63-ChIP-Seq(GSE17611)/Homer	-	9.79766
MACS_peak_10420	51	ACAACTTGTCAAAGCATGTT	p63(p53)/Keratinocyte-p63-ChIP-Seq(GSE17611)/Homer	+	9.99369
MACS_peak_10420	72	AACTTGTCAAAGCATGTTGA	p63(p53)/Keratinocyte-p63-ChIP-Seq(GSE17611)/Homer	-	9.77764
MACS_peak_10410	-34	ATTGCAAGCATATGCTTGCC	p63(p53)/Keratinocyte-p63-ChIP-Seq(GSE17611)/Homer	+	9.98178
MACS_peak_10410	-13	TGCAAGCATATGCTTGCCAT	p63(p53)/Keratinocyte-p63-ChIP-Seq(GSE17611)/Homer	-	9.83265
MACS_peak_10397	-61	AAAACATGTACAAACATGCT	p63(p53)/Keratinocyte-p63-ChIP-Seq(GSE17611)/Homer	+	12.5461
MACS_peak_10397	-40	AACATGTACAAACATGCTAC	p63(p53)/Keratinocyte-p63-ChIP-Seq(GSE17611)/Homer	-	11.5691
MACS_peak_10388	32	TGGGCAAGTGCCTACAAGTT	p63(p53)/Keratinocyte-p63-ChIP-Seq(GSE17611)/Homer	+	8.74443
MACS_peak_10388	53	GGCAAGTGCCTACAAGTTGG	p63(p53)/Keratinocyte-p63-ChIP-Seq(GSE17611)/Homer	-	7.37695
MACS_peak_10365	-129	AAAACATGTAATAACTTGTC	p63(p53)/Keratinocyte-p63-ChIP-Seq(GSE17611)/Homer	+	10.6494
MACS_peak_10365	-108	AACATGTAATAACTTGTCAG	p63(p53)/Keratinocyte-p63-ChIP-Seq(GSE17611)/Homer	-	10.17
MACS_peak_10363	75	TTAGCAAGTTTTTACTTGAG	p63(p53)/Keratinocyte-p63-ChIP-Seq(GSE17611)/Homer	+	7.49844
MACS_peak_10363	96	AGCAAGTTTTTACTTGAGTT	p63(p53)/Keratinocyte-p63-ChIP-Seq(GSE17611)/Homer	-	8.39787
MACS_peak_10352	-90	AACATGGTTAAGCATGTGTT	p63(p53)/Keratinocyte-p63-ChIP-Seq(GSE17611)/Homer	-	7.27537
MACS_peak_10336	6	ACAGCCTGTCCCTTCCTGCA	p63(p53)/Keratinocyte-p63-ChIP-Seq(GSE17611)/Homer	+	7.66475
MACS_peak_10336	27	AGCCTGTCCCTTCCTGCATT	p63(p53)/Keratinocyte-p63-ChIP-Seq(GSE17611)/Homer	-	7.4281
MACS_peak_10313	-69	GATTCCAGTCCATACATGTT	p63(p53)/Keratinocyte-p63-ChIP-Seq(GSE17611)/Homer	+	9.20348
MACS_peak_10313	-48	TTCCAGTCCATACATGTTAG	p63(p53)/Keratinocyte-p63-ChIP-Seq(GSE17611)/Homer	-	8.20989
MACS_peak_10310	-84	GCTACCTGCTTTTACTTGCT	p63(p53)/Keratinocyte-p63-ChIP-Seq(GSE17611)/Homer	+	8.29439
MACS_peak_10310	-63	TACCTGCTTTTACTTGCTTA	p63(p53)/Keratinocyte-p63-ChIP-Seq(GSE17611)/Homer	-	9.1589
MACS_peak_10272	23	TCTACAAGTTAAAACTTGGT	p63(p53)/Keratinocyte-p63-ChIP-Seq(GSE17611)/Homer	+	7.92465
MACS_peak_10272	44	TACAAGTTAAAACTTGGTTC	p63(p53)/Keratinocyte-p63-ChIP-Seq(GSE17611)/Homer	-	8.25337
MACS_peak_10262	83	AAAGCAGGTAAAAACTTGTA	p63(p53)/Keratinocyte-p63-ChIP-Seq(GSE17611)/Homer	+	9.89607
MACS_peak_10262	104	AGCAGGTAAAAACTTGTATT	p63(p53)/Keratinocyte-p63-ChIP-Seq(GSE17611)/Homer	-	10.1215
MACS_peak_10250	-123	GGAACGTGTCCTCACATGTG	p63(p53)/Keratinocyte-p63-ChIP-Seq(GSE17611)/Homer	+	7.06062
MACS_peak_10235	-29	TTGGCATGTTGAAACAAGAA	p63(p53)/Keratinocyte-p63-ChIP-Seq(GSE17611)/Homer	+	8.35094
MACS_peak_10235	-8	GGCATGTTGAAACAAGAAAT	p63(p53)/Keratinocyte-p63-ChIP-Seq(GSE17611)/Homer	-	8.77793
MACS_peak_10192	36	CTGGCCAGTAGAGGCAGGTA	p63(p53)/Keratinocyte-p63-ChIP-Seq(GSE17611)/Homer	+	7.2607
MACS_peak_10192	57	GGCCAGTAGAGGCAGGTACT	p63(p53)/Keratinocyte-p63-ChIP-Seq(GSE17611)/Homer	-	8.2426
MACS_peak_10129	-54	GAGGCATGTCTCGGCAGGAA	p63(p53)/Keratinocyte-p63-ChIP-Seq(GSE17611)/Homer	+	9.97795
MACS_peak_10129	-33	GGCATGTCTCGGCAGGAAGG	p63(p53)/Keratinocyte-p63-ChIP-Seq(GSE17611)/Homer	-	9.46662
MACS_peak_10123	-21	TGAACCTGTCTAAACTTGAC	p63(p53)/Keratinocyte-p63-ChIP-Seq(GSE17611)/Homer	+	9.82971
MACS_peak_10123	0	AACCTGTCTAAACTTGACCG	p63(p53)/Keratinocyte-p63-ChIP-Seq(GSE17611)/Homer	-	9.71473
MACS_peak_10122	41	TAGGCATCTCTGAACATGTT	p63(p53)/Keratinocyte-p63-ChIP-Seq(GSE17611)/Homer	+	7.30985
MACS_peak_10105	46	AAAGCAAGCTCTGGCTTGCT	p63(p53)/Keratinocyte-p63-ChIP-Seq(GSE17611)/Homer	+	11.3223
MACS_peak_10105	67	AGCAAGCTCTGGCTTGCTCC	p63(p53)/Keratinocyte-p63-ChIP-Seq(GSE17611)/Homer	-	11.195
MACS_peak_10103	-15	AAGACATATTCTGACATGTC	p63(p53)/Keratinocyte-p63-ChIP-Seq(GSE17611)/Homer	+	7.57982
MACS_peak_10086	77	CTGGCCAGTTCTGGCCAGTC	p63(p53)/Keratinocyte-p63-ChIP-Seq(GSE17611)/Homer	+	7.24362
MACS_peak_10081	-37	CCTGCATGAAGAAACAAGCT	p63(p53)/Keratinocyte-p63-ChIP-Seq(GSE17611)/Homer	+	7.52173
MACS_peak_10081	-16	TGCATGAAGAAACAAGCTTC	p63(p53)/Keratinocyte-p63-ChIP-Seq(GSE17611)/Homer	-	7.87101
MACS_peak_10041	-128	TTGGCAAGTTTGGGCCTGCC	p63(p53)/Keratinocyte-p63-ChIP-Seq(GSE17611)/Homer	+	11.5038
MACS_peak_10041	-107	GGCAAGTTTGGGCCTGCCTT	p63(p53)/Keratinocyte-p63-ChIP-Seq(GSE17611)/Homer	-	12.2076
MACS_peak_10023	53	CTGACATGTGCCAACAGGTA	p63(p53)/Keratinocyte-p63-ChIP-Seq(GSE17611)/Homer	+	9.23387
MACS_peak_10023	74	GACATGTGCCAACAGGTATT	p63(p53)/Keratinocyte-p63-ChIP-Seq(GSE17611)/Homer	-	9.06407
MACS_peak_9991	22	AAAGCAGGTAGAGGCATGGC	p63(p53)/Keratinocyte-p63-ChIP-Seq(GSE17611)/Homer	+	8.34439
MACS_peak_9991	43	AGCAGGTAGAGGCATGGCAG	p63(p53)/Keratinocyte-p63-ChIP-Seq(GSE17611)/Homer	-	8.22108
MACS_peak_9988	-103	CAGGCCAGCACAGACATGCT	p63(p53)/Keratinocyte-p63-ChIP-Seq(GSE17611)/Homer	+	10.5652
MACS_peak_9988	-82	GGCCAGCACAGACATGCTTC	p63(p53)/Keratinocyte-p63-ChIP-Seq(GSE17611)/Homer	-	10.5596
MACS_peak_9944	17	GGGGCAGGCCGAGGCAGGCC	p63(p53)/Keratinocyte-p63-ChIP-Seq(GSE17611)/Homer	+	10.1066
MACS_peak_9944	109	CGGACCAGCAGAGACCTGCC	p63(p53)/Keratinocyte-p63-ChIP-Seq(GSE17611)/Homer	+	8.7751
MACS_peak_9944	130	GACCAGCAGAGACCTGCCTG	p63(p53)/Keratinocyte-p63-ChIP-Seq(GSE17611)/Homer	-	9.31915
MACS_peak_9944	38	GGCAGGCCGAGGCAGGCCTC	p63(p53)/Keratinocyte-p63-ChIP-Seq(GSE17611)/Homer	-	10.4192
MACS_peak_9942	-87	CTTCCATGCCCTAACCTGTG	p63(p53)/Keratinocyte-p63-ChIP-Seq(GSE17611)/Homer	+	7.0605
MACS_peak_9942	9	GCTGCAGGTGCAGGCATGTT	p63(p53)/Keratinocyte-p63-ChIP-Seq(GSE17611)/Homer	+	10.3137
MACS_peak_9942	30	TGCAGGTGCAGGCATGTTGG	p63(p53)/Keratinocyte-p63-ChIP-Seq(GSE17611)/Homer	-	10.1549
MACS_peak_9942	-66	TCCATGCCCTAACCTGTGCT	p63(p53)/Keratinocyte-p63-ChIP-Seq(GSE17611)/Homer	-	7.46162
MACS_peak_9936	-49	TAAACTTGCCTGGTCTTGAA	p63(p53)/Keratinocyte-p63-ChIP-Seq(GSE17611)/Homer	+	7.38056
MACS_peak_9936	-28	AACTTGCCTGGTCTTGAACA	p63(p53)/Keratinocyte-p63-ChIP-Seq(GSE17611)/Homer	-	8.13142
MACS_peak_9927	-33	TCTACAGGTTAATACACGCT	p63(p53)/Keratinocyte-p63-ChIP-Seq(GSE17611)/Homer	+	7.21622
MACS_peak_9925	74	GTATCAGGTATGTTCATGCC	p63(p53)/Keratinocyte-p63-ChIP-Seq(GSE17611)/Homer	+	7.31497
MACS_peak_9925	95	ATCAGGTATGTTCATGCCTG	p63(p53)/Keratinocyte-p63-ChIP-Seq(GSE17611)/Homer	-	7.89178
MACS_peak_9906	2	CCTTCCTGCCTAGACTTGTA	p63(p53)/Keratinocyte-p63-ChIP-Seq(GSE17611)/Homer	+	8.99373
MACS_peak_9906	23	TTCCTGCCTAGACTTGTAGC	p63(p53)/Keratinocyte-p63-ChIP-Seq(GSE17611)/Homer	-	9.19219
MACS_peak_9866	59	CCGACAAGTGCGGGCATGAT	p63(p53)/Keratinocyte-p63-ChIP-Seq(GSE17611)/Homer	+	9.9867
MACS_peak_9866	80	GACAAGTGCGGGCATGATGG	p63(p53)/Keratinocyte-p63-ChIP-Seq(GSE17611)/Homer	-	9.76271
MACS_peak_9858	-76	ATTTCAAGCTCAGACATGCA	p63(p53)/Keratinocyte-p63-ChIP-Seq(GSE17611)/Homer	+	10.6547
MACS_peak_9858	-66	CAGACATGCAGAAACTGGCT	p63(p53)/Keratinocyte-p63-ChIP-Seq(GSE17611)/Homer	+	9.08639
MACS_peak_9858	91	CATACAGGCAACTACTTGAA	p63(p53)/Keratinocyte-p63-ChIP-Seq(GSE17611)/Homer	+	7.16138
MACS_peak_9858	-45	GACATGCAGAAACTGGCTTC	p63(p53)/Keratinocyte-p63-ChIP-Seq(GSE17611)/Homer	-	9.64393
MACS_peak_9858	-55	TTCAAGCTCAGACATGCAGA	p63(p53)/Keratinocyte-p63-ChIP-Seq(GSE17611)/Homer	-	10.5939
MACS_peak_9833	-52	CCAACCTGCCCCAGCCTGCT	p63(p53)/Keratinocyte-p63-ChIP-Seq(GSE17611)/Homer	+	9.51048
MACS_peak_9833	-31	AACCTGCCCCAGCCTGCTTG	p63(p53)/Keratinocyte-p63-ChIP-Seq(GSE17611)/Homer	-	9.13962
MACS_peak_9829	-5	AGATCAAGCCAGCTCTTGTC	p63(p53)/Keratinocyte-p63-ChIP-Seq(GSE17611)/Homer	+	7.18675
MACS_peak_9827	-122	GGGGCCAGCCTGGGCATGCC	p63(p53)/Keratinocyte-p63-ChIP-Seq(GSE17611)/Homer	+	11.4188
MACS_peak_9827	-101	GGCCAGCCTGGGCATGCCAG	p63(p53)/Keratinocyte-p63-ChIP-Seq(GSE17611)/Homer	-	11.0903
MACS_peak_9826	46	AAGACAAGCACTGTCTTGCC	p63(p53)/Keratinocyte-p63-ChIP-Seq(GSE17611)/Homer	+	9.58598
MACS_peak_9826	67	GACAAGCACTGTCTTGCCCT	p63(p53)/Keratinocyte-p63-ChIP-Seq(GSE17611)/Homer	-	9.69034
MACS_peak_9823	9	TTCCAGCCTTGACTTGATCC	p63(p53)/Keratinocyte-p63-ChIP-Seq(GSE17611)/Homer	-	7.14932
MACS_peak_9819	127	TCTGCATGATCCTACCTGTG	p63(p53)/Keratinocyte-p63-ChIP-Seq(GSE17611)/Homer	+	7.47284
MACS_peak_9819	148	TGCATGATCCTACCTGTGGA	p63(p53)/Keratinocyte-p63-ChIP-Seq(GSE17611)/Homer	-	7.26875
MACS_peak_9818	-62	ACACCATGTTGTGACCTGTC	p63(p53)/Keratinocyte-p63-ChIP-Seq(GSE17611)/Homer	+	7.98445
MACS_peak_9818	-41	ACCATGTTGTGACCTGTCAG	p63(p53)/Keratinocyte-p63-ChIP-Seq(GSE17611)/Homer	-	8.3346
MACS_peak_9811	18	CAGGCAGGATCAGACAGGCG	p63(p53)/Keratinocyte-p63-ChIP-Seq(GSE17611)/Homer	+	7.87406
MACS_peak_9811	39	GGCAGGATCAGACAGGCGCC	p63(p53)/Keratinocyte-p63-ChIP-Seq(GSE17611)/Homer	-	7.97664
MACS_peak_9809	68	CAGACGTGTTCAGACATGCA	p63(p53)/Keratinocyte-p63-ChIP-Seq(GSE17611)/Homer	+	10.4394
MACS_peak_9809	89	GACGTGTTCAGACATGCAGG	p63(p53)/Keratinocyte-p63-ChIP-Seq(GSE17611)/Homer	-	10.2315
MACS_peak_9800	-38	TGCCCAGGTTGGAACTTGTC	p63(p53)/Keratinocyte-p63-ChIP-Seq(GSE17611)/Homer	+	7.02554
MACS_peak_9798	-141	AAAACAAGATAGAGCCTGTT	p63(p53)/Keratinocyte-p63-ChIP-Seq(GSE17611)/Homer	+	8.73889
MACS_peak_9798	-120	AACAAGATAGAGCCTGTTTT	p63(p53)/Keratinocyte-p63-ChIP-Seq(GSE17611)/Homer	-	8.57847
MACS_peak_9797	131	AACACAGGCCCTGGCAGGCA	p63(p53)/Keratinocyte-p63-ChIP-Seq(GSE17611)/Homer	+	8.9593
MACS_peak_9779	2	TTTACCTGTCTAGACTAGAA	p63(p53)/Keratinocyte-p63-ChIP-Seq(GSE17611)/Homer	+	7.26404
MACS_peak_9779	44	TTGACCAGTTAGAACAAGTT	p63(p53)/Keratinocyte-p63-ChIP-Seq(GSE17611)/Homer	+	7.64735
MACS_peak_9779	65	GACCAGTTAGAACAAGTTTC	p63(p53)/Keratinocyte-p63-ChIP-Seq(GSE17611)/Homer	-	7.93451
MACS_peak_9779	23	TACCTGTCTAGACTAGAAAG	p63(p53)/Keratinocyte-p63-ChIP-Seq(GSE17611)/Homer	-	7.32895
MACS_peak_9761	32	AATGCAGGTTTGTGCCTGCT	p63(p53)/Keratinocyte-p63-ChIP-Seq(GSE17611)/Homer	+	9.99667
MACS_peak_9761	53	TGCAGGTTTGTGCCTGCTTT	p63(p53)/Keratinocyte-p63-ChIP-Seq(GSE17611)/Homer	-	10.0571
MACS_peak_9752	65	TCTGCAGGTCTCAACAAGCC	p63(p53)/Keratinocyte-p63-ChIP-Seq(GSE17611)/Homer	+	9.98355
MACS_peak_9752	86	TGCAGGTCTCAACAAGCCTA	p63(p53)/Keratinocyte-p63-ChIP-Seq(GSE17611)/Homer	-	9.37188
MACS_peak_9727	26	TGCTGGTTTAAGCTGGTTTT	p63(p53)/Keratinocyte-p63-ChIP-Seq(GSE17611)/Homer	-	7.29147
MACS_peak_9716	39	ACAGCTTGTTGGAACTGGCA	p63(p53)/Keratinocyte-p63-ChIP-Seq(GSE17611)/Homer	+	7.22891
MACS_peak_9716	60	AGCTTGTTGGAACTGGCATA	p63(p53)/Keratinocyte-p63-ChIP-Seq(GSE17611)/Homer	-	8.55183
MACS_peak_9714	93	AGAACTTGTCTCAGCAAGAA	p63(p53)/Keratinocyte-p63-ChIP-Seq(GSE17611)/Homer	+	7.2816
MACS_peak_9703	5	GAGTCAGGAATGGGCTTGTC	p63(p53)/Keratinocyte-p63-ChIP-Seq(GSE17611)/Homer	+	7.94193
MACS_peak_9703	26	GTCAGGAATGGGCTTGTCTG	p63(p53)/Keratinocyte-p63-ChIP-Seq(GSE17611)/Homer	-	8.50503
MACS_peak_9699	14	TGAGCTTGTCCAGGCCTGTG	p63(p53)/Keratinocyte-p63-ChIP-Seq(GSE17611)/Homer	+	9.20704
MACS_peak_9699	35	AGCTTGTCCAGGCCTGTGCC	p63(p53)/Keratinocyte-p63-ChIP-Seq(GSE17611)/Homer	-	9.33551
MACS_peak_9697	-111	CTAACAGGTCACAACCAGTC	p63(p53)/Keratinocyte-p63-ChIP-Seq(GSE17611)/Homer	+	8.11545
MACS_peak_9665	52	GAGACAGGCTCAGTCTTGCC	p63(p53)/Keratinocyte-p63-ChIP-Seq(GSE17611)/Homer	+	9.95695
MACS_peak_9665	73	GACAGGCTCAGTCTTGCCAG	p63(p53)/Keratinocyte-p63-ChIP-Seq(GSE17611)/Homer	-	9.8956
MACS_peak_9642	-64	AGAACAAGATTCTTCATGTT	p63(p53)/Keratinocyte-p63-ChIP-Seq(GSE17611)/Homer	+	7.89173
MACS_peak_9642	-33	TTCATGTTGGGGCTCGCAGT	p63(p53)/Keratinocyte-p63-ChIP-Seq(GSE17611)/Homer	-	7.5392
MACS_peak_9632	-6	CTTACAAGTCACCTCCTGTT	p63(p53)/Keratinocyte-p63-ChIP-Seq(GSE17611)/Homer	+	7.08176
MACS_peak_9632	15	TACAAGTCACCTCCTGTTCT	p63(p53)/Keratinocyte-p63-ChIP-Seq(GSE17611)/Homer	-	7.11989
MACS_peak_9604	-58	TGAGCAAGTCTAGACATATT	p63(p53)/Keratinocyte-p63-ChIP-Seq(GSE17611)/Homer	+	8.1431
MACS_peak_9604	-37	AGCAAGTCTAGACATATTTT	p63(p53)/Keratinocyte-p63-ChIP-Seq(GSE17611)/Homer	-	7.69389
MACS_peak_9596	75	GGAACAGGCCACAGCTTGCG	p63(p53)/Keratinocyte-p63-ChIP-Seq(GSE17611)/Homer	+	8.9206
MACS_peak_9596	96	AACAGGCCACAGCTTGCGAA	p63(p53)/Keratinocyte-p63-ChIP-Seq(GSE17611)/Homer	-	8.22556
MACS_peak_9575	-7	TTCAGGACATAACTTGTCCA	p63(p53)/Keratinocyte-p63-ChIP-Seq(GSE17611)/Homer	-	7.23258
MACS_peak_9561	90	ATATCTTGTCTGAACATGTA	p63(p53)/Keratinocyte-p63-ChIP-Seq(GSE17611)/Homer	+	9.28635
MACS_peak_9561	111	ATCTTGTCTGAACATGTATC	p63(p53)/Keratinocyte-p63-ChIP-Seq(GSE17611)/Homer	-	9.76632
MACS_peak_9554	17	AGGTCTTGTGTAGACATGCA	p63(p53)/Keratinocyte-p63-ChIP-Seq(GSE17611)/Homer	+	8.70193
MACS_peak_9554	38	GTCTTGTGTAGACATGCAAG	p63(p53)/Keratinocyte-p63-ChIP-Seq(GSE17611)/Homer	-	8.4263
MACS_peak_9499	-58	TAAACAAGTCAGTTCAAGAC	p63(p53)/Keratinocyte-p63-ChIP-Seq(GSE17611)/Homer	+	7.05009
MACS_peak_9429	-3	AGGTCATGAATTTGCCTGCC	p63(p53)/Keratinocyte-p63-ChIP-Seq(GSE17611)/Homer	+	7.2603
MACS_peak_9429	18	GTCATGAATTTGCCTGCCTG	p63(p53)/Keratinocyte-p63-ChIP-Seq(GSE17611)/Homer	-	7.09495
MACS_peak_9410	-54	GCAACCTGTCCTAACCTGCT	p63(p53)/Keratinocyte-p63-ChIP-Seq(GSE17611)/Homer	+	9.59643
MACS_peak_9410	-33	AACCTGTCCTAACCTGCTTT	p63(p53)/Keratinocyte-p63-ChIP-Seq(GSE17611)/Homer	-	9.76826
MACS_peak_9394	46	CTGACATGTTTGCTCTTGTG	p63(p53)/Keratinocyte-p63-ChIP-Seq(GSE17611)/Homer	+	7.36212
MACS_peak_9394	67	GACATGTTTGCTCTTGTGGA	p63(p53)/Keratinocyte-p63-ChIP-Seq(GSE17611)/Homer	-	8.51698
MACS_peak_9393	-79	TGGGCAGGTCTTGACAAGCA	p63(p53)/Keratinocyte-p63-ChIP-Seq(GSE17611)/Homer	+	10.2757
MACS_peak_9393	-58	GGCAGGTCTTGACAAGCATC	p63(p53)/Keratinocyte-p63-ChIP-Seq(GSE17611)/Homer	-	10.0759
MACS_peak_9373	78	TGGGCAGGTCTTGACAAGCA	p63(p53)/Keratinocyte-p63-ChIP-Seq(GSE17611)/Homer	+	10.2757
MACS_peak_9373	99	GGCAGGTCTTGACAAGCATC	p63(p53)/Keratinocyte-p63-ChIP-Seq(GSE17611)/Homer	-	10.0759
MACS_peak_9372	-65	CACATGCTGGAACCTGTCAA	p63(p53)/Keratinocyte-p63-ChIP-Seq(GSE17611)/Homer	-	9.72188
MACS_peak_9350	54	CATTCAAGTAGCTACATGTC	p63(p53)/Keratinocyte-p63-ChIP-Seq(GSE17611)/Homer	+	9.0532
MACS_peak_9350	75	TTCAAGTAGCTACATGTCCT	p63(p53)/Keratinocyte-p63-ChIP-Seq(GSE17611)/Homer	-	8.63837
MACS_peak_9331	119	TGTGCATGCACACACACGCA	p63(p53)/Keratinocyte-p63-ChIP-Seq(GSE17611)/Homer	+	7.65719
MACS_peak_9331	140	TGCATGCACACACACGCACT	p63(p53)/Keratinocyte-p63-ChIP-Seq(GSE17611)/Homer	-	7.85194
MACS_peak_9327	-57	CTGGCAAGTTGAAGCAAGTT	p63(p53)/Keratinocyte-p63-ChIP-Seq(GSE17611)/Homer	+	9.20811
MACS_peak_9327	-36	GGCAAGTTGAAGCAAGTTTC	p63(p53)/Keratinocyte-p63-ChIP-Seq(GSE17611)/Homer	-	9.59741
MACS_peak_9317	-144	TGTTCATGTTGAGACATGAA	p63(p53)/Keratinocyte-p63-ChIP-Seq(GSE17611)/Homer	+	9.4539
MACS_peak_9317	-123	TTCATGTTGAGACATGAATC	p63(p53)/Keratinocyte-p63-ChIP-Seq(GSE17611)/Homer	-	9.96952
MACS_peak_9311	-86	TTCACATGCCTGAACCCGTT	p63(p53)/Keratinocyte-p63-ChIP-Seq(GSE17611)/Homer	+	7.4316
MACS_peak_9311	-65	CACATGCCTGAACCCGTTAC	p63(p53)/Keratinocyte-p63-ChIP-Seq(GSE17611)/Homer	-	7.1262
MACS_peak_9294	30	AAAGCATGTCCAGCCATGTG	p63(p53)/Keratinocyte-p63-ChIP-Seq(GSE17611)/Homer	+	8.56903
MACS_peak_9294	51	AGCATGTCCAGCCATGTGTC	p63(p53)/Keratinocyte-p63-ChIP-Seq(GSE17611)/Homer	-	8.57975
MACS_peak_9253	-61	GCTGCCTGCTGAATCTTGCC	p63(p53)/Keratinocyte-p63-ChIP-Seq(GSE17611)/Homer	+	7.3544
MACS_peak_9253	82	AACAGGTTGTAACTTGGCTC	p63(p53)/Keratinocyte-p63-ChIP-Seq(GSE17611)/Homer	-	7.71078
MACS_peak_9253	-40	TGCCTGCTGAATCTTGCCTA	p63(p53)/Keratinocyte-p63-ChIP-Seq(GSE17611)/Homer	-	8.51751
MACS_peak_9244	-29	AAGACATGTCTGAACAGGTA	p63(p53)/Keratinocyte-p63-ChIP-Seq(GSE17611)/Homer	+	11.6318
MACS_peak_9244	-8	GACATGTCTGAACAGGTAAA	p63(p53)/Keratinocyte-p63-ChIP-Seq(GSE17611)/Homer	-	11.1174
MACS_peak_9233	30	TACAGGAAGAAGCATGTGCT	p63(p53)/Keratinocyte-p63-ChIP-Seq(GSE17611)/Homer	-	7.48558
MACS_peak_9187	48	AAAACCAGTCTAGACTTGTT	p63(p53)/Keratinocyte-p63-ChIP-Seq(GSE17611)/Homer	+	10.8702
MACS_peak_9187	69	AACCAGTCTAGACTTGTTTT	p63(p53)/Keratinocyte-p63-ChIP-Seq(GSE17611)/Homer	-	10.8987
MACS_peak_9179	-27	GTTGCATGTTGAGACAGGGT	p63(p53)/Keratinocyte-p63-ChIP-Seq(GSE17611)/Homer	+	7.25577
MACS_peak_9179	109	AAGACAGGTCTGATCTGGCA	p63(p53)/Keratinocyte-p63-ChIP-Seq(GSE17611)/Homer	+	8.36551
MACS_peak_9179	130	GACAGGTCTGATCTGGCAGA	p63(p53)/Keratinocyte-p63-ChIP-Seq(GSE17611)/Homer	-	8.0547
MACS_peak_9179	-6	TGCATGTTGAGACAGGGTGG	p63(p53)/Keratinocyte-p63-ChIP-Seq(GSE17611)/Homer	-	8.24579
MACS_peak_9173	4	AAGACCTGTTCACACATGCT	p63(p53)/Keratinocyte-p63-ChIP-Seq(GSE17611)/Homer	+	10.0629
MACS_peak_9173	25	GACCTGTTCACACATGCTAG	p63(p53)/Keratinocyte-p63-ChIP-Seq(GSE17611)/Homer	-	9.72904
MACS_peak_9138	5	TGGCCCTGTTCTGACATGCA	p63(p53)/Keratinocyte-p63-ChIP-Seq(GSE17611)/Homer	+	8.40885
MACS_peak_9138	26	GCCCTGTTCTGACATGCAAT	p63(p53)/Keratinocyte-p63-ChIP-Seq(GSE17611)/Homer	-	8.08651
MACS_peak_9130	-85	CGCACATGCCTTTACATGTC	p63(p53)/Keratinocyte-p63-ChIP-Seq(GSE17611)/Homer	+	11.0486
MACS_peak_9130	-64	CACATGCCTTTACATGTCTG	p63(p53)/Keratinocyte-p63-ChIP-Seq(GSE17611)/Homer	-	10.6486
MACS_peak_9119	140	GACCAGCGGTCACATGCCTG	p63(p53)/Keratinocyte-p63-ChIP-Seq(GSE17611)/Homer	-	7.21991
MACS_peak_9108	2	AGAACCTGCACCCGCATGCA	p63(p53)/Keratinocyte-p63-ChIP-Seq(GSE17611)/Homer	+	8.34613
MACS_peak_9108	30	ACTGCAAGTTCAGGCAGGCC	p63(p53)/Keratinocyte-p63-ChIP-Seq(GSE17611)/Homer	+	10.8993
MACS_peak_9108	51	TGCAAGTTCAGGCAGGCCAG	p63(p53)/Keratinocyte-p63-ChIP-Seq(GSE17611)/Homer	-	10.3319
MACS_peak_9108	23	AACCTGCACCCGCATGCATT	p63(p53)/Keratinocyte-p63-ChIP-Seq(GSE17611)/Homer	-	8.0861
MACS_peak_9093	107	ATTACATGTTCTGACTTGTA	p63(p53)/Keratinocyte-p63-ChIP-Seq(GSE17611)/Homer	+	11.2844
MACS_peak_9058	9	AGTGCTTGAATGGACTTGCT	p63(p53)/Keratinocyte-p63-ChIP-Seq(GSE17611)/Homer	+	8.11974
MACS_peak_9058	30	TGCTTGAATGGACTTGCTAC	p63(p53)/Keratinocyte-p63-ChIP-Seq(GSE17611)/Homer	-	8.29895
MACS_peak_9056	13	TGGGCAAGATGAGGCAAGTC	p63(p53)/Keratinocyte-p63-ChIP-Seq(GSE17611)/Homer	+	8.55873
MACS_peak_9056	34	GGCAAGATGAGGCAAGTCCT	p63(p53)/Keratinocyte-p63-ChIP-Seq(GSE17611)/Homer	-	8.6941
MACS_peak_9055	-37	GTAGCAAGTCCATTCAAGCA	p63(p53)/Keratinocyte-p63-ChIP-Seq(GSE17611)/Homer	+	8.29895
MACS_peak_9055	-16	AGCAAGTCCATTCAAGCATT	p63(p53)/Keratinocyte-p63-ChIP-Seq(GSE17611)/Homer	-	8.16565
MACS_peak_9054	19	ATGACAAGTTTCATCTTGTC	p63(p53)/Keratinocyte-p63-ChIP-Seq(GSE17611)/Homer	+	9.52254
MACS_peak_9054	40	GACAAGTTTCATCTTGTCTG	p63(p53)/Keratinocyte-p63-ChIP-Seq(GSE17611)/Homer	-	9.7105
MACS_peak_8993	-131	GGCCTGCTGGCACTGGCATT	p63(p53)/Keratinocyte-p63-ChIP-Seq(GSE17611)/Homer	-	7.75198
MACS_peak_8984	-59	GCTTCCAGTTTAAACCTGCC	p63(p53)/Keratinocyte-p63-ChIP-Seq(GSE17611)/Homer	+	7.91992
MACS_peak_8984	-29	TGAACATGAACAGACTTGGC	p63(p53)/Keratinocyte-p63-ChIP-Seq(GSE17611)/Homer	+	7.96231
MACS_peak_8984	-8	AACATGAACAGACTTGGCAG	p63(p53)/Keratinocyte-p63-ChIP-Seq(GSE17611)/Homer	-	7.67092
MACS_peak_8984	-38	TTCCAGTTTAAACCTGCCTG	p63(p53)/Keratinocyte-p63-ChIP-Seq(GSE17611)/Homer	-	8.10634
MACS_peak_8969	106	AGAACATGTTTGGACTAGTT	p63(p53)/Keratinocyte-p63-ChIP-Seq(GSE17611)/Homer	+	10.5233
MACS_peak_8969	127	AACATGTTTGGACTAGTTTA	p63(p53)/Keratinocyte-p63-ChIP-Seq(GSE17611)/Homer	-	10.958
MACS_peak_8947	8	TATCCAGGCCAAAACATGTT	p63(p53)/Keratinocyte-p63-ChIP-Seq(GSE17611)/Homer	+	8.67184
MACS_peak_8947	29	TCCAGGCCAAAACATGTTAA	p63(p53)/Keratinocyte-p63-ChIP-Seq(GSE17611)/Homer	-	7.88856
MACS_peak_8944	41	GGCAAGCAGGGCCATGCCAA	p63(p53)/Keratinocyte-p63-ChIP-Seq(GSE17611)/Homer	-	7.83585
MACS_peak_8936	-126	CTAACAAGTTAAAACAGGTG	p63(p53)/Keratinocyte-p63-ChIP-Seq(GSE17611)/Homer	+	8.22385
MACS_peak_8936	-105	AACAAGTTAAAACAGGTGCA	p63(p53)/Keratinocyte-p63-ChIP-Seq(GSE17611)/Homer	-	8.61382
MACS_peak_8907	-56	AGAACTTGCTGGAACTTGCT	p63(p53)/Keratinocyte-p63-ChIP-Seq(GSE17611)/Homer	+	9.08835
MACS_peak_8907	-35	AACTTGCTGGAACTTGCTGG	p63(p53)/Keratinocyte-p63-ChIP-Seq(GSE17611)/Homer	-	9.70513
MACS_peak_8873	-117	GGTGCAGGCCTGGACCTGGC	p63(p53)/Keratinocyte-p63-ChIP-Seq(GSE17611)/Homer	+	8.64975
MACS_peak_8873	-96	TGCAGGCCTGGACCTGGCAT	p63(p53)/Keratinocyte-p63-ChIP-Seq(GSE17611)/Homer	-	8.65838
[truncated: 4,185 more rows]
