# Supplementary material for: Heterarchy of transcription factors driving basal and luminal cell phenotypes in human urothelium
Source: Cell Death Differ. 2017 Mar 10;24(5):809–18. doi: 10.1038/cdd.2017.10 (PMC5423105; doi:10.1038/cdd.2017.10)
Supplement: Supplementary Table 22 [file cdd201710x12.xlsx]

## Sheet: treated24_p63
PositionID	Offset	Sequence	Motif Name	Strand	MotifScore
MACS_peak_43765	-123	AAGACATGTGAAAGCATGTA	p63(p53)/Keratinocyte-p63-ChIP-Seq(GSE17611)/Homer	+	10.8919
MACS_peak_43765	-102	GACATGTGAAAGCATGTACC	p63(p53)/Keratinocyte-p63-ChIP-Seq(GSE17611)/Homer	-	10.3775
MACS_peak_43639	-100	TGAACGTGTCTGCACATGTT	p63(p53)/Keratinocyte-p63-ChIP-Seq(GSE17611)/Homer	+	8.86694
MACS_peak_43639	-79	AACGTGTCTGCACATGTTTA	p63(p53)/Keratinocyte-p63-ChIP-Seq(GSE17611)/Homer	-	9.21797
MACS_peak_43636	19	AATTCTTGTCCAAGCATGCT	p63(p53)/Keratinocyte-p63-ChIP-Seq(GSE17611)/Homer	+	9.94647
MACS_peak_43636	40	TTCTTGTCCAAGCATGCTGG	p63(p53)/Keratinocyte-p63-ChIP-Seq(GSE17611)/Homer	-	9.06264
MACS_peak_43634	59	TCCGCAAGCACTAACCTGCT	p63(p53)/Keratinocyte-p63-ChIP-Seq(GSE17611)/Homer	+	8.68491
MACS_peak_43634	80	CGCAAGCACTAACCTGCTCT	p63(p53)/Keratinocyte-p63-ChIP-Seq(GSE17611)/Homer	-	8.69351
MACS_peak_43628	55	GGAACATGCTCCAACTTGTG	p63(p53)/Keratinocyte-p63-ChIP-Seq(GSE17611)/Homer	+	10.1972
MACS_peak_43628	76	AACATGCTCCAACTTGTGTC	p63(p53)/Keratinocyte-p63-ChIP-Seq(GSE17611)/Homer	-	10.2587
MACS_peak_43618	-37	TCTACAGGTACAGACTTGCT	p63(p53)/Keratinocyte-p63-ChIP-Seq(GSE17611)/Homer	+	10.6612
MACS_peak_43618	-16	TACAGGTACAGACTTGCTAT	p63(p53)/Keratinocyte-p63-ChIP-Seq(GSE17611)/Homer	-	10.7299
MACS_peak_43597	-24	AGGGCAAGTATAAGCAAGTG	p63(p53)/Keratinocyte-p63-ChIP-Seq(GSE17611)/Homer	+	8.63487
MACS_peak_43597	-3	GGCAAGTATAAGCAAGTGAA	p63(p53)/Keratinocyte-p63-ChIP-Seq(GSE17611)/Homer	-	7.98324
MACS_peak_43584	3	ATCGCCAGCTTAGTCATGCT	p63(p53)/Keratinocyte-p63-ChIP-Seq(GSE17611)/Homer	+	7.47591
MACS_peak_43584	24	CGCCAGCTTAGTCATGCTAA	p63(p53)/Keratinocyte-p63-ChIP-Seq(GSE17611)/Homer	-	7.46143
MACS_peak_43580	-2	GAAGCAGGCTCAGGCTTGCT	p63(p53)/Keratinocyte-p63-ChIP-Seq(GSE17611)/Homer	+	11.1484
MACS_peak_43580	19	AGCAGGCTCAGGCTTGCTTT	p63(p53)/Keratinocyte-p63-ChIP-Seq(GSE17611)/Homer	-	11.5566
MACS_peak_43571	-36	AATACAGGCCCAGGCAAGTG	p63(p53)/Keratinocyte-p63-ChIP-Seq(GSE17611)/Homer	+	9.07856
MACS_peak_43571	-15	TACAGGCCCAGGCAAGTGTA	p63(p53)/Keratinocyte-p63-ChIP-Seq(GSE17611)/Homer	-	8.78283
MACS_peak_43563	48	TGGACATGCAGGCACAGGTC	p63(p53)/Keratinocyte-p63-ChIP-Seq(GSE17611)/Homer	+	8.39996
MACS_peak_43563	69	GACATGCAGGCACAGGTCTT	p63(p53)/Keratinocyte-p63-ChIP-Seq(GSE17611)/Homer	-	9.40287
MACS_peak_43526	-46	TCATCATGTTGGAGCTTGCC	p63(p53)/Keratinocyte-p63-ChIP-Seq(GSE17611)/Homer	+	9.92667
MACS_peak_43526	-25	ATCATGTTGGAGCTTGCCCT	p63(p53)/Keratinocyte-p63-ChIP-Seq(GSE17611)/Homer	-	10.7
MACS_peak_43469	-55	TCAGCATGCGTGCGCTTGCG	p63(p53)/Keratinocyte-p63-ChIP-Seq(GSE17611)/Homer	+	7.66242
MACS_peak_43469	-34	AGCATGCGTGCGCTTGCGCA	p63(p53)/Keratinocyte-p63-ChIP-Seq(GSE17611)/Homer	-	8.63331
MACS_peak_43464	-39	TCTGCAGGCTAAATCTTGTT	p63(p53)/Keratinocyte-p63-ChIP-Seq(GSE17611)/Homer	+	7.89575
MACS_peak_43464	-18	TGCAGGCTAAATCTTGTTAC	p63(p53)/Keratinocyte-p63-ChIP-Seq(GSE17611)/Homer	-	8.05378
MACS_peak_43462	55	AAAGCAGGTTGGGGCCTGCT	p63(p53)/Keratinocyte-p63-ChIP-Seq(GSE17611)/Homer	+	10.2935
MACS_peak_43462	76	AGCAGGTTGGGGCCTGCTCA	p63(p53)/Keratinocyte-p63-ChIP-Seq(GSE17611)/Homer	-	10.8641
MACS_peak_43453	-39	CTTTCAAGCCACAACATGTC	p63(p53)/Keratinocyte-p63-ChIP-Seq(GSE17611)/Homer	+	9.99886
MACS_peak_43453	-18	TTCAAGCCACAACATGTCTG	p63(p53)/Keratinocyte-p63-ChIP-Seq(GSE17611)/Homer	-	9.64336
MACS_peak_43445	-45	CAGACAAGAAGAGGCAGGCC	p63(p53)/Keratinocyte-p63-ChIP-Seq(GSE17611)/Homer	+	8.32936
MACS_peak_43445	-24	GACAAGAAGAGGCAGGCCCT	p63(p53)/Keratinocyte-p63-ChIP-Seq(GSE17611)/Homer	-	8.39488
MACS_peak_43441	28	GGACCCTGCCGGGACTTGCC	p63(p53)/Keratinocyte-p63-ChIP-Seq(GSE17611)/Homer	+	7.92081
MACS_peak_43441	49	ACCCTGCCGGGACTTGCCTC	p63(p53)/Keratinocyte-p63-ChIP-Seq(GSE17611)/Homer	-	8.56883
MACS_peak_43430	86	GAGACCAGCCATGACATGAG	p63(p53)/Keratinocyte-p63-ChIP-Seq(GSE17611)/Homer	+	7.3681
MACS_peak_43430	107	GACCAGCCATGACATGAGTG	p63(p53)/Keratinocyte-p63-ChIP-Seq(GSE17611)/Homer	-	7.83273
MACS_peak_26081	32	GGGGCAGGACCGCACTTGAA	p63(p53)/Keratinocyte-p63-ChIP-Seq(GSE17611)/Homer	+	7.31627
MACS_peak_26081	53	GGCAGGACCGCACTTGAATG	p63(p53)/Keratinocyte-p63-ChIP-Seq(GSE17611)/Homer	-	7.95316
MACS_peak_26080	-38	CCTGCATGGCCAGGCCTGTT	p63(p53)/Keratinocyte-p63-ChIP-Seq(GSE17611)/Homer	+	8.04132
MACS_peak_26080	-17	TGCATGGCCAGGCCTGTTCT	p63(p53)/Keratinocyte-p63-ChIP-Seq(GSE17611)/Homer	-	8.20058
MACS_peak_26059	113	GGTTCAGGTGTGGGCCTGCT	p63(p53)/Keratinocyte-p63-ChIP-Seq(GSE17611)/Homer	+	8.21446
MACS_peak_26059	134	TTCAGGTGTGGGCCTGCTTT	p63(p53)/Keratinocyte-p63-ChIP-Seq(GSE17611)/Homer	-	8.32937
MACS_peak_26056	45	GATGCCTGTCCGTACCCGCC	p63(p53)/Keratinocyte-p63-ChIP-Seq(GSE17611)/Homer	+	7.41151
MACS_peak_26033	-34	AGCCTGCAGAAGCCTGTGCT	p63(p53)/Keratinocyte-p63-ChIP-Seq(GSE17611)/Homer	-	7.62528
MACS_peak_26018	-49	GAGGGATGTCTGGGCTTGTC	p63(p53)/Keratinocyte-p63-ChIP-Seq(GSE17611)/Homer	+	7.39868
MACS_peak_26018	30	TCAGCCTGTACCTGCCTGCC	p63(p53)/Keratinocyte-p63-ChIP-Seq(GSE17611)/Homer	+	8.47213
MACS_peak_26018	51	AGCCTGTACCTGCCTGCCAC	p63(p53)/Keratinocyte-p63-ChIP-Seq(GSE17611)/Homer	-	7.51168
MACS_peak_26018	-28	GGGATGTCTGGGCTTGTCCC	p63(p53)/Keratinocyte-p63-ChIP-Seq(GSE17611)/Homer	-	8.00355
MACS_peak_26008	-69	GGAACTGGCCCATACATGCC	p63(p53)/Keratinocyte-p63-ChIP-Seq(GSE17611)/Homer	+	9.72231
MACS_peak_26008	-48	AACTGGCCCATACATGCCTC	p63(p53)/Keratinocyte-p63-ChIP-Seq(GSE17611)/Homer	-	9.3993
MACS_peak_25973	6	TTCCCAAGCACGTACATGCA	p63(p53)/Keratinocyte-p63-ChIP-Seq(GSE17611)/Homer	+	7.01363
MACS_peak_25973	115	CAGACAAGTAAAAGCAAGCC	p63(p53)/Keratinocyte-p63-ChIP-Seq(GSE17611)/Homer	+	9.67278
MACS_peak_25973	136	GACAAGTAAAAGCAAGCCCT	p63(p53)/Keratinocyte-p63-ChIP-Seq(GSE17611)/Homer	-	8.9544
MACS_peak_25973	27	CCCAAGCACGTACATGCACA	p63(p53)/Keratinocyte-p63-ChIP-Seq(GSE17611)/Homer	-	7.04761
MACS_peak_25972	11	AGGGCAGGGACAGGCATGCC	p63(p53)/Keratinocyte-p63-ChIP-Seq(GSE17611)/Homer	+	8.05554
MACS_peak_25972	32	GGCAGGGACAGGCATGCCTG	p63(p53)/Keratinocyte-p63-ChIP-Seq(GSE17611)/Homer	-	7.89486
MACS_peak_25959	-19	CACTCATGCCCCAACCTGCC	p63(p53)/Keratinocyte-p63-ChIP-Seq(GSE17611)/Homer	+	9.87165
MACS_peak_25959	2	CTCATGCCCCAACCTGCCTT	p63(p53)/Keratinocyte-p63-ChIP-Seq(GSE17611)/Homer	-	8.82897
MACS_peak_25948	-116	GGAACATGCATCAGCACGCT	p63(p53)/Keratinocyte-p63-ChIP-Seq(GSE17611)/Homer	+	8.34465
MACS_peak_25948	-24	CAGGCATGTCCAGACCAGTT	p63(p53)/Keratinocyte-p63-ChIP-Seq(GSE17611)/Homer	+	11.0631
MACS_peak_25948	-3	GGCATGTCCAGACCAGTTCC	p63(p53)/Keratinocyte-p63-ChIP-Seq(GSE17611)/Homer	-	10.7553
MACS_peak_25948	-95	AACATGCATCAGCACGCTCC	p63(p53)/Keratinocyte-p63-ChIP-Seq(GSE17611)/Homer	-	7.81012
MACS_peak_25923	-26	CAGGCAAGTTGCTACAGGTC	p63(p53)/Keratinocyte-p63-ChIP-Seq(GSE17611)/Homer	+	9.46245
MACS_peak_25923	-5	GGCAAGTTGCTACAGGTCCT	p63(p53)/Keratinocyte-p63-ChIP-Seq(GSE17611)/Homer	-	9.28803
MACS_peak_25921	-22	TCTTCCTGTTTGGGCAGGTC	p63(p53)/Keratinocyte-p63-ChIP-Seq(GSE17611)/Homer	+	7.79495
MACS_peak_25921	-1	TTCCTGTTTGGGCAGGTCTT	p63(p53)/Keratinocyte-p63-ChIP-Seq(GSE17611)/Homer	-	8.39033
MACS_peak_25912	-8	TTTGCCAGCCTGTGCTTGCC	p63(p53)/Keratinocyte-p63-ChIP-Seq(GSE17611)/Homer	+	9.30603
MACS_peak_25912	13	TGCCAGCCTGTGCTTGCCCA	p63(p53)/Keratinocyte-p63-ChIP-Seq(GSE17611)/Homer	-	9.59819
MACS_peak_25899	25	GTTGCCTGTTTGAGCTTGTT	p63(p53)/Keratinocyte-p63-ChIP-Seq(GSE17611)/Homer	+	9.41672
MACS_peak_25899	46	TGCCTGTTTGAGCTTGTTTC	p63(p53)/Keratinocyte-p63-ChIP-Seq(GSE17611)/Homer	-	10.3277
MACS_peak_25898	-39	CAGGCATGCAGGGACTGGCA	p63(p53)/Keratinocyte-p63-ChIP-Seq(GSE17611)/Homer	+	9.37899
MACS_peak_25898	-18	GGCATGCAGGGACTGGCAGG	p63(p53)/Keratinocyte-p63-ChIP-Seq(GSE17611)/Homer	-	10.1989
MACS_peak_25893	127	CGTCCAAGTCCAGGCTGGAC	p63(p53)/Keratinocyte-p63-ChIP-Seq(GSE17611)/Homer	+	7.13556
MACS_peak_25888	79	CAGACAAGCAGGGGCAAGTC	p63(p53)/Keratinocyte-p63-ChIP-Seq(GSE17611)/Homer	+	9.44744
MACS_peak_25888	100	GACAAGCAGGGGCAAGTCTG	p63(p53)/Keratinocyte-p63-ChIP-Seq(GSE17611)/Homer	-	9.78168
MACS_peak_25864	15	CAGGCATGTTGTTACTAGTT	p63(p53)/Keratinocyte-p63-ChIP-Seq(GSE17611)/Homer	+	8.52693
MACS_peak_25864	36	GGCATGTTGTTACTAGTTGG	p63(p53)/Keratinocyte-p63-ChIP-Seq(GSE17611)/Homer	-	8.7226
MACS_peak_25860	35	CAGGCAGGCCAGGACAGGCT	p63(p53)/Keratinocyte-p63-ChIP-Seq(GSE17611)/Homer	+	10.318
MACS_peak_25860	56	GGCAGGCCAGGACAGGCTTG	p63(p53)/Keratinocyte-p63-ChIP-Seq(GSE17611)/Homer	-	10.6717
MACS_peak_25820	-133	GTGACAGGTCAGGGCATGCA	p63(p53)/Keratinocyte-p63-ChIP-Seq(GSE17611)/Homer	+	11.3478
MACS_peak_25820	-112	GACAGGTCAGGGCATGCAAG	p63(p53)/Keratinocyte-p63-ChIP-Seq(GSE17611)/Homer	-	11.5393
MACS_peak_25814	46	TCTGCAGGCTCTCACCTGCC	p63(p53)/Keratinocyte-p63-ChIP-Seq(GSE17611)/Homer	+	8.42133
MACS_peak_25814	67	TGCAGGCTCTCACCTGCCTT	p63(p53)/Keratinocyte-p63-ChIP-Seq(GSE17611)/Homer	-	8.99602
MACS_peak_25798	91	CATGCAGGTACTAACAGGTC	p63(p53)/Keratinocyte-p63-ChIP-Seq(GSE17611)/Homer	+	9.21564
MACS_peak_25798	112	TGCAGGTACTAACAGGTCAG	p63(p53)/Keratinocyte-p63-ChIP-Seq(GSE17611)/Homer	-	8.38024
MACS_peak_25774	-54	GAGGCCTGTCTGCACCAGTC	p63(p53)/Keratinocyte-p63-ChIP-Seq(GSE17611)/Homer	+	7.51039
MACS_peak_25774	-33	GGCCTGTCTGCACCAGTCTG	p63(p53)/Keratinocyte-p63-ChIP-Seq(GSE17611)/Homer	-	7.84719
MACS_peak_25768	-7	CACACATGCCTGTGCTTGTA	p63(p53)/Keratinocyte-p63-ChIP-Seq(GSE17611)/Homer	+	10.5073
MACS_peak_25768	14	CACATGCCTGTGCTTGTAGG	p63(p53)/Keratinocyte-p63-ChIP-Seq(GSE17611)/Homer	-	10.0406
MACS_peak_25760	41	GGGACATGCCTCAGCCAGCA	p63(p53)/Keratinocyte-p63-ChIP-Seq(GSE17611)/Homer	+	9.44586
MACS_peak_25760	62	GACATGCCTCAGCCAGCACG	p63(p53)/Keratinocyte-p63-ChIP-Seq(GSE17611)/Homer	-	8.89079
MACS_peak_25756	-53	TGGACAAGTCCATGCAGGAA	p63(p53)/Keratinocyte-p63-ChIP-Seq(GSE17611)/Homer	+	9.25612
MACS_peak_25756	-32	GACAAGTCCATGCAGGAACT	p63(p53)/Keratinocyte-p63-ChIP-Seq(GSE17611)/Homer	-	8.66526
MACS_peak_25753	54	CAGACAAGAGCGAACAAGCT	p63(p53)/Keratinocyte-p63-ChIP-Seq(GSE17611)/Homer	+	8.09111
MACS_peak_25753	75	GACAAGAGCGAACAAGCTTG	p63(p53)/Keratinocyte-p63-ChIP-Seq(GSE17611)/Homer	-	7.3788
MACS_peak_25748	-57	CAGGCAGGCCTCCACAGGCC	p63(p53)/Keratinocyte-p63-ChIP-Seq(GSE17611)/Homer	+	9.12508
MACS_peak_25748	-36	GGCAGGCCTCCACAGGCCCC	p63(p53)/Keratinocyte-p63-ChIP-Seq(GSE17611)/Homer	-	8.65841
MACS_peak_25741	-34	CTGGCAGGTTGAAACAGGAA	p63(p53)/Keratinocyte-p63-ChIP-Seq(GSE17611)/Homer	+	7.49923
MACS_peak_25741	-13	GGCAGGTTGAAACAGGAAAC	p63(p53)/Keratinocyte-p63-ChIP-Seq(GSE17611)/Homer	-	7.86688
MACS_peak_25739	-139	CGCACATGCAGGCACATGCA	p63(p53)/Keratinocyte-p63-ChIP-Seq(GSE17611)/Homer	+	8.74771
MACS_peak_25739	-118	CACATGCAGGCACATGCACA	p63(p53)/Keratinocyte-p63-ChIP-Seq(GSE17611)/Homer	-	9.37897
MACS_peak_25725	-19	TAAACATGCCTGGACAAGGG	p63(p53)/Keratinocyte-p63-ChIP-Seq(GSE17611)/Homer	+	7.57015
MACS_peak_25725	2	AACATGCCTGGACAAGGGCA	p63(p53)/Keratinocyte-p63-ChIP-Seq(GSE17611)/Homer	-	7.87181
MACS_peak_25717	32	CTGACCAGTCCAGGCAGGTT	p63(p53)/Keratinocyte-p63-ChIP-Seq(GSE17611)/Homer	+	9.34356
MACS_peak_25717	53	GACCAGTCCAGGCAGGTTTG	p63(p53)/Keratinocyte-p63-ChIP-Seq(GSE17611)/Homer	-	9.49027
MACS_peak_25708	67	TAGACAGGCTCAGGCATGCC	p63(p53)/Keratinocyte-p63-ChIP-Seq(GSE17611)/Homer	+	12.2869
MACS_peak_25708	88	GACAGGCTCAGGCATGCCAG	p63(p53)/Keratinocyte-p63-ChIP-Seq(GSE17611)/Homer	-	11.7131
MACS_peak_25699	7	GAAGCAGGCAGGGACAGGCC	p63(p53)/Keratinocyte-p63-ChIP-Seq(GSE17611)/Homer	+	9.07449
MACS_peak_25699	28	AGCAGGCAGGGACAGGCCTT	p63(p53)/Keratinocyte-p63-ChIP-Seq(GSE17611)/Homer	-	9.91613
MACS_peak_25687	-82	AGAGCAGGACAAGACCTGCC	p63(p53)/Keratinocyte-p63-ChIP-Seq(GSE17611)/Homer	+	9.68065
MACS_peak_25687	-61	GCTGCAAGACGTGACATGAC	p63(p53)/Keratinocyte-p63-ChIP-Seq(GSE17611)/Homer	+	8.53821
MACS_peak_25687	-40	TGCAAGACGTGACATGACAG	p63(p53)/Keratinocyte-p63-ChIP-Seq(GSE17611)/Homer	-	8.67438
MACS_peak_25687	-61	AGCAGGACAAGACCTGCCTG	p63(p53)/Keratinocyte-p63-ChIP-Seq(GSE17611)/Homer	-	9.5124
MACS_peak_25642	43	GGCACACGTCTCAGCATGCC	p63(p53)/Keratinocyte-p63-ChIP-Seq(GSE17611)/Homer	+	8.37036
MACS_peak_25638	15	ACAACAAATCCCGGCATGCC	p63(p53)/Keratinocyte-p63-ChIP-Seq(GSE17611)/Homer	+	7.42647
MACS_peak_25637	32	AAGGCTTGCCAGTACCTGTC	p63(p53)/Keratinocyte-p63-ChIP-Seq(GSE17611)/Homer	+	9.1538
MACS_peak_25637	53	GGCTTGCCAGTACCTGTCAC	p63(p53)/Keratinocyte-p63-ChIP-Seq(GSE17611)/Homer	-	8.87461
MACS_peak_25624	-74	TAAACATGTCAAAGCATCCA	p63(p53)/Keratinocyte-p63-ChIP-Seq(GSE17611)/Homer	+	7.03297
MACS_peak_25623	-84	GAAGCATGTAGAAACATGAG	p63(p53)/Keratinocyte-p63-ChIP-Seq(GSE17611)/Homer	+	8.84049
MACS_peak_25623	-63	AGCATGTAGAAACATGAGGA	p63(p53)/Keratinocyte-p63-ChIP-Seq(GSE17611)/Homer	-	9.20684
MACS_peak_25622	79	GCCTCAAGTCATGGCCTGCC	p63(p53)/Keratinocyte-p63-ChIP-Seq(GSE17611)/Homer	+	8.28984
MACS_peak_25622	100	CTCAAGTCATGGCCTGCCCC	p63(p53)/Keratinocyte-p63-ChIP-Seq(GSE17611)/Homer	-	7.91529
MACS_peak_25616	-67	TGGGCATGCATAGACATGCG	p63(p53)/Keratinocyte-p63-ChIP-Seq(GSE17611)/Homer	+	11.2661
MACS_peak_25616	-46	GGCATGCATAGACATGCGAC	p63(p53)/Keratinocyte-p63-ChIP-Seq(GSE17611)/Homer	-	11.3755
MACS_peak_25607	-11	AACACAGGTTTGAACTTGGC	p63(p53)/Keratinocyte-p63-ChIP-Seq(GSE17611)/Homer	+	7.75466
MACS_peak_25607	10	AACACAGGTTTGAACTTGAC	p63(p53)/Keratinocyte-p63-ChIP-Seq(GSE17611)/Homer	+	9.06019
MACS_peak_25607	31	CACAGGTTTGAACTTGACTA	p63(p53)/Keratinocyte-p63-ChIP-Seq(GSE17611)/Homer	-	9.03024
MACS_peak_25607	10	CACAGGTTTGAACTTGGCTA	p63(p53)/Keratinocyte-p63-ChIP-Seq(GSE17611)/Homer	-	7.76859
MACS_peak_25602	26	CCTTCATGTCCAGTCATGCA	p63(p53)/Keratinocyte-p63-ChIP-Seq(GSE17611)/Homer	+	10.2909
MACS_peak_25602	47	TTCATGTCCAGTCATGCAGG	p63(p53)/Keratinocyte-p63-ChIP-Seq(GSE17611)/Homer	-	10.0339
MACS_peak_25600	75	GCAGCATGCTCAGGCATGAA	p63(p53)/Keratinocyte-p63-ChIP-Seq(GSE17611)/Homer	+	10.7981
MACS_peak_25600	96	AGCATGCTCAGGCATGAATG	p63(p53)/Keratinocyte-p63-ChIP-Seq(GSE17611)/Homer	-	11.56
MACS_peak_25597	-8	TTTACAAGCTGAGACAAGCA	p63(p53)/Keratinocyte-p63-ChIP-Seq(GSE17611)/Homer	+	9.11517
MACS_peak_25597	13	TACAAGCTGAGACAAGCACC	p63(p53)/Keratinocyte-p63-ChIP-Seq(GSE17611)/Homer	-	9.65868
MACS_peak_25596	112	AGGACAAGCCTGTACTTGAT	p63(p53)/Keratinocyte-p63-ChIP-Seq(GSE17611)/Homer	+	10.2302
MACS_peak_25596	133	GACAAGCCTGTACTTGATTC	p63(p53)/Keratinocyte-p63-ChIP-Seq(GSE17611)/Homer	-	10.3339
MACS_peak_25593	-2	TCCCTGTAGGAACTTGCTCT	p63(p53)/Keratinocyte-p63-ChIP-Seq(GSE17611)/Homer	-	7.15005
MACS_peak_25583	-89	CTGGCCTGTCTGGACTTGAA	p63(p53)/Keratinocyte-p63-ChIP-Seq(GSE17611)/Homer	+	9.52003
MACS_peak_25583	-68	GGCCTGTCTGGACTTGAAGC	p63(p53)/Keratinocyte-p63-ChIP-Seq(GSE17611)/Homer	-	10.1485
MACS_peak_25565	2	GTGACATGTCCACACTGGCT	p63(p53)/Keratinocyte-p63-ChIP-Seq(GSE17611)/Homer	+	9.36313
MACS_peak_25565	126	ACCTCTGGTCCAGGCTTGCT	p63(p53)/Keratinocyte-p63-ChIP-Seq(GSE17611)/Homer	+	7.2976
MACS_peak_25565	147	CTCTGGTCCAGGCTTGCTGA	p63(p53)/Keratinocyte-p63-ChIP-Seq(GSE17611)/Homer	-	7.02433
MACS_peak_25565	23	GACATGTCCACACTGGCTGA	p63(p53)/Keratinocyte-p63-ChIP-Seq(GSE17611)/Homer	-	9.7119
MACS_peak_25561	-118	AGGGCAGGCCCAGGCTTGCT	p63(p53)/Keratinocyte-p63-ChIP-Seq(GSE17611)/Homer	+	12.011
MACS_peak_25561	-97	GGCAGGCCCAGGCTTGCTGC	p63(p53)/Keratinocyte-p63-ChIP-Seq(GSE17611)/Homer	-	11.5946
MACS_peak_25554	-62	TGCACATGCTGTTTCTTGCT	p63(p53)/Keratinocyte-p63-ChIP-Seq(GSE17611)/Homer	+	7.19771
MACS_peak_25554	-41	CACATGCTGTTTCTTGCTTC	p63(p53)/Keratinocyte-p63-ChIP-Seq(GSE17611)/Homer	-	7.57356
MACS_peak_25538	118	TTCATGTTAGGACTGGTGGC	p63(p53)/Keratinocyte-p63-ChIP-Seq(GSE17611)/Homer	-	7.66993
MACS_peak_25530	-52	GGGACAGGTTGGGGCCAGTC	p63(p53)/Keratinocyte-p63-ChIP-Seq(GSE17611)/Homer	+	8.39905
MACS_peak_25530	-31	GACAGGTTGGGGCCAGTCTG	p63(p53)/Keratinocyte-p63-ChIP-Seq(GSE17611)/Homer	-	9.03603
MACS_peak_25505	-20	ATTGCAGGTCAGGGCATGAT	p63(p53)/Keratinocyte-p63-ChIP-Seq(GSE17611)/Homer	+	9.9648
MACS_peak_25505	1	TGCAGGTCAGGGCATGATAT	p63(p53)/Keratinocyte-p63-ChIP-Seq(GSE17611)/Homer	-	10.0508
MACS_peak_25493	-28	TGGGCAGGTTGTTGCCTGAC	p63(p53)/Keratinocyte-p63-ChIP-Seq(GSE17611)/Homer	+	7.65525
MACS_peak_25493	-7	GGCAGGTTGTTGCCTGACTT	p63(p53)/Keratinocyte-p63-ChIP-Seq(GSE17611)/Homer	-	8.10052
MACS_peak_25486	-81	TAAACCAGCAGTGACCTGCT	p63(p53)/Keratinocyte-p63-ChIP-Seq(GSE17611)/Homer	+	7.73295
MACS_peak_25486	-60	AACCAGCAGTGACCTGCTTC	p63(p53)/Keratinocyte-p63-ChIP-Seq(GSE17611)/Homer	-	8.11446
MACS_peak_25483	-40	TGGGCAAGCCCAGCCATGTA	p63(p53)/Keratinocyte-p63-ChIP-Seq(GSE17611)/Homer	+	9.01959
MACS_peak_25483	-19	GGCAAGCCCAGCCATGTAAT	p63(p53)/Keratinocyte-p63-ChIP-Seq(GSE17611)/Homer	-	8.6253
MACS_peak_25480	-48	TGGGCATGTTTGGGCTGGTC	p63(p53)/Keratinocyte-p63-ChIP-Seq(GSE17611)/Homer	+	10.9454
MACS_peak_25480	-27	GGCATGTTTGGGCTGGTCCC	p63(p53)/Keratinocyte-p63-ChIP-Seq(GSE17611)/Homer	-	11.3953
MACS_peak_25477	82	CACACATGCATATACATGAC	p63(p53)/Keratinocyte-p63-ChIP-Seq(GSE17611)/Homer	+	9.26569
MACS_peak_25477	118	CATGCATGTACATACACGTG	p63(p53)/Keratinocyte-p63-ChIP-Seq(GSE17611)/Homer	+	7.62017
MACS_peak_25477	139	TGCATGTACATACACGTGTG	p63(p53)/Keratinocyte-p63-ChIP-Seq(GSE17611)/Homer	-	7.65219
MACS_peak_25477	103	CACATGCATATACATGACCC	p63(p53)/Keratinocyte-p63-ChIP-Seq(GSE17611)/Homer	-	8.85866
MACS_peak_25458	-25	ACAACATGTGGACACATGAA	p63(p53)/Keratinocyte-p63-ChIP-Seq(GSE17611)/Homer	+	7.70701
MACS_peak_25458	-4	AACATGTGGACACATGAAAC	p63(p53)/Keratinocyte-p63-ChIP-Seq(GSE17611)/Homer	-	7.80046
MACS_peak_25457	115	CCGACATGCTGAGGCAAGCC	p63(p53)/Keratinocyte-p63-ChIP-Seq(GSE17611)/Homer	+	10.1176
MACS_peak_25457	136	GACATGCTGAGGCAAGCCTC	p63(p53)/Keratinocyte-p63-ChIP-Seq(GSE17611)/Homer	-	10.6699
MACS_peak_25449	-111	GACAAGTTGTACCTTGCCCT	p63(p53)/Keratinocyte-p63-ChIP-Seq(GSE17611)/Homer	-	7.15905
MACS_peak_25437	123	CAGGCAGGTCTGTACCTGCT	p63(p53)/Keratinocyte-p63-ChIP-Seq(GSE17611)/Homer	+	11.0209
MACS_peak_25437	144	GGCAGGTCTGTACCTGCTTA	p63(p53)/Keratinocyte-p63-ChIP-Seq(GSE17611)/Homer	-	11.0825
MACS_peak_25434	30	GGGACAGGTCTGTGCTTGGC	p63(p53)/Keratinocyte-p63-ChIP-Seq(GSE17611)/Homer	+	8.54973
MACS_peak_25434	51	GACAGGTCTGTGCTTGGCAT	p63(p53)/Keratinocyte-p63-ChIP-Seq(GSE17611)/Homer	-	8.27665
MACS_peak_25429	29	CTTACCAGTTCCTTCTTGTC	p63(p53)/Keratinocyte-p63-ChIP-Seq(GSE17611)/Homer	+	7.1025
MACS_peak_25429	50	TACCAGTTCCTTCTTGTCTA	p63(p53)/Keratinocyte-p63-ChIP-Seq(GSE17611)/Homer	-	6.99256
MACS_peak_25422	126	GTAGCCAGTCTTGACTTGTT	p63(p53)/Keratinocyte-p63-ChIP-Seq(GSE17611)/Homer	+	9.6086
MACS_peak_25422	147	AGCCAGTCTTGACTTGTTCC	p63(p53)/Keratinocyte-p63-ChIP-Seq(GSE17611)/Homer	-	10.2239
MACS_peak_25394	-46	AGTTCCAGTCTTAGCATGAC	p63(p53)/Keratinocyte-p63-ChIP-Seq(GSE17611)/Homer	+	7.85634
MACS_peak_25375	-142	GTACCAGGACCAGGCATGCT	p63(p53)/Keratinocyte-p63-ChIP-Seq(GSE17611)/Homer	+	7.8028
MACS_peak_25375	-121	ACCAGGACCAGGCATGCTGT	p63(p53)/Keratinocyte-p63-ChIP-Seq(GSE17611)/Homer	-	7.52931
MACS_peak_25366	102	TGAGCATGCCTGCTCATGTT	p63(p53)/Keratinocyte-p63-ChIP-Seq(GSE17611)/Homer	+	9.84513
MACS_peak_25366	123	AGCATGCCTGCTCATGTTTA	p63(p53)/Keratinocyte-p63-ChIP-Seq(GSE17611)/Homer	-	10.3675
MACS_peak_25365	-49	AGGGCCAGCCTGGACTTGCA	p63(p53)/Keratinocyte-p63-ChIP-Seq(GSE17611)/Homer	+	10.7559
MACS_peak_25365	-28	GGCCAGCCTGGACTTGCAGG	p63(p53)/Keratinocyte-p63-ChIP-Seq(GSE17611)/Homer	-	10.8517
MACS_peak_25363	-99	GTGTCAGGTCCCTGCAGGCC	p63(p53)/Keratinocyte-p63-ChIP-Seq(GSE17611)/Homer	+	8.24024
MACS_peak_25363	-78	GTCAGGTCCCTGCAGGCCTC	p63(p53)/Keratinocyte-p63-ChIP-Seq(GSE17611)/Homer	-	7.66642
MACS_peak_25361	54	TGCCTGCAGGAGCACGCCTT	p63(p53)/Keratinocyte-p63-ChIP-Seq(GSE17611)/Homer	-	7.00119
MACS_peak_25324	-48	CAGACAAGTCTGAACAGGTG	p63(p53)/Keratinocyte-p63-ChIP-Seq(GSE17611)/Homer	+	10.0976
MACS_peak_25324	-27	GACAAGTCTGAACAGGTGTG	p63(p53)/Keratinocyte-p63-ChIP-Seq(GSE17611)/Homer	-	10.1272
MACS_peak_25321	-71	GCCAGGCTGGCACATGCTGT	p63(p53)/Keratinocyte-p63-ChIP-Seq(GSE17611)/Homer	-	7.52187
MACS_peak_25319	51	GGACCCAGCCCCGGCATGTT	p63(p53)/Keratinocyte-p63-ChIP-Seq(GSE17611)/Homer	+	8.03089
MACS_peak_25319	86	TTAACCTGCGTCCACATGTA	p63(p53)/Keratinocyte-p63-ChIP-Seq(GSE17611)/Homer	+	7.1338
MACS_peak_25319	107	AACCTGCGTCCACATGTAGT	p63(p53)/Keratinocyte-p63-ChIP-Seq(GSE17611)/Homer	-	7.0808
MACS_peak_25319	72	ACCCAGCCCCGGCATGTTCA	p63(p53)/Keratinocyte-p63-ChIP-Seq(GSE17611)/Homer	-	7.38459
MACS_peak_25289	-74	AATGCTGGCCCGTACCTGTT	p63(p53)/Keratinocyte-p63-ChIP-Seq(GSE17611)/Homer	+	8.36714
MACS_peak_25289	-53	TGCTGGCCCGTACCTGTTGT	p63(p53)/Keratinocyte-p63-ChIP-Seq(GSE17611)/Homer	-	8.14636
MACS_peak_25281	-57	AGCTGGTAATGGCTTGTAGT	p63(p53)/Keratinocyte-p63-ChIP-Seq(GSE17611)/Homer	-	7.45719
MACS_peak_25278	-89	CACGCAGGTTGGGGCAGGCT	p63(p53)/Keratinocyte-p63-ChIP-Seq(GSE17611)/Homer	+	8.58483
MACS_peak_25278	-68	CGCAGGTTGGGGCAGGCTCT	p63(p53)/Keratinocyte-p63-ChIP-Seq(GSE17611)/Homer	-	8.92415
MACS_peak_25266	116	TCAGCCTGTCTGGACAGGTC	p63(p53)/Keratinocyte-p63-ChIP-Seq(GSE17611)/Homer	+	10.048
MACS_peak_25266	137	AGCCTGTCTGGACAGGTCCC	p63(p53)/Keratinocyte-p63-ChIP-Seq(GSE17611)/Homer	-	10.4097
MACS_peak_25257	-51	CATTCTTGTTGTAACCTGTC	p63(p53)/Keratinocyte-p63-ChIP-Seq(GSE17611)/Homer	+	7.07377
MACS_peak_25257	-30	TTCTTGTTGTAACCTGTCTC	p63(p53)/Keratinocyte-p63-ChIP-Seq(GSE17611)/Homer	-	7.39649
MACS_peak_25253	120	ACCTCAGGTGCCAGCATGTA	p63(p53)/Keratinocyte-p63-ChIP-Seq(GSE17611)/Homer	+	7.40986
MACS_peak_25240	14	TCAGCAGGTTTGTACCTGCA	p63(p53)/Keratinocyte-p63-ChIP-Seq(GSE17611)/Homer	+	9.73027
MACS_peak_25240	35	AGCAGGTTTGTACCTGCAAA	p63(p53)/Keratinocyte-p63-ChIP-Seq(GSE17611)/Homer	-	9.81688
MACS_peak_25234	-114	TAAGCAAGTCAAGACATGCA	p63(p53)/Keratinocyte-p63-ChIP-Seq(GSE17611)/Homer	+	12.7253
MACS_peak_25234	-93	AGCAAGTCAAGACATGCAAT	p63(p53)/Keratinocyte-p63-ChIP-Seq(GSE17611)/Homer	-	12.0062
MACS_peak_25219	-61	AGCACATGTCTGTACAAGAG	p63(p53)/Keratinocyte-p63-ChIP-Seq(GSE17611)/Homer	+	7.27177
MACS_peak_25219	-40	CACATGTCTGTACAAGAGCT	p63(p53)/Keratinocyte-p63-ChIP-Seq(GSE17611)/Homer	-	7.00361
MACS_peak_25206	47	GCAGCCTGACAGGACTTGTC	p63(p53)/Keratinocyte-p63-ChIP-Seq(GSE17611)/Homer	+	8.70417
MACS_peak_25206	68	AGCCTGACAGGACTTGTCCC	p63(p53)/Keratinocyte-p63-ChIP-Seq(GSE17611)/Homer	-	9.39633
MACS_peak_25203	90	AACTGGAATGGACATGACCT	p63(p53)/Keratinocyte-p63-ChIP-Seq(GSE17611)/Homer	-	7.0159
MACS_peak_25195	-79	TAAGCAAGTTCATTCAAGAT	p63(p53)/Keratinocyte-p63-ChIP-Seq(GSE17611)/Homer	+	7.00966
MACS_peak_25194	121	TGATCATGTTCATACCGGCC	p63(p53)/Keratinocyte-p63-ChIP-Seq(GSE17611)/Homer	+	8.60741
MACS_peak_25194	142	ATCATGTTCATACCGGCCCA	p63(p53)/Keratinocyte-p63-ChIP-Seq(GSE17611)/Homer	-	8.20726
MACS_peak_25187	115	CTTGCAGGCCATGGCAGGAA	p63(p53)/Keratinocyte-p63-ChIP-Seq(GSE17611)/Homer	+	7.13012
MACS_peak_25187	136	TGCAGGCCATGGCAGGAACC	p63(p53)/Keratinocyte-p63-ChIP-Seq(GSE17611)/Homer	-	7.47399
MACS_peak_25183	99	TGAGCTTGTTTCTACTTGTG	p63(p53)/Keratinocyte-p63-ChIP-Seq(GSE17611)/Homer	+	7.83882
MACS_peak_25183	120	AGCTTGTTTCTACTTGTGGG	p63(p53)/Keratinocyte-p63-ChIP-Seq(GSE17611)/Homer	-	7.87838
MACS_peak_25178	-35	TAAACAAGTCTATTCTTGAA	p63(p53)/Keratinocyte-p63-ChIP-Seq(GSE17611)/Homer	+	8.52479
MACS_peak_25178	-14	AACAAGTCTATTCTTGAATA	p63(p53)/Keratinocyte-p63-ChIP-Seq(GSE17611)/Homer	-	8.33171
MACS_peak_25172	-74	TGGGCAAGGCCAGGCAAGCA	p63(p53)/Keratinocyte-p63-ChIP-Seq(GSE17611)/Homer	+	7.46241
MACS_peak_25170	-17	ACCTCAAGTTGGGACAAGCA	p63(p53)/Keratinocyte-p63-ChIP-Seq(GSE17611)/Homer	+	7.37172
MACS_peak_25170	4	CTCAAGTTGGGACAAGCAGT	p63(p53)/Keratinocyte-p63-ChIP-Seq(GSE17611)/Homer	-	7.40591
MACS_peak_25169	-35	TAAGCTTGCAGGGACATGCA	p63(p53)/Keratinocyte-p63-ChIP-Seq(GSE17611)/Homer	+	9.45545
MACS_peak_25169	-14	AGCTTGCAGGGACATGCATG	p63(p53)/Keratinocyte-p63-ChIP-Seq(GSE17611)/Homer	-	10.603
MACS_peak_25147	-48	CTGTCCTGTTGAGACTTGTG	p63(p53)/Keratinocyte-p63-ChIP-Seq(GSE17611)/Homer	+	7.05938
MACS_peak_25147	-27	GTCCTGTTGAGACTTGTGCC	p63(p53)/Keratinocyte-p63-ChIP-Seq(GSE17611)/Homer	-	8.55981
MACS_peak_25127	-24	TGAGCATGTTAGAACCAGCT	p63(p53)/Keratinocyte-p63-ChIP-Seq(GSE17611)/Homer	+	9.28748
MACS_peak_25127	-3	AGCATGTTAGAACCAGCTGA	p63(p53)/Keratinocyte-p63-ChIP-Seq(GSE17611)/Homer	-	8.90871
MACS_peak_25124	107	AGTTCATGTTGGGGCAAGAT	p63(p53)/Keratinocyte-p63-ChIP-Seq(GSE17611)/Homer	+	7.51504
MACS_peak_25124	128	TTCATGTTGGGGCAAGATGT	p63(p53)/Keratinocyte-p63-ChIP-Seq(GSE17611)/Homer	-	7.5738
MACS_peak_25120	-6	TGTTCAGGCAGTAACATGTC	p63(p53)/Keratinocyte-p63-ChIP-Seq(GSE17611)/Homer	+	8.32377
MACS_peak_25120	15	TTCAGGCAGTAACATGTCAT	p63(p53)/Keratinocyte-p63-ChIP-Seq(GSE17611)/Homer	-	8.15048
MACS_peak_25106	-1	TGGGCAAGCCCTAACATATT	p63(p53)/Keratinocyte-p63-ChIP-Seq(GSE17611)/Homer	+	7.19624
MACS_peak_25091	88	TCTGCAGGTTCGTACCTGCA	p63(p53)/Keratinocyte-p63-ChIP-Seq(GSE17611)/Homer	+	9.80723
MACS_peak_25091	109	TGCAGGTTCGTACCTGCACC	p63(p53)/Keratinocyte-p63-ChIP-Seq(GSE17611)/Homer	-	10.0566
MACS_peak_25090	87	GCCTCAGGTTCAGACCTGTT	p63(p53)/Keratinocyte-p63-ChIP-Seq(GSE17611)/Homer	+	8.24186
MACS_peak_25090	108	CTCAGGTTCAGACCTGTTTA	p63(p53)/Keratinocyte-p63-ChIP-Seq(GSE17611)/Homer	-	8.65223
MACS_peak_25084	-32	GGTACAGGTATCAACATGCA	p63(p53)/Keratinocyte-p63-ChIP-Seq(GSE17611)/Homer	+	10.5302
MACS_peak_25084	-11	TACAGGTATCAACATGCATG	p63(p53)/Keratinocyte-p63-ChIP-Seq(GSE17611)/Homer	-	10.2245
MACS_peak_25082	-120	CAGACAGGCTCAGACATGCA	p63(p53)/Keratinocyte-p63-ChIP-Seq(GSE17611)/Homer	+	12.0959
MACS_peak_25082	-99	GACAGGCTCAGACATGCAAG	p63(p53)/Keratinocyte-p63-ChIP-Seq(GSE17611)/Homer	-	11.7763
MACS_peak_25071	75	AGTACATGTTCAGACAGGAA	p63(p53)/Keratinocyte-p63-ChIP-Seq(GSE17611)/Homer	+	9.93578
MACS_peak_25071	96	TACATGTTCAGACAGGAAAT	p63(p53)/Keratinocyte-p63-ChIP-Seq(GSE17611)/Homer	-	9.52217
MACS_peak_25065	72	AAGTCAAGACTGTACCTGTA	p63(p53)/Keratinocyte-p63-ChIP-Seq(GSE17611)/Homer	+	8.30499
MACS_peak_25065	93	GTCAAGACTGTACCTGTAGA	p63(p53)/Keratinocyte-p63-ChIP-Seq(GSE17611)/Homer	-	7.72075
MACS_peak_25051	-130	GGGGCAAGTTTAAACCTGTA	p63(p53)/Keratinocyte-p63-ChIP-Seq(GSE17611)/Homer	+	11.1348
MACS_peak_25051	-109	GGCAAGTTTAAACCTGTATT	p63(p53)/Keratinocyte-p63-ChIP-Seq(GSE17611)/Homer	-	11.4341
MACS_peak_25038	103	CTGACAGGTTCCTGCTTGCT	p63(p53)/Keratinocyte-p63-ChIP-Seq(GSE17611)/Homer	+	9.94586
MACS_peak_25038	124	GACAGGTTCCTGCTTGCTGG	p63(p53)/Keratinocyte-p63-ChIP-Seq(GSE17611)/Homer	-	9.61745
MACS_peak_25033	15	CAAACTTGTCTTAGCAAGTC	p63(p53)/Keratinocyte-p63-ChIP-Seq(GSE17611)/Homer	+	8.76833
MACS_peak_25033	36	AACTTGTCTTAGCAAGTCAG	p63(p53)/Keratinocyte-p63-ChIP-Seq(GSE17611)/Homer	-	7.73342
MACS_peak_25029	-75	GAAACAAGCATAAACAAGTA	p63(p53)/Keratinocyte-p63-ChIP-Seq(GSE17611)/Homer	+	9.28931
MACS_peak_25029	-54	AACAAGCATAAACAAGTACC	p63(p53)/Keratinocyte-p63-ChIP-Seq(GSE17611)/Homer	-	8.92283
MACS_peak_25027	13	ATTGCATGCTTTCTCTTGTT	p63(p53)/Keratinocyte-p63-ChIP-Seq(GSE17611)/Homer	+	7.45014
MACS_peak_25027	34	TGCATGCTTTCTCTTGTTTC	p63(p53)/Keratinocyte-p63-ChIP-Seq(GSE17611)/Homer	-	8.58496
MACS_peak_25023	34	AAGACTGGCCTGCACAAGTC	p63(p53)/Keratinocyte-p63-ChIP-Seq(GSE17611)/Homer	+	7.01287
MACS_peak_25023	55	GACTGGCCTGCACAAGTCTA	p63(p53)/Keratinocyte-p63-ChIP-Seq(GSE17611)/Homer	-	7.27048
MACS_peak_25019	24	TGTGCAAGATTCAGCATGTA	p63(p53)/Keratinocyte-p63-ChIP-Seq(GSE17611)/Homer	+	9.81602
MACS_peak_25019	45	TGCAAGATTCAGCATGTATT	p63(p53)/Keratinocyte-p63-ChIP-Seq(GSE17611)/Homer	-	9.26351
MACS_peak_24991	98	CTGGCCTGCCTGGGCATGTC	p63(p53)/Keratinocyte-p63-ChIP-Seq(GSE17611)/Homer	+	11.3539
MACS_peak_24991	108	TGGGCATGTCTGAGCCAGAT	p63(p53)/Keratinocyte-p63-ChIP-Seq(GSE17611)/Homer	+	8.96723
MACS_peak_24991	129	GGCATGTCTGAGCCAGATGT	p63(p53)/Keratinocyte-p63-ChIP-Seq(GSE17611)/Homer	-	8.52243
MACS_peak_24991	119	GGCCTGCCTGGGCATGTCTG	p63(p53)/Keratinocyte-p63-ChIP-Seq(GSE17611)/Homer	-	12.1762
MACS_peak_24985	24	CAGACAAGTCCTCACAAGCT	p63(p53)/Keratinocyte-p63-ChIP-Seq(GSE17611)/Homer	+	9.48279
MACS_peak_24985	45	GACAAGTCCTCACAAGCTAG	p63(p53)/Keratinocyte-p63-ChIP-Seq(GSE17611)/Homer	-	8.4615
MACS_peak_24978	130	GTCTCATGTCAAGGCATGCT	p63(p53)/Keratinocyte-p63-ChIP-Seq(GSE17611)/Homer	+	10.0065
MACS_peak_24955	-50	AGTTCATGCCCTGGCTTGTC	p63(p53)/Keratinocyte-p63-ChIP-Seq(GSE17611)/Homer	+	10.9432
MACS_peak_24955	-29	TTCATGCCCTGGCTTGTCTT	p63(p53)/Keratinocyte-p63-ChIP-Seq(GSE17611)/Homer	-	10.8785
MACS_peak_24942	-2	GAAGCTTGTAAGGACATGCT	p63(p53)/Keratinocyte-p63-ChIP-Seq(GSE17611)/Homer	+	9.85379
MACS_peak_24942	19	AGCTTGTAAGGACATGCTTG	p63(p53)/Keratinocyte-p63-ChIP-Seq(GSE17611)/Homer	-	10.6379
MACS_peak_24919	62	TTGGCCTGCTGTTGCCTGTA	p63(p53)/Keratinocyte-p63-ChIP-Seq(GSE17611)/Homer	+	7.0176
MACS_peak_24919	83	GGCCTGCTGTTGCCTGTAAA	p63(p53)/Keratinocyte-p63-ChIP-Seq(GSE17611)/Homer	-	7.72284
MACS_peak_24913	-63	CAGACCTGAGTGGACATGTA	p63(p53)/Keratinocyte-p63-ChIP-Seq(GSE17611)/Homer	+	8.50627
MACS_peak_24913	-42	GACCTGAGTGGACATGTACA	p63(p53)/Keratinocyte-p63-ChIP-Seq(GSE17611)/Homer	-	8.71684
MACS_peak_24909	-102	AAAACAGGCAGGAGCAGGCA	p63(p53)/Keratinocyte-p63-ChIP-Seq(GSE17611)/Homer	+	8.25358
MACS_peak_24909	-98	CAGGCAGGAGCAGGCAAGTC	p63(p53)/Keratinocyte-p63-ChIP-Seq(GSE17611)/Homer	+	7.80333
MACS_peak_24909	-81	AACAGGCAGGAGCAGGCAAG	p63(p53)/Keratinocyte-p63-ChIP-Seq(GSE17611)/Homer	-	8.05969
MACS_peak_24907	-143	TTTACAAGTGGATGCCTGCA	p63(p53)/Keratinocyte-p63-ChIP-Seq(GSE17611)/Homer	+	8.07881
MACS_peak_24907	-122	TACAAGTGGATGCCTGCAAC	p63(p53)/Keratinocyte-p63-ChIP-Seq(GSE17611)/Homer	-	7.62601
MACS_peak_24905	-150	TATTCCTGTCTGAGCTGGCA	p63(p53)/Keratinocyte-p63-ChIP-Seq(GSE17611)/Homer	+	7.58995
MACS_peak_24905	-129	TTCCTGTCTGAGCTGGCATT	p63(p53)/Keratinocyte-p63-ChIP-Seq(GSE17611)/Homer	-	7.53377
MACS_peak_24903	-87	CCTACATGTCCAAACAGGCC	p63(p53)/Keratinocyte-p63-ChIP-Seq(GSE17611)/Homer	+	11.6754
MACS_peak_24903	-66	TACATGTCCAAACAGGCCCA	p63(p53)/Keratinocyte-p63-ChIP-Seq(GSE17611)/Homer	-	11.3244
MACS_peak_24809	56	GCTGCGTGTCTGAGCTGGTC	p63(p53)/Keratinocyte-p63-ChIP-Seq(GSE17611)/Homer	+	7.42553
MACS_peak_24809	77	TGCGTGTCTGAGCTGGTCCG	p63(p53)/Keratinocyte-p63-ChIP-Seq(GSE17611)/Homer	-	7.96824
MACS_peak_24802	-103	CGTTCAGGTTCTAACTTGTT	p63(p53)/Keratinocyte-p63-ChIP-Seq(GSE17611)/Homer	+	9.19137
MACS_peak_24802	-82	TTCAGGTTCTAACTTGTTGG	p63(p53)/Keratinocyte-p63-ChIP-Seq(GSE17611)/Homer	-	8.79933
MACS_peak_24791	26	GAAACTTGCTGAAACAAGTC	p63(p53)/Keratinocyte-p63-ChIP-Seq(GSE17611)/Homer	+	7.8104
MACS_peak_24791	47	AACTTGCTGAAACAAGTCTA	p63(p53)/Keratinocyte-p63-ChIP-Seq(GSE17611)/Homer	-	8.27598
MACS_peak_24775	-68	CCTGCAGGCCAAGGCAAGCC	p63(p53)/Keratinocyte-p63-ChIP-Seq(GSE17611)/Homer	+	9.57877
MACS_peak_24775	-47	TGCAGGCCAAGGCAAGCCCC	p63(p53)/Keratinocyte-p63-ChIP-Seq(GSE17611)/Homer	-	9.34953
MACS_peak_24774	28	TTGGCAGGTTAGAGCCGGCT	p63(p53)/Keratinocyte-p63-ChIP-Seq(GSE17611)/Homer	+	7.88907
MACS_peak_24774	49	GGCAGGTTAGAGCCGGCTGC	p63(p53)/Keratinocyte-p63-ChIP-Seq(GSE17611)/Homer	-	8.01015
MACS_peak_24770	39	TGGGCATGTCATCTCAGGTA	p63(p53)/Keratinocyte-p63-ChIP-Seq(GSE17611)/Homer	+	7.20712
MACS_peak_24770	60	GGCATGTCATCTCAGGTAGC	p63(p53)/Keratinocyte-p63-ChIP-Seq(GSE17611)/Homer	-	6.98799
MACS_peak_24767	3	CAAACAGGAAATGACTTGCA	p63(p53)/Keratinocyte-p63-ChIP-Seq(GSE17611)/Homer	+	7.95124
MACS_peak_24767	24	AACAGGAAATGACTTGCACT	p63(p53)/Keratinocyte-p63-ChIP-Seq(GSE17611)/Homer	-	8.20091
MACS_peak_24766	110	GCTGCGTGCATGAGCCTGCC	p63(p53)/Keratinocyte-p63-ChIP-Seq(GSE17611)/Homer	+	7.40993
MACS_peak_24766	131	TGCGTGCATGAGCCTGCCTT	p63(p53)/Keratinocyte-p63-ChIP-Seq(GSE17611)/Homer	-	8.16057
MACS_peak_24765	70	TGTACAAGCCTGTGCCTGCC	p63(p53)/Keratinocyte-p63-ChIP-Seq(GSE17611)/Homer	+	11.0417
MACS_peak_24765	74	CAAGCCTGTGCCTGCCTGCC	p63(p53)/Keratinocyte-p63-ChIP-Seq(GSE17611)/Homer	+	8.36542
MACS_peak_24765	91	TACAAGCCTGTGCCTGCCTG	p63(p53)/Keratinocyte-p63-ChIP-Seq(GSE17611)/Homer	-	10.6447
MACS_peak_24763	-23	CAGACAAGCCCGCACCGGCC	p63(p53)/Keratinocyte-p63-ChIP-Seq(GSE17611)/Homer	+	9.15924
MACS_peak_24763	-2	GACAAGCCCGCACCGGCCCG	p63(p53)/Keratinocyte-p63-ChIP-Seq(GSE17611)/Homer	-	9.005
MACS_peak_24748	118	GTGACAAGTAATGACAAGCC	p63(p53)/Keratinocyte-p63-ChIP-Seq(GSE17611)/Homer	+	8.89688
MACS_peak_24748	139	GACAAGTAATGACAAGCCAA	p63(p53)/Keratinocyte-p63-ChIP-Seq(GSE17611)/Homer	-	8.74321
MACS_peak_24735	23	GGGACCTGAGAGAACTTGTC	p63(p53)/Keratinocyte-p63-ChIP-Seq(GSE17611)/Homer	+	7.14478
MACS_peak_24735	44	GACCTGAGAGAACTTGTCCT	p63(p53)/Keratinocyte-p63-ChIP-Seq(GSE17611)/Homer	-	7.39508
MACS_peak_24732	-74	CCTGCCTGTCCCTACCTGCA	p63(p53)/Keratinocyte-p63-ChIP-Seq(GSE17611)/Homer	+	9.30359
MACS_peak_24732	-53	TGCCTGTCCCTACCTGCATG	p63(p53)/Keratinocyte-p63-ChIP-Seq(GSE17611)/Homer	-	9.03474
MACS_peak_24709	-1	CAGGCATGCCCCAGCCTGTG	p63(p53)/Keratinocyte-p63-ChIP-Seq(GSE17611)/Homer	+	10.5387
MACS_peak_24709	20	GGCATGCCCCAGCCTGTGGT	p63(p53)/Keratinocyte-p63-ChIP-Seq(GSE17611)/Homer	-	9.84812
MACS_peak_24695	-18	TCAGCCAGTTAGAGCTAGCT	p63(p53)/Keratinocyte-p63-ChIP-Seq(GSE17611)/Homer	+	6.99906
MACS_peak_24695	3	AGCCAGTTAGAGCTAGCTCT	p63(p53)/Keratinocyte-p63-ChIP-Seq(GSE17611)/Homer	-	7.25092
MACS_peak_24678	130	AAGTCATGTTGCCTCTTGCC	p63(p53)/Keratinocyte-p63-ChIP-Seq(GSE17611)/Homer	+	7.20032
MACS_peak_24615	-89	CCTACCTGCAGTGACTTGTT	p63(p53)/Keratinocyte-p63-ChIP-Seq(GSE17611)/Homer	+	7.94201
MACS_peak_24615	-68	TACCTGCAGTGACTTGTTCC	p63(p53)/Keratinocyte-p63-ChIP-Seq(GSE17611)/Homer	-	9.14452
MACS_peak_24614	-17	AATGCCTGATAGGGCATGTG	p63(p53)/Keratinocyte-p63-ChIP-Seq(GSE17611)/Homer	+	7.50416
MACS_peak_24614	4	TGCCTGATAGGGCATGTGCT	p63(p53)/Keratinocyte-p63-ChIP-Seq(GSE17611)/Homer	-	8.03262
MACS_peak_24613	-5	AACACATGCCCATACATGTA	p63(p53)/Keratinocyte-p63-ChIP-Seq(GSE17611)/Homer	+	11.5159
MACS_peak_24613	16	CACATGCCCATACATGTACT	p63(p53)/Keratinocyte-p63-ChIP-Seq(GSE17611)/Homer	-	10.9761
MACS_peak_24611	14	AGCTGGTTCAAACTGGTTTG	p63(p53)/Keratinocyte-p63-ChIP-Seq(GSE17611)/Homer	-	7.71881
MACS_peak_24583	-94	ACAGCATGCAGGGACAGGAA	p63(p53)/Keratinocyte-p63-ChIP-Seq(GSE17611)/Homer	+	7.98099
MACS_peak_24583	-73	AGCATGCAGGGACAGGAAGT	p63(p53)/Keratinocyte-p63-ChIP-Seq(GSE17611)/Homer	-	8.96451
MACS_peak_24577	-53	CGTGCAGGCCCGAGCCAGAA	p63(p53)/Keratinocyte-p63-ChIP-Seq(GSE17611)/Homer	+	7.4596
MACS_peak_24577	-32	TGCAGGCCCGAGCCAGAACG	p63(p53)/Keratinocyte-p63-ChIP-Seq(GSE17611)/Homer	-	7.09448
MACS_peak_24555	-36	ACCACAAGTTCCGGCTGGCA	p63(p53)/Keratinocyte-p63-ChIP-Seq(GSE17611)/Homer	+	8.54307
MACS_peak_24555	-15	CACAAGTTCCGGCTGGCACT	p63(p53)/Keratinocyte-p63-ChIP-Seq(GSE17611)/Homer	-	8.19048
MACS_peak_24550	-3	TATTCTTGTCCAAACATGTG	p63(p53)/Keratinocyte-p63-ChIP-Seq(GSE17611)/Homer	+	8.72311
MACS_peak_24550	18	TTCTTGTCCAAACATGTGAC	p63(p53)/Keratinocyte-p63-ChIP-Seq(GSE17611)/Homer	-	8.03813
MACS_peak_24534	56	TGATCTAGTCTGGGCTTGAC	p63(p53)/Keratinocyte-p63-ChIP-Seq(GSE17611)/Homer	+	7.93047
MACS_peak_24534	77	ATCTAGTCTGGGCTTGACTC	p63(p53)/Keratinocyte-p63-ChIP-Seq(GSE17611)/Homer	-	7.96547
MACS_peak_24530	-27	AGGGCAAGCACCGGCATGTC	p63(p53)/Keratinocyte-p63-ChIP-Seq(GSE17611)/Homer	+	11.9126
MACS_peak_24530	-6	GGCAAGCACCGGCATGTCTG	p63(p53)/Keratinocyte-p63-ChIP-Seq(GSE17611)/Homer	-	11.5305
MACS_peak_24510	-40	TCTGCAAGCCCAGACAAGGC	p63(p53)/Keratinocyte-p63-ChIP-Seq(GSE17611)/Homer	+	8.39282
MACS_peak_24510	-19	TGCAAGCCCAGACAAGGCCC	p63(p53)/Keratinocyte-p63-ChIP-Seq(GSE17611)/Homer	-	8.14685
MACS_peak_24509	-135	CTCCCATGTCACCACATGCC	p63(p53)/Keratinocyte-p63-ChIP-Seq(GSE17611)/Homer	+	7.30593
MACS_peak_24506	-70	AGAACATGTGTGGTCCTGTC	p63(p53)/Keratinocyte-p63-ChIP-Seq(GSE17611)/Homer	+	9.40031
MACS_peak_24506	-49	AACATGTGTGGTCCTGTCCG	p63(p53)/Keratinocyte-p63-ChIP-Seq(GSE17611)/Homer	-	9.45853
MACS_peak_24462	-134	ATAACCTGTTCAGGCTTGTT	p63(p53)/Keratinocyte-p63-ChIP-Seq(GSE17611)/Homer	+	10.1589
MACS_peak_24462	-113	AACCTGTTCAGGCTTGTTGG	p63(p53)/Keratinocyte-p63-ChIP-Seq(GSE17611)/Homer	-	10.4375
MACS_peak_24423	113	CTATCAAGTATCAACAAGCA	p63(p53)/Keratinocyte-p63-ChIP-Seq(GSE17611)/Homer	+	7.74038
MACS_peak_24377	-56	GACACGGGACCAGGCATGTC	p63(p53)/Keratinocyte-p63-ChIP-Seq(GSE17611)/Homer	+	6.99944
MACS_peak_24374	41	TAAACATGCTTCCACCAGCC	p63(p53)/Keratinocyte-p63-ChIP-Seq(GSE17611)/Homer	+	8.09761
MACS_peak_24374	62	AACATGCTTCCACCAGCCTG	p63(p53)/Keratinocyte-p63-ChIP-Seq(GSE17611)/Homer	-	7.78911
MACS_peak_24365	-34	AAGGCAGGCAGAGACAGGCC	p63(p53)/Keratinocyte-p63-ChIP-Seq(GSE17611)/Homer	+	9.38389
MACS_peak_24365	-13	GGCAGGCAGAGACAGGCCTG	p63(p53)/Keratinocyte-p63-ChIP-Seq(GSE17611)/Homer	-	10.0068
MACS_peak_24355	-76	AGGGCAGGTTGGAACCTGCA	p63(p53)/Keratinocyte-p63-ChIP-Seq(GSE17611)/Homer	+	10.1374
MACS_peak_24355	-55	GGCAGGTTGGAACCTGCAGA	p63(p53)/Keratinocyte-p63-ChIP-Seq(GSE17611)/Homer	-	10.4043
MACS_peak_24332	-37	CAGACAGGTCTGAACATGAT	p63(p53)/Keratinocyte-p63-ChIP-Seq(GSE17611)/Homer	+	11.1334
MACS_peak_24332	-27	TGAACATGATCAGACTTGAA	p63(p53)/Keratinocyte-p63-ChIP-Seq(GSE17611)/Homer	+	9.40592
MACS_peak_24332	-6	AACATGATCAGACTTGAATT	p63(p53)/Keratinocyte-p63-ChIP-Seq(GSE17611)/Homer	-	9.76762
MACS_peak_24332	-16	GACAGGTCTGAACATGATCA	p63(p53)/Keratinocyte-p63-ChIP-Seq(GSE17611)/Homer	-	11.1007
MACS_peak_24317	-58	ACAGCATGTAGGAGCTAGTC	p63(p53)/Keratinocyte-p63-ChIP-Seq(GSE17611)/Homer	+	8.72245
MACS_peak_24317	-37	AGCATGTAGGAGCTAGTCTT	p63(p53)/Keratinocyte-p63-ChIP-Seq(GSE17611)/Homer	-	9.47311
MACS_peak_24302	-137	TGGACATGTATATACATGGG	p63(p53)/Keratinocyte-p63-ChIP-Seq(GSE17611)/Homer	+	7.86247
MACS_peak_24302	-116	GACATGTATATACATGGGAA	p63(p53)/Keratinocyte-p63-ChIP-Seq(GSE17611)/Homer	-	7.79665
MACS_peak_24299	-31	AAGGCCTGCTGGGGCTTGTA	p63(p53)/Keratinocyte-p63-ChIP-Seq(GSE17611)/Homer	+	9.56763
MACS_peak_24299	-10	GGCCTGCTGGGGCTTGTAGT	p63(p53)/Keratinocyte-p63-ChIP-Seq(GSE17611)/Homer	-	10.4181
MACS_peak_24297	38	GAGACCTGTGGGTACATGCC	p63(p53)/Keratinocyte-p63-ChIP-Seq(GSE17611)/Homer	+	9.0421
MACS_peak_24297	59	GACCTGTGGGTACATGCCTG	p63(p53)/Keratinocyte-p63-ChIP-Seq(GSE17611)/Homer	-	9.37907
MACS_peak_24270	121	CGGGCAAGCCCGGTCTGGCC	p63(p53)/Keratinocyte-p63-ChIP-Seq(GSE17611)/Homer	+	9.59879
MACS_peak_24270	142	GGCAAGCCCGGTCTGGCCTC	p63(p53)/Keratinocyte-p63-ChIP-Seq(GSE17611)/Homer	-	9.61862
MACS_peak_24265	-19	CCTGCATGCAGTTGCCTGCT	p63(p53)/Keratinocyte-p63-ChIP-Seq(GSE17611)/Homer	+	8.38484
MACS_peak_24265	2	TGCATGCAGTTGCCTGCTGT	p63(p53)/Keratinocyte-p63-ChIP-Seq(GSE17611)/Homer	-	8.8255
MACS_peak_24262	-66	AAAGCAGGCCCACACCAGCC	p63(p53)/Keratinocyte-p63-ChIP-Seq(GSE17611)/Homer	+	8.29857
MACS_peak_24262	-45	AGCAGGCCCACACCAGCCCA	p63(p53)/Keratinocyte-p63-ChIP-Seq(GSE17611)/Homer	-	7.83739
MACS_peak_24255	-47	TGAACAAGCACAAACAAGAC	p63(p53)/Keratinocyte-p63-ChIP-Seq(GSE17611)/Homer	+	8.655
MACS_peak_24255	-26	AACAAGCACAAACAAGACAC	p63(p53)/Keratinocyte-p63-ChIP-Seq(GSE17611)/Homer	-	7.41255
MACS_peak_24254	105	ACTACAAGTCCCGGCATGCA	p63(p53)/Keratinocyte-p63-ChIP-Seq(GSE17611)/Homer	+	12.4213
MACS_peak_24254	126	TACAAGTCCCGGCATGCACC	p63(p53)/Keratinocyte-p63-ChIP-Seq(GSE17611)/Homer	-	11.6538
MACS_peak_24248	93	TAAGCCAGTCTGGGCTTGTA	p63(p53)/Keratinocyte-p63-ChIP-Seq(GSE17611)/Homer	+	10.5953
MACS_peak_24248	114	AGCCAGTCTGGGCTTGTAAG	p63(p53)/Keratinocyte-p63-ChIP-Seq(GSE17611)/Homer	-	10.2674
MACS_peak_24246	18	CAAGCATGCCTGTGCCAGAC	p63(p53)/Keratinocyte-p63-ChIP-Seq(GSE17611)/Homer	+	8.30974
MACS_peak_24246	39	AGCATGCCTGTGCCAGACGA	p63(p53)/Keratinocyte-p63-ChIP-Seq(GSE17611)/Homer	-	7.59763
MACS_peak_24244	93	TGGACCTGCCCTGGCTGGTG	p63(p53)/Keratinocyte-p63-ChIP-Seq(GSE17611)/Homer	+	7.40802
MACS_peak_24244	114	GACCTGCCCTGGCTGGTGCT	p63(p53)/Keratinocyte-p63-ChIP-Seq(GSE17611)/Homer	-	7.85216
MACS_peak_24240	-22	AATACAGGCTGCAACAAGTA	p63(p53)/Keratinocyte-p63-ChIP-Seq(GSE17611)/Homer	+	8.2098
MACS_peak_24240	-1	TACAGGCTGCAACAAGTAGT	p63(p53)/Keratinocyte-p63-ChIP-Seq(GSE17611)/Homer	-	7.64005
MACS_peak_24213	-33	TAAACTAGATGTGACATGTT	p63(p53)/Keratinocyte-p63-ChIP-Seq(GSE17611)/Homer	+	7.4519
MACS_peak_24213	-12	AACTAGATGTGACATGTTAG	p63(p53)/Keratinocyte-p63-ChIP-Seq(GSE17611)/Homer	-	7.54766
MACS_peak_24192	-95	TACCTGCTGTGGCTGGCAGG	p63(p53)/Keratinocyte-p63-ChIP-Seq(GSE17611)/Homer	-	7.32792
MACS_peak_24170	40	TGAACATGACGTGGCTTGCT	p63(p53)/Keratinocyte-p63-ChIP-Seq(GSE17611)/Homer	+	9.86502
MACS_peak_24170	71	GGCTTGCTGCAGCAAGCTTA	p63(p53)/Keratinocyte-p63-ChIP-Seq(GSE17611)/Homer	-	7.60687
MACS_peak_24170	61	AACATGACGTGGCTTGCTGC	p63(p53)/Keratinocyte-p63-ChIP-Seq(GSE17611)/Homer	-	9.69054
MACS_peak_24164	22	CCTACAAGCTGGTGCATGTT	p63(p53)/Keratinocyte-p63-ChIP-Seq(GSE17611)/Homer	+	10.0355
MACS_peak_24164	43	TACAAGCTGGTGCATGTTCT	p63(p53)/Keratinocyte-p63-ChIP-Seq(GSE17611)/Homer	-	10.7477
MACS_peak_24160	3	TGCACAGGCTGAGGCAGGCA	p63(p53)/Keratinocyte-p63-ChIP-Seq(GSE17611)/Homer	+	8.01447
MACS_peak_24160	24	CACAGGCTGAGGCAGGCAGA	p63(p53)/Keratinocyte-p63-ChIP-Seq(GSE17611)/Homer	-	7.86783
MACS_peak_24153	-20	GTAACCTGTCTAAACATGCC	p63(p53)/Keratinocyte-p63-ChIP-Seq(GSE17611)/Homer	+	11.3093
MACS_peak_24153	-10	TAAACATGCCTAGACATGAG	p63(p53)/Keratinocyte-p63-ChIP-Seq(GSE17611)/Homer	+	10.7728
MACS_peak_24153	11	AACATGCCTAGACATGAGAA	p63(p53)/Keratinocyte-p63-ChIP-Seq(GSE17611)/Homer	-	10.5967
MACS_peak_24153	1	AACCTGTCTAAACATGCCTA	p63(p53)/Keratinocyte-p63-ChIP-Seq(GSE17611)/Homer	-	11.5011
MACS_peak_24149	-30	CATGCATGCGTTAGCCTGCA	p63(p53)/Keratinocyte-p63-ChIP-Seq(GSE17611)/Homer	+	9.40374
MACS_peak_24149	-9	TGCATGCGTTAGCCTGCATA	p63(p53)/Keratinocyte-p63-ChIP-Seq(GSE17611)/Homer	-	9.15675
MACS_peak_24148	12	CATGCATGTATGGGCATGTA	p63(p53)/Keratinocyte-p63-ChIP-Seq(GSE17611)/Homer	+	12.1798
MACS_peak_24148	33	TGCATGTATGGGCATGTATG	p63(p53)/Keratinocyte-p63-ChIP-Seq(GSE17611)/Homer	-	12.5656
MACS_peak_24146	-61	GTTTCCAGTCCGAACATGTT	p63(p53)/Keratinocyte-p63-ChIP-Seq(GSE17611)/Homer	+	9.24531
MACS_peak_24146	-40	TTCCAGTCCGAACATGTTCC	p63(p53)/Keratinocyte-p63-ChIP-Seq(GSE17611)/Homer	-	9.26227
MACS_peak_24125	114	AGTTCATGTCGCCACTTGCA	p63(p53)/Keratinocyte-p63-ChIP-Seq(GSE17611)/Homer	+	8.84535
MACS_peak_24125	135	TTCATGTCGCCACTTGCAGA	p63(p53)/Keratinocyte-p63-ChIP-Seq(GSE17611)/Homer	-	8.58504
MACS_peak_24106	-38	TCAGCAGGCCCAGCCTTGCC	p63(p53)/Keratinocyte-p63-ChIP-Seq(GSE17611)/Homer	+	7.81051
MACS_peak_24106	-17	AGCAGGCCCAGCCTTGCCCA	p63(p53)/Keratinocyte-p63-ChIP-Seq(GSE17611)/Homer	-	8.21675
MACS_peak_24105	33	TGCCTGTCTGCACACGCTCT	p63(p53)/Keratinocyte-p63-ChIP-Seq(GSE17611)/Homer	-	7.47392
MACS_peak_24087	-57	TTACCAGGCCTTGGCCTGTC	p63(p53)/Keratinocyte-p63-ChIP-Seq(GSE17611)/Homer	+	7.59635
MACS_peak_24087	-36	ACCAGGCCTTGGCCTGTCGG	p63(p53)/Keratinocyte-p63-ChIP-Seq(GSE17611)/Homer	-	7.52984
MACS_peak_24077	-106	AGAGCAGGTCTTAACAAGTG	p63(p53)/Keratinocyte-p63-ChIP-Seq(GSE17611)/Homer	+	8.56684
MACS_peak_24077	-85	AGCAGGTCTTAACAAGTGGG	p63(p53)/Keratinocyte-p63-ChIP-Seq(GSE17611)/Homer	-	7.95684
MACS_peak_24061	12	AGGCCAGGTCATGACTTGCC	p63(p53)/Keratinocyte-p63-ChIP-Seq(GSE17611)/Homer	+	8.77891
MACS_peak_24061	33	GCCAGGTCATGACTTGCCTT	p63(p53)/Keratinocyte-p63-ChIP-Seq(GSE17611)/Homer	-	8.83223
MACS_peak_24055	43	CACACATGCATGAACTTGAA	p63(p53)/Keratinocyte-p63-ChIP-Seq(GSE17611)/Homer	+	8.80164
MACS_peak_24055	64	CACATGCATGAACTTGAAGG	p63(p53)/Keratinocyte-p63-ChIP-Seq(GSE17611)/Homer	-	8.71413
MACS_peak_24034	-21	AGATCTAGTCTCAACATGAA	p63(p53)/Keratinocyte-p63-ChIP-Seq(GSE17611)/Homer	+	7.6755
MACS_peak_23999	113	TAAGCATGTAGGGACTTGCT	p63(p53)/Keratinocyte-p63-ChIP-Seq(GSE17611)/Homer	+	11.3954
MACS_peak_23999	134	AGCATGTAGGGACTTGCTTT	p63(p53)/Keratinocyte-p63-ChIP-Seq(GSE17611)/Homer	-	12.4248
MACS_peak_23990	70	TTAGCAAGCCCAAGCAAGTT	p63(p53)/Keratinocyte-p63-ChIP-Seq(GSE17611)/Homer	+	10.2025
MACS_peak_23990	91	AGCAAGCCCAAGCAAGTTTC	p63(p53)/Keratinocyte-p63-ChIP-Seq(GSE17611)/Homer	-	9.81124
MACS_peak_23983	-68	CCGGCAAGTTCAGGCCTGGG	p63(p53)/Keratinocyte-p63-ChIP-Seq(GSE17611)/Homer	+	7.51285
MACS_peak_23983	110	TCTGCCTGTTCATGCATGTG	p63(p53)/Keratinocyte-p63-ChIP-Seq(GSE17611)/Homer	+	8.67349
MACS_peak_23983	131	TGCCTGTTCATGCATGTGCT	p63(p53)/Keratinocyte-p63-ChIP-Seq(GSE17611)/Homer	-	9.10932
MACS_peak_23983	-47	GGCAAGTTCAGGCCTGGGCT	p63(p53)/Keratinocyte-p63-ChIP-Seq(GSE17611)/Homer	-	8.18953
MACS_peak_23975	-40	GTAGCATGCTGTAACTTGTA	p63(p53)/Keratinocyte-p63-ChIP-Seq(GSE17611)/Homer	+	9.72912
MACS_peak_23975	-19	AGCATGCTGTAACTTGTATG	p63(p53)/Keratinocyte-p63-ChIP-Seq(GSE17611)/Homer	-	11.2172
MACS_peak_23974	56	AGCACAAGTCCACTCTTGAC	p63(p53)/Keratinocyte-p63-ChIP-Seq(GSE17611)/Homer	+	7.24888
MACS_peak_23971	-137	TTTACATGTGGTCACATGTA	p63(p53)/Keratinocyte-p63-ChIP-Seq(GSE17611)/Homer	+	8.1484
MACS_peak_23971	-116	TACATGTGGTCACATGTAAG	p63(p53)/Keratinocyte-p63-ChIP-Seq(GSE17611)/Homer	-	8.54116
MACS_peak_23970	-35	CATGCTTGTTTCAACAGGAA	p63(p53)/Keratinocyte-p63-ChIP-Seq(GSE17611)/Homer	+	7.01606
MACS_peak_23968	106	AGAGCAAGCCTGAACAAGAA	p63(p53)/Keratinocyte-p63-ChIP-Seq(GSE17611)/Homer	+	9.30052
MACS_peak_23968	127	AGCAAGCCTGAACAAGAAGC	p63(p53)/Keratinocyte-p63-ChIP-Seq(GSE17611)/Homer	-	8.47849
MACS_peak_23952	107	AGTTCTTGCTTTAACTTGCT	p63(p53)/Keratinocyte-p63-ChIP-Seq(GSE17611)/Homer	+	7.748
MACS_peak_23952	128	TTCTTGCTTTAACTTGCTTG	p63(p53)/Keratinocyte-p63-ChIP-Seq(GSE17611)/Homer	-	8.25432
MACS_peak_23943	29	GCCTCCTGCTGGAACATGCT	p63(p53)/Keratinocyte-p63-ChIP-Seq(GSE17611)/Homer	+	7.18329
MACS_peak_23943	50	CTCCTGCTGGAACATGCTTT	p63(p53)/Keratinocyte-p63-ChIP-Seq(GSE17611)/Homer	-	8.15373
MACS_peak_23934	17	AACATGTCCAGGGATGCATT	p63(p53)/Keratinocyte-p63-ChIP-Seq(GSE17611)/Homer	-	7.10642
MACS_peak_23911	-51	CTGGCGTGTCCTGGCATGTC	p63(p53)/Keratinocyte-p63-ChIP-Seq(GSE17611)/Homer	+	10.0044
MACS_peak_23911	-30	GGCGTGTCCTGGCATGTCCT	p63(p53)/Keratinocyte-p63-ChIP-Seq(GSE17611)/Homer	-	10.38
MACS_peak_23902	36	GCAGCAAGCTGTTACTTGTC	p63(p53)/Keratinocyte-p63-ChIP-Seq(GSE17611)/Homer	+	9.27933
MACS_peak_23902	57	AGCAAGCTGTTACTTGTCAA	p63(p53)/Keratinocyte-p63-ChIP-Seq(GSE17611)/Homer	-	9.76229
MACS_peak_23896	94	GTGACAGGTCAATACAAGAT	p63(p53)/Keratinocyte-p63-ChIP-Seq(GSE17611)/Homer	+	7.37537
MACS_peak_23896	115	GACAGGTCAATACAAGATAT	p63(p53)/Keratinocyte-p63-ChIP-Seq(GSE17611)/Homer	-	7.17605
MACS_peak_23885	130	TCAGCATGCAACCACATGCA	p63(p53)/Keratinocyte-p63-ChIP-Seq(GSE17611)/Homer	+	9.17055
MACS_peak_23879	-18	TGAGCAAGTTCATGCCGGTA	p63(p53)/Keratinocyte-p63-ChIP-Seq(GSE17611)/Homer	+	8.81257
MACS_peak_23879	47	TTTTCAGGCCCTTACATGCT	p63(p53)/Keratinocyte-p63-ChIP-Seq(GSE17611)/Homer	+	9.1774
MACS_peak_23879	68	TTCAGGCCCTTACATGCTTA	p63(p53)/Keratinocyte-p63-ChIP-Seq(GSE17611)/Homer	-	9.2581
MACS_peak_23879	3	AGCAAGTTCATGCCGGTAGA	p63(p53)/Keratinocyte-p63-ChIP-Seq(GSE17611)/Homer	-	8.04362
MACS_peak_23873	-10	ACCAGGCTGGGACTGGCTCT	p63(p53)/Keratinocyte-p63-ChIP-Seq(GSE17611)/Homer	-	7.1
MACS_peak_23870	-36	GCTACATGTGCTTGCCTGCC	p63(p53)/Keratinocyte-p63-ChIP-Seq(GSE17611)/Homer	+	9.12889
MACS_peak_23870	-15	TACATGTGCTTGCCTGCCCC	p63(p53)/Keratinocyte-p63-ChIP-Seq(GSE17611)/Homer	-	8.74054
MACS_peak_23865	35	CAGTCCTGCCAGAGCAGGCT	p63(p53)/Keratinocyte-p63-ChIP-Seq(GSE17611)/Homer	+	7.67777
MACS_peak_23865	56	GTCCTGCCAGAGCAGGCTCC	p63(p53)/Keratinocyte-p63-ChIP-Seq(GSE17611)/Homer	-	7.42105
MACS_peak_23837	11	CCTGCTAGTCCGCGCCTGCC	p63(p53)/Keratinocyte-p63-ChIP-Seq(GSE17611)/Homer	+	8.29239
MACS_peak_23837	32	TGCTAGTCCGCGCCTGCCGG	p63(p53)/Keratinocyte-p63-ChIP-Seq(GSE17611)/Homer	-	8.12061
MACS_peak_23817	26	TTATCATGCTTTAACTTGCA	p63(p53)/Keratinocyte-p63-ChIP-Seq(GSE17611)/Homer	+	9.36118
MACS_peak_23810	-59	CTGGCAGGCAGGGACATGAA	p63(p53)/Keratinocyte-p63-ChIP-Seq(GSE17611)/Homer	+	8.73233
MACS_peak_23810	-38	GGCAGGCAGGGACATGAACA	p63(p53)/Keratinocyte-p63-ChIP-Seq(GSE17611)/Homer	-	10.2904
MACS_peak_23787	-133	GGCACGGGTCCCGACATGTC	p63(p53)/Keratinocyte-p63-ChIP-Seq(GSE17611)/Homer	+	8.5251
MACS_peak_23787	-112	CACGGGTCCCGACATGTCAG	p63(p53)/Keratinocyte-p63-ChIP-Seq(GSE17611)/Homer	-	7.35149
MACS_peak_19991	-131	CCTACCAGATCGCGCATGCC	p63(p53)/Keratinocyte-p63-ChIP-Seq(GSE17611)/Homer	+	7.34356
MACS_peak_19991	-110	TACCAGATCGCGCATGCCCC	p63(p53)/Keratinocyte-p63-ChIP-Seq(GSE17611)/Homer	-	7.26706
MACS_peak_19980	-27	CAGACATGTCCCCTCTTGTC	p63(p53)/Keratinocyte-p63-ChIP-Seq(GSE17611)/Homer	+	9.81982
MACS_peak_19980	50	CTGGCAGGTCTGAACCAGTT	p63(p53)/Keratinocyte-p63-ChIP-Seq(GSE17611)/Homer	+	8.9957
MACS_peak_19980	71	GGCAGGTCTGAACCAGTTAT	p63(p53)/Keratinocyte-p63-ChIP-Seq(GSE17611)/Homer	-	8.95611
MACS_peak_19980	-6	GACATGTCCCCTCTTGTCTA	p63(p53)/Keratinocyte-p63-ChIP-Seq(GSE17611)/Homer	-	9.56017
MACS_peak_19957	-109	CTGACAAGTTAGGGCATGGA	p63(p53)/Keratinocyte-p63-ChIP-Seq(GSE17611)/Homer	+	8.76643
MACS_peak_19957	-88	GACAAGTTAGGGCATGGACT	p63(p53)/Keratinocyte-p63-ChIP-Seq(GSE17611)/Homer	-	9.5375
MACS_peak_19954	-55	GAGACAGGTCCGTTCCTGAA	p63(p53)/Keratinocyte-p63-ChIP-Seq(GSE17611)/Homer	+	7.64602
MACS_peak_19954	-34	GACAGGTCCGTTCCTGAACG	p63(p53)/Keratinocyte-p63-ChIP-Seq(GSE17611)/Homer	-	7.71393
MACS_peak_19941	-92	TGTTCAAGTCCCAACCTGTT	p63(p53)/Keratinocyte-p63-ChIP-Seq(GSE17611)/Homer	+	10.1879
MACS_peak_19941	-71	TTCAAGTCCCAACCTGTTTG	p63(p53)/Keratinocyte-p63-ChIP-Seq(GSE17611)/Homer	-	9.29461
MACS_peak_19932	-115	CCTGCAAGTCACTGCACGTC	p63(p53)/Keratinocyte-p63-ChIP-Seq(GSE17611)/Homer	+	8.10917
MACS_peak_19932	-94	TGCAAGTCACTGCACGTCCC	p63(p53)/Keratinocyte-p63-ChIP-Seq(GSE17611)/Homer	-	7.22889
MACS_peak_19888	-50	GGCCTGTAGCGACAGGTGAT	p63(p53)/Keratinocyte-p63-ChIP-Seq(GSE17611)/Homer	-	7.08786
MACS_peak_19885	-149	AAGTCAGGCTTGCGCTTGCT	p63(p53)/Keratinocyte-p63-ChIP-Seq(GSE17611)/Homer	+	8.19977
MACS_peak_19885	-128	GTCAGGCTTGCGCTTGCTCC	p63(p53)/Keratinocyte-p63-ChIP-Seq(GSE17611)/Homer	-	8.65774
MACS_peak_19850	-125	CAAACTAGTCAAATCTTGTT	p63(p53)/Keratinocyte-p63-ChIP-Seq(GSE17611)/Homer	+	7.79872
MACS_peak_19850	-104	AACTAGTCAAATCTTGTTCA	p63(p53)/Keratinocyte-p63-ChIP-Seq(GSE17611)/Homer	-	7.71243
MACS_peak_19806	69	AACTCAAGTCCCGACACGTT	p63(p53)/Keratinocyte-p63-ChIP-Seq(GSE17611)/Homer	+	7.85456
MACS_peak_19797	23	TGAACAGGATGGTGCATGCA	p63(p53)/Keratinocyte-p63-ChIP-Seq(GSE17611)/Homer	+	8.49866
MACS_peak_19797	44	AACAGGATGGTGCATGCACT	p63(p53)/Keratinocyte-p63-ChIP-Seq(GSE17611)/Homer	-	8.76925
MACS_peak_19793	55	CCCACCTGTCCCTGCAGGTA	p63(p53)/Keratinocyte-p63-ChIP-Seq(GSE17611)/Homer	+	7.32048
MACS_peak_19778	19	AGGACAGGCCAGGGCCCGCC	p63(p53)/Keratinocyte-p63-ChIP-Seq(GSE17611)/Homer	+	8.07299
MACS_peak_19778	40	GACAGGCCAGGGCCCGCCCA	p63(p53)/Keratinocyte-p63-ChIP-Seq(GSE17611)/Homer	-	8.02226
MACS_peak_19758	-55	CCAGCCAGCCGGGGCCAGCT	p63(p53)/Keratinocyte-p63-ChIP-Seq(GSE17611)/Homer	+	7.06372
MACS_peak_19758	-34	AGCCAGCCGGGGCCAGCTAA	p63(p53)/Keratinocyte-p63-ChIP-Seq(GSE17611)/Homer	-	7.11361
MACS_peak_19743	-51	AGAGCCTGCGGTGACCTGTA	p63(p53)/Keratinocyte-p63-ChIP-Seq(GSE17611)/Homer	+	7.37592
MACS_peak_19743	-30	AGCCTGCGGTGACCTGTATG	p63(p53)/Keratinocyte-p63-ChIP-Seq(GSE17611)/Homer	-	8.03649
MACS_peak_19684	-123	ACGGCAGGCCAGGGCAGGTC	p63(p53)/Keratinocyte-p63-ChIP-Seq(GSE17611)/Homer	+	9.86496
MACS_peak_19684	-102	GGCAGGCCAGGGCAGGTCGC	p63(p53)/Keratinocyte-p63-ChIP-Seq(GSE17611)/Homer	-	9.86017
MACS_peak_19675	-49	GATCCAGGCCTGGGCATGTC	p63(p53)/Keratinocyte-p63-ChIP-Seq(GSE17611)/Homer	+	9.59177
MACS_peak_19675	-18	GGCATGTCCTGGTATGTCAG	p63(p53)/Keratinocyte-p63-ChIP-Seq(GSE17611)/Homer	-	7.29998
MACS_peak_19675	-28	TCCAGGCCTGGGCATGTCCT	p63(p53)/Keratinocyte-p63-ChIP-Seq(GSE17611)/Homer	-	9.63128
MACS_peak_19666	-2	GCAACATGCCCGGACAGGTA	p63(p53)/Keratinocyte-p63-ChIP-Seq(GSE17611)/Homer	+	11.0972
MACS_peak_19666	19	AACATGCCCGGACAGGTAGT	p63(p53)/Keratinocyte-p63-ChIP-Seq(GSE17611)/Homer	-	11.3706
MACS_peak_19630	1	ACTACAAGTCCCAGCAGGCC	p63(p53)/Keratinocyte-p63-ChIP-Seq(GSE17611)/Homer	+	10.739
MACS_peak_19630	22	TACAAGTCCCAGCAGGCCCC	p63(p53)/Keratinocyte-p63-ChIP-Seq(GSE17611)/Homer	-	9.54088
MACS_peak_19625	-99	GAGGCAGGTTGGCACAGGCA	p63(p53)/Keratinocyte-p63-ChIP-Seq(GSE17611)/Homer	+	7.95001
MACS_peak_19625	-78	GGCAGGTTGGCACAGGCACA	p63(p53)/Keratinocyte-p63-ChIP-Seq(GSE17611)/Homer	-	8.93156
MACS_peak_19619	-44	GGGTCAAGTCCAGGCTTGAA	p63(p53)/Keratinocyte-p63-ChIP-Seq(GSE17611)/Homer	+	9.84273
MACS_peak_19619	-23	GTCAAGTCCAGGCTTGAAGA	p63(p53)/Keratinocyte-p63-ChIP-Seq(GSE17611)/Homer	-	9.4449
MACS_peak_19577	101	AAAGCAAGTTAGGACCTGAT	p63(p53)/Keratinocyte-p63-ChIP-Seq(GSE17611)/Homer	+	9.74162
MACS_peak_19577	122	AGCAAGTTAGGACCTGATTG	p63(p53)/Keratinocyte-p63-ChIP-Seq(GSE17611)/Homer	-	10.0891
MACS_peak_19552	40	CCTGCATGTCCTCACTTGAG	p63(p53)/Keratinocyte-p63-ChIP-Seq(GSE17611)/Homer	+	7.85731
MACS_peak_19552	61	TGCATGTCCTCACTTGAGCA	p63(p53)/Keratinocyte-p63-ChIP-Seq(GSE17611)/Homer	-	8.61916
MACS_peak_19542	74	CCAGCCTGTCAGAACACGTC	p63(p53)/Keratinocyte-p63-ChIP-Seq(GSE17611)/Homer	+	7.95605
MACS_peak_19542	95	AGCCTGTCAGAACACGTCCT	p63(p53)/Keratinocyte-p63-ChIP-Seq(GSE17611)/Homer	-	8.14406
MACS_peak_19505	-68	GTGGCCTGCCCAAACACGTC	p63(p53)/Keratinocyte-p63-ChIP-Seq(GSE17611)/Homer	+	8.3056
MACS_peak_19505	-47	GGCCTGCCCAAACACGTCCA	p63(p53)/Keratinocyte-p63-ChIP-Seq(GSE17611)/Homer	-	8.65279
MACS_peak_19503	-4	GACACATGCCCAGACATGAT	p63(p53)/Keratinocyte-p63-ChIP-Seq(GSE17611)/Homer	+	11.0273
MACS_peak_19503	17	CACATGCCCAGACATGATGC	p63(p53)/Keratinocyte-p63-ChIP-Seq(GSE17611)/Homer	-	10.374
MACS_peak_19460	-102	GGGGCAGGCGTCAGCTTGCA	p63(p53)/Keratinocyte-p63-ChIP-Seq(GSE17611)/Homer	+	9.16127
MACS_peak_19460	-81	GGCAGGCGTCAGCTTGCATT	p63(p53)/Keratinocyte-p63-ChIP-Seq(GSE17611)/Homer	-	9.04142
MACS_peak_19449	31	ATTCCAGGTCTGAACTTGTC	p63(p53)/Keratinocyte-p63-ChIP-Seq(GSE17611)/Homer	+	8.79746
MACS_peak_19449	52	TCCAGGTCTGAACTTGTCTG	p63(p53)/Keratinocyte-p63-ChIP-Seq(GSE17611)/Homer	-	9.18133
MACS_peak_19408	-11	AAGGCACGTTGGGACTTGCA	p63(p53)/Keratinocyte-p63-ChIP-Seq(GSE17611)/Homer	+	8.3893
MACS_peak_19408	10	GGCACGTTGGGACTTGCAGC	p63(p53)/Keratinocyte-p63-ChIP-Seq(GSE17611)/Homer	-	8.78696
MACS_peak_19407	-59	CGTGCAAGTCCCAACTTGCC	p63(p53)/Keratinocyte-p63-ChIP-Seq(GSE17611)/Homer	+	12.4796
MACS_peak_19407	-38	TGCAAGTCCCAACTTGCCTT	p63(p53)/Keratinocyte-p63-ChIP-Seq(GSE17611)/Homer	-	11.6082
MACS_peak_19401	-91	TCCAAGCCTGAGCTGGTTCA	p63(p53)/Keratinocyte-p63-ChIP-Seq(GSE17611)/Homer	-	7.1355
MACS_peak_19383	-22	CAGACAAGCACCAGCGTGTT	p63(p53)/Keratinocyte-p63-ChIP-Seq(GSE17611)/Homer	+	7.47124
MACS_peak_19383	-1	GACAAGCACCAGCGTGTTTT	p63(p53)/Keratinocyte-p63-ChIP-Seq(GSE17611)/Homer	-	7.03664
MACS_peak_19381	51	GGGGCAAGTCAAGGCCAGAT	p63(p53)/Keratinocyte-p63-ChIP-Seq(GSE17611)/Homer	+	8.14878
MACS_peak_19381	72	GGCAAGTCAAGGCCAGATAA	p63(p53)/Keratinocyte-p63-ChIP-Seq(GSE17611)/Homer	-	7.5359
MACS_peak_19378	-57	AGCGTGCCCCAGCCTGTGTT	p63(p53)/Keratinocyte-p63-ChIP-Seq(GSE17611)/Homer	-	7.04803
MACS_peak_19376	124	CTGGCAAGTGCTTACACGCT	p63(p53)/Keratinocyte-p63-ChIP-Seq(GSE17611)/Homer	+	7.15371
MACS_peak_19376	145	GGCAAGTGCTTACACGCTCT	p63(p53)/Keratinocyte-p63-ChIP-Seq(GSE17611)/Homer	-	7.04716
MACS_peak_19375	57	CAGGCCTGCTCTCACAGGCC	p63(p53)/Keratinocyte-p63-ChIP-Seq(GSE17611)/Homer	+	7.70319
MACS_peak_19375	78	GGCCTGCTCTCACAGGCCTT	p63(p53)/Keratinocyte-p63-ChIP-Seq(GSE17611)/Homer	-	7.98366
MACS_peak_19366	-38	GGCCGGCGCAGACAAGCTCC	p63(p53)/Keratinocyte-p63-ChIP-Seq(GSE17611)/Homer	-	7.0833
MACS_peak_19314	-6	GCTGCAAGACCCAGCCTGAC	p63(p53)/Keratinocyte-p63-ChIP-Seq(GSE17611)/Homer	+	8.08824
MACS_peak_19314	15	TGCAAGACCCAGCCTGACCG	p63(p53)/Keratinocyte-p63-ChIP-Seq(GSE17611)/Homer	-	7.47605
MACS_peak_19286	2	TGAGCAGGTCACAACATGCC	p63(p53)/Keratinocyte-p63-ChIP-Seq(GSE17611)/Homer	+	11.7701
MACS_peak_19286	23	AGCAGGTCACAACATGCCCA	p63(p53)/Keratinocyte-p63-ChIP-Seq(GSE17611)/Homer	-	10.9426
MACS_peak_19285	-2	TTAGCAAGCTGCGACCTGCC	p63(p53)/Keratinocyte-p63-ChIP-Seq(GSE17611)/Homer	+	10.1588
MACS_peak_19285	19	AGCAAGCTGCGACCTGCCCC	p63(p53)/Keratinocyte-p63-ChIP-Seq(GSE17611)/Homer	-	10.5723
MACS_peak_19185	91	ATTACATGTCCTAGCATGCT	p63(p53)/Keratinocyte-p63-ChIP-Seq(GSE17611)/Homer	+	12.2293
MACS_peak_19185	112	TACATGTCCTAGCATGCTCA	p63(p53)/Keratinocyte-p63-ChIP-Seq(GSE17611)/Homer	-	12.0327
MACS_peak_19178	-12	CAAACCGGTTGGAACTGGCC	p63(p53)/Keratinocyte-p63-ChIP-Seq(GSE17611)/Homer	+	7.30036
MACS_peak_19178	9	AACCGGTTGGAACTGGCCGT	p63(p53)/Keratinocyte-p63-ChIP-Seq(GSE17611)/Homer	-	7.34627
MACS_peak_19170	-6	GGCTCATGCTAAGACATGTC	p63(p53)/Keratinocyte-p63-ChIP-Seq(GSE17611)/Homer	+	9.90951
MACS_peak_19170	15	CTCATGCTAAGACATGTCCC	p63(p53)/Keratinocyte-p63-ChIP-Seq(GSE17611)/Homer	-	9.90584
MACS_peak_19139	48	CGGGCATGTTCGGTCACGTC	p63(p53)/Keratinocyte-p63-ChIP-Seq(GSE17611)/Homer	+	9.03311
MACS_peak_19139	69	GGCATGTTCGGTCACGTCCG	p63(p53)/Keratinocyte-p63-ChIP-Seq(GSE17611)/Homer	-	9.32901
MACS_peak_19104	13	GATACCAGTCCAGGCACGCC	p63(p53)/Keratinocyte-p63-ChIP-Seq(GSE17611)/Homer	+	8.72313
MACS_peak_19104	34	TACCAGTCCAGGCACGCCCT	p63(p53)/Keratinocyte-p63-ChIP-Seq(GSE17611)/Homer	-	8.03181
MACS_peak_19102	-10	CTTTCCTGTCTAAACATGTG	p63(p53)/Keratinocyte-p63-ChIP-Seq(GSE17611)/Homer	+	8.38266
MACS_peak_19102	11	TTCCTGTCTAAACATGTGAA	p63(p53)/Keratinocyte-p63-ChIP-Seq(GSE17611)/Homer	-	8.31724
MACS_peak_19101	-112	TGAACAAGTGTGGACACGTC	p63(p53)/Keratinocyte-p63-ChIP-Seq(GSE17611)/Homer	+	8.88325
MACS_peak_19101	-91	AACAAGTGTGGACACGTCCT	p63(p53)/Keratinocyte-p63-ChIP-Seq(GSE17611)/Homer	-	8.60873
MACS_peak_19066	-121	AGCACCAGTCTTGGCTTGTT	p63(p53)/Keratinocyte-p63-ChIP-Seq(GSE17611)/Homer	+	8.98147
MACS_peak_19066	-100	CACCAGTCTTGGCTTGTTTG	p63(p53)/Keratinocyte-p63-ChIP-Seq(GSE17611)/Homer	-	8.72979
MACS_peak_19063	0	CTAACGAGCCCTGGCTTGTC	p63(p53)/Keratinocyte-p63-ChIP-Seq(GSE17611)/Homer	+	8.45298
MACS_peak_19063	105	AAGTCAAGATCCGACCTGAT	p63(p53)/Keratinocyte-p63-ChIP-Seq(GSE17611)/Homer	+	7.22451
MACS_peak_19063	21	AACGAGCCCTGGCTTGTCTA	p63(p53)/Keratinocyte-p63-ChIP-Seq(GSE17611)/Homer	-	8.72342
MACS_peak_19060	-141	AATGCAGGGCCTGGCCTGTC	p63(p53)/Keratinocyte-p63-ChIP-Seq(GSE17611)/Homer	+	7.11794
MACS_peak_19051	42	TTTACCTGCCCCATCCTGTT	p63(p53)/Keratinocyte-p63-ChIP-Seq(GSE17611)/Homer	+	7.54857
MACS_peak_19051	63	TACCTGCCCCATCCTGTTTT	p63(p53)/Keratinocyte-p63-ChIP-Seq(GSE17611)/Homer	-	7.57123
MACS_peak_19043	74	TAAACAAGAAAAGACTGGCA	p63(p53)/Keratinocyte-p63-ChIP-Seq(GSE17611)/Homer	+	7.42417
MACS_peak_19043	95	AACAAGAAAAGACTGGCATC	p63(p53)/Keratinocyte-p63-ChIP-Seq(GSE17611)/Homer	-	7.36222
MACS_peak_19015	-47	AACATGTGTGGTCCTGCAAA	p63(p53)/Keratinocyte-p63-ChIP-Seq(GSE17611)/Homer	-	8.75929
MACS_peak_18977	24	GATGCATGATTGGGCAAGAA	p63(p53)/Keratinocyte-p63-ChIP-Seq(GSE17611)/Homer	+	7.60726
MACS_peak_18977	45	TGCATGATTGGGCAAGAACT	p63(p53)/Keratinocyte-p63-ChIP-Seq(GSE17611)/Homer	-	7.89414
MACS_peak_18954	-8	TGGGCAAGCTGAGGCCTGCT	p63(p53)/Keratinocyte-p63-ChIP-Seq(GSE17611)/Homer	+	10.6491
MACS_peak_18954	13	GGCAAGCTGAGGCCTGCTGG	p63(p53)/Keratinocyte-p63-ChIP-Seq(GSE17611)/Homer	-	10.8905
MACS_peak_18929	81	CTTGCATGACTCGGCCTGAG	p63(p53)/Keratinocyte-p63-ChIP-Seq(GSE17611)/Homer	+	7.17437
MACS_peak_18929	102	TGCATGACTCGGCCTGAGGG	p63(p53)/Keratinocyte-p63-ChIP-Seq(GSE17611)/Homer	-	7.13142
MACS_peak_18915	-38	CATGCGTGTTCAGTCCTGCC	p63(p53)/Keratinocyte-p63-ChIP-Seq(GSE17611)/Homer	+	7.79571
MACS_peak_18915	-17	TGCGTGTTCAGTCCTGCCAG	p63(p53)/Keratinocyte-p63-ChIP-Seq(GSE17611)/Homer	-	7.3671
MACS_peak_18904	21	TTGGCCAGTTCAGACCTGAA	p63(p53)/Keratinocyte-p63-ChIP-Seq(GSE17611)/Homer	+	8.21824
MACS_peak_18904	42	GGCCAGTTCAGACCTGAAAT	p63(p53)/Keratinocyte-p63-ChIP-Seq(GSE17611)/Homer	-	8.45704
MACS_peak_18901	18	TGGCCTTGCCCAGGCCTGCT	p63(p53)/Keratinocyte-p63-ChIP-Seq(GSE17611)/Homer	+	7.78815
MACS_peak_18901	39	GCCTTGCCCAGGCCTGCTTC	p63(p53)/Keratinocyte-p63-ChIP-Seq(GSE17611)/Homer	-	7.79368
MACS_peak_18889	-52	AATGCAGGTTTAATCATGCC	p63(p53)/Keratinocyte-p63-ChIP-Seq(GSE17611)/Homer	+	10.3484
MACS_peak_18889	-31	TGCAGGTTTAATCATGCCTC	p63(p53)/Keratinocyte-p63-ChIP-Seq(GSE17611)/Homer	-	10.0018
MACS_peak_18881	-28	CGCAAGGCGGGACTTGTTCT	p63(p53)/Keratinocyte-p63-ChIP-Seq(GSE17611)/Homer	-	7.23418
MACS_peak_18855	-52	GGCCAGCTCGCGCCTGCGCG	p63(p53)/Keratinocyte-p63-ChIP-Seq(GSE17611)/Homer	-	7.35468
MACS_peak_18851	-130	GACAGGCCCCAACGTGCACG	p63(p53)/Keratinocyte-p63-ChIP-Seq(GSE17611)/Homer	-	7.67058
MACS_peak_18837	-110	GGCACCTGCCCCAGCCTGTC	p63(p53)/Keratinocyte-p63-ChIP-Seq(GSE17611)/Homer	+	8.8445
MACS_peak_18837	-89	CACCTGCCCCAGCCTGTCCG	p63(p53)/Keratinocyte-p63-ChIP-Seq(GSE17611)/Homer	-	7.95443
MACS_peak_18830	-57	AGGACCTGCCCCAGCAAGAT	p63(p53)/Keratinocyte-p63-ChIP-Seq(GSE17611)/Homer	+	7.75507
MACS_peak_18830	-36	GACCTGCCCCAGCAAGATTT	p63(p53)/Keratinocyte-p63-ChIP-Seq(GSE17611)/Homer	-	6.99066
MACS_peak_18825	14	AAAGCAGGTTGGTTCTTGCC	p63(p53)/Keratinocyte-p63-ChIP-Seq(GSE17611)/Homer	+	8.58716
MACS_peak_18825	35	AGCAGGTTGGTTCTTGCCTG	p63(p53)/Keratinocyte-p63-ChIP-Seq(GSE17611)/Homer	-	9.15651
MACS_peak_18810	71	ACGACCTGCCCAGGCAGGAC	p63(p53)/Keratinocyte-p63-ChIP-Seq(GSE17611)/Homer	+	8.52116
MACS_peak_18810	92	GACCTGCCCAGGCAGGACCC	p63(p53)/Keratinocyte-p63-ChIP-Seq(GSE17611)/Homer	-	8.56061
MACS_peak_18789	-125	GGGGCAAGTCCCTTCTTGCT	p63(p53)/Keratinocyte-p63-ChIP-Seq(GSE17611)/Homer	+	9.96379
MACS_peak_18789	-104	GGCAAGTCCCTTCTTGCTTG	p63(p53)/Keratinocyte-p63-ChIP-Seq(GSE17611)/Homer	-	9.57505
MACS_peak_18726	9	GCGGCATGTAGAGTCCTGCC	p63(p53)/Keratinocyte-p63-ChIP-Seq(GSE17611)/Homer	+	9.04198
MACS_peak_18726	30	GGCATGTAGAGTCCTGCCCT	p63(p53)/Keratinocyte-p63-ChIP-Seq(GSE17611)/Homer	-	10.272
MACS_peak_18716	54	GCTACCTGCGCGGGCAAGCT	p63(p53)/Keratinocyte-p63-ChIP-Seq(GSE17611)/Homer	+	7.43592
MACS_peak_18716	75	TACCTGCGCGGGCAAGCTCA	p63(p53)/Keratinocyte-p63-ChIP-Seq(GSE17611)/Homer	-	7.61396
MACS_peak_18702	-130	CGCATGCTCCGTCAGGCTTC	p63(p53)/Keratinocyte-p63-ChIP-Seq(GSE17611)/Homer	-	7.74617
MACS_peak_18693	141	TTCCAGCTGAGACTTGAACT	p63(p53)/Keratinocyte-p63-ChIP-Seq(GSE17611)/Homer	-	7.12561
MACS_peak_18686	-11	AAGGCATGCCGGGACCCGTA	p63(p53)/Keratinocyte-p63-ChIP-Seq(GSE17611)/Homer	+	8.7416
MACS_peak_18686	64	GGTGCATGCCGGAACTCGTA	p63(p53)/Keratinocyte-p63-ChIP-Seq(GSE17611)/Homer	+	8.39195
MACS_peak_18686	85	TGCATGCCGGAACTCGTAGT	p63(p53)/Keratinocyte-p63-ChIP-Seq(GSE17611)/Homer	-	8.82537
MACS_peak_18686	10	GGCATGCCGGGACCCGTAGT	p63(p53)/Keratinocyte-p63-ChIP-Seq(GSE17611)/Homer	-	9.19682
MACS_peak_18664	-139	ACAGCATGACTGCGCATGCA	p63(p53)/Keratinocyte-p63-ChIP-Seq(GSE17611)/Homer	+	9.70857
MACS_peak_18664	-118	AGCATGACTGCGCATGCACT	p63(p53)/Keratinocyte-p63-ChIP-Seq(GSE17611)/Homer	-	10.1465
MACS_peak_18645	-18	AAAGCGGGCTATAGCATGCC	p63(p53)/Keratinocyte-p63-ChIP-Seq(GSE17611)/Homer	+	7.47611
MACS_peak_18645	-8	ATAGCATGCCTGTGCTTGTC	p63(p53)/Keratinocyte-p63-ChIP-Seq(GSE17611)/Homer	+	11.4915
MACS_peak_18645	13	AGCATGCCTGTGCTTGTCAA	p63(p53)/Keratinocyte-p63-ChIP-Seq(GSE17611)/Homer	-	11.5494
MACS_peak_18645	3	AGCGGGCTATAGCATGCCTG	p63(p53)/Keratinocyte-p63-ChIP-Seq(GSE17611)/Homer	-	7.33685
MACS_peak_18626	84	TACCTGATGAGACATGATGT	p63(p53)/Keratinocyte-p63-ChIP-Seq(GSE17611)/Homer	-	7.63468
MACS_peak_18620	106	GGCACAAGTCTCCACATGCT	p63(p53)/Keratinocyte-p63-ChIP-Seq(GSE17611)/Homer	+	10.0942
MACS_peak_18620	127	CACAAGTCTCCACATGCTTC	p63(p53)/Keratinocyte-p63-ChIP-Seq(GSE17611)/Homer	-	9.3238
MACS_peak_18609	-38	CAGTCTAGTCCAGACAAGTT	p63(p53)/Keratinocyte-p63-ChIP-Seq(GSE17611)/Homer	+	8.25596
MACS_peak_18609	-17	GTCTAGTCCAGACAAGTTCT	p63(p53)/Keratinocyte-p63-ChIP-Seq(GSE17611)/Homer	-	7.96005
MACS_peak_18590	118	TGAACCTGACTTAGCATGTA	p63(p53)/Keratinocyte-p63-ChIP-Seq(GSE17611)/Homer	+	8.81277
MACS_peak_18590	139	AACCTGACTTAGCATGTAAA	p63(p53)/Keratinocyte-p63-ChIP-Seq(GSE17611)/Homer	-	7.96939
MACS_peak_18581	-8	AGCGCCTGCGCAGTCATGTC	p63(p53)/Keratinocyte-p63-ChIP-Seq(GSE17611)/Homer	+	7.59513
MACS_peak_18581	13	CGCCTGCGCAGTCATGTCTT	p63(p53)/Keratinocyte-p63-ChIP-Seq(GSE17611)/Homer	-	7.3487
MACS_peak_18538	-126	TTTTCATGAACCGGCATGAT	p63(p53)/Keratinocyte-p63-ChIP-Seq(GSE17611)/Homer	+	7.15816
MACS_peak_18537	-60	CCTTCCTGCCCGAACATGTT	p63(p53)/Keratinocyte-p63-ChIP-Seq(GSE17611)/Homer	+	9.58955
MACS_peak_18537	-39	TTCCTGCCCGAACATGTTGG	p63(p53)/Keratinocyte-p63-ChIP-Seq(GSE17611)/Homer	-	9.47551
MACS_peak_18533	-83	AAGTCAAGTCTCTACTTGTT	p63(p53)/Keratinocyte-p63-ChIP-Seq(GSE17611)/Homer	+	10.2502
MACS_peak_18533	-62	GTCAAGTCTCTACTTGTTGA	p63(p53)/Keratinocyte-p63-ChIP-Seq(GSE17611)/Homer	-	9.32827
MACS_peak_18526	42	CAAACATGCAAAGACATGAT	p63(p53)/Keratinocyte-p63-ChIP-Seq(GSE17611)/Homer	+	10.2823
MACS_peak_18526	63	AACATGCAAAGACATGATCT	p63(p53)/Keratinocyte-p63-ChIP-Seq(GSE17611)/Homer	-	10.6228
MACS_peak_18523	-49	CAGTCATGTTGGTACATGCT	p63(p53)/Keratinocyte-p63-ChIP-Seq(GSE17611)/Homer	+	10.4805
MACS_peak_18523	-28	GTCATGTTGGTACATGCTAG	p63(p53)/Keratinocyte-p63-ChIP-Seq(GSE17611)/Homer	-	10.5374
MACS_peak_18522	28	TGCTCATGTCAGGACTGGCA	p63(p53)/Keratinocyte-p63-ChIP-Seq(GSE17611)/Homer	+	8.33354
MACS_peak_18522	49	CTCATGTCAGGACTGGCAAG	p63(p53)/Keratinocyte-p63-ChIP-Seq(GSE17611)/Homer	-	7.92009
MACS_peak_18502	-35	GTTGCAAGTTACTGCTTGCC	p63(p53)/Keratinocyte-p63-ChIP-Seq(GSE17611)/Homer	+	9.71326
MACS_peak_18502	-14	TGCAAGTTACTGCTTGCCAG	p63(p53)/Keratinocyte-p63-ChIP-Seq(GSE17611)/Homer	-	9.23423
MACS_peak_18501	46	AGAACAGGCAACAACACGTC	p63(p53)/Keratinocyte-p63-ChIP-Seq(GSE17611)/Homer	+	7.21916
MACS_peak_18497	28	GTGACGAGCTCAGGCATGCA	p63(p53)/Keratinocyte-p63-ChIP-Seq(GSE17611)/Homer	+	8.84106
MACS_peak_18497	49	GACGAGCTCAGGCATGCAGC	p63(p53)/Keratinocyte-p63-ChIP-Seq(GSE17611)/Homer	-	8.93844
MACS_peak_18475	85	GGAGCGTGTCCGGGCAGGTC	p63(p53)/Keratinocyte-p63-ChIP-Seq(GSE17611)/Homer	+	9.05846
MACS_peak_18475	106	AGCGTGTCCGGGCAGGTCGC	p63(p53)/Keratinocyte-p63-ChIP-Seq(GSE17611)/Homer	-	8.55178
MACS_peak_18468	67	AAAGCTGGTCCCAGCTGGTC	p63(p53)/Keratinocyte-p63-ChIP-Seq(GSE17611)/Homer	+	7.80341
MACS_peak_18468	88	AGCTGGTCCCAGCTGGTCCA	p63(p53)/Keratinocyte-p63-ChIP-Seq(GSE17611)/Homer	-	7.10478
MACS_peak_18466	74	AGGGCAGGCAATGACCTGTG	p63(p53)/Keratinocyte-p63-ChIP-Seq(GSE17611)/Homer	+	7.80924
MACS_peak_18466	95	GGCAGGCAATGACCTGTGTG	p63(p53)/Keratinocyte-p63-ChIP-Seq(GSE17611)/Homer	-	8.6527
MACS_peak_18465	59	CCTTCATGTTTCAACATGTA	p63(p53)/Keratinocyte-p63-ChIP-Seq(GSE17611)/Homer	+	10.4367
MACS_peak_18465	80	TTCATGTTTCAACATGTAAA	p63(p53)/Keratinocyte-p63-ChIP-Seq(GSE17611)/Homer	-	9.94158
MACS_peak_18455	13	GGAACAGGTCATGGCAGGCC	p63(p53)/Keratinocyte-p63-ChIP-Seq(GSE17611)/Homer	+	9.69903
MACS_peak_18455	34	AACAGGTCATGGCAGGCCAA	p63(p53)/Keratinocyte-p63-ChIP-Seq(GSE17611)/Homer	-	8.90287
MACS_peak_18442	4	TGAGCAGGCCTGGACCTGCA	p63(p53)/Keratinocyte-p63-ChIP-Seq(GSE17611)/Homer	+	11.2642
MACS_peak_18442	25	AGCAGGCCTGGACCTGCAAG	p63(p53)/Keratinocyte-p63-ChIP-Seq(GSE17611)/Homer	-	11.1186
MACS_peak_18426	-131	TGCAAGTCCAGGCTTGTACT	p63(p53)/Keratinocyte-p63-ChIP-Seq(GSE17611)/Homer	-	12.2209
MACS_peak_18425	-49	AGGACCTGCTGACACTTGTC	p63(p53)/Keratinocyte-p63-ChIP-Seq(GSE17611)/Homer	+	8.32351
MACS_peak_18425	-28	GACCTGCTGACACTTGTCAA	p63(p53)/Keratinocyte-p63-ChIP-Seq(GSE17611)/Homer	-	8.83164
MACS_peak_18412	-22	AGCAAGCAAGGCCTTGCACA	p63(p53)/Keratinocyte-p63-ChIP-Seq(GSE17611)/Homer	-	7.08644
MACS_peak_18395	35	GTGACGTGTCTGGGCAAGCA	p63(p53)/Keratinocyte-p63-ChIP-Seq(GSE17611)/Homer	+	8.0699
MACS_peak_18395	56	GACGTGTCTGGGCAAGCATA	p63(p53)/Keratinocyte-p63-ChIP-Seq(GSE17611)/Homer	-	8.69408
MACS_peak_18392	-30	AGAACAAGACCTAACAGGAT	p63(p53)/Keratinocyte-p63-ChIP-Seq(GSE17611)/Homer	+	7.65007
MACS_peak_18392	-9	AACAAGACCTAACAGGATTT	p63(p53)/Keratinocyte-p63-ChIP-Seq(GSE17611)/Homer	-	7.02191
MACS_peak_18387	-36	TACACATATCCAAGCATGCC	p63(p53)/Keratinocyte-p63-ChIP-Seq(GSE17611)/Homer	+	7.20442
MACS_peak_18386	-56	TCATCCAGTCTTGGCATGTT	p63(p53)/Keratinocyte-p63-ChIP-Seq(GSE17611)/Homer	+	8.91585
MACS_peak_18386	-35	ATCCAGTCTTGGCATGTTGT	p63(p53)/Keratinocyte-p63-ChIP-Seq(GSE17611)/Homer	-	8.63748
MACS_peak_18371	-37	TGGGCTAGAAGGAACATGTC	p63(p53)/Keratinocyte-p63-ChIP-Seq(GSE17611)/Homer	+	7.65756
MACS_peak_18371	-16	GGCTAGAAGGAACATGTCGT	p63(p53)/Keratinocyte-p63-ChIP-Seq(GSE17611)/Homer	-	7.90741
MACS_peak_18364	-46	CCTGCAGGCCCCGACAGGCC	p63(p53)/Keratinocyte-p63-ChIP-Seq(GSE17611)/Homer	+	10.3655
MACS_peak_18364	-25	TGCAGGCCCCGACAGGCCTT	p63(p53)/Keratinocyte-p63-ChIP-Seq(GSE17611)/Homer	-	10.1648
MACS_peak_18356	-59	AGGGCATGACTATACTTGTT	p63(p53)/Keratinocyte-p63-ChIP-Seq(GSE17611)/Homer	+	10.5889
MACS_peak_18356	-38	GGCATGACTATACTTGTTAC	p63(p53)/Keratinocyte-p63-ChIP-Seq(GSE17611)/Homer	-	10.1222
MACS_peak_18348	67	TCTGCATGCTCAGGCATGGA	p63(p53)/Keratinocyte-p63-ChIP-Seq(GSE17611)/Homer	+	9.5154
MACS_peak_18348	88	TGCATGCTCAGGCATGGAAG	p63(p53)/Keratinocyte-p63-ChIP-Seq(GSE17611)/Homer	-	9.66366
MACS_peak_18344	-82	AGCACAAGTCTCAACCTGCC	p63(p53)/Keratinocyte-p63-ChIP-Seq(GSE17611)/Homer	+	10.8695
MACS_peak_18344	-72	TCAACCTGCCCTGACTTGCA	p63(p53)/Keratinocyte-p63-ChIP-Seq(GSE17611)/Homer	+	10.0983
MACS_peak_18344	-51	AACCTGCCCTGACTTGCAAC	p63(p53)/Keratinocyte-p63-ChIP-Seq(GSE17611)/Homer	-	9.98228
MACS_peak_18344	-61	CACAAGTCTCAACCTGCCCT	p63(p53)/Keratinocyte-p63-ChIP-Seq(GSE17611)/Homer	-	9.66268
MACS_peak_18336	-27	CTTTCATGTTCTGTCATGTT	p63(p53)/Keratinocyte-p63-ChIP-Seq(GSE17611)/Homer	+	8.93613
MACS_peak_18336	-6	TTCATGTTCTGTCATGTTCT	p63(p53)/Keratinocyte-p63-ChIP-Seq(GSE17611)/Homer	-	9.53402
MACS_peak_18319	11	CCTACATGCTGTGGCTTGGT	p63(p53)/Keratinocyte-p63-ChIP-Seq(GSE17611)/Homer	+	7.45138
MACS_peak_18319	32	TACATGCTGTGGCTTGGTTG	p63(p53)/Keratinocyte-p63-ChIP-Seq(GSE17611)/Homer	-	8.77247
MACS_peak_18306	-108	AGGACAGGTCTCAGCAGGTG	p63(p53)/Keratinocyte-p63-ChIP-Seq(GSE17611)/Homer	+	8.88523
MACS_peak_18306	-87	GACAGGTCTCAGCAGGTGAG	p63(p53)/Keratinocyte-p63-ChIP-Seq(GSE17611)/Homer	-	7.92504
MACS_peak_18296	107	GGAGCATGCCAGGACCAGAG	p63(p53)/Keratinocyte-p63-ChIP-Seq(GSE17611)/Homer	+	7.06206
MACS_peak_18296	128	AGCATGCCAGGACCAGAGAC	p63(p53)/Keratinocyte-p63-ChIP-Seq(GSE17611)/Homer	-	7.01928
MACS_peak_18294	57	AACAGGCCCAGTCCTGAGCC	p63(p53)/Keratinocyte-p63-ChIP-Seq(GSE17611)/Homer	-	7.09988
MACS_peak_18293	45	AATGCAGGTCTGAGCTGGCC	p63(p53)/Keratinocyte-p63-ChIP-Seq(GSE17611)/Homer	+	10.1466
MACS_peak_18293	66	TGCAGGTCTGAGCTGGCCTA	p63(p53)/Keratinocyte-p63-ChIP-Seq(GSE17611)/Homer	-	9.88924
MACS_peak_18292	8	GGAACATGCATGTACTTGCA	p63(p53)/Keratinocyte-p63-ChIP-Seq(GSE17611)/Homer	+	10.5384
MACS_peak_18292	29	AACATGCATGTACTTGCAGA	p63(p53)/Keratinocyte-p63-ChIP-Seq(GSE17611)/Homer	-	10.7319
MACS_peak_18274	57	CGGGCAGGTACGGACAGGCT	p63(p53)/Keratinocyte-p63-ChIP-Seq(GSE17611)/Homer	+	10.2536
MACS_peak_18274	78	GGCAGGTACGGACAGGCTCC	p63(p53)/Keratinocyte-p63-ChIP-Seq(GSE17611)/Homer	-	10.4028
MACS_peak_18267	13	TATGCCAGCCTGCACTGGCA	p63(p53)/Keratinocyte-p63-ChIP-Seq(GSE17611)/Homer	+	7.0237
MACS_peak_18266	-50	AGGGCTTGTCCAGACAGGAA	p63(p53)/Keratinocyte-p63-ChIP-Seq(GSE17611)/Homer	+	8.7126
MACS_peak_18266	-29	GGCTTGTCCAGACAGGAAGT	p63(p53)/Keratinocyte-p63-ChIP-Seq(GSE17611)/Homer	-	8.61186
MACS_peak_18251	-110	ATAACAAGTTTATGCTTGTA	p63(p53)/Keratinocyte-p63-ChIP-Seq(GSE17611)/Homer	+	10.3435
MACS_peak_18251	-11	TTTGCATGATTATACATGTA	p63(p53)/Keratinocyte-p63-ChIP-Seq(GSE17611)/Homer	+	9.73618
MACS_peak_18251	10	TGCATGATTATACATGTAGG	p63(p53)/Keratinocyte-p63-ChIP-Seq(GSE17611)/Homer	-	9.93222
MACS_peak_18251	-89	AACAAGTTTATGCTTGTATT	p63(p53)/Keratinocyte-p63-ChIP-Seq(GSE17611)/Homer	-	10.7479
MACS_peak_18246	-3	GGAACATGTACAAACACGTT	p63(p53)/Keratinocyte-p63-ChIP-Seq(GSE17611)/Homer	+	9.25098
MACS_peak_18246	18	AACATGTACAAACACGTTTG	p63(p53)/Keratinocyte-p63-ChIP-Seq(GSE17611)/Homer	-	9.18474
MACS_peak_18236	18	TAACCATGTTTAAACAGGTC	p63(p53)/Keratinocyte-p63-ChIP-Seq(GSE17611)/Homer	+	8.69251
MACS_peak_18236	39	ACCATGTTTAAACAGGTCTT	p63(p53)/Keratinocyte-p63-ChIP-Seq(GSE17611)/Homer	-	8.49212
MACS_peak_18235	-52	ACAGCAAGTTTCAGCTTGTC	p63(p53)/Keratinocyte-p63-ChIP-Seq(GSE17611)/Homer	+	11.1114
MACS_peak_18235	-31	AGCAAGTTTCAGCTTGTCCA	p63(p53)/Keratinocyte-p63-ChIP-Seq(GSE17611)/Homer	-	10.9102
MACS_peak_18212	65	CGTACATGCTCATACAGGTA	p63(p53)/Keratinocyte-p63-ChIP-Seq(GSE17611)/Homer	+	10.027
MACS_peak_18212	86	TACATGCTCATACAGGTAAT	p63(p53)/Keratinocyte-p63-ChIP-Seq(GSE17611)/Homer	-	9.49634
MACS_peak_18165	71	GGAACAAGCCAGGGCAGGTG	p63(p53)/Keratinocyte-p63-ChIP-Seq(GSE17611)/Homer	+	8.96489
MACS_peak_18165	81	AGGGCAGGTGGGTGCCTGCT	p63(p53)/Keratinocyte-p63-ChIP-Seq(GSE17611)/Homer	+	8.4073
MACS_peak_18165	102	GGCAGGTGGGTGCCTGCTGT	p63(p53)/Keratinocyte-p63-ChIP-Seq(GSE17611)/Homer	-	8.29625
MACS_peak_18165	92	AACAAGCCAGGGCAGGTGGG	p63(p53)/Keratinocyte-p63-ChIP-Seq(GSE17611)/Homer	-	8.8645
MACS_peak_18091	-117	AGGGCTAGTCCAAGCATGAT	p63(p53)/Keratinocyte-p63-ChIP-Seq(GSE17611)/Homer	+	9.64396
MACS_peak_18091	-96	GGCTAGTCCAAGCATGATTC	p63(p53)/Keratinocyte-p63-ChIP-Seq(GSE17611)/Homer	-	9.21948
MACS_peak_18086	-47	AGCACAGGTTACTGCTTGCT	p63(p53)/Keratinocyte-p63-ChIP-Seq(GSE17611)/Homer	+	8.4709
MACS_peak_18086	-26	CACAGGTTACTGCTTGCTCT	p63(p53)/Keratinocyte-p63-ChIP-Seq(GSE17611)/Homer	-	7.85163
MACS_peak_18083	-38	ACGGCAGGTTAGATCTTGCC	p63(p53)/Keratinocyte-p63-ChIP-Seq(GSE17611)/Homer	+	8.96787
MACS_peak_18083	-17	GGCAGGTTAGATCTTGCCTT	p63(p53)/Keratinocyte-p63-ChIP-Seq(GSE17611)/Homer	-	9.74203
MACS_peak_18082	-138	TGAACATGCATGAGCCTGCA	p63(p53)/Keratinocyte-p63-ChIP-Seq(GSE17611)/Homer	+	10.5717
MACS_peak_18082	-117	AACATGCATGAGCCTGCAGG	p63(p53)/Keratinocyte-p63-ChIP-Seq(GSE17611)/Homer	-	10.3545
MACS_peak_18072	-95	AGAACTAGTCATGGCCTGCC	p63(p53)/Keratinocyte-p63-ChIP-Seq(GSE17611)/Homer	+	9.03554
MACS_peak_18072	-74	AACTAGTCATGGCCTGCCAG	p63(p53)/Keratinocyte-p63-ChIP-Seq(GSE17611)/Homer	-	8.235
MACS_peak_18043	61	AGGACATGACCAGGCTAGTA	p63(p53)/Keratinocyte-p63-ChIP-Seq(GSE17611)/Homer	+	9.39921
MACS_peak_18043	82	GACATGACCAGGCTAGTATT	p63(p53)/Keratinocyte-p63-ChIP-Seq(GSE17611)/Homer	-	9.25008
MACS_peak_18036	-72	AAAACAAGTTCTTTCATGCC	p63(p53)/Keratinocyte-p63-ChIP-Seq(GSE17611)/Homer	+	10.0364
MACS_peak_18036	-51	AACAAGTTCTTTCATGCCCA	p63(p53)/Keratinocyte-p63-ChIP-Seq(GSE17611)/Homer	-	9.37437
MACS_peak_18029	54	GATACTTGTCTAGACATGTT	p63(p53)/Keratinocyte-p63-ChIP-Seq(GSE17611)/Homer	+	11.2636
MACS_peak_18029	75	TACTTGTCTAGACATGTTGA	p63(p53)/Keratinocyte-p63-ChIP-Seq(GSE17611)/Homer	-	11.2
MACS_peak_18023	77	GTTGCAAGCCTTAGCAGGAA	p63(p53)/Keratinocyte-p63-ChIP-Seq(GSE17611)/Homer	+	7.86655
MACS_peak_18023	98	TGCAAGCCTTAGCAGGAAAT	p63(p53)/Keratinocyte-p63-ChIP-Seq(GSE17611)/Homer	-	7.66891
MACS_peak_18014	68	GAAGCAGGTCAGTACAAGTC	p63(p53)/Keratinocyte-p63-ChIP-Seq(GSE17611)/Homer	+	9.43374
MACS_peak_18014	89	AGCAGGTCAGTACAAGTCTC	p63(p53)/Keratinocyte-p63-ChIP-Seq(GSE17611)/Homer	-	9.01679
MACS_peak_18010	79	TGGGCATGCCACAGCCTGGC	p63(p53)/Keratinocyte-p63-ChIP-Seq(GSE17611)/Homer	+	8.57171
MACS_peak_18010	100	GGCATGCCACAGCCTGGCAG	p63(p53)/Keratinocyte-p63-ChIP-Seq(GSE17611)/Homer	-	7.70585
MACS_peak_18008	59	GGAACAAGAAAGAACTTGAT	p63(p53)/Keratinocyte-p63-ChIP-Seq(GSE17611)/Homer	+	7.31232
MACS_peak_18008	80	AACAAGAAAGAACTTGATAT	p63(p53)/Keratinocyte-p63-ChIP-Seq(GSE17611)/Homer	-	7.14577
MACS_peak_18001	123	TGAGCTTGCCCAGACTTGTT	p63(p53)/Keratinocyte-p63-ChIP-Seq(GSE17611)/Homer	+	10.7689
MACS_peak_18001	144	AGCTTGCCCAGACTTGTTTG	p63(p53)/Keratinocyte-p63-ChIP-Seq(GSE17611)/Homer	-	11.3188
MACS_peak_17996	92	AGGACAGGTTACTACAGGTC	p63(p53)/Keratinocyte-p63-ChIP-Seq(GSE17611)/Homer	+	8.84863
MACS_peak_17996	113	GACAGGTTACTACAGGTCTT	p63(p53)/Keratinocyte-p63-ChIP-Seq(GSE17611)/Homer	-	8.45037
MACS_peak_17980	45	ACAGCCAGCTGATGCTTGCT	p63(p53)/Keratinocyte-p63-ChIP-Seq(GSE17611)/Homer	+	7.95905
MACS_peak_17980	66	AGCCAGCTGATGCTTGCTTC	p63(p53)/Keratinocyte-p63-ChIP-Seq(GSE17611)/Homer	-	8.59558
MACS_peak_17965	-116	AGTGCAGGCAGAGGCAGGTG	p63(p53)/Keratinocyte-p63-ChIP-Seq(GSE17611)/Homer	+	7.21599
MACS_peak_17965	-95	TGCAGGCAGAGGCAGGTGAG	p63(p53)/Keratinocyte-p63-ChIP-Seq(GSE17611)/Homer	-	7.52597
MACS_peak_17953	-104	GGGACATGTCTGGTCAAGCT	p63(p53)/Keratinocyte-p63-ChIP-Seq(GSE17611)/Homer	+	10.0917
MACS_peak_17953	-83	GACATGTCTGGTCAAGCTGT	p63(p53)/Keratinocyte-p63-ChIP-Seq(GSE17611)/Homer	-	9.93679
MACS_peak_17898	-44	AACTCTAGTTTGGACATGTC	p63(p53)/Keratinocyte-p63-ChIP-Seq(GSE17611)/Homer	+	8.53217
MACS_peak_17898	-34	TGGACATGTCTTGGCTTATT	p63(p53)/Keratinocyte-p63-ChIP-Seq(GSE17611)/Homer	+	7.19653
MACS_peak_17898	-23	CTCTAGTTTGGACATGTCTT	p63(p53)/Keratinocyte-p63-ChIP-Seq(GSE17611)/Homer	-	8.60185
MACS_peak_17883	14	TTAACATGTTTGAACAAGCA	p63(p53)/Keratinocyte-p63-ChIP-Seq(GSE17611)/Homer	+	10.3317
MACS_peak_17883	35	AACATGTTTGAACAAGCAGA	p63(p53)/Keratinocyte-p63-ChIP-Seq(GSE17611)/Homer	-	10.2997
MACS_peak_17882	-16	GGGGCCAGTCTGGGCACGTA	p63(p53)/Keratinocyte-p63-ChIP-Seq(GSE17611)/Homer	+	8.25691
MACS_peak_17882	5	GGCCAGTCTGGGCACGTAAC	p63(p53)/Keratinocyte-p63-ChIP-Seq(GSE17611)/Homer	-	7.8021
MACS_peak_17872	-53	GAGGCCTGACGGGACATGAC	p63(p53)/Keratinocyte-p63-ChIP-Seq(GSE17611)/Homer	+	8.47303
MACS_peak_17872	-32	GGCCTGACGGGACATGACCG	p63(p53)/Keratinocyte-p63-ChIP-Seq(GSE17611)/Homer	-	9.22194
MACS_peak_17868	70	CTCAGGCTTGAACTTGAACA	p63(p53)/Keratinocyte-p63-ChIP-Seq(GSE17611)/Homer	-	7.21561
MACS_peak_17849	-115	CCTACTAGTAGATACTTGTT	p63(p53)/Keratinocyte-p63-ChIP-Seq(GSE17611)/Homer	+	7.24367
MACS_peak_17849	-94	TACTAGTAGATACTTGTTCT	p63(p53)/Keratinocyte-p63-ChIP-Seq(GSE17611)/Homer	-	8.20617
MACS_peak_17829	-41	TCTGCAGGTCTGTTCTTGCA	p63(p53)/Keratinocyte-p63-ChIP-Seq(GSE17611)/Homer	+	8.9056
MACS_peak_17829	-20	TGCAGGTCTGTTCTTGCAAC	p63(p53)/Keratinocyte-p63-ChIP-Seq(GSE17611)/Homer	-	8.79744
MACS_peak_17824	-62	AGCACATGCTAGAACATGCC	p63(p53)/Keratinocyte-p63-ChIP-Seq(GSE17611)/Homer	+	11.2075
MACS_peak_17824	29	AGCACATGCTAGAACATGCC	p63(p53)/Keratinocyte-p63-ChIP-Seq(GSE17611)/Homer	+	11.2075
MACS_peak_17824	50	CACATGCTAGAACATGCCGA	p63(p53)/Keratinocyte-p63-ChIP-Seq(GSE17611)/Homer	-	10.6429
MACS_peak_17824	-41	CACATGCTAGAACATGCCGA	p63(p53)/Keratinocyte-p63-ChIP-Seq(GSE17611)/Homer	-	10.6429
MACS_peak_17794	-19	CAGACTTGCCTTGGCTTGTC	p63(p53)/Keratinocyte-p63-ChIP-Seq(GSE17611)/Homer	+	10.2148
MACS_peak_17794	2	GACTTGCCTTGGCTTGTCTT	p63(p53)/Keratinocyte-p63-ChIP-Seq(GSE17611)/Homer	-	10.6874
MACS_peak_17787	-1	TCTCCAAGACAGAACATGTA	p63(p53)/Keratinocyte-p63-ChIP-Seq(GSE17611)/Homer	+	7.36114
MACS_peak_17787	20	TATACAAGACAGAACATGAC	p63(p53)/Keratinocyte-p63-ChIP-Seq(GSE17611)/Homer	+	9.43182
MACS_peak_17787	41	TACAAGACAGAACATGACTA	p63(p53)/Keratinocyte-p63-ChIP-Seq(GSE17611)/Homer	-	8.95927
MACS_peak_17787	20	TCCAAGACAGAACATGTATT	p63(p53)/Keratinocyte-p63-ChIP-Seq(GSE17611)/Homer	-	7.41695
MACS_peak_17776	29	GGGACAAGCAGGCACAAGCC	p63(p53)/Keratinocyte-p63-ChIP-Seq(GSE17611)/Homer	+	7.85729
MACS_peak_17776	50	GACAAGCAGGCACAAGCCAG	p63(p53)/Keratinocyte-p63-ChIP-Seq(GSE17611)/Homer	-	7.95405
MACS_peak_17772	-138	TGTACTGGTTGAAACATGTC	p63(p53)/Keratinocyte-p63-ChIP-Seq(GSE17611)/Homer	+	8.98576
MACS_peak_17772	-128	GAAACATGTCTATGCATGGG	p63(p53)/Keratinocyte-p63-ChIP-Seq(GSE17611)/Homer	+	8.56975
MACS_peak_17772	-107	AACATGTCTATGCATGGGCT	p63(p53)/Keratinocyte-p63-ChIP-Seq(GSE17611)/Homer	-	8.58768
MACS_peak_17772	-117	TACTGGTTGAAACATGTCTA	p63(p53)/Keratinocyte-p63-ChIP-Seq(GSE17611)/Homer	-	9.39971
MACS_peak_17765	-71	CAAACTTGTTCTTTCTTGTC	p63(p53)/Keratinocyte-p63-ChIP-Seq(GSE17611)/Homer	+	7.52443
MACS_peak_17765	-50	AACTTGTTCTTTCTTGTCCC	p63(p53)/Keratinocyte-p63-ChIP-Seq(GSE17611)/Homer	-	7.49174
MACS_peak_17764	-13	TAGGCAAGTTTCAACAAGGC	p63(p53)/Keratinocyte-p63-ChIP-Seq(GSE17611)/Homer	+	7.92179
MACS_peak_17761	-133	AATGCAAGATTAAACCTGTA	p63(p53)/Keratinocyte-p63-ChIP-Seq(GSE17611)/Homer	+	9.36238
MACS_peak_17761	-112	TGCAAGATTAAACCTGTAAA	p63(p53)/Keratinocyte-p63-ChIP-Seq(GSE17611)/Homer	-	8.70011
MACS_peak_17755	-138	AACACAGGCCCAGACTGGAA	p63(p53)/Keratinocyte-p63-ChIP-Seq(GSE17611)/Homer	+	7.68492
MACS_peak_17755	-117	CACAGGCCCAGACTGGAATT	p63(p53)/Keratinocyte-p63-ChIP-Seq(GSE17611)/Homer	-	7.58445
MACS_peak_17754	-97	AAGACTTGCATCAGCCTGCC	p63(p53)/Keratinocyte-p63-ChIP-Seq(GSE17611)/Homer	+	8.71556
MACS_peak_17754	-55	CCTCCAGGCCTGTGCCTGCT	p63(p53)/Keratinocyte-p63-ChIP-Seq(GSE17611)/Homer	+	7.20895
MACS_peak_17754	-34	TCCAGGCCTGTGCCTGCTGG	p63(p53)/Keratinocyte-p63-ChIP-Seq(GSE17611)/Homer	-	6.99109
MACS_peak_17754	-76	GACTTGCATCAGCCTGCCAC	p63(p53)/Keratinocyte-p63-ChIP-Seq(GSE17611)/Homer	-	7.84441
MACS_peak_17754	-86	CACTGGCAAAGACTTGCATC	p63(p53)/Keratinocyte-p63-ChIP-Seq(GSE17611)/Homer	-	7.11979
MACS_peak_17737	22	TGAGCAGGTTCCAACATGCT	p63(p53)/Keratinocyte-p63-ChIP-Seq(GSE17611)/Homer	+	11.6809
MACS_peak_17737	43	AGCAGGTTCCAACATGCTGC	p63(p53)/Keratinocyte-p63-ChIP-Seq(GSE17611)/Homer	-	10.5854
MACS_peak_17734	113	TACCGGCTGAGGCATGAATG	p63(p53)/Keratinocyte-p63-ChIP-Seq(GSE17611)/Homer	-	8.09481
MACS_peak_17728	-58	GCAACAAGTCTGGTCTAGTT	p63(p53)/Keratinocyte-p63-ChIP-Seq(GSE17611)/Homer	+	8.395
MACS_peak_17728	-48	TGGTCTAGTTTCTGCTTGCT	p63(p53)/Keratinocyte-p63-ChIP-Seq(GSE17611)/Homer	+	7.40557
MACS_peak_17728	-37	AACAAGTCTGGTCTAGTTTC	p63(p53)/Keratinocyte-p63-ChIP-Seq(GSE17611)/Homer	-	8.8041
MACS_peak_17723	134	GTCTAGCAGATACTTGCACG	p63(p53)/Keratinocyte-p63-ChIP-Seq(GSE17611)/Homer	-	7.03328
MACS_peak_17719	-127	GGAACATGTTACAGCCTGCT	p63(p53)/Keratinocyte-p63-ChIP-Seq(GSE17611)/Homer	+	10.4442
MACS_peak_17719	-106	AACATGTTACAGCCTGCTGT	p63(p53)/Keratinocyte-p63-ChIP-Seq(GSE17611)/Homer	-	9.70965
MACS_peak_17700	-90	TGCGCAGGCGCGCACCTGCT	p63(p53)/Keratinocyte-p63-ChIP-Seq(GSE17611)/Homer	+	7.12525
MACS_peak_17687	-61	GGGGCCTGTGCCGGCATGCC	p63(p53)/Keratinocyte-p63-ChIP-Seq(GSE17611)/Homer	+	10.284
MACS_peak_17687	-40	GGCCTGTGCCGGCATGCCTC	p63(p53)/Keratinocyte-p63-ChIP-Seq(GSE17611)/Homer	-	9.65458
MACS_peak_17686	128	TGTACATGATGAAACTTGCA	p63(p53)/Keratinocyte-p63-ChIP-Seq(GSE17611)/Homer	+	9.53181
MACS_peak_17686	149	TACATGATGAAACTTGCAGG	p63(p53)/Keratinocyte-p63-ChIP-Seq(GSE17611)/Homer	-	9.62574
MACS_peak_17632	41	TGGGCATGCCCTTGCCTGCA	p63(p53)/Keratinocyte-p63-ChIP-Seq(GSE17611)/Homer	+	10.9105
MACS_peak_17632	62	GGCATGCCCTTGCCTGCAGT	p63(p53)/Keratinocyte-p63-ChIP-Seq(GSE17611)/Homer	-	10.3762
MACS_peak_17622	-37	GGGGCAGGCACCAACACGCA	p63(p53)/Keratinocyte-p63-ChIP-Seq(GSE17611)/Homer	+	7.78893
MACS_peak_17622	-16	GGCAGGCACCAACACGCAGG	p63(p53)/Keratinocyte-p63-ChIP-Seq(GSE17611)/Homer	-	7.17264
MACS_peak_17619	46	CAGGCAGGCGTGTGCAGGCA	p63(p53)/Keratinocyte-p63-ChIP-Seq(GSE17611)/Homer	+	8.04402
MACS_peak_17619	50	CAGGCGTGTGCAGGCATGTG	p63(p53)/Keratinocyte-p63-ChIP-Seq(GSE17611)/Homer	+	7.94548
MACS_peak_17619	56	TGTGCAGGCATGTGCAGGTA	p63(p53)/Keratinocyte-p63-ChIP-Seq(GSE17611)/Homer	+	8.11658
MACS_peak_17619	77	TGCAGGCATGTGCAGGTACA	p63(p53)/Keratinocyte-p63-ChIP-Seq(GSE17611)/Homer	-	8.30307
MACS_peak_17619	71	GGCGTGTGCAGGCATGTGCA	p63(p53)/Keratinocyte-p63-ChIP-Seq(GSE17611)/Homer	-	8.04629
MACS_peak_17619	67	GGCAGGCGTGTGCAGGCATG	p63(p53)/Keratinocyte-p63-ChIP-Seq(GSE17611)/Homer	-	7.99963
MACS_peak_17598	-9	GGCATGAAGCAGCCTGCGGT	p63(p53)/Keratinocyte-p63-ChIP-Seq(GSE17611)/Homer	-	7.07734
MACS_peak_17590	-114	TCAGCATGTAGCTGCATGCT	p63(p53)/Keratinocyte-p63-ChIP-Seq(GSE17611)/Homer	+	10.1489
MACS_peak_17590	-93	AGCATGTAGCTGCATGCTGG	p63(p53)/Keratinocyte-p63-ChIP-Seq(GSE17611)/Homer	-	10.0439
MACS_peak_17586	31	TGCACTTGTCCATGCTTGCC	p63(p53)/Keratinocyte-p63-ChIP-Seq(GSE17611)/Homer	+	9.36664
MACS_peak_17586	52	CACTTGTCCATGCTTGCCGC	p63(p53)/Keratinocyte-p63-ChIP-Seq(GSE17611)/Homer	-	8.30526
MACS_peak_17579	57	GAGGCAAGTCTCCGCCTGCA	p63(p53)/Keratinocyte-p63-ChIP-Seq(GSE17611)/Homer	+	9.98071
MACS_peak_17579	78	GGCAAGTCTCCGCCTGCATC	p63(p53)/Keratinocyte-p63-ChIP-Seq(GSE17611)/Homer	-	9.53381
MACS_peak_17563	-135	AAGGCATGCCCAGGCAGGGG	p63(p53)/Keratinocyte-p63-ChIP-Seq(GSE17611)/Homer	+	7.9539
MACS_peak_17563	49	AGCTCAAGCCAGGACAGGTA	p63(p53)/Keratinocyte-p63-ChIP-Seq(GSE17611)/Homer	+	8.11804
MACS_peak_17563	70	CTCAAGCCAGGACAGGTACA	p63(p53)/Keratinocyte-p63-ChIP-Seq(GSE17611)/Homer	-	7.90523
MACS_peak_17563	-114	GGCATGCCCAGGCAGGGGCC	p63(p53)/Keratinocyte-p63-ChIP-Seq(GSE17611)/Homer	-	8.03014
MACS_peak_17556	-87	AAGACGTGCATAAACATGTA	p63(p53)/Keratinocyte-p63-ChIP-Seq(GSE17611)/Homer	+	8.91316
MACS_peak_17556	-66	GACGTGCATAAACATGTACA	p63(p53)/Keratinocyte-p63-ChIP-Seq(GSE17611)/Homer	-	9.17737
MACS_peak_17553	77	TACAGGCCTGGGCAGGGACA	p63(p53)/Keratinocyte-p63-ChIP-Seq(GSE17611)/Homer	-	7.61551
MACS_peak_17550	-126	AAAGCAAGTCCTCACCTGCT	p63(p53)/Keratinocyte-p63-ChIP-Seq(GSE17611)/Homer	+	10.2321
MACS_peak_17550	-56	TACTTGCCAAGTCCTGTGTG	p63(p53)/Keratinocyte-p63-ChIP-Seq(GSE17611)/Homer	-	7.0374
MACS_peak_17550	-105	AGCAAGTCCTCACCTGCTCC	p63(p53)/Keratinocyte-p63-ChIP-Seq(GSE17611)/Homer	-	9.73564
MACS_peak_17549	-4	GGGACCAGCCTGCACATGCC	p63(p53)/Keratinocyte-p63-ChIP-Seq(GSE17611)/Homer	+	9.82348
MACS_peak_17549	17	GACCAGCCTGCACATGCCCT	p63(p53)/Keratinocyte-p63-ChIP-Seq(GSE17611)/Homer	-	10.0683
MACS_peak_17529	127	TGCACATGCAGGTGCAGGCT	p63(p53)/Keratinocyte-p63-ChIP-Seq(GSE17611)/Homer	+	7.72932
MACS_peak_17529	148	CACATGCAGGTGCAGGCTCA	p63(p53)/Keratinocyte-p63-ChIP-Seq(GSE17611)/Homer	-	7.93887
MACS_peak_17524	-19	ATAGCTGGTCCCGACATGAA	p63(p53)/Keratinocyte-p63-ChIP-Seq(GSE17611)/Homer	+	8.45865
MACS_peak_17524	2	AGCTGGTCCCGACATGAATT	p63(p53)/Keratinocyte-p63-ChIP-Seq(GSE17611)/Homer	-	8.72661
MACS_peak_17518	82	TCTCCAGGCCTGTACCTGCC	p63(p53)/Keratinocyte-p63-ChIP-Seq(GSE17611)/Homer	+	7.67276
MACS_peak_17518	86	CAGGCCTGTACCTGCCTGTG	p63(p53)/Keratinocyte-p63-ChIP-Seq(GSE17611)/Homer	+	7.38939
MACS_peak_17518	107	GGCCTGTACCTGCCTGTGTA	p63(p53)/Keratinocyte-p63-ChIP-Seq(GSE17611)/Homer	-	7.23318
MACS_peak_17518	103	TCCAGGCCTGTACCTGCCTG	p63(p53)/Keratinocyte-p63-ChIP-Seq(GSE17611)/Homer	-	7.87777
MACS_peak_17501	-145	GAGACAAGCTCAGCCTTGCT	p63(p53)/Keratinocyte-p63-ChIP-Seq(GSE17611)/Homer	+	7.92378
MACS_peak_17501	-124	GACAAGCTCAGCCTTGCTCC	p63(p53)/Keratinocyte-p63-ChIP-Seq(GSE17611)/Homer	-	8.2076
MACS_peak_17486	-139	CACACCTGTATGTACATGCC	p63(p53)/Keratinocyte-p63-ChIP-Seq(GSE17611)/Homer	+	9.28433
MACS_peak_17486	-118	CACCTGTATGTACATGCCCC	p63(p53)/Keratinocyte-p63-ChIP-Seq(GSE17611)/Homer	-	8.84663
MACS_peak_17485	-33	TAAGCAGGCCTGGGCAGGCT	p63(p53)/Keratinocyte-p63-ChIP-Seq(GSE17611)/Homer	+	10.5625
MACS_peak_17485	-12	AGCAGGCCTGGGCAGGCTCC	p63(p53)/Keratinocyte-p63-ChIP-Seq(GSE17611)/Homer	-	10.4764
MACS_peak_17476	114	ATTCCAGGCCCCAACTTGTC	p63(p53)/Keratinocyte-p63-ChIP-Seq(GSE17611)/Homer	+	8.30088
MACS_peak_17476	135	TCCAGGCCCCAACTTGTCAG	p63(p53)/Keratinocyte-p63-ChIP-Seq(GSE17611)/Homer	-	7.58093
MACS_peak_17470	88	TGGGCAGGCTGCTGCAAGCC	p63(p53)/Keratinocyte-p63-ChIP-Seq(GSE17611)/Homer	+	8.25156
MACS_peak_17470	109	GGCAGGCTGCTGCAAGCCCC	p63(p53)/Keratinocyte-p63-ChIP-Seq(GSE17611)/Homer	-	7.84866
MACS_peak_17469	47	CAGGCAGGACCAGACAAGCA	p63(p53)/Keratinocyte-p63-ChIP-Seq(GSE17611)/Homer	+	9.42389
MACS_peak_17469	68	GGCAGGACCAGACAAGCAGG	p63(p53)/Keratinocyte-p63-ChIP-Seq(GSE17611)/Homer	-	8.66377
MACS_peak_17460	-30	TGGACAAGTAAGGACAAGCT	p63(p53)/Keratinocyte-p63-ChIP-Seq(GSE17611)/Homer	+	9.8474
MACS_peak_17460	-9	GACAAGTAAGGACAAGCTCA	p63(p53)/Keratinocyte-p63-ChIP-Seq(GSE17611)/Homer	-	9.86905
MACS_peak_17457	104	AGCACATGTGTGCACATGCT	p63(p53)/Keratinocyte-p63-ChIP-Seq(GSE17611)/Homer	+	9.35206
MACS_peak_17457	125	CACATGTGTGCACATGCTAC	p63(p53)/Keratinocyte-p63-ChIP-Seq(GSE17611)/Homer	-	8.58868
MACS_peak_17444	-29	CAGTCATGTTCCTACCTGCG	p63(p53)/Keratinocyte-p63-ChIP-Seq(GSE17611)/Homer	+	8.69899
MACS_peak_17444	-8	GTCATGTTCCTACCTGCGGT	p63(p53)/Keratinocyte-p63-ChIP-Seq(GSE17611)/Homer	-	8.06937
MACS_peak_17441	-4	CAGGCATGCTGGGGCTTGCT	p63(p53)/Keratinocyte-p63-ChIP-Seq(GSE17611)/Homer	+	11.5961
MACS_peak_17441	17	GGCATGCTGGGGCTTGCTGA	p63(p53)/Keratinocyte-p63-ChIP-Seq(GSE17611)/Homer	-	12.3025
MACS_peak_17437	-61	TGTTCAGGTTGAAACCTGAT	p63(p53)/Keratinocyte-p63-ChIP-Seq(GSE17611)/Homer	+	7.11486
MACS_peak_17437	-40	TTCAGGTTGAAACCTGATAT	p63(p53)/Keratinocyte-p63-ChIP-Seq(GSE17611)/Homer	-	7.02791
MACS_peak_17432	74	TCAACAAGTCACAACCTGTA	p63(p53)/Keratinocyte-p63-ChIP-Seq(GSE17611)/Homer	+	10.3195
MACS_peak_17432	95	AACAAGTCACAACCTGTAAA	p63(p53)/Keratinocyte-p63-ChIP-Seq(GSE17611)/Homer	-	9.43363
MACS_peak_17431	-64	TGCGCTGGCCCAAGCCTGCA	p63(p53)/Keratinocyte-p63-ChIP-Seq(GSE17611)/Homer	+	7.75941
MACS_peak_17431	-43	CGCTGGCCCAAGCCTGCAGT	p63(p53)/Keratinocyte-p63-ChIP-Seq(GSE17611)/Homer	-	7.01368
MACS_peak_17427	-26	TATTCAGGCCAAGGCAAGCA	p63(p53)/Keratinocyte-p63-ChIP-Seq(GSE17611)/Homer	+	8.20925
MACS_peak_17427	-5	TTCAGGCCAAGGCAAGCAAG	p63(p53)/Keratinocyte-p63-ChIP-Seq(GSE17611)/Homer	-	7.30393
MACS_peak_17424	-84	AACAAGCTAGAACTTGGGTT	p63(p53)/Keratinocyte-p63-ChIP-Seq(GSE17611)/Homer	-	7.50884
MACS_peak_17423	113	TAGACTTGCCCTGGCTTGTC	p63(p53)/Keratinocyte-p63-ChIP-Seq(GSE17611)/Homer	+	10.3803
MACS_peak_17423	134	GACTTGCCCTGGCTTGTCTT	p63(p53)/Keratinocyte-p63-ChIP-Seq(GSE17611)/Homer	-	10.6971
MACS_peak_17415	116	GTAACTAGCCTCAGCATGTG	p63(p53)/Keratinocyte-p63-ChIP-Seq(GSE17611)/Homer	+	8.01718
MACS_peak_17415	137	AACTAGCCTCAGCATGTGGT	p63(p53)/Keratinocyte-p63-ChIP-Seq(GSE17611)/Homer	-	7.89379
MACS_peak_17405	96	ACAGCTTGTTTGGACATGCT	p63(p53)/Keratinocyte-p63-ChIP-Seq(GSE17611)/Homer	+	10.7581
MACS_peak_17405	117	AGCTTGTTTGGACATGCTAG	p63(p53)/Keratinocyte-p63-ChIP-Seq(GSE17611)/Homer	-	11.2942
MACS_peak_17388	30	CAAACAAGCCCGGACTTATC	p63(p53)/Keratinocyte-p63-ChIP-Seq(GSE17611)/Homer	+	7.70447
MACS_peak_17388	51	AACAAGCCCGGACTTATCTT	p63(p53)/Keratinocyte-p63-ChIP-Seq(GSE17611)/Homer	-	7.29076
MACS_peak_17376	-130	CACTTGTAGGAACTTGTGCT	p63(p53)/Keratinocyte-p63-ChIP-Seq(GSE17611)/Homer	-	7.42081
MACS_peak_17373	-105	GGCAGGCAGAAACAAGACAA	p63(p53)/Keratinocyte-p63-ChIP-Seq(GSE17611)/Homer	-	7.16433
MACS_peak_17372	-52	GAAACAAGCCTGGACTTGCC	p63(p53)/Keratinocyte-p63-ChIP-Seq(GSE17611)/Homer	+	12.6122
MACS_peak_17372	-31	AACAAGCCTGGACTTGCCTG	p63(p53)/Keratinocyte-p63-ChIP-Seq(GSE17611)/Homer	-	12.8367
MACS_peak_17369	69	TTTGCATGCCTTGGCATGTG	p63(p53)/Keratinocyte-p63-ChIP-Seq(GSE17611)/Homer	+	10.6989
MACS_peak_17369	90	TGCATGCCTTGGCATGTGTG	p63(p53)/Keratinocyte-p63-ChIP-Seq(GSE17611)/Homer	-	11.5551
MACS_peak_17366	-45	ACAACAGGAACGGGCATGAC	p63(p53)/Keratinocyte-p63-ChIP-Seq(GSE17611)/Homer	+	8.34218
MACS_peak_17366	-24	AACAGGAACGGGCATGACAC	p63(p53)/Keratinocyte-p63-ChIP-Seq(GSE17611)/Homer	-	7.96153
MACS_peak_17358	-67	CAAACAGGCAAGAACTAGCC	p63(p53)/Keratinocyte-p63-ChIP-Seq(GSE17611)/Homer	+	8.1617
MACS_peak_17358	-46	AACAGGCAAGAACTAGCCTT	p63(p53)/Keratinocyte-p63-ChIP-Seq(GSE17611)/Homer	-	8.1547
MACS_peak_17342	-76	CTTTCAAGCCCAGACCTGAC	p63(p53)/Keratinocyte-p63-ChIP-Seq(GSE17611)/Homer	+	9.08103
MACS_peak_17342	-55	TTCAAGCCCAGACCTGACTC	p63(p53)/Keratinocyte-p63-ChIP-Seq(GSE17611)/Homer	-	9.08477
MACS_peak_17333	-133	CAGGCTTGCCCCGACAGGTC	p63(p53)/Keratinocyte-p63-ChIP-Seq(GSE17611)/Homer	+	9.79298
MACS_peak_17333	-112	GGCTTGCCCCGACAGGTCAG	p63(p53)/Keratinocyte-p63-ChIP-Seq(GSE17611)/Homer	-	9.15383
MACS_peak_17327	-13	TGTGCATGTTGCCTCATGCG	p63(p53)/Keratinocyte-p63-ChIP-Seq(GSE17611)/Homer	+	7.31795
MACS_peak_17327	8	TGCATGTTGCCTCATGCGCA	p63(p53)/Keratinocyte-p63-ChIP-Seq(GSE17611)/Homer	-	7.84796
MACS_peak_17316	-77	AGAACAGGTGGAGACATGAT	p63(p53)/Keratinocyte-p63-ChIP-Seq(GSE17611)/Homer	+	8.89318
MACS_peak_17316	-56	AACAGGTGGAGACATGATGA	p63(p53)/Keratinocyte-p63-ChIP-Seq(GSE17611)/Homer	-	8.74852
MACS_peak_17309	121	AGTTCATGTCGTGACATGCA	p63(p53)/Keratinocyte-p63-ChIP-Seq(GSE17611)/Homer	+	10.927
MACS_peak_17309	142	TTCATGTCGTGACATGCAGA	p63(p53)/Keratinocyte-p63-ChIP-Seq(GSE17611)/Homer	-	10.7739
MACS_peak_17293	16	GTGACAGGCTGAGTCAGGCT	p63(p53)/Keratinocyte-p63-ChIP-Seq(GSE17611)/Homer	+	7.11367
MACS_peak_17293	37	GACAGGCTGAGTCAGGCTCC	p63(p53)/Keratinocyte-p63-ChIP-Seq(GSE17611)/Homer	-	8.32731
MACS_peak_17281	-121	GTGACAGGCCCAAGCCTGGC	p63(p53)/Keratinocyte-p63-ChIP-Seq(GSE17611)/Homer	+	8.02237
MACS_peak_17281	-100	GACAGGCCCAAGCCTGGCTG	p63(p53)/Keratinocyte-p63-ChIP-Seq(GSE17611)/Homer	-	8.33258
MACS_peak_17278	46	AAAACATGCTGTTGCAAGTC	p63(p53)/Keratinocyte-p63-ChIP-Seq(GSE17611)/Homer	+	8.74106
MACS_peak_17278	67	AACATGCTGTTGCAAGTCAA	p63(p53)/Keratinocyte-p63-ChIP-Seq(GSE17611)/Homer	-	8.18828
MACS_peak_17275	15	CTGGCATGCCATAACAGGAC	p63(p53)/Keratinocyte-p63-ChIP-Seq(GSE17611)/Homer	+	8.67973
MACS_peak_17275	36	GGCATGCCATAACAGGACAC	p63(p53)/Keratinocyte-p63-ChIP-Seq(GSE17611)/Homer	-	8.47853
MACS_peak_17240	-137	AGAACCAGCGTGTGCATGCG	p63(p53)/Keratinocyte-p63-ChIP-Seq(GSE17611)/Homer	+	7.2908
MACS_peak_17240	-116	AACCAGCGTGTGCATGCGCG	p63(p53)/Keratinocyte-p63-ChIP-Seq(GSE17611)/Homer	-	7.08618
MACS_peak_17236	89	GAATCCTGCCCGAGCATGAC	p63(p53)/Keratinocyte-p63-ChIP-Seq(GSE17611)/Homer	+	8.74703
MACS_peak_17236	110	ATCCTGCCCGAGCATGACAC	p63(p53)/Keratinocyte-p63-ChIP-Seq(GSE17611)/Homer	-	7.85099
MACS_peak_17235	112	GAGGCAGGTTGCAGCCAGTC	p63(p53)/Keratinocyte-p63-ChIP-Seq(GSE17611)/Homer	+	7.80247
MACS_peak_17235	133	GGCAGGTTGCAGCCAGTCTC	p63(p53)/Keratinocyte-p63-ChIP-Seq(GSE17611)/Homer	-	7.54415
MACS_peak_17225	-7	AGATCTTGTTATAACTTGTT	p63(p53)/Keratinocyte-p63-ChIP-Seq(GSE17611)/Homer	+	7.42397
MACS_peak_17225	14	ATCTTGTTATAACTTGTTCC	p63(p53)/Keratinocyte-p63-ChIP-Seq(GSE17611)/Homer	-	7.67224
MACS_peak_17214	45	GGCTCAAGTTTATACTTGTC	p63(p53)/Keratinocyte-p63-ChIP-Seq(GSE17611)/Homer	+	8.91904
MACS_peak_17214	66	CTCAAGTTTATACTTGTCTT	p63(p53)/Keratinocyte-p63-ChIP-Seq(GSE17611)/Homer	-	8.78112
MACS_peak_17211	80	GAGTCTTGCCAAGACAAGCC	p63(p53)/Keratinocyte-p63-ChIP-Seq(GSE17611)/Homer	+	7.8319
MACS_peak_17211	101	GTCTTGCCAAGACAAGCCCA	p63(p53)/Keratinocyte-p63-ChIP-Seq(GSE17611)/Homer	-	7.92123
MACS_peak_17178	-43	CATACAAGTATCAGCAGGTC	p63(p53)/Keratinocyte-p63-ChIP-Seq(GSE17611)/Homer	+	9.67002
MACS_peak_17178	-22	TACAAGTATCAGCAGGTCTC	p63(p53)/Keratinocyte-p63-ChIP-Seq(GSE17611)/Homer	-	8.62735
MACS_peak_17166	-6	AATGCATGACTATGCTTGTC	p63(p53)/Keratinocyte-p63-ChIP-Seq(GSE17611)/Homer	+	10.4795
MACS_peak_17166	53	CAGACATGTTATTTCAGGCA	p63(p53)/Keratinocyte-p63-ChIP-Seq(GSE17611)/Homer	+	7.617
MACS_peak_17166	74	GACATGTTATTTCAGGCAAT	p63(p53)/Keratinocyte-p63-ChIP-Seq(GSE17611)/Homer	-	7.1801
MACS_peak_17166	15	TGCATGACTATGCTTGTCCA	p63(p53)/Keratinocyte-p63-ChIP-Seq(GSE17611)/Homer	-	10.1518
MACS_peak_17151	118	TAAGCAAGCTACCACATGCA	p63(p53)/Keratinocyte-p63-ChIP-Seq(GSE17611)/Homer	+	9.73096
MACS_peak_17151	139	AGCAAGCTACCACATGCAAA	p63(p53)/Keratinocyte-p63-ChIP-Seq(GSE17611)/Homer	-	9.0481
MACS_peak_17136	111	CTCACAAGCCCAAACTTGCA	p63(p53)/Keratinocyte-p63-ChIP-Seq(GSE17611)/Homer	+	10.6572
MACS_peak_17136	132	CACAAGCCCAAACTTGCACC	p63(p53)/Keratinocyte-p63-ChIP-Seq(GSE17611)/Homer	-	10.38
MACS_peak_17130	-84	GAAACATGACTAAGCTTGTC	p63(p53)/Keratinocyte-p63-ChIP-Seq(GSE17611)/Homer	+	10.9143
MACS_peak_17130	-63	AACATGACTAAGCTTGTCCT	p63(p53)/Keratinocyte-p63-ChIP-Seq(GSE17611)/Homer	-	10.6967
MACS_peak_17126	92	TGCTCAAGACGGAGCTTGCC	p63(p53)/Keratinocyte-p63-ChIP-Seq(GSE17611)/Homer	+	7.72558
MACS_peak_17126	113	CTCAAGACGGAGCTTGCCTG	p63(p53)/Keratinocyte-p63-ChIP-Seq(GSE17611)/Homer	-	7.45286
MACS_peak_17121	48	ATCACATGTTTGAACAAGTG	p63(p53)/Keratinocyte-p63-ChIP-Seq(GSE17611)/Homer	+	8.07902
MACS_peak_17121	69	CACATGTTTGAACAAGTGGT	p63(p53)/Keratinocyte-p63-ChIP-Seq(GSE17611)/Homer	-	8.1388
MACS_peak_17120	-42	CTTTCCTGCCCAGGCCTGCC	p63(p53)/Keratinocyte-p63-ChIP-Seq(GSE17611)/Homer	+	8.98113
MACS_peak_17120	-21	TTCCTGCCCAGGCCTGCCCT	p63(p53)/Keratinocyte-p63-ChIP-Seq(GSE17611)/Homer	-	9.11977
MACS_peak_17116	-40	TTCACATGACTTGTCCTGCT	p63(p53)/Keratinocyte-p63-ChIP-Seq(GSE17611)/Homer	+	7.03112
MACS_peak_17116	65	CTGTCAGGTTGAGGCCTGCT	p63(p53)/Keratinocyte-p63-ChIP-Seq(GSE17611)/Homer	+	8.53237
MACS_peak_17116	86	GTCAGGTTGAGGCCTGCTCT	p63(p53)/Keratinocyte-p63-ChIP-Seq(GSE17611)/Homer	-	9.5394
MACS_peak_17116	-19	CACATGACTTGTCCTGCTTC	p63(p53)/Keratinocyte-p63-ChIP-Seq(GSE17611)/Homer	-	7.20087
MACS_peak_17108	-55	TGGACAAGCTCAGGCCTGCC	p63(p53)/Keratinocyte-p63-ChIP-Seq(GSE17611)/Homer	+	11.7803
MACS_peak_17103	-21	ACAGCTTGTCTCAACCTGTT	p63(p53)/Keratinocyte-p63-ChIP-Seq(GSE17611)/Homer	+	9.41052
MACS_peak_17103	0	AGCTTGTCTCAACCTGTTTT	p63(p53)/Keratinocyte-p63-ChIP-Seq(GSE17611)/Homer	-	9.59641
MACS_peak_17094	-147	GGAACATGCTAATACCTGCT	p63(p53)/Keratinocyte-p63-ChIP-Seq(GSE17611)/Homer	+	10.1158
MACS_peak_17094	-126	AACATGCTAATACCTGCTGA	p63(p53)/Keratinocyte-p63-ChIP-Seq(GSE17611)/Homer	-	9.96082
MACS_peak_17084	106	AATGCAAGAACATACTTGCC	p63(p53)/Keratinocyte-p63-ChIP-Seq(GSE17611)/Homer	+	9.47255
MACS_peak_17084	127	TGCAAGAACATACTTGCCAA	p63(p53)/Keratinocyte-p63-ChIP-Seq(GSE17611)/Homer	-	8.55108
MACS_peak_17081	75	GTCATGCACGGCCTTGCTCA	p63(p53)/Keratinocyte-p63-ChIP-Seq(GSE17611)/Homer	-	7.27938
MACS_peak_17073	1	TTTTCATGACTCATCATGCT	p63(p53)/Keratinocyte-p63-ChIP-Seq(GSE17611)/Homer	+	7.66289
MACS_peak_17058	-66	GGTTCCAGTCCCAACATGAC	p63(p53)/Keratinocyte-p63-ChIP-Seq(GSE17611)/Homer	+	8.33362
MACS_peak_17058	-45	TTCCAGTCCCAACATGACCA	p63(p53)/Keratinocyte-p63-ChIP-Seq(GSE17611)/Homer	-	7.34685
MACS_peak_17043	21	CTGACAGGTCAGGGCCTGCC	p63(p53)/Keratinocyte-p63-ChIP-Seq(GSE17611)/Homer	+	10.8272
MACS_peak_17043	42	GACAGGTCAGGGCCTGCCCT	p63(p53)/Keratinocyte-p63-ChIP-Seq(GSE17611)/Homer	-	11.2598
MACS_peak_17041	33	ACTGCATGTAGGAGCATGTA	p63(p53)/Keratinocyte-p63-ChIP-Seq(GSE17611)/Homer	+	10.7324
MACS_peak_17041	63	TCAGCCAGCTCCTGCATGTT	p63(p53)/Keratinocyte-p63-ChIP-Seq(GSE17611)/Homer	+	8.93181
MACS_peak_17041	84	AGCCAGCTCCTGCATGTTGA	p63(p53)/Keratinocyte-p63-ChIP-Seq(GSE17611)/Homer	-	8.31448
MACS_peak_17041	54	TGCATGTAGGAGCATGTAGG	p63(p53)/Keratinocyte-p63-ChIP-Seq(GSE17611)/Homer	-	11.2013
MACS_peak_17030	13	ACAACATGTTAAAACATGCC	p63(p53)/Keratinocyte-p63-ChIP-Seq(GSE17611)/Homer	+	12.1708
MACS_peak_17030	34	AACATGTTAAAACATGCCCG	p63(p53)/Keratinocyte-p63-ChIP-Seq(GSE17611)/Homer	-	12.2706
MACS_peak_17024	-85	TGGACAGGTCAGGGCTGGCT	p63(p53)/Keratinocyte-p63-ChIP-Seq(GSE17611)/Homer	+	9.69689
MACS_peak_17024	-64	GACAGGTCAGGGCTGGCTCC	p63(p53)/Keratinocyte-p63-ChIP-Seq(GSE17611)/Homer	-	9.78434
MACS_peak_17021	74	ACCCCAGGCCCTGGCATGCC	p63(p53)/Keratinocyte-p63-ChIP-Seq(GSE17611)/Homer	+	8.13619
MACS_peak_17021	95	CCCAGGCCCTGGCATGCCCA	p63(p53)/Keratinocyte-p63-ChIP-Seq(GSE17611)/Homer	-	7.75137
MACS_peak_17013	-36	TCTCCATGCACGAGCCTGCA	p63(p53)/Keratinocyte-p63-ChIP-Seq(GSE17611)/Homer	+	7.71205
MACS_peak_17013	115	AGATCCTGTCCTGTCCTGTC	p63(p53)/Keratinocyte-p63-ChIP-Seq(GSE17611)/Homer	+	7.55758
MACS_peak_17013	136	ATCCTGTCCTGTCCTGTCCT	p63(p53)/Keratinocyte-p63-ChIP-Seq(GSE17611)/Homer	-	7.34652
MACS_peak_17013	-15	TCCATGCACGAGCCTGCATA	p63(p53)/Keratinocyte-p63-ChIP-Seq(GSE17611)/Homer	-	8.02461
MACS_peak_17009	-10	CTATCAGGCTGGGGCCTGCC	p63(p53)/Keratinocyte-p63-ChIP-Seq(GSE17611)/Homer	+	8.37011
MACS_peak_17009	11	ATCAGGCTGGGGCCTGCCTC	p63(p53)/Keratinocyte-p63-ChIP-Seq(GSE17611)/Homer	-	9.2595
MACS_peak_16995	-86	AGCTTGCTATTACCTGTTCT	p63(p53)/Keratinocyte-p63-ChIP-Seq(GSE17611)/Homer	-	7.95267
MACS_peak_16987	132	AGCCTGTAAACACATGTGAC	p63(p53)/Keratinocyte-p63-ChIP-Seq(GSE17611)/Homer	-	7.15354
MACS_peak_16971	3	ACCTCAGGCCCAAGCCTGCC	p63(p53)/Keratinocyte-p63-ChIP-Seq(GSE17611)/Homer	+	8.6001
MACS_peak_16971	24	CTCAGGCCCAAGCCTGCCCA	p63(p53)/Keratinocyte-p63-ChIP-Seq(GSE17611)/Homer	-	8.04439
MACS_peak_16925	39	TGTGCAAGTGTAGACATGCA	p63(p53)/Keratinocyte-p63-ChIP-Seq(GSE17611)/Homer	+	11.4894
MACS_peak_16925	60	TGCAAGTGTAGACATGCAGA	p63(p53)/Keratinocyte-p63-ChIP-Seq(GSE17611)/Homer	-	10.8531
MACS_peak_16914	31	GGAACATGTAGACACATGGA	p63(p53)/Keratinocyte-p63-ChIP-Seq(GSE17611)/Homer	+	7.15234
MACS_peak_16914	52	AACATGTAGACACATGGAGG	p63(p53)/Keratinocyte-p63-ChIP-Seq(GSE17611)/Homer	-	7.63744
MACS_peak_16879	114	TGTACAAGTTGAAACAGGAT	p63(p53)/Keratinocyte-p63-ChIP-Seq(GSE17611)/Homer	+	8.37329
MACS_peak_16879	135	TACAAGTTGAAACAGGATTT	p63(p53)/Keratinocyte-p63-ChIP-Seq(GSE17611)/Homer	-	8.58094
MACS_peak_16873	27	CCAGCAAGTCACAGCATGTA	p63(p53)/Keratinocyte-p63-ChIP-Seq(GSE17611)/Homer	+	11.2944
MACS_peak_16873	48	AGCAAGTCACAGCATGTAGC	p63(p53)/Keratinocyte-p63-ChIP-Seq(GSE17611)/Homer	-	10.2606
MACS_peak_16853	-71	GAGACATGCCAGTACATGTG	p63(p53)/Keratinocyte-p63-ChIP-Seq(GSE17611)/Homer	+	10.6149
MACS_peak_16853	-50	GACATGCCAGTACATGTGCC	p63(p53)/Keratinocyte-p63-ChIP-Seq(GSE17611)/Homer	-	10.9647
MACS_peak_16837	-81	TAAACAAGTCGAGGCAGGAT	p63(p53)/Keratinocyte-p63-ChIP-Seq(GSE17611)/Homer	+	9.26451
MACS_peak_16837	-60	AACAAGTCGAGGCAGGATCA	p63(p53)/Keratinocyte-p63-ChIP-Seq(GSE17611)/Homer	-	9.21353
MACS_peak_16833	45	ATCCTGTTGGGACTTGATTC	p63(p53)/Keratinocyte-p63-ChIP-Seq(GSE17611)/Homer	-	8.22511
MACS_peak_16832	105	CTTTCAAGTATGTACAAGCT	p63(p53)/Keratinocyte-p63-ChIP-Seq(GSE17611)/Homer	+	7.55034
MACS_peak_16832	126	TTCAAGTATGTACAAGCTTG	p63(p53)/Keratinocyte-p63-ChIP-Seq(GSE17611)/Homer	-	7.70275
MACS_peak_16830	-11	TCTGCCAGTTCGAGCTTGTT	p63(p53)/Keratinocyte-p63-ChIP-Seq(GSE17611)/Homer	+	9.43839
MACS_peak_16830	10	TGCCAGTTCGAGCTTGTTCC	p63(p53)/Keratinocyte-p63-ChIP-Seq(GSE17611)/Homer	-	9.66971
MACS_peak_16829	-93	AGGACCAGTCCAGACATGTG	p63(p53)/Keratinocyte-p63-ChIP-Seq(GSE17611)/Homer	+	10.554
MACS_peak_16829	-72	GACCAGTCCAGACATGTGTC	p63(p53)/Keratinocyte-p63-ChIP-Seq(GSE17611)/Homer	-	10.408
MACS_peak_16808	64	ACAACAAGACTAGGCCAGCT	p63(p53)/Keratinocyte-p63-ChIP-Seq(GSE17611)/Homer	+	8.08503
MACS_peak_16808	85	AACAAGACTAGGCCAGCTCT	p63(p53)/Keratinocyte-p63-ChIP-Seq(GSE17611)/Homer	-	7.82356
MACS_peak_16803	-89	TAGACCTGTATAGGCAGGTA	p63(p53)/Keratinocyte-p63-ChIP-Seq(GSE17611)/Homer	+	8.81216
MACS_peak_16803	-68	GACCTGTATAGGCAGGTACC	p63(p53)/Keratinocyte-p63-ChIP-Seq(GSE17611)/Homer	-	8.89533
MACS_peak_16797	84	AACCTGTTTGGTCTTGGTCT	p63(p53)/Keratinocyte-p63-ChIP-Seq(GSE17611)/Homer	-	7.03032
MACS_peak_16794	-119	CGCGCAGGCCCAAGCAGGCG	p63(p53)/Keratinocyte-p63-ChIP-Seq(GSE17611)/Homer	+	8.12975
MACS_peak_16794	-98	CGCAGGCCCAAGCAGGCGCC	p63(p53)/Keratinocyte-p63-ChIP-Seq(GSE17611)/Homer	-	7.45499
MACS_peak_16792	35	ATTTCAGGTCGGAACTTGCG	p63(p53)/Keratinocyte-p63-ChIP-Seq(GSE17611)/Homer	+	7.98213
MACS_peak_16792	56	TTCAGGTCGGAACTTGCGCA	p63(p53)/Keratinocyte-p63-ChIP-Seq(GSE17611)/Homer	-	8.94924
MACS_peak_16786	118	GGCATGCTGAGGCATATTGT	p63(p53)/Keratinocyte-p63-ChIP-Seq(GSE17611)/Homer	-	6.9858
MACS_peak_16785	59	AGGGCATGCTGGGACTTGTA	p63(p53)/Keratinocyte-p63-ChIP-Seq(GSE17611)/Homer	+	11.4953
MACS_peak_16785	80	GGCATGCTGGGACTTGTAGT	p63(p53)/Keratinocyte-p63-ChIP-Seq(GSE17611)/Homer	-	12.4916
MACS_peak_16777	-35	GGGGCCTGCTGGGACTTGTA	p63(p53)/Keratinocyte-p63-ChIP-Seq(GSE17611)/Homer	+	9.54088
MACS_peak_16777	-14	GGCCTGCTGGGACTTGTAGT	p63(p53)/Keratinocyte-p63-ChIP-Seq(GSE17611)/Homer	-	10.739
MACS_peak_16773	-15	CACAGGCTGGGACTGGTGGA	p63(p53)/Keratinocyte-p63-ChIP-Seq(GSE17611)/Homer	-	7.00016
MACS_peak_16764	100	CCAGCCAGTACCAGCCTGTT	p63(p53)/Keratinocyte-p63-ChIP-Seq(GSE17611)/Homer	+	8.20053
MACS_peak_16764	110	CCAGCCTGTTCTCGCCTGTT	p63(p53)/Keratinocyte-p63-ChIP-Seq(GSE17611)/Homer	+	7.48772
MACS_peak_16764	131	AGCCTGTTCTCGCCTGTTCC	p63(p53)/Keratinocyte-p63-ChIP-Seq(GSE17611)/Homer	-	7.88892
MACS_peak_16764	121	AGCCAGTACCAGCCTGTTCT	p63(p53)/Keratinocyte-p63-ChIP-Seq(GSE17611)/Homer	-	7.88047
MACS_peak_16763	4	AACCCAAGACCAGACTTGTA	p63(p53)/Keratinocyte-p63-ChIP-Seq(GSE17611)/Homer	+	7.40532
MACS_peak_16742	27	CAATCATGTACCCACATGTT	p63(p53)/Keratinocyte-p63-ChIP-Seq(GSE17611)/Homer	+	9.33178
MACS_peak_16742	48	ATCATGTACCCACATGTTTC	p63(p53)/Keratinocyte-p63-ChIP-Seq(GSE17611)/Homer	-	8.91346
MACS_peak_16725	-19	GACACTAGTTCAGGCATGTT	p63(p53)/Keratinocyte-p63-ChIP-Seq(GSE17611)/Homer	+	9.35173
MACS_peak_16725	2	CACTAGTTCAGGCATGTTAA	p63(p53)/Keratinocyte-p63-ChIP-Seq(GSE17611)/Homer	-	8.71344
MACS_peak_16722	66	TACATGTTCAGATTTGTCCT	p63(p53)/Keratinocyte-p63-ChIP-Seq(GSE17611)/Homer	-	7.42071
MACS_peak_16719	-141	GCCACAAGTGAAGGCAGGCC	p63(p53)/Keratinocyte-p63-ChIP-Seq(GSE17611)/Homer	+	7.86332
MACS_peak_16719	-120	CACAAGTGAAGGCAGGCCCT	p63(p53)/Keratinocyte-p63-ChIP-Seq(GSE17611)/Homer	-	7.53218
MACS_peak_16718	-84	CGTGCAAGCATCAACATGCC	p63(p53)/Keratinocyte-p63-ChIP-Seq(GSE17611)/Homer	+	11.4574
MACS_peak_16718	-63	TGCAAGCATCAACATGCCCA	p63(p53)/Keratinocyte-p63-ChIP-Seq(GSE17611)/Homer	-	10.8347
MACS_peak_16711	98	GGAACATGACCGGGCAGGAC	p63(p53)/Keratinocyte-p63-ChIP-Seq(GSE17611)/Homer	+	8.95385
MACS_peak_16711	119	AACATGACCGGGCAGGACTC	p63(p53)/Keratinocyte-p63-ChIP-Seq(GSE17611)/Homer	-	8.67973
MACS_peak_16687	-66	GGCCCAGGTCCCAACTTGTC	p63(p53)/Keratinocyte-p63-ChIP-Seq(GSE17611)/Homer	+	8.01082
MACS_peak_16687	-56	CCAACTTGTCACCACATGCA	p63(p53)/Keratinocyte-p63-ChIP-Seq(GSE17611)/Homer	+	8.46179
MACS_peak_16687	-35	AACTTGTCACCACATGCAGC	p63(p53)/Keratinocyte-p63-ChIP-Seq(GSE17611)/Homer	-	8.10939
MACS_peak_16669	-7	TCTGCCTGCCCAGGCAGGCC	p63(p53)/Keratinocyte-p63-ChIP-Seq(GSE17611)/Homer	+	9.75259
MACS_peak_16669	98	CACACCTGCCTCTGCAAGTC	p63(p53)/Keratinocyte-p63-ChIP-Seq(GSE17611)/Homer	+	7.48345
MACS_peak_16669	14	TGCCTGCCCAGGCAGGCCCC	p63(p53)/Keratinocyte-p63-ChIP-Seq(GSE17611)/Homer	-	9.66379
MACS_peak_16666	-5	TAGACAAGTCCAATCAAGTA	p63(p53)/Keratinocyte-p63-ChIP-Seq(GSE17611)/Homer	+	9.4478
MACS_peak_16666	16	GACAAGTCCAATCAAGTAGA	p63(p53)/Keratinocyte-p63-ChIP-Seq(GSE17611)/Homer	-	8.33756
MACS_peak_16627	6	TTAGCAAGTAGCAACATGAA	p63(p53)/Keratinocyte-p63-ChIP-Seq(GSE17611)/Homer	+	8.80779
MACS_peak_16627	27	AGCAAGTAGCAACATGAAAC	p63(p53)/Keratinocyte-p63-ChIP-Seq(GSE17611)/Homer	-	8.55594
MACS_peak_16623	77	GTCACAGGTTTCTACTTGTT	p63(p53)/Keratinocyte-p63-ChIP-Seq(GSE17611)/Homer	+	8.46888
MACS_peak_16623	98	CACAGGTTTCTACTTGTTTG	p63(p53)/Keratinocyte-p63-ChIP-Seq(GSE17611)/Homer	-	8.76878
MACS_peak_16618	24	GGTGCATGCCACAACCTGCC	p63(p53)/Keratinocyte-p63-ChIP-Seq(GSE17611)/Homer	+	11.1466
MACS_peak_16618	45	TGCATGCCACAACCTGCCCA	p63(p53)/Keratinocyte-p63-ChIP-Seq(GSE17611)/Homer	-	10.6944
MACS_peak_16616	-45	TGTACATGCCTCAGCCTGCA	p63(p53)/Keratinocyte-p63-ChIP-Seq(GSE17611)/Homer	+	11.2297
MACS_peak_16616	-24	TACATGCCTCAGCCTGCAAT	p63(p53)/Keratinocyte-p63-ChIP-Seq(GSE17611)/Homer	-	10.1513
MACS_peak_16603	45	AAGGCAAGTGGCAACCTGAT	p63(p53)/Keratinocyte-p63-ChIP-Seq(GSE17611)/Homer	+	7.99148
MACS_peak_16603	66	GGCAAGTGGCAACCTGATCA	p63(p53)/Keratinocyte-p63-ChIP-Seq(GSE17611)/Homer	-	7.7067
MACS_peak_16596	2	GTAGCAGGTCCATTCATGTA	p63(p53)/Keratinocyte-p63-ChIP-Seq(GSE17611)/Homer	+	9.4304
MACS_peak_16596	23	AGCAGGTCCATTCATGTATG	p63(p53)/Keratinocyte-p63-ChIP-Seq(GSE17611)/Homer	-	9.75699
MACS_peak_16584	-124	AAAGCTTGTGCCAACATGCC	p63(p53)/Keratinocyte-p63-ChIP-Seq(GSE17611)/Homer	+	9.86568
MACS_peak_16584	-103	AGCTTGTGCCAACATGCCTT	p63(p53)/Keratinocyte-p63-ChIP-Seq(GSE17611)/Homer	-	9.11039
MACS_peak_16577	120	GGCTGGTTTTGGCTAGTTTG	p63(p53)/Keratinocyte-p63-ChIP-Seq(GSE17611)/Homer	-	7.31864
MACS_peak_16568	-7	CTCTTGCATGGGCTTGTTTC	p63(p53)/Keratinocyte-p63-ChIP-Seq(GSE17611)/Homer	-	7.43199
MACS_peak_16555	-78	CTGACAAGACCTAGCTTGAC	p63(p53)/Keratinocyte-p63-ChIP-Seq(GSE17611)/Homer	+	8.53708
MACS_peak_16555	-57	GACAAGACCTAGCTTGACAC	p63(p53)/Keratinocyte-p63-ChIP-Seq(GSE17611)/Homer	-	7.82237
MACS_peak_16516	-35	CCTGCAGGCTTCAGCTGGTT	p63(p53)/Keratinocyte-p63-ChIP-Seq(GSE17611)/Homer	+	7.99127
MACS_peak_16516	-14	TGCAGGCTTCAGCTGGTTTG	p63(p53)/Keratinocyte-p63-ChIP-Seq(GSE17611)/Homer	-	8.28435
MACS_peak_16512	-25	AGTACAAGCCAGTACATGTT	p63(p53)/Keratinocyte-p63-ChIP-Seq(GSE17611)/Homer	+	11.3068
MACS_peak_16512	-4	TACAAGCCAGTACATGTTCC	p63(p53)/Keratinocyte-p63-ChIP-Seq(GSE17611)/Homer	-	10.9624
MACS_peak_16461	-22	CCAACAAGCCCCAGCCTGCT	p63(p53)/Keratinocyte-p63-ChIP-Seq(GSE17611)/Homer	+	10.8872
MACS_peak_16461	-1	AACAAGCCCCAGCCTGCTTG	p63(p53)/Keratinocyte-p63-ChIP-Seq(GSE17611)/Homer	-	10.2705
MACS_peak_16443	-68	GAGGCAGGTCCTGACAGGCC	p63(p53)/Keratinocyte-p63-ChIP-Seq(GSE17611)/Homer	+	10.9366
MACS_peak_16443	2	TGGGCCTGTTGGAGCTTGTT	p63(p53)/Keratinocyte-p63-ChIP-Seq(GSE17611)/Homer	+	9.57955
MACS_peak_16443	23	GGCCTGTTGGAGCTTGTTAG	p63(p53)/Keratinocyte-p63-ChIP-Seq(GSE17611)/Homer	-	10.015
MACS_peak_16443	-47	GGCAGGTCCTGACAGGCCTG	p63(p53)/Keratinocyte-p63-ChIP-Seq(GSE17611)/Homer	-	10.8489
MACS_peak_16440	52	TATGCATGCAGGGACTTGTA	p63(p53)/Keratinocyte-p63-ChIP-Seq(GSE17611)/Homer	+	10.7001
MACS_peak_16440	73	TGCATGCAGGGACTTGTAGT	p63(p53)/Keratinocyte-p63-ChIP-Seq(GSE17611)/Homer	-	11.53
MACS_peak_16431	98	CAGGCAGGTTTGTACAGGTT	p63(p53)/Keratinocyte-p63-ChIP-Seq(GSE17611)/Homer	+	9.61369
MACS_peak_16431	119	GGCAGGTTTGTACAGGTTTT	p63(p53)/Keratinocyte-p63-ChIP-Seq(GSE17611)/Homer	-	9.97428
MACS_peak_16425	-67	GGAACCAGCCTGGGCTGGAT	p63(p53)/Keratinocyte-p63-ChIP-Seq(GSE17611)/Homer	+	7.07612
MACS_peak_16425	-46	AACCAGCCTGGGCTGGATCT	p63(p53)/Keratinocyte-p63-ChIP-Seq(GSE17611)/Homer	-	7.44624
MACS_peak_16392	-56	TTGACAGGCAGGGACAGGCC	p63(p53)/Keratinocyte-p63-ChIP-Seq(GSE17611)/Homer	+	8.77383
MACS_peak_16392	-35	GACAGGCAGGGACAGGCCGG	p63(p53)/Keratinocyte-p63-ChIP-Seq(GSE17611)/Homer	-	9.62502
MACS_peak_16384	86	AAAGCCAGTTGAGACTGGTT	p63(p53)/Keratinocyte-p63-ChIP-Seq(GSE17611)/Homer	+	7.88038
MACS_peak_16384	107	AGCCAGTTGAGACTGGTTAG	p63(p53)/Keratinocyte-p63-ChIP-Seq(GSE17611)/Homer	-	8.0389
MACS_peak_16384	19	TGCTTGCACAAACACGTTCA	p63(p53)/Keratinocyte-p63-ChIP-Seq(GSE17611)/Homer	-	7.05477
MACS_peak_16368	63	AGGACATGCCAGGGCACGCT	p63(p53)/Keratinocyte-p63-ChIP-Seq(GSE17611)/Homer	+	9.89289
MACS_peak_16368	84	GACATGCCAGGGCACGCTTG	p63(p53)/Keratinocyte-p63-ChIP-Seq(GSE17611)/Homer	-	10.0603
MACS_peak_16365	-50	CAGGCAGGCCCCTACACGCC	p63(p53)/Keratinocyte-p63-ChIP-Seq(GSE17611)/Homer	+	8.97913
MACS_peak_16365	-29	GGCAGGCCCCTACACGCCTG	p63(p53)/Keratinocyte-p63-ChIP-Seq(GSE17611)/Homer	-	8.19669
MACS_peak_16331	-119	TGAGCCTGCGCCTGCATGTG	p63(p53)/Keratinocyte-p63-ChIP-Seq(GSE17611)/Homer	+	7.38882
MACS_peak_16331	68	TATGCAAGAGCAGGCATGAG	p63(p53)/Keratinocyte-p63-ChIP-Seq(GSE17611)/Homer	+	7.21393
MACS_peak_16314	-48	GTAGCAAGTCCAGGCCCGCA	p63(p53)/Keratinocyte-p63-ChIP-Seq(GSE17611)/Homer	+	8.65973
MACS_peak_16314	-27	AGCAAGTCCAGGCCCGCAGG	p63(p53)/Keratinocyte-p63-ChIP-Seq(GSE17611)/Homer	-	8.37087
MACS_peak_16313	35	GAGCCAAGCTGGGACCTGCC	p63(p53)/Keratinocyte-p63-ChIP-Seq(GSE17611)/Homer	+	8.43613
MACS_peak_16313	56	GCCAAGCTGGGACCTGCCCA	p63(p53)/Keratinocyte-p63-ChIP-Seq(GSE17611)/Homer	-	9.12195
MACS_peak_16313	-129	GTCCTGTCCAGCCATGCCCT	p63(p53)/Keratinocyte-p63-ChIP-Seq(GSE17611)/Homer	-	7.01052
MACS_peak_16297	-109	TGCACATGCCTGTGCCTGCA	p63(p53)/Keratinocyte-p63-ChIP-Seq(GSE17611)/Homer	+	10.125
MACS_peak_16297	-88	CACATGCCTGTGCCTGCACA	p63(p53)/Keratinocyte-p63-ChIP-Seq(GSE17611)/Homer	-	9.82504
MACS_peak_16268	14	TTTACAGGTCAAAGCAAGCC	p63(p53)/Keratinocyte-p63-ChIP-Seq(GSE17611)/Homer	+	9.37866
MACS_peak_16268	35	TACAGGTCAAAGCAAGCCCT	p63(p53)/Keratinocyte-p63-ChIP-Seq(GSE17611)/Homer	-	8.97522
MACS_peak_16247	-146	GGCTCAAGCCCAGACAGGAC	p63(p53)/Keratinocyte-p63-ChIP-Seq(GSE17611)/Homer	+	7.81815
MACS_peak_16247	-125	CTCAAGCCCAGACAGGACCC	p63(p53)/Keratinocyte-p63-ChIP-Seq(GSE17611)/Homer	-	7.17239
MACS_peak_16243	55	CCTGCATGCCACAGCTGGTC	p63(p53)/Keratinocyte-p63-ChIP-Seq(GSE17611)/Homer	+	9.29851
MACS_peak_16243	76	TGCATGCCACAGCTGGTCTT	p63(p53)/Keratinocyte-p63-ChIP-Seq(GSE17611)/Homer	-	9.24318
MACS_peak_16224	-149	AAGGCAAGACAGAACTTGAA	p63(p53)/Keratinocyte-p63-ChIP-Seq(GSE17611)/Homer	+	8.75806
MACS_peak_16224	-128	GGCAAGACAGAACTTGAAGG	p63(p53)/Keratinocyte-p63-ChIP-Seq(GSE17611)/Homer	-	8.45788
MACS_peak_16157	-92	TCCGCATGTCCAGGCCTGTT	p63(p53)/Keratinocyte-p63-ChIP-Seq(GSE17611)/Homer	+	11.1621
MACS_peak_16157	-71	CGCATGTCCAGGCCTGTTTG	p63(p53)/Keratinocyte-p63-ChIP-Seq(GSE17611)/Homer	-	11.2458
MACS_peak_16128	-38	AAAGCAAGCCCCTCCTTGTC	p63(p53)/Keratinocyte-p63-ChIP-Seq(GSE17611)/Homer	+	7.49723
MACS_peak_16118	-45	CAGGCATGAATCATCATGTC	p63(p53)/Keratinocyte-p63-ChIP-Seq(GSE17611)/Homer	+	8.83579
MACS_peak_16118	-24	GGCATGAATCATCATGTCCA	p63(p53)/Keratinocyte-p63-ChIP-Seq(GSE17611)/Homer	-	8.49728
MACS_peak_16115	-71	AGGGCTTGTTGGGGCACGCT	p63(p53)/Keratinocyte-p63-ChIP-Seq(GSE17611)/Homer	+	7.45395
MACS_peak_16115	-50	GGCTTGTTGGGGCACGCTGG	p63(p53)/Keratinocyte-p63-ChIP-Seq(GSE17611)/Homer	-	8.00939
MACS_peak_16106	84	ACTGCATGTCCTGCCATGCT	p63(p53)/Keratinocyte-p63-ChIP-Seq(GSE17611)/Homer	+	8.79023
MACS_peak_16106	105	TGCATGTCCTGCCATGCTAC	p63(p53)/Keratinocyte-p63-ChIP-Seq(GSE17611)/Homer	-	8.42362
MACS_peak_16104	39	TGATCATGTCTTTACATGTT	p63(p53)/Keratinocyte-p63-ChIP-Seq(GSE17611)/Homer	+	10.7767
MACS_peak_16104	60	ATCATGTCTTTACATGTTTT	p63(p53)/Keratinocyte-p63-ChIP-Seq(GSE17611)/Homer	-	10.6184
MACS_peak_16097	-36	TATGCATGTTTATACATATC	p63(p53)/Keratinocyte-p63-ChIP-Seq(GSE17611)/Homer	+	7.29565
MACS_peak_16085	-30	GTGTCATGTCCTGACTTGTT	p63(p53)/Keratinocyte-p63-ChIP-Seq(GSE17611)/Homer	+	10.7694
MACS_peak_16085	-4	TCTGCATGTACCTGCAAGTC	p63(p53)/Keratinocyte-p63-ChIP-Seq(GSE17611)/Homer	+	9.16947
MACS_peak_16085	17	TGCATGTACCTGCAAGTCAG	p63(p53)/Keratinocyte-p63-ChIP-Seq(GSE17611)/Homer	-	8.15222
MACS_peak_16085	-9	GTCATGTCCTGACTTGTTTC	p63(p53)/Keratinocyte-p63-ChIP-Seq(GSE17611)/Homer	-	11.4794
MACS_peak_16080	130	GTCTCCAGCCCAGACTTGTC	p63(p53)/Keratinocyte-p63-ChIP-Seq(GSE17611)/Homer	+	8.00982
MACS_peak_16078	97	GGAGCTAGCCAGGGCAGGCC	p63(p53)/Keratinocyte-p63-ChIP-Seq(GSE17611)/Homer	+	8.56653
MACS_peak_16078	118	AGCTAGCCAGGGCAGGCCCT	p63(p53)/Keratinocyte-p63-ChIP-Seq(GSE17611)/Homer	-	8.72816
MACS_peak_16075	5	AGTTCAAGTCTCTGCAGGAA	p63(p53)/Keratinocyte-p63-ChIP-Seq(GSE17611)/Homer	+	7.19257
MACS_peak_16069	-148	ATGGCAAGATGAGACCTGCT	p63(p53)/Keratinocyte-p63-ChIP-Seq(GSE17611)/Homer	+	8.99027
MACS_peak_16069	-127	GGCAAGATGAGACCTGCTTT	p63(p53)/Keratinocyte-p63-ChIP-Seq(GSE17611)/Homer	-	10.0731
MACS_peak_16062	40	AGGACAGGACAGGACAGGTC	p63(p53)/Keratinocyte-p63-ChIP-Seq(GSE17611)/Homer	+	8.95988
MACS_peak_16062	50	AGGACAGGTCATTGCTTGTC	p63(p53)/Keratinocyte-p63-ChIP-Seq(GSE17611)/Homer	+	10.1072
MACS_peak_16062	71	GACAGGTCATTGCTTGTCAA	p63(p53)/Keratinocyte-p63-ChIP-Seq(GSE17611)/Homer	-	9.38149
MACS_peak_16062	61	GACAGGACAGGACAGGTCAT	p63(p53)/Keratinocyte-p63-ChIP-Seq(GSE17611)/Homer	-	8.52756
MACS_peak_16034	42	GGAACCTGCCTTCACCTGCC	p63(p53)/Keratinocyte-p63-ChIP-Seq(GSE17611)/Homer	+	8.36282
MACS_peak_16034	63	AACCTGCCTTCACCTGCCCC	p63(p53)/Keratinocyte-p63-ChIP-Seq(GSE17611)/Homer	-	8.39788
MACS_peak_16014	-28	GAAGCATGTAACAACATGCA	p63(p53)/Keratinocyte-p63-ChIP-Seq(GSE17611)/Homer	+	11.1695
MACS_peak_16014	40	TGAACAAGTTTATTCATGGT	p63(p53)/Keratinocyte-p63-ChIP-Seq(GSE17611)/Homer	+	7.31773
MACS_peak_16014	-7	AGCATGTAACAACATGCACC	p63(p53)/Keratinocyte-p63-ChIP-Seq(GSE17611)/Homer	-	10.7445
MACS_peak_16011	-116	GGCATGTCATCACCTGAGGT	p63(p53)/Keratinocyte-p63-ChIP-Seq(GSE17611)/Homer	-	7.43186
MACS_peak_15994	32	CAAGCAGGTGTGGGCTTGCC	p63(p53)/Keratinocyte-p63-ChIP-Seq(GSE17611)/Homer	+	10.648
MACS_peak_15994	53	AGCAGGTGTGGGCTTGCCCT	p63(p53)/Keratinocyte-p63-ChIP-Seq(GSE17611)/Homer	-	10.6353
MACS_peak_15963	18	AAGACTTGCGCTAACAAGCT	p63(p53)/Keratinocyte-p63-ChIP-Seq(GSE17611)/Homer	+	7.16131
MACS_peak_15962	-29	GGTTCATGTTTCTGCTTGTT	p63(p53)/Keratinocyte-p63-ChIP-Seq(GSE17611)/Homer	+	9.39589
MACS_peak_15962	-8	TTCATGTTTCTGCTTGTTAG	p63(p53)/Keratinocyte-p63-ChIP-Seq(GSE17611)/Homer	-	8.80661
MACS_peak_15961	-60	GGAACAGGTTCTAACCTGAG	p63(p53)/Keratinocyte-p63-ChIP-Seq(GSE17611)/Homer	+	7.43718
MACS_peak_15961	-39	AACAGGTTCTAACCTGAGCC	p63(p53)/Keratinocyte-p63-ChIP-Seq(GSE17611)/Homer	-	7.49423
MACS_peak_15928	-32	CTAACCAGCCTGGGCAGGTG	p63(p53)/Keratinocyte-p63-ChIP-Seq(GSE17611)/Homer	+	7.47117
MACS_peak_15928	63	GCCGCAGGCACTAGCCTGCC	p63(p53)/Keratinocyte-p63-ChIP-Seq(GSE17611)/Homer	+	8.02777
MACS_peak_15928	84	CGCAGGCACTAGCCTGCCAA	p63(p53)/Keratinocyte-p63-ChIP-Seq(GSE17611)/Homer	-	7.53947
MACS_peak_15928	-11	AACCAGCCTGGGCAGGTGGG	p63(p53)/Keratinocyte-p63-ChIP-Seq(GSE17611)/Homer	-	7.73601
MACS_peak_15927	34	CTGGCAAGTTCAGACATGTT	p63(p53)/Keratinocyte-p63-ChIP-Seq(GSE17611)/Homer	+	12.5388
MACS_peak_15927	55	GGCAAGTTCAGACATGTTCC	p63(p53)/Keratinocyte-p63-ChIP-Seq(GSE17611)/Homer	-	12.9551
MACS_peak_15925	34	AGAACATGCCAGGTCATGTC	p63(p53)/Keratinocyte-p63-ChIP-Seq(GSE17611)/Homer	+	11.2431
MACS_peak_15925	55	AACATGCCAGGTCATGTCTA	p63(p53)/Keratinocyte-p63-ChIP-Seq(GSE17611)/Homer	-	11.423
MACS_peak_15924	2	AGAACAGGCAGGGACAGGCC	p63(p53)/Keratinocyte-p63-ChIP-Seq(GSE17611)/Homer	+	9.14335
MACS_peak_15924	23	AACAGGCAGGGACAGGCCCA	p63(p53)/Keratinocyte-p63-ChIP-Seq(GSE17611)/Homer	-	9.68103
MACS_peak_15912	-51	TGGGCATGCAGGAACTGGTC	p63(p53)/Keratinocyte-p63-ChIP-Seq(GSE17611)/Homer	+	9.22947
MACS_peak_15912	-30	GGCATGCAGGAACTGGTCAG	p63(p53)/Keratinocyte-p63-ChIP-Seq(GSE17611)/Homer	-	9.70599
MACS_peak_15910	-72	CTGGCCTGTCCAGTCTGGCC	p63(p53)/Keratinocyte-p63-ChIP-Seq(GSE17611)/Homer	+	8.05654
MACS_peak_15910	-51	GGCCTGTCCAGTCTGGCCTG	p63(p53)/Keratinocyte-p63-ChIP-Seq(GSE17611)/Homer	-	8.64937
MACS_peak_15906	72	AACTGGTTTAATCTTGCACA	p63(p53)/Keratinocyte-p63-ChIP-Seq(GSE17611)/Homer	-	7.48312
MACS_peak_15896	-14	TGGGCAGGTTGGCACCTGTA	p63(p53)/Keratinocyte-p63-ChIP-Seq(GSE17611)/Homer	+	8.55541
MACS_peak_15896	7	GGCAGGTTGGCACCTGTACA	p63(p53)/Keratinocyte-p63-ChIP-Seq(GSE17611)/Homer	-	9.62497
MACS_peak_15883	-15	GTGTCATGCACTGACATGTC	p63(p53)/Keratinocyte-p63-ChIP-Seq(GSE17611)/Homer	+	10.2307
MACS_peak_15883	110	TGTGCAGGTCGGGTCTGGTT	p63(p53)/Keratinocyte-p63-ChIP-Seq(GSE17611)/Homer	+	7.67357
MACS_peak_15883	131	TGCAGGTCGGGTCTGGTTTT	p63(p53)/Keratinocyte-p63-ChIP-Seq(GSE17611)/Homer	-	8.54504
MACS_peak_15883	6	GTCATGCACTGACATGTCTG	p63(p53)/Keratinocyte-p63-ChIP-Seq(GSE17611)/Homer	-	11.104
MACS_peak_15874	12	GAGGCAGGATGGGACCTGCC	p63(p53)/Keratinocyte-p63-ChIP-Seq(GSE17611)/Homer	+	9.01929
MACS_peak_15874	33	GGCAGGATGGGACCTGCCGC	p63(p53)/Keratinocyte-p63-ChIP-Seq(GSE17611)/Homer	-	9.35079
MACS_peak_15867	-103	CAGACAGGCCCTGTCTTGAA	p63(p53)/Keratinocyte-p63-ChIP-Seq(GSE17611)/Homer	+	8.20424
MACS_peak_15867	-82	GACAGGCCCTGTCTTGAACT	p63(p53)/Keratinocyte-p63-ChIP-Seq(GSE17611)/Homer	-	8.5009
MACS_peak_15863	-90	AGGGCAAGTACAGACAGGTT	p63(p53)/Keratinocyte-p63-ChIP-Seq(GSE17611)/Homer	+	10.7333
MACS_peak_15863	-69	GGCAAGTACAGACAGGTTCA	p63(p53)/Keratinocyte-p63-ChIP-Seq(GSE17611)/Homer	-	10.7538
MACS_peak_15862	-7	GGGGCACGTCCAGACATGCA	p63(p53)/Keratinocyte-p63-ChIP-Seq(GSE17611)/Homer	+	10.2666
MACS_peak_15862	14	GGCACGTCCAGACATGCAGA	p63(p53)/Keratinocyte-p63-ChIP-Seq(GSE17611)/Homer	-	9.83825
MACS_peak_15854	3	AAGGCAAGTCCCAGCGAGCA	p63(p53)/Keratinocyte-p63-ChIP-Seq(GSE17611)/Homer	+	7.13187
MACS_peak_15846	-19	CAGGCCTGCTCTTTCATGCC	p63(p53)/Keratinocyte-p63-ChIP-Seq(GSE17611)/Homer	+	8.52787
MACS_peak_15846	2	GGCCTGCTCTTTCATGCCAG	p63(p53)/Keratinocyte-p63-ChIP-Seq(GSE17611)/Homer	-	8.04295
MACS_peak_15840	-65	AGCCTGCCTCCACCTGTGGT	p63(p53)/Keratinocyte-p63-ChIP-Seq(GSE17611)/Homer	-	7.01702
MACS_peak_15834	-93	GGGACCAGCCAAATCCTGCA	p63(p53)/Keratinocyte-p63-ChIP-Seq(GSE17611)/Homer	+	7.34228
MACS_peak_15820	68	GGCACATGTGTAGACTTGTC	p63(p53)/Keratinocyte-p63-ChIP-Seq(GSE17611)/Homer	+	10.4207
MACS_peak_15820	89	CACATGTGTAGACTTGTCAC	p63(p53)/Keratinocyte-p63-ChIP-Seq(GSE17611)/Homer	-	9.76712
MACS_peak_15816	-115	AGGGCATGCAAAGGCAGGGT	p63(p53)/Keratinocyte-p63-ChIP-Seq(GSE17611)/Homer	+	7.20538
MACS_peak_15816	-94	GGCATGCAAAGGCAGGGTTG	p63(p53)/Keratinocyte-p63-ChIP-Seq(GSE17611)/Homer	-	7.73516
MACS_peak_15815	-89	TTGGCAAGTTGCATCTTGTA	p63(p53)/Keratinocyte-p63-ChIP-Seq(GSE17611)/Homer	+	8.42942
MACS_peak_15815	-68	GGCAAGTTGCATCTTGTACC	p63(p53)/Keratinocyte-p63-ChIP-Seq(GSE17611)/Homer	-	9.04468
MACS_peak_15812	45	TGGGCAGGCACGGGCATGCT	p63(p53)/Keratinocyte-p63-ChIP-Seq(GSE17611)/Homer	+	11.4696
MACS_peak_15812	66	GGCAGGCACGGGCATGCTCC	p63(p53)/Keratinocyte-p63-ChIP-Seq(GSE17611)/Homer	-	11.6706
MACS_peak_15803	-11	AGAACAAGCTTTGACAGGCC	p63(p53)/Keratinocyte-p63-ChIP-Seq(GSE17611)/Homer	+	10.3854
MACS_peak_15803	10	AACAAGCTTTGACAGGCCCC	p63(p53)/Keratinocyte-p63-ChIP-Seq(GSE17611)/Homer	-	10.1247
MACS_peak_15800	-108	CCAGCTAGCCTGAGCTTGTT	p63(p53)/Keratinocyte-p63-ChIP-Seq(GSE17611)/Homer	+	9.3057
MACS_peak_15800	-87	AGCTAGCCTGAGCTTGTTCT	p63(p53)/Keratinocyte-p63-ChIP-Seq(GSE17611)/Homer	-	9.93524
MACS_peak_15789	122	GGGACAAGTGAGAGCCAGCC	p63(p53)/Keratinocyte-p63-ChIP-Seq(GSE17611)/Homer	+	7.8431
MACS_peak_15778	65	GAGGCATGCTGAGACCTGCT	p63(p53)/Keratinocyte-p63-ChIP-Seq(GSE17611)/Homer	+	11.1572
MACS_peak_15778	86	GGCATGCTGAGACCTGCTTC	p63(p53)/Keratinocyte-p63-ChIP-Seq(GSE17611)/Homer	-	12.0951
MACS_peak_15768	-13	AGTGCAGGTCCGGGCAGGCC	p63(p53)/Keratinocyte-p63-ChIP-Seq(GSE17611)/Homer	+	11.2478
MACS_peak_15768	8	TGCAGGTCCGGGCAGGCCCG	p63(p53)/Keratinocyte-p63-ChIP-Seq(GSE17611)/Homer	-	10.8703
MACS_peak_15765	-139	ATGGCCTGTCGTGGCTTGCG	p63(p53)/Keratinocyte-p63-ChIP-Seq(GSE17611)/Homer	+	8.35746
MACS_peak_15765	-118	GGCCTGTCGTGGCTTGCGAA	p63(p53)/Keratinocyte-p63-ChIP-Seq(GSE17611)/Homer	-	9.15492
MACS_peak_15762	35	ATTACACGCTCAGGCTTGTA	p63(p53)/Keratinocyte-p63-ChIP-Seq(GSE17611)/Homer	+	7.77196
MACS_peak_15762	56	TACACGCTCAGGCTTGTAGT	p63(p53)/Keratinocyte-p63-ChIP-Seq(GSE17611)/Homer	-	8.00681
MACS_peak_15759	1	GGCACTTGCTCAGGCTTGTG	p63(p53)/Keratinocyte-p63-ChIP-Seq(GSE17611)/Homer	+	7.54104
MACS_peak_15759	22	CACTTGCTCAGGCTTGTGGA	p63(p53)/Keratinocyte-p63-ChIP-Seq(GSE17611)/Homer	-	7.81477
MACS_peak_15754	61	CAGGCATGAGGCTACATGTC	p63(p53)/Keratinocyte-p63-ChIP-Seq(GSE17611)/Homer	+	8.79067
MACS_peak_15754	82	GGCATGAGGCTACATGTCTG	p63(p53)/Keratinocyte-p63-ChIP-Seq(GSE17611)/Homer	-	8.56284
MACS_peak_15747	-30	GCAACCTGTATTATCATGTC	p63(p53)/Keratinocyte-p63-ChIP-Seq(GSE17611)/Homer	+	7.73698
MACS_peak_15747	-9	AACCTGTATTATCATGTCAT	p63(p53)/Keratinocyte-p63-ChIP-Seq(GSE17611)/Homer	-	7.72724
MACS_peak_15742	70	CAAGCATGTCTATACTTGCC	p63(p53)/Keratinocyte-p63-ChIP-Seq(GSE17611)/Homer	+	12.653
MACS_peak_15742	91	AGCATGTCTATACTTGCCTC	p63(p53)/Keratinocyte-p63-ChIP-Seq(GSE17611)/Homer	-	12.3204
MACS_peak_15739	-36	AGTGCATGCCGGGCCCTGTA	p63(p53)/Keratinocyte-p63-ChIP-Seq(GSE17611)/Homer	+	7.23425
MACS_peak_15739	-15	TGCATGCCGGGCCCTGTAGT	p63(p53)/Keratinocyte-p63-ChIP-Seq(GSE17611)/Homer	-	7.73799
MACS_peak_15733	-27	TGTGCCTGTCAAGGCATGCC	p63(p53)/Keratinocyte-p63-ChIP-Seq(GSE17611)/Homer	+	11.4052
MACS_peak_15733	-6	TGCCTGTCAAGGCATGCCCC	p63(p53)/Keratinocyte-p63-ChIP-Seq(GSE17611)/Homer	-	11.0035
MACS_peak_15724	-12	AATTCAAGTCTTGGCAGGTC	p63(p53)/Keratinocyte-p63-ChIP-Seq(GSE17611)/Homer	+	9.58583
MACS_peak_15724	120	CCAGCATGTAGGAACTTGGA	p63(p53)/Keratinocyte-p63-ChIP-Seq(GSE17611)/Homer	+	7.77546
MACS_peak_15724	141	AGCATGTAGGAACTTGGAAG	p63(p53)/Keratinocyte-p63-ChIP-Seq(GSE17611)/Homer	-	8.56462
MACS_peak_15724	9	TTCAAGTCTTGGCAGGTCAA	p63(p53)/Keratinocyte-p63-ChIP-Seq(GSE17611)/Homer	-	8.5015
MACS_peak_15723	33	TAGCCAGGTTTGTGCTTGCT	p63(p53)/Keratinocyte-p63-ChIP-Seq(GSE17611)/Homer	+	8.05834
MACS_peak_15723	54	GCCAGGTTTGTGCTTGCTAT	p63(p53)/Keratinocyte-p63-ChIP-Seq(GSE17611)/Homer	-	7.79122
MACS_peak_15706	-1	CAGGCAAGAGATGACTTGTC	p63(p53)/Keratinocyte-p63-ChIP-Seq(GSE17611)/Homer	+	8.48649
MACS_peak_15706	20	GGCAAGAGATGACTTGTCCT	p63(p53)/Keratinocyte-p63-ChIP-Seq(GSE17611)/Homer	-	8.47105
MACS_peak_15699	-149	ACGACAGGTGGAAACCTGCA	p63(p53)/Keratinocyte-p63-ChIP-Seq(GSE17611)/Homer	+	8.60019
MACS_peak_15699	-128	GACAGGTGGAAACCTGCAGG	p63(p53)/Keratinocyte-p63-ChIP-Seq(GSE17611)/Homer	-	8.6955
MACS_peak_15683	36	AGAAGATGTCTGTACATGCC	p63(p53)/Keratinocyte-p63-ChIP-Seq(GSE17611)/Homer	+	7.39521
MACS_peak_15683	77	TCAGCATGGCTCAACATGTC	p63(p53)/Keratinocyte-p63-ChIP-Seq(GSE17611)/Homer	+	8.82229
MACS_peak_15683	98	AGCATGGCTCAACATGTCCA	p63(p53)/Keratinocyte-p63-ChIP-Seq(GSE17611)/Homer	-	8.46457
MACS_peak_15683	57	AAGATGTCTGTACATGCCTA	p63(p53)/Keratinocyte-p63-ChIP-Seq(GSE17611)/Homer	-	7.38832
MACS_peak_15643	-76	AAGACCTGGCCAGACCTGTT	p63(p53)/Keratinocyte-p63-ChIP-Seq(GSE17611)/Homer	+	7.08705
MACS_peak_15634	68	AATACAGGCCGAGTCATGCC	p63(p53)/Keratinocyte-p63-ChIP-Seq(GSE17611)/Homer	+	10.1887
MACS_peak_15634	78	GAGTCATGCCGTGACACGTA	p63(p53)/Keratinocyte-p63-ChIP-Seq(GSE17611)/Homer	+	7.66051
MACS_peak_15634	99	GTCATGCCGTGACACGTAGC	p63(p53)/Keratinocyte-p63-ChIP-Seq(GSE17611)/Homer	-	7.78862
MACS_peak_15634	89	TACAGGCCGAGTCATGCCGT	p63(p53)/Keratinocyte-p63-ChIP-Seq(GSE17611)/Homer	-	9.98314
MACS_peak_15618	-123	CCTGCAAGTGGTGACTGGCT	p63(p53)/Keratinocyte-p63-ChIP-Seq(GSE17611)/Homer	+	7.54593
MACS_peak_15618	75	TGGGCTTGCTAGAACATGTT	p63(p53)/Keratinocyte-p63-ChIP-Seq(GSE17611)/Homer	+	9.82532
MACS_peak_15618	96	GGCTTGCTAGAACATGTTAT	p63(p53)/Keratinocyte-p63-ChIP-Seq(GSE17611)/Homer	-	10.1396
MACS_peak_15618	-102	TGCAAGTGGTGACTGGCTAG	p63(p53)/Keratinocyte-p63-ChIP-Seq(GSE17611)/Homer	-	7.73908
MACS_peak_15608	-69	AGGACAGGAAGAAACAGGCA	p63(p53)/Keratinocyte-p63-ChIP-Seq(GSE17611)/Homer	+	7.12313
MACS_peak_15608	-48	GACAGGAAGAAACAGGCACA	p63(p53)/Keratinocyte-p63-ChIP-Seq(GSE17611)/Homer	-	7.36637
MACS_peak_15593	1	TCAGCAAGCTAAGACAAGTT	p63(p53)/Keratinocyte-p63-ChIP-Seq(GSE17611)/Homer	+	9.44972
MACS_peak_15593	22	AGCAAGCTAAGACAAGTTCC	p63(p53)/Keratinocyte-p63-ChIP-Seq(GSE17611)/Homer	-	9.70531
MACS_peak_15592	9	AAGACTTGCCTAATCATGTC	p63(p53)/Keratinocyte-p63-ChIP-Seq(GSE17611)/Homer	+	9.56601
MACS_peak_15592	30	GACTTGCCTAATCATGTCAT	p63(p53)/Keratinocyte-p63-ChIP-Seq(GSE17611)/Homer	-	9.17277
MACS_peak_15590	27	ATTACAAGTCTTAACTTGTC	p63(p53)/Keratinocyte-p63-ChIP-Seq(GSE17611)/Homer	+	11.3509
MACS_peak_15590	37	TTAACTTGTCAGGGCCTGAA	p63(p53)/Keratinocyte-p63-ChIP-Seq(GSE17611)/Homer	+	7.68248
MACS_peak_15590	58	AACTTGTCAGGGCCTGAATC	p63(p53)/Keratinocyte-p63-ChIP-Seq(GSE17611)/Homer	-	8.39928
MACS_peak_15590	48	TACAAGTCTTAACTTGTCAG	p63(p53)/Keratinocyte-p63-ChIP-Seq(GSE17611)/Homer	-	10.9516
MACS_peak_15588	-113	TTGGCAAGTCCAATCATGCT	p63(p53)/Keratinocyte-p63-ChIP-Seq(GSE17611)/Homer	+	11.1531
MACS_peak_15588	-92	GGCAAGTCCAATCATGCTTG	p63(p53)/Keratinocyte-p63-ChIP-Seq(GSE17611)/Homer	-	11.2306
MACS_peak_15580	77	GATGCAAGCCCATTCATGCC	p63(p53)/Keratinocyte-p63-ChIP-Seq(GSE17611)/Homer	+	10.7025
MACS_peak_15580	98	TGCAAGCCCATTCATGCCCC	p63(p53)/Keratinocyte-p63-ChIP-Seq(GSE17611)/Homer	-	10.0284
MACS_peak_15578	-117	CACACAAGCCAGGACAGGAC	p63(p53)/Keratinocyte-p63-ChIP-Seq(GSE17611)/Homer	+	8.53772
MACS_peak_15578	-96	CACAAGCCAGGACAGGACGC	p63(p53)/Keratinocyte-p63-ChIP-Seq(GSE17611)/Homer	-	7.67189
MACS_peak_15567	-27	CATACAAGTTGCTGCCTGTT	p63(p53)/Keratinocyte-p63-ChIP-Seq(GSE17611)/Homer	+	9.32637
MACS_peak_15567	-6	TACAAGTTGCTGCCTGTTAT	p63(p53)/Keratinocyte-p63-ChIP-Seq(GSE17611)/Homer	-	8.53917
MACS_peak_15566	-40	GTGACAGGTTGGGGCATGTC	p63(p53)/Keratinocyte-p63-ChIP-Seq(GSE17611)/Homer	+	10.9145
MACS_peak_15566	-19	GACAGGTTGGGGCATGTCTT	p63(p53)/Keratinocyte-p63-ChIP-Seq(GSE17611)/Homer	-	12.2093
MACS_peak_15559	76	GTCACAAGCAAGAGCAAGCT	p63(p53)/Keratinocyte-p63-ChIP-Seq(GSE17611)/Homer	+	7.21421
MACS_peak_15559	97	CACAAGCAAGAGCAAGCTTT	p63(p53)/Keratinocyte-p63-ChIP-Seq(GSE17611)/Homer	-	7.32952
MACS_peak_15557	-122	CCAGCAGGTCCTGTCTTGCT	p63(p53)/Keratinocyte-p63-ChIP-Seq(GSE17611)/Homer	+	9.59904
MACS_peak_15557	-56	ATGGCCTGCTTCATCCTGTC	p63(p53)/Keratinocyte-p63-ChIP-Seq(GSE17611)/Homer	+	7.41983
MACS_peak_15557	-35	GGCCTGCTTCATCCTGTCCC	p63(p53)/Keratinocyte-p63-ChIP-Seq(GSE17611)/Homer	-	7.70906
MACS_peak_15557	-101	AGCAGGTCCTGTCTTGCTCA	p63(p53)/Keratinocyte-p63-ChIP-Seq(GSE17611)/Homer	-	9.98178
MACS_peak_15554	49	GAGACAGGCCTGGGCCTGAT	p63(p53)/Keratinocyte-p63-ChIP-Seq(GSE17611)/Homer	+	9.71319
MACS_peak_15554	70	GACAGGCCTGGGCCTGATCC	p63(p53)/Keratinocyte-p63-ChIP-Seq(GSE17611)/Homer	-	10.013
MACS_peak_15548	94	ATGTCAAGTCAGGGCAAGCC	p63(p53)/Keratinocyte-p63-ChIP-Seq(GSE17611)/Homer	+	9.34497
MACS_peak_15548	115	GTCAAGTCAGGGCAAGCCAG	p63(p53)/Keratinocyte-p63-ChIP-Seq(GSE17611)/Homer	-	8.81326
MACS_peak_15543	9	GGTGCAGGCGTGGGCTGGCC	p63(p53)/Keratinocyte-p63-ChIP-Seq(GSE17611)/Homer	+	8.25874
MACS_peak_15543	30	TGCAGGCGTGGGCTGGCCCT	p63(p53)/Keratinocyte-p63-ChIP-Seq(GSE17611)/Homer	-	8.54971
MACS_peak_15542	39	AGAGCAAGTTCTGACAAGAC	p63(p53)/Keratinocyte-p63-ChIP-Seq(GSE17611)/Homer	+	9.33014
MACS_peak_15542	60	AGCAAGTTCTGACAAGACAT	p63(p53)/Keratinocyte-p63-ChIP-Seq(GSE17611)/Homer	-	8.46692
MACS_peak_15527	-39	TGGCCGTGCCCGGGCCTGCC	p63(p53)/Keratinocyte-p63-ChIP-Seq(GSE17611)/Homer	+	7.21485
MACS_peak_15527	-18	GCCGTGCCCGGGCCTGCCTA	p63(p53)/Keratinocyte-p63-ChIP-Seq(GSE17611)/Homer	-	7.24438
MACS_peak_15526	-1	TACAGGCATTCACTGGCCCA	p63(p53)/Keratinocyte-p63-ChIP-Seq(GSE17611)/Homer	-	7.04009
MACS_peak_15522	13	CTGGCAGGTTGCTACTTGTC	p63(p53)/Keratinocyte-p63-ChIP-Seq(GSE17611)/Homer	+	9.44593
MACS_peak_15522	34	GGCAGGTTGCTACTTGTCAA	p63(p53)/Keratinocyte-p63-ChIP-Seq(GSE17611)/Homer	-	9.6857
MACS_peak_15519	1	AAGACGAGACAGGGCTTGTA	p63(p53)/Keratinocyte-p63-ChIP-Seq(GSE17611)/Homer	+	7.15575
MACS_peak_15519	22	GACGAGACAGGGCTTGTATT	p63(p53)/Keratinocyte-p63-ChIP-Seq(GSE17611)/Homer	-	7.38668
MACS_peak_15504	-13	AATTCAAGCTTCTACAAGTT	p63(p53)/Keratinocyte-p63-ChIP-Seq(GSE17611)/Homer	+	7.79717
MACS_peak_15497	60	CTAACAAGCCTGTGCATGTG	p63(p53)/Keratinocyte-p63-ChIP-Seq(GSE17611)/Homer	+	10.1137
MACS_peak_15497	81	AACAAGCCTGTGCATGTGTG	p63(p53)/Keratinocyte-p63-ChIP-Seq(GSE17611)/Homer	-	10.5555
MACS_peak_15479	-77	AATGCTTGTTCATTCATGCA	p63(p53)/Keratinocyte-p63-ChIP-Seq(GSE17611)/Homer	+	8.47607
MACS_peak_15479	-56	TGCTTGTTCATTCATGCATT	p63(p53)/Keratinocyte-p63-ChIP-Seq(GSE17611)/Homer	-	8.56085
MACS_peak_15478	25	TGGACTAGTACAGGCATGTG	p63(p53)/Keratinocyte-p63-ChIP-Seq(GSE17611)/Homer	+	8.84105
MACS_peak_15478	46	GACTAGTACAGGCATGTGTA	p63(p53)/Keratinocyte-p63-ChIP-Seq(GSE17611)/Homer	-	9.17642
MACS_peak_15474	-36	AGTACAAGCCAGAGCTTGTA	p63(p53)/Keratinocyte-p63-ChIP-Seq(GSE17611)/Homer	+	10.9353
MACS_peak_15474	-15	TACAAGCCAGAGCTTGTACT	p63(p53)/Keratinocyte-p63-ChIP-Seq(GSE17611)/Homer	-	10.8434
MACS_peak_15469	-25	GGCTTGTGTGAGCATGAGTT	p63(p53)/Keratinocyte-p63-ChIP-Seq(GSE17611)/Homer	-	7.43816
MACS_peak_15468	-29	GCAGCCAGACACAACTTGCT	p63(p53)/Keratinocyte-p63-ChIP-Seq(GSE17611)/Homer	+	7.45459
MACS_peak_15468	-8	AGCCAGACACAACTTGCTTG	p63(p53)/Keratinocyte-p63-ChIP-Seq(GSE17611)/Homer	-	7.40671
MACS_peak_15467	43	GCTACAAGTTGAGGCCAGCA	p63(p53)/Keratinocyte-p63-ChIP-Seq(GSE17611)/Homer	+	8.12618
MACS_peak_15467	64	TACAAGTTGAGGCCAGCAGG	p63(p53)/Keratinocyte-p63-ChIP-Seq(GSE17611)/Homer	-	8.28497
MACS_peak_15462	-2	AGAGCAAGTGGGGTCAGGCT	p63(p53)/Keratinocyte-p63-ChIP-Seq(GSE17611)/Homer	+	7.53677
MACS_peak_15462	19	AGCAAGTGGGGTCAGGCTGT	p63(p53)/Keratinocyte-p63-ChIP-Seq(GSE17611)/Homer	-	7.43447
MACS_peak_15461	-41	GAAACAGGCCAGGGCACGTC	p63(p53)/Keratinocyte-p63-ChIP-Seq(GSE17611)/Homer	+	8.73464
MACS_peak_15461	-20	AACAGGCCAGGGCACGTCTC	p63(p53)/Keratinocyte-p63-ChIP-Seq(GSE17611)/Homer	-	8.6095
MACS_peak_15453	-65	CAGACATGCTGAAGCCTGCC	p63(p53)/Keratinocyte-p63-ChIP-Seq(GSE17611)/Homer	+	11.0225
MACS_peak_15453	8	TGGGCAAGTCCCTGCCAGAA	p63(p53)/Keratinocyte-p63-ChIP-Seq(GSE17611)/Homer	+	7.72023
MACS_peak_15453	-44	GACATGCTGAAGCCTGCCAG	p63(p53)/Keratinocyte-p63-ChIP-Seq(GSE17611)/Homer	-	10.8154
MACS_peak_15445	21	AAGACAGGCCAGTGCCTGCT	p63(p53)/Keratinocyte-p63-ChIP-Seq(GSE17611)/Homer	+	9.85828
MACS_peak_15445	42	GACAGGCCAGTGCCTGCTGC	p63(p53)/Keratinocyte-p63-ChIP-Seq(GSE17611)/Homer	-	9.23988
MACS_peak_15442	-92	CCCGCCAGCCCAGACAAGCT	p63(p53)/Keratinocyte-p63-ChIP-Seq(GSE17611)/Homer	+	8.20067
MACS_peak_15442	-82	CAGACAAGCTCAGACTGGGT	p63(p53)/Keratinocyte-p63-ChIP-Seq(GSE17611)/Homer	+	7.68355
MACS_peak_15442	-1	GGGACCTGCCCAGACCTGGA	p63(p53)/Keratinocyte-p63-ChIP-Seq(GSE17611)/Homer	+	7.86932
MACS_peak_15442	20	GACCTGCCCAGACCTGGAGG	p63(p53)/Keratinocyte-p63-ChIP-Seq(GSE17611)/Homer	-	7.89799
MACS_peak_15442	-61	GACAAGCTCAGACTGGGTGC	p63(p53)/Keratinocyte-p63-ChIP-Seq(GSE17611)/Homer	-	7.48989
MACS_peak_15442	-71	CGCCAGCCCAGACAAGCTCA	p63(p53)/Keratinocyte-p63-ChIP-Seq(GSE17611)/Homer	-	7.88953
MACS_peak_15441	0	TGTTCATGCTGAGGCCGGCA	p63(p53)/Keratinocyte-p63-ChIP-Seq(GSE17611)/Homer	+	7.57176
MACS_peak_15441	21	TTCATGCTGAGGCCGGCATG	p63(p53)/Keratinocyte-p63-ChIP-Seq(GSE17611)/Homer	-	8.16329
MACS_peak_15433	-83	AATCCAGGCCAGGACAAGCT	p63(p53)/Keratinocyte-p63-ChIP-Seq(GSE17611)/Homer	+	7.30039
MACS_peak_15425	-76	ACTTCAAGTTGAAGCTTGTT	p63(p53)/Keratinocyte-p63-ChIP-Seq(GSE17611)/Homer	+	8.99403
MACS_peak_15425	-55	TTCAAGTTGAAGCTTGTTTC	p63(p53)/Keratinocyte-p63-ChIP-Seq(GSE17611)/Homer	-	9.44575
MACS_peak_15415	2	GGAACATGACTCAGCAGGAA	p63(p53)/Keratinocyte-p63-ChIP-Seq(GSE17611)/Homer	+	7.65729
MACS_peak_15405	-123	GACACGTCATGGCTTGTGTT	p63(p53)/Keratinocyte-p63-ChIP-Seq(GSE17611)/Homer	-	7.20813
MACS_peak_15399	-128	CTCTCAGGTCCTGACTTGTT	p63(p53)/Keratinocyte-p63-ChIP-Seq(GSE17611)/Homer	+	8.72615
MACS_peak_15399	-107	CTCAGGTCCTGACTTGTTCT	p63(p53)/Keratinocyte-p63-ChIP-Seq(GSE17611)/Homer	-	9.00004
MACS_peak_15376	-5	AAGGCAAGTAAGAACCTGTT	p63(p53)/Keratinocyte-p63-ChIP-Seq(GSE17611)/Homer	+	10.3248
MACS_peak_15376	16	GGCAAGTAAGAACCTGTTGC	p63(p53)/Keratinocyte-p63-ChIP-Seq(GSE17611)/Homer	-	9.96251
MACS_peak_15372	-71	TGTCCATGTCAAAACTTGCC	p63(p53)/Keratinocyte-p63-ChIP-Seq(GSE17611)/Homer	+	9.79954
MACS_peak_15372	-50	TCCATGTCAAAACTTGCCTT	p63(p53)/Keratinocyte-p63-ChIP-Seq(GSE17611)/Homer	-	9.52756
MACS_peak_15369	34	ATGACAGGCATTGGCCTGCA	p63(p53)/Keratinocyte-p63-ChIP-Seq(GSE17611)/Homer	+	8.95283
MACS_peak_15369	55	GACAGGCATTGGCCTGCAAC	p63(p53)/Keratinocyte-p63-ChIP-Seq(GSE17611)/Homer	-	9.09766
MACS_peak_15358	-19	GACTCAAGTGAAAACTTGCC	p63(p53)/Keratinocyte-p63-ChIP-Seq(GSE17611)/Homer	+	7.96928
MACS_peak_15358	2	CTCAAGTGAAAACTTGCCCT	p63(p53)/Keratinocyte-p63-ChIP-Seq(GSE17611)/Homer	-	7.32164
MACS_peak_15356	3	ACCATGCACAGTCCTGTTTT	p63(p53)/Keratinocyte-p63-ChIP-Seq(GSE17611)/Homer	-	7.21615
MACS_peak_15346	19	CCCGCCTGTTCCAACATGTT	p63(p53)/Keratinocyte-p63-ChIP-Seq(GSE17611)/Homer	+	9.40146
MACS_peak_15346	40	CGCCTGTTCCAACATGTTTT	p63(p53)/Keratinocyte-p63-ChIP-Seq(GSE17611)/Homer	-	9.22638
MACS_peak_15345	-23	GAGTCAGGCACTTTCATGTC	p63(p53)/Keratinocyte-p63-ChIP-Seq(GSE17611)/Homer	+	7.06697
MACS_peak_15341	27	AAGACATGCCCAGACTAGCT	p63(p53)/Keratinocyte-p63-ChIP-Seq(GSE17611)/Homer	+	11.3133
MACS_peak_15341	48	GACATGCCCAGACTAGCTCA	p63(p53)/Keratinocyte-p63-ChIP-Seq(GSE17611)/Homer	-	11.2302
MACS_peak_15333	1	AAAACAAGATCAGGCATGAG	p63(p53)/Keratinocyte-p63-ChIP-Seq(GSE17611)/Homer	+	8.40078
MACS_peak_15333	22	AACAAGATCAGGCATGAGAT	p63(p53)/Keratinocyte-p63-ChIP-Seq(GSE17611)/Homer	-	7.79242
MACS_peak_15326	-123	GAGACAGGACAATGCCTGCT	p63(p53)/Keratinocyte-p63-ChIP-Seq(GSE17611)/Homer	+	8.26221
MACS_peak_15326	-102	GACAGGACAATGCCTGCTCA	p63(p53)/Keratinocyte-p63-ChIP-Seq(GSE17611)/Homer	-	7.98632
MACS_peak_15314	48	TGGACAGGCCCAGGCAGGCC	p63(p53)/Keratinocyte-p63-ChIP-Seq(GSE17611)/Homer	+	11.0777
MACS_peak_15314	69	GACAGGCCCAGGCAGGCCTC	p63(p53)/Keratinocyte-p63-ChIP-Seq(GSE17611)/Homer	-	10.6331
MACS_peak_15311	-6	ACAGCATGTTATTTCCTGCC	p63(p53)/Keratinocyte-p63-ChIP-Seq(GSE17611)/Homer	+	8.19895
MACS_peak_15311	15	AGCATGTTATTTCCTGCCTT	p63(p53)/Keratinocyte-p63-ChIP-Seq(GSE17611)/Homer	-	8.56817
MACS_peak_15309	-62	AGGGCCTGCCCAGGCCTGAC	p63(p53)/Keratinocyte-p63-ChIP-Seq(GSE17611)/Homer	+	9.62096
MACS_peak_15309	-41	GGCCTGCCCAGGCCTGACCC	p63(p53)/Keratinocyte-p63-ChIP-Seq(GSE17611)/Homer	-	9.4631
MACS_peak_15295	-23	GAGGCCTGTCACTGCCTGTC	p63(p53)/Keratinocyte-p63-ChIP-Seq(GSE17611)/Homer	+	9.09208
MACS_peak_15295	-2	GGCCTGTCACTGCCTGTCTT	p63(p53)/Keratinocyte-p63-ChIP-Seq(GSE17611)/Homer	-	8.70124
MACS_peak_15279	-50	AAGGCATGTCTTGTCTAGAC	p63(p53)/Keratinocyte-p63-ChIP-Seq(GSE17611)/Homer	+	7.93926
MACS_peak_15279	-24	GTCTTGTCTAGACTGGAATG	p63(p53)/Keratinocyte-p63-ChIP-Seq(GSE17611)/Homer	-	7.13324
MACS_peak_15279	-29	GGCATGTCTTGTCTAGACTG	p63(p53)/Keratinocyte-p63-ChIP-Seq(GSE17611)/Homer	-	8.07916
MACS_peak_15206	72	AAGACAAGTCTTTCCTTGCA	p63(p53)/Keratinocyte-p63-ChIP-Seq(GSE17611)/Homer	+	7.19108
MACS_peak_15186	100	TGAACAGGATCATACATGAA	p63(p53)/Keratinocyte-p63-ChIP-Seq(GSE17611)/Homer	+	8.1072
MACS_peak_15186	121	AACAGGATCATACATGAAAA	p63(p53)/Keratinocyte-p63-ChIP-Seq(GSE17611)/Homer	-	7.39109
MACS_peak_15170	-43	TTTACATGTCACTACCTGCC	p63(p53)/Keratinocyte-p63-ChIP-Seq(GSE17611)/Homer	+	10.5121
MACS_peak_15170	-22	TACATGTCACTACCTGCCTT	p63(p53)/Keratinocyte-p63-ChIP-Seq(GSE17611)/Homer	-	10.2759
MACS_peak_15168	-12	GATACATGCTCTGGCCTGCT	p63(p53)/Keratinocyte-p63-ChIP-Seq(GSE17611)/Homer	+	10.9195
MACS_peak_15168	9	TACATGCTCTGGCCTGCTGC	p63(p53)/Keratinocyte-p63-ChIP-Seq(GSE17611)/Homer	-	10.5553
MACS_peak_15166	-125	GATACATGCCTTGGCACGTA	p63(p53)/Keratinocyte-p63-ChIP-Seq(GSE17611)/Homer	+	9.21753
MACS_peak_15166	-104	TACATGCCTTGGCACGTAGG	p63(p53)/Keratinocyte-p63-ChIP-Seq(GSE17611)/Homer	-	8.89244
MACS_peak_15154	120	CAGGCATGTCAGAGCAGGTC	p63(p53)/Keratinocyte-p63-ChIP-Seq(GSE17611)/Homer	+	11.2833
MACS_peak_15154	141	GGCATGTCAGAGCAGGTCAC	p63(p53)/Keratinocyte-p63-ChIP-Seq(GSE17611)/Homer	-	10.4459
MACS_peak_15153	65	GAGGCATTTCTGGACATGCC	p63(p53)/Keratinocyte-p63-ChIP-Seq(GSE17611)/Homer	+	7.95696
MACS_peak_15153	86	GGCATTTCTGGACATGCCTT	p63(p53)/Keratinocyte-p63-ChIP-Seq(GSE17611)/Homer	-	7.61116
MACS_peak_15121	-2	GTTCCAAGTCGGAACATGCA	p63(p53)/Keratinocyte-p63-ChIP-Seq(GSE17611)/Homer	+	8.90828
MACS_peak_15121	19	TCCAAGTCGGAACATGCACT	p63(p53)/Keratinocyte-p63-ChIP-Seq(GSE17611)/Homer	-	9.46481
MACS_peak_15060	-67	AGTGCATGTTCCCACTTGCA	p63(p53)/Keratinocyte-p63-ChIP-Seq(GSE17611)/Homer	+	10.5103
MACS_peak_15060	-46	TGCATGTTCCCACTTGCAAC	p63(p53)/Keratinocyte-p63-ChIP-Seq(GSE17611)/Homer	-	9.84498
MACS_peak_15052	91	TGTGCAGGCACAGGCAAGCA	p63(p53)/Keratinocyte-p63-ChIP-Seq(GSE17611)/Homer	+	9.18336
MACS_peak_15052	101	CAGGCAAGCACACACATGCC	p63(p53)/Keratinocyte-p63-ChIP-Seq(GSE17611)/Homer	+	10.9118
MACS_peak_15052	122	GGCAAGCACACACATGCCCG	p63(p53)/Keratinocyte-p63-ChIP-Seq(GSE17611)/Homer	-	10.8858
MACS_peak_15052	112	TGCAGGCACAGGCAAGCACA	p63(p53)/Keratinocyte-p63-ChIP-Seq(GSE17611)/Homer	-	8.96911
MACS_peak_15050	-2	GTTGCAAGTGGGAACATGCA	p63(p53)/Keratinocyte-p63-ChIP-Seq(GSE17611)/Homer	+	9.84498
MACS_peak_15050	19	TGCAAGTGGGAACATGCACT	p63(p53)/Keratinocyte-p63-ChIP-Seq(GSE17611)/Homer	-	10.5103
MACS_peak_15048	-51	GTTGCAAGTGGGAACATGCA	p63(p53)/Keratinocyte-p63-ChIP-Seq(GSE17611)/Homer	+	9.84498
MACS_peak_15048	-30	TGCAAGTGGGAACATGCACT	p63(p53)/Keratinocyte-p63-ChIP-Seq(GSE17611)/Homer	-	10.5103
MACS_peak_15015	63	AGATCATGCTCCAACTTGCC	p63(p53)/Keratinocyte-p63-ChIP-Seq(GSE17611)/Homer	+	10.7414
MACS_peak_15015	84	ATCATGCTCCAACTTGCCAG	p63(p53)/Keratinocyte-p63-ChIP-Seq(GSE17611)/Homer	-	9.80596
MACS_peak_15001	-106	GTGACATGCTGGGACTGGAA	p63(p53)/Keratinocyte-p63-ChIP-Seq(GSE17611)/Homer	+	7.71549
MACS_peak_15001	48	AATGCTTGTTAGGACATGAT	p63(p53)/Keratinocyte-p63-ChIP-Seq(GSE17611)/Homer	+	8.99088
MACS_peak_15001	69	TGCTTGTTAGGACATGATGA	p63(p53)/Keratinocyte-p63-ChIP-Seq(GSE17611)/Homer	-	9.27788
MACS_peak_15001	-85	GACATGCTGGGACTGGAAAG	p63(p53)/Keratinocyte-p63-ChIP-Seq(GSE17611)/Homer	-	9.14109
MACS_peak_14984	-85	GTGGCAAGTTCTTACTGGTG	p63(p53)/Keratinocyte-p63-ChIP-Seq(GSE17611)/Homer	+	7.2644
MACS_peak_14984	-64	GGCAAGTTCTTACTGGTGTC	p63(p53)/Keratinocyte-p63-ChIP-Seq(GSE17611)/Homer	-	8.04879
MACS_peak_14979	105	GTGTCATGTCCAGGCCAGTC	p63(p53)/Keratinocyte-p63-ChIP-Seq(GSE17611)/Homer	+	9.12539
MACS_peak_14979	126	GTCATGTCCAGGCCAGTCAA	p63(p53)/Keratinocyte-p63-ChIP-Seq(GSE17611)/Homer	-	8.76901
MACS_peak_14972	79	AGTGCATGTTCCGACTTGGA	p63(p53)/Keratinocyte-p63-ChIP-Seq(GSE17611)/Homer	+	9.46481
MACS_peak_14972	100	TGCATGTTCCGACTTGGAAC	p63(p53)/Keratinocyte-p63-ChIP-Seq(GSE17611)/Homer	-	8.90828
MACS_peak_14964	7	TGGGCAGGCACGAGCAAGTA	p63(p53)/Keratinocyte-p63-ChIP-Seq(GSE17611)/Homer	+	8.96367
MACS_peak_14964	28	GGCAGGCACGAGCAAGTATA	p63(p53)/Keratinocyte-p63-ChIP-Seq(GSE17611)/Homer	-	8.96266
MACS_peak_14960	-1	CTTCCATGTTTGGGCACGCC	p63(p53)/Keratinocyte-p63-ChIP-Seq(GSE17611)/Homer	+	7.21296
MACS_peak_14960	20	TCCATGTTTGGGCACGCCTT	p63(p53)/Keratinocyte-p63-ChIP-Seq(GSE17611)/Homer	-	7.67057
MACS_peak_14941	-2	ATTACAAGTACACACATGTA	p63(p53)/Keratinocyte-p63-ChIP-Seq(GSE17611)/Homer	+	9.85178
MACS_peak_14941	19	TACAAGTACACACATGTACG	p63(p53)/Keratinocyte-p63-ChIP-Seq(GSE17611)/Homer	-	10.2048
MACS_peak_14933	76	GTTCCAAGTCGGAACATGCA	p63(p53)/Keratinocyte-p63-ChIP-Seq(GSE17611)/Homer	+	8.90828
MACS_peak_14933	97	TCCAAGTCGGAACATGCACT	p63(p53)/Keratinocyte-p63-ChIP-Seq(GSE17611)/Homer	-	9.46481
MACS_peak_14930	116	AGCAAGTCGTATCCGGCATT	p63(p53)/Keratinocyte-p63-ChIP-Seq(GSE17611)/Homer	-	7.0583
MACS_peak_14928	91	GGCTGGAGAGGACATGCTCC	p63(p53)/Keratinocyte-p63-ChIP-Seq(GSE17611)/Homer	-	7.03936
MACS_peak_14926	-55	CATACAAGACTGGGCATGAC	p63(p53)/Keratinocyte-p63-ChIP-Seq(GSE17611)/Homer	+	10.2053
MACS_peak_14926	-34	TACAAGACTGGGCATGACCT	p63(p53)/Keratinocyte-p63-ChIP-Seq(GSE17611)/Homer	-	9.84471
MACS_peak_14920	-143	AATACATGTCCAAACATGCC	p63(p53)/Keratinocyte-p63-ChIP-Seq(GSE17611)/Homer	+	13.8633
MACS_peak_14920	-122	TACATGTCCAAACATGCCCT	p63(p53)/Keratinocyte-p63-ChIP-Seq(GSE17611)/Homer	-	13.1441
MACS_peak_14907	-5	CTAGCAGGTTTAGACATGAA	p63(p53)/Keratinocyte-p63-ChIP-Seq(GSE17611)/Homer	+	10.1487
MACS_peak_14907	16	AGCAGGTTTAGACATGAATT	p63(p53)/Keratinocyte-p63-ChIP-Seq(GSE17611)/Homer	-	10.9935
MACS_peak_14893	127	AAAGCCTGACTCAGCATGTG	p63(p53)/Keratinocyte-p63-ChIP-Seq(GSE17611)/Homer	+	8.11058
MACS_peak_14893	148	AGCCTGACTCAGCATGTGCT	p63(p53)/Keratinocyte-p63-ChIP-Seq(GSE17611)/Homer	-	7.62085
MACS_peak_14880	-117	GTTGCAAGTGGGAACATGCA	p63(p53)/Keratinocyte-p63-ChIP-Seq(GSE17611)/Homer	+	9.84498
MACS_peak_14880	-96	TGCAAGTGGGAACATGCACT	p63(p53)/Keratinocyte-p63-ChIP-Seq(GSE17611)/Homer	-	10.5103
MACS_peak_14878	-110	TCTGCATGCTGAGACGTGTC	p63(p53)/Keratinocyte-p63-ChIP-Seq(GSE17611)/Homer	+	8.06147
MACS_peak_14878	-89	TGCATGCTGAGACGTGTCTA	p63(p53)/Keratinocyte-p63-ChIP-Seq(GSE17611)/Homer	-	9.31618
MACS_peak_14865	98	AGTGCATGTTCCCACTTGCA	p63(p53)/Keratinocyte-p63-ChIP-Seq(GSE17611)/Homer	+	10.5103
MACS_peak_14865	119	TGCATGTTCCCACTTGCAAC	p63(p53)/Keratinocyte-p63-ChIP-Seq(GSE17611)/Homer	-	9.84498
MACS_peak_14849	-70	AGGGCAGGATCAGACATGTA	p63(p53)/Keratinocyte-p63-ChIP-Seq(GSE17611)/Homer	+	10.56
MACS_peak_14849	-49	GGCAGGATCAGACATGTAGC	p63(p53)/Keratinocyte-p63-ChIP-Seq(GSE17611)/Homer	-	10.2396
MACS_peak_14836	21	GTTGCAAGTGGGAACATGCA	p63(p53)/Keratinocyte-p63-ChIP-Seq(GSE17611)/Homer	+	9.84498
MACS_peak_14836	42	TGCAAGTGGGAACATGCACT	p63(p53)/Keratinocyte-p63-ChIP-Seq(GSE17611)/Homer	-	10.5103
MACS_peak_14810	-47	CCTGCAAGCCTAGCCAGGCC	p63(p53)/Keratinocyte-p63-ChIP-Seq(GSE17611)/Homer	+	7.02711
MACS_peak_14810	-26	TGCAAGCCTAGCCAGGCCTG	p63(p53)/Keratinocyte-p63-ChIP-Seq(GSE17611)/Homer	-	7.25123
MACS_peak_14781	119	GTTGCAAGTGGGAACATGCA	p63(p53)/Keratinocyte-p63-ChIP-Seq(GSE17611)/Homer	+	9.84498
MACS_peak_14781	140	TGCAAGTGGGAACATGCACT	p63(p53)/Keratinocyte-p63-ChIP-Seq(GSE17611)/Homer	-	10.5103
MACS_peak_14771	-38	AGTGCATGATGTGACAAGAC	p63(p53)/Keratinocyte-p63-ChIP-Seq(GSE17611)/Homer	+	6.99377
MACS_peak_14771	-17	TGCATGATGTGACAAGACCC	p63(p53)/Keratinocyte-p63-ChIP-Seq(GSE17611)/Homer	-	7.14963
MACS_peak_14766	-132	AAGACAAGCACAGTCCTGCA	p63(p53)/Keratinocyte-p63-ChIP-Seq(GSE17611)/Homer	+	9.33969
MACS_peak_14766	-111	GACAAGCACAGTCCTGCAGA	p63(p53)/Keratinocyte-p63-ChIP-Seq(GSE17611)/Homer	-	9.00136
MACS_peak_14765	-60	TCCGCCTGTTTAGACCTGCC	p63(p53)/Keratinocyte-p63-ChIP-Seq(GSE17611)/Homer	+	9.24049
MACS_peak_14765	-39	CGCCTGTTTAGACCTGCCCC	p63(p53)/Keratinocyte-p63-ChIP-Seq(GSE17611)/Homer	-	9.46828
MACS_peak_14759	-27	AGGGCAGGCTCGGGCCTGTC	p63(p53)/Keratinocyte-p63-ChIP-Seq(GSE17611)/Homer	+	11.1118
MACS_peak_14759	-6	GGCAGGCTCGGGCCTGTCCC	p63(p53)/Keratinocyte-p63-ChIP-Seq(GSE17611)/Homer	-	11.2835
MACS_peak_14746	-16	GATGCATGCCGGGCCTTGTA	p63(p53)/Keratinocyte-p63-ChIP-Seq(GSE17611)/Homer	+	7.57055
MACS_peak_14746	5	TGCATGCCGGGCCTTGTAGT	p63(p53)/Keratinocyte-p63-ChIP-Seq(GSE17611)/Homer	-	8.36276
MACS_peak_14739	24	ACAGCATGACCCAGCTTGTC	p63(p53)/Keratinocyte-p63-ChIP-Seq(GSE17611)/Homer	+	10.5601
MACS_peak_14739	45	AGCATGACCCAGCTTGTCTG	p63(p53)/Keratinocyte-p63-ChIP-Seq(GSE17611)/Homer	-	10.1814
MACS_peak_14728	61	AACCGGCAGCAACTTGCAGC	p63(p53)/Keratinocyte-p63-ChIP-Seq(GSE17611)/Homer	-	7.05422
MACS_peak_14724	-27	CTGACAGGTTTCAGCAAGAA	p63(p53)/Keratinocyte-p63-ChIP-Seq(GSE17611)/Homer	+	7.44555
MACS_peak_14724	-6	GACAGGTTTCAGCAAGAATC	p63(p53)/Keratinocyte-p63-ChIP-Seq(GSE17611)/Homer	-	7.21906
MACS_peak_14717	-22	CAGACAGGCCCAGGCAGGCC	p63(p53)/Keratinocyte-p63-ChIP-Seq(GSE17611)/Homer	+	11.147
MACS_peak_14717	-1	GACAGGCCCAGGCAGGCCGT	p63(p53)/Keratinocyte-p63-ChIP-Seq(GSE17611)/Homer	-	10.3864
MACS_peak_14700	60	CAGGCCTGCTGCCGCCTGTC	p63(p53)/Keratinocyte-p63-ChIP-Seq(GSE17611)/Homer	+	7.40173
MACS_peak_14700	81	GGCCTGCTGCCGCCTGTCCT	p63(p53)/Keratinocyte-p63-ChIP-Seq(GSE17611)/Homer	-	7.84572
MACS_peak_14697	105	GGGGCGGGCTCGCGCATGCT	p63(p53)/Keratinocyte-p63-ChIP-Seq(GSE17611)/Homer	+	7.14404
MACS_peak_14697	126	GGCGGGCTCGCGCATGCTCT	p63(p53)/Keratinocyte-p63-ChIP-Seq(GSE17611)/Homer	-	7.78898
MACS_peak_14692	41	GGCATGCTGGGATATGTAGT	p63(p53)/Keratinocyte-p63-ChIP-Seq(GSE17611)/Homer	-	7.38261
MACS_peak_14690	-14	AGAGCTTGTTCCTGCATGCT	p63(p53)/Keratinocyte-p63-ChIP-Seq(GSE17611)/Homer	+	9.87273
MACS_peak_14690	7	AGCTTGTTCCTGCATGCTCT	p63(p53)/Keratinocyte-p63-ChIP-Seq(GSE17611)/Homer	-	9.44571
MACS_peak_14689	-13	GGAACCAGCCTTGGCCTGCC	p63(p53)/Keratinocyte-p63-ChIP-Seq(GSE17611)/Homer	+	9.49519
MACS_peak_14689	8	AACCAGCCTTGGCCTGCCCT	p63(p53)/Keratinocyte-p63-ChIP-Seq(GSE17611)/Homer	-	9.31288
MACS_peak_14677	-30	GGAACATGCCCAGGCATGCG	p63(p53)/Keratinocyte-p63-ChIP-Seq(GSE17611)/Homer	+	12.0578
MACS_peak_14677	-9	AACATGCCCAGGCATGCGGC	p63(p53)/Keratinocyte-p63-ChIP-Seq(GSE17611)/Homer	-	11.6129
MACS_peak_14675	-9	GCTGCATGCCGGTGCATGAG	p63(p53)/Keratinocyte-p63-ChIP-Seq(GSE17611)/Homer	+	8.38458
MACS_peak_14675	12	TGCATGCCGGTGCATGAGCA	p63(p53)/Keratinocyte-p63-ChIP-Seq(GSE17611)/Homer	-	9.49077
MACS_peak_14666	-36	TGGGCATGGTAGAACTTGTC	p63(p53)/Keratinocyte-p63-ChIP-Seq(GSE17611)/Homer	+	7.88939
MACS_peak_14666	-15	GGCATGGTAGAACTTGTCCT	p63(p53)/Keratinocyte-p63-ChIP-Seq(GSE17611)/Homer	-	8.32785
MACS_peak_14655	89	GGGGCCTGTCTCATCATGCC	p63(p53)/Keratinocyte-p63-ChIP-Seq(GSE17611)/Homer	+	9.86958
MACS_peak_14655	110	GGCCTGTCTCATCATGCCCG	p63(p53)/Keratinocyte-p63-ChIP-Seq(GSE17611)/Homer	-	9.48368
MACS_peak_14612	76	CAGACAAGTTTCTGCTTGCC	p63(p53)/Keratinocyte-p63-ChIP-Seq(GSE17611)/Homer	+	11.1992
MACS_peak_14612	97	GACAAGTTTCTGCTTGCCTC	p63(p53)/Keratinocyte-p63-ChIP-Seq(GSE17611)/Homer	-	10.4792
MACS_peak_14609	103	ACAGCAGGATTAGGCCTGTC	p63(p53)/Keratinocyte-p63-ChIP-Seq(GSE17611)/Homer	+	8.98026
MACS_peak_14609	124	AGCAGGATTAGGCCTGTCAA	p63(p53)/Keratinocyte-p63-ChIP-Seq(GSE17611)/Homer	-	8.87474
MACS_peak_14607	-82	CAAGCTTGCTCTAACTTGTT	p63(p53)/Keratinocyte-p63-ChIP-Seq(GSE17611)/Homer	+	9.28808
MACS_peak_14607	-61	AGCTTGCTCTAACTTGTTCA	p63(p53)/Keratinocyte-p63-ChIP-Seq(GSE17611)/Homer	-	9.71752
MACS_peak_14603	70	GAGGCATGTAGCTACAGGCG	p63(p53)/Keratinocyte-p63-ChIP-Seq(GSE17611)/Homer	+	7.79327
MACS_peak_14603	91	GGCATGTAGCTACAGGCGCC	p63(p53)/Keratinocyte-p63-ChIP-Seq(GSE17611)/Homer	-	8.06818
MACS_peak_14602	47	GGCATGCCGGGAAATGTAGT	p63(p53)/Keratinocyte-p63-ChIP-Seq(GSE17611)/Homer	-	7.02593
MACS_peak_14581	-26	CGTGCGTGTTTGTGCATGTT	p63(p53)/Keratinocyte-p63-ChIP-Seq(GSE17611)/Homer	+	8.89306
MACS_peak_14581	-5	TGCGTGTTTGTGCATGTTCA	p63(p53)/Keratinocyte-p63-ChIP-Seq(GSE17611)/Homer	-	9.10329
MACS_peak_14555	-71	GACGCATGCCTGTACTTGCT	p63(p53)/Keratinocyte-p63-ChIP-Seq(GSE17611)/Homer	+	10.8629
MACS_peak_14555	-50	CGCATGCCTGTACTTGCTGT	p63(p53)/Keratinocyte-p63-ChIP-Seq(GSE17611)/Homer	-	10.6976
MACS_peak_14550	-15	AGTCCCAGCCCGGGCCTGCC	p63(p53)/Keratinocyte-p63-ChIP-Seq(GSE17611)/Homer	+	7.81673
MACS_peak_14544	-1	TGGGCAAGTTGGGGCTGGAA	p63(p53)/Keratinocyte-p63-ChIP-Seq(GSE17611)/Homer	+	8.10937
MACS_peak_14544	20	GGCAAGTTGGGGCTGGAAAG	p63(p53)/Keratinocyte-p63-ChIP-Seq(GSE17611)/Homer	-	8.54149
MACS_peak_14531	-34	GAAGCAGGTTGGGGCCAGTT	p63(p53)/Keratinocyte-p63-ChIP-Seq(GSE17611)/Homer	+	8.0629
MACS_peak_14531	-13	AGCAGGTTGGGGCCAGTTGC	p63(p53)/Keratinocyte-p63-ChIP-Seq(GSE17611)/Homer	-	8.16806
MACS_peak_14529	7	TCAACAAGTTGATTCCTGTA	p63(p53)/Keratinocyte-p63-ChIP-Seq(GSE17611)/Homer	+	7.66412
MACS_peak_14529	28	AACAAGTTGATTCCTGTATC	p63(p53)/Keratinocyte-p63-ChIP-Seq(GSE17611)/Homer	-	8.18188
MACS_peak_14522	88	AAACCAAGTCTGATCATGCC	p63(p53)/Keratinocyte-p63-ChIP-Seq(GSE17611)/Homer	+	9.06309
MACS_peak_14522	109	ACCAAGTCTGATCATGCCAT	p63(p53)/Keratinocyte-p63-ChIP-Seq(GSE17611)/Homer	-	7.97864
MACS_peak_14519	116	CGCGCGGGCCCTGGCTTGTT	p63(p53)/Keratinocyte-p63-ChIP-Seq(GSE17611)/Homer	+	7.04251
MACS_peak_14519	137	CGCGGGCCCTGGCTTGTTTT	p63(p53)/Keratinocyte-p63-ChIP-Seq(GSE17611)/Homer	-	7.07651
MACS_peak_14518	-9	CGGACAGGAAGGAACATGCG	p63(p53)/Keratinocyte-p63-ChIP-Seq(GSE17611)/Homer	+	7.75565
MACS_peak_14518	12	GACAGGAAGGAACATGCGTG	p63(p53)/Keratinocyte-p63-ChIP-Seq(GSE17611)/Homer	-	8.49115
MACS_peak_14488	-112	TGGTCCAGTGCAGACCTGCA	p63(p53)/Keratinocyte-p63-ChIP-Seq(GSE17611)/Homer	+	7.7099
MACS_peak_14488	-91	GTCCAGTGCAGACCTGCATT	p63(p53)/Keratinocyte-p63-ChIP-Seq(GSE17611)/Homer	-	7.4771
MACS_peak_14484	7	CACACTTGCCACAGCCTGCC	p63(p53)/Keratinocyte-p63-ChIP-Seq(GSE17611)/Homer	+	8.05641
MACS_peak_14484	28	CACTTGCCACAGCCTGCCTT	p63(p53)/Keratinocyte-p63-ChIP-Seq(GSE17611)/Homer	-	7.28611
MACS_peak_14479	124	TCAACAAGTCCAGGCAGGGA	p63(p53)/Keratinocyte-p63-ChIP-Seq(GSE17611)/Homer	+	8.32194
MACS_peak_14479	145	AACAAGTCCAGGCAGGGACT	p63(p53)/Keratinocyte-p63-ChIP-Seq(GSE17611)/Homer	-	8.24318
MACS_peak_14465	9	AGGTCAGGTCACAACCTGAA	p63(p53)/Keratinocyte-p63-ChIP-Seq(GSE17611)/Homer	+	7.63377
MACS_peak_14465	30	GTCAGGTCACAACCTGAACC	p63(p53)/Keratinocyte-p63-ChIP-Seq(GSE17611)/Homer	-	6.98725
MACS_peak_14465	-86	TGCATGTGTGTTCTGGTTCT	p63(p53)/Keratinocyte-p63-ChIP-Seq(GSE17611)/Homer	-	7.07584
MACS_peak_14459	-109	TACCTGTAAGGGCATGAAGA	p63(p53)/Keratinocyte-p63-ChIP-Seq(GSE17611)/Homer	-	8.29399
MACS_peak_14441	-72	CCAACAAGGCCGGGCAAGTC	p63(p53)/Keratinocyte-p63-ChIP-Seq(GSE17611)/Homer	+	7.17325
MACS_peak_14425	-27	GCAACAAGACAGAACTTGGC	p63(p53)/Keratinocyte-p63-ChIP-Seq(GSE17611)/Homer	+	7.06172
MACS_peak_14425	-6	AACAAGACAGAACTTGGCCT	p63(p53)/Keratinocyte-p63-ChIP-Seq(GSE17611)/Homer	-	7.39794
MACS_peak_14423	-150	GAAACATGTTTGTGCCTGTC	p63(p53)/Keratinocyte-p63-ChIP-Seq(GSE17611)/Homer	+	11.0501
MACS_peak_14423	-129	AACATGTTTGTGCCTGTCTG	p63(p53)/Keratinocyte-p63-ChIP-Seq(GSE17611)/Homer	-	11.176
MACS_peak_14422	-12	TCTGCAGGCTCCAACATGCT	p63(p53)/Keratinocyte-p63-ChIP-Seq(GSE17611)/Homer	+	10.8741
MACS_peak_14422	-2	CCAACATGCTCAGGCTGGAA	p63(p53)/Keratinocyte-p63-ChIP-Seq(GSE17611)/Homer	+	8.52321
MACS_peak_14422	19	AACATGCTCAGGCTGGAAGT	p63(p53)/Keratinocyte-p63-ChIP-Seq(GSE17611)/Homer	-	8.81916
MACS_peak_14422	9	TGCAGGCTCCAACATGCTCA	p63(p53)/Keratinocyte-p63-ChIP-Seq(GSE17611)/Homer	-	10.7897
MACS_peak_14420	-21	TTTGCTAGTCAGAGCAGGTA	p63(p53)/Keratinocyte-p63-ChIP-Seq(GSE17611)/Homer	+	7.53965
MACS_peak_14420	0	TGCTAGTCAGAGCAGGTATG	p63(p53)/Keratinocyte-p63-ChIP-Seq(GSE17611)/Homer	-	7.93359
MACS_peak_14417	14	TTCACAGGTCTAGACAAGAC	p63(p53)/Keratinocyte-p63-ChIP-Seq(GSE17611)/Homer	+	8.13011
MACS_peak_14417	35	CACAGGTCTAGACAAGACTG	p63(p53)/Keratinocyte-p63-ChIP-Seq(GSE17611)/Homer	-	8.06637
MACS_peak_14415	-66	TGAACATGCTATAACCTGAG	p63(p53)/Keratinocyte-p63-ChIP-Seq(GSE17611)/Homer	+	7.48526
MACS_peak_14415	-45	AACATGCTATAACCTGAGAA	p63(p53)/Keratinocyte-p63-ChIP-Seq(GSE17611)/Homer	-	7.41129
MACS_peak_14413	7	TGGGCCTGTTGTTACCTGCT	p63(p53)/Keratinocyte-p63-ChIP-Seq(GSE17611)/Homer	+	8.27026
MACS_peak_14413	28	GGCCTGTTGTTACCTGCTCT	p63(p53)/Keratinocyte-p63-ChIP-Seq(GSE17611)/Homer	-	8.9218
MACS_peak_14407	-58	ACCGCAAGTAACAGCATGAA	p63(p53)/Keratinocyte-p63-ChIP-Seq(GSE17611)/Homer	+	7.8305
MACS_peak_14407	-37	CGCAAGTAACAGCATGAAGG	p63(p53)/Keratinocyte-p63-ChIP-Seq(GSE17611)/Homer	-	6.9998
MACS_peak_14398	-150	AGAGCAGGCCTGTGCTGGAA	p63(p53)/Keratinocyte-p63-ChIP-Seq(GSE17611)/Homer	+	7.46092
MACS_peak_14398	-129	AGCAGGCCTGTGCTGGAAAG	p63(p53)/Keratinocyte-p63-ChIP-Seq(GSE17611)/Homer	-	7.14767
MACS_peak_14378	105	CGCTCATGTTGGGGCCTGCA	p63(p53)/Keratinocyte-p63-ChIP-Seq(GSE17611)/Homer	+	8.76392
MACS_peak_14378	126	CTCATGTTGGGGCCTGCACT	p63(p53)/Keratinocyte-p63-ChIP-Seq(GSE17611)/Homer	-	9.18045
MACS_peak_14375	-101	AGCAGGTTGTAGCTCGCCTG	p63(p53)/Keratinocyte-p63-ChIP-Seq(GSE17611)/Homer	-	7.31306
MACS_peak_14368	-79	TAGGCAAGCTGCATCATGCA	p63(p53)/Keratinocyte-p63-ChIP-Seq(GSE17611)/Homer	+	9.40353
MACS_peak_14368	-58	GGCAAGCTGCATCATGCACC	p63(p53)/Keratinocyte-p63-ChIP-Seq(GSE17611)/Homer	-	9.31518
MACS_peak_14360	-53	GGAGCTTGCCTGCACCTGCG	p63(p53)/Keratinocyte-p63-ChIP-Seq(GSE17611)/Homer	+	7.18619
MACS_peak_14360	-32	AGCTTGCCTGCACCTGCGAT	p63(p53)/Keratinocyte-p63-ChIP-Seq(GSE17611)/Homer	-	7.71372
MACS_peak_14352	4	AAGGCAAGTAAGGACATGTA	p63(p53)/Keratinocyte-p63-ChIP-Seq(GSE17611)/Homer	+	11.6346
MACS_peak_14352	25	GGCAAGTAAGGACATGTAAA	p63(p53)/Keratinocyte-p63-ChIP-Seq(GSE17611)/Homer	-	11.5013
MACS_peak_14339	-131	TGATCCTGCTGGGGCCTGTA	p63(p53)/Keratinocyte-p63-ChIP-Seq(GSE17611)/Homer	+	7.51423
MACS_peak_14339	-110	ATCCTGCTGGGGCCTGTAGA	p63(p53)/Keratinocyte-p63-ChIP-Seq(GSE17611)/Homer	-	7.99078
MACS_peak_14332	66	GGGGCAAGCCTGGCCTTGCC	p63(p53)/Keratinocyte-p63-ChIP-Seq(GSE17611)/Homer	+	8.64143
MACS_peak_14332	87	GGCAAGCCTGGCCTTGCCTC	p63(p53)/Keratinocyte-p63-ChIP-Seq(GSE17611)/Homer	-	9.06549
MACS_peak_14313	-92	AGCGCGAGTTCGGACAGGCA	p63(p53)/Keratinocyte-p63-ChIP-Seq(GSE17611)/Homer	+	7.14787
MACS_peak_14308	40	GAGGCATGAACCTACCTGTC	p63(p53)/Keratinocyte-p63-ChIP-Seq(GSE17611)/Homer	+	8.99231
MACS_peak_14308	61	GGCATGAACCTACCTGTCCA	p63(p53)/Keratinocyte-p63-ChIP-Seq(GSE17611)/Homer	-	8.66687
MACS_peak_14299	59	CGGGCTTGCCCGGGCATGTG	p63(p53)/Keratinocyte-p63-ChIP-Seq(GSE17611)/Homer	+	10.1505
MACS_peak_14299	80	GGCTTGCCCGGGCATGTGGG	p63(p53)/Keratinocyte-p63-ChIP-Seq(GSE17611)/Homer	-	10.4397
MACS_peak_14289	93	TTGACATGCTGGGGCATGAG	p63(p53)/Keratinocyte-p63-ChIP-Seq(GSE17611)/Homer	+	8.91757
MACS_peak_14289	114	GACATGCTGGGGCATGAGCA	p63(p53)/Keratinocyte-p63-ChIP-Seq(GSE17611)/Homer	-	10.5448
MACS_peak_14281	34	GAGTCAAGTTCATGCTAGTA	p63(p53)/Keratinocyte-p63-ChIP-Seq(GSE17611)/Homer	+	7.81978
MACS_peak_14271	38	ATCCCAGGCCAGGGCTTGCC	p63(p53)/Keratinocyte-p63-ChIP-Seq(GSE17611)/Homer	+	7.2507
MACS_peak_14271	59	CCCAGGCCAGGGCTTGCCAA	p63(p53)/Keratinocyte-p63-ChIP-Seq(GSE17611)/Homer	-	7.03128
MACS_peak_14232	-35	AGTACAGGTTAAGACTTGGT	p63(p53)/Keratinocyte-p63-ChIP-Seq(GSE17611)/Homer	+	8.04905
MACS_peak_14232	-14	TACAGGTTAAGACTTGGTTG	p63(p53)/Keratinocyte-p63-ChIP-Seq(GSE17611)/Homer	-	8.53715
MACS_peak_14222	99	AGTGCATGTCTGTTCCTGTC	p63(p53)/Keratinocyte-p63-ChIP-Seq(GSE17611)/Homer	+	10.1401
MACS_peak_14222	120	TGCATGTCTGTTCCTGTCAG	p63(p53)/Keratinocyte-p63-ChIP-Seq(GSE17611)/Homer	-	9.61525
MACS_peak_14219	-57	CTTTCAAGCTGGCACTTGCC	p63(p53)/Keratinocyte-p63-ChIP-Seq(GSE17611)/Homer	+	7.80991
MACS_peak_14219	-36	TTCAAGCTGGCACTTGCCCT	p63(p53)/Keratinocyte-p63-ChIP-Seq(GSE17611)/Homer	-	8.99975
MACS_peak_14198	14	CTTGCAGGTCTCAACATGTT	p63(p53)/Keratinocyte-p63-ChIP-Seq(GSE17611)/Homer	+	11.3657
MACS_peak_14198	35	TGCAGGTCTCAACATGTTTC	p63(p53)/Keratinocyte-p63-ChIP-Seq(GSE17611)/Homer	-	11.1617
MACS_peak_14194	21	GAGGCATGCACTTACAGGTT	p63(p53)/Keratinocyte-p63-ChIP-Seq(GSE17611)/Homer	+	9.17413
MACS_peak_14194	42	GGCATGCACTTACAGGTTCC	p63(p53)/Keratinocyte-p63-ChIP-Seq(GSE17611)/Homer	-	9.30806
MACS_peak_14192	-100	CTGGCATGTTCCTGCGTGTC	p63(p53)/Keratinocyte-p63-ChIP-Seq(GSE17611)/Homer	+	8.01717
MACS_peak_14192	-79	GGCATGTTCCTGCGTGTCAC	p63(p53)/Keratinocyte-p63-ChIP-Seq(GSE17611)/Homer	-	7.46124
MACS_peak_14190	-144	GATGCCAGTCCCTGCCAGCT	p63(p53)/Keratinocyte-p63-ChIP-Seq(GSE17611)/Homer	+	7.17397
MACS_peak_14188	51	GTTCCATGTTGAGACCTGCT	p63(p53)/Keratinocyte-p63-ChIP-Seq(GSE17611)/Homer	+	8.0767
MACS_peak_14188	72	TCCATGTTGAGACCTGCTTC	p63(p53)/Keratinocyte-p63-ChIP-Seq(GSE17611)/Homer	-	9.10599
MACS_peak_14187	28	CTAACAAGTCAACACTTGCA	p63(p53)/Keratinocyte-p63-ChIP-Seq(GSE17611)/Homer	+	9.81653
MACS_peak_14187	49	AACAAGTCAACACTTGCAGT	p63(p53)/Keratinocyte-p63-ChIP-Seq(GSE17611)/Homer	-	9.86948
MACS_peak_14172	113	TCCACGGGCCAGAACATGTC	p63(p53)/Keratinocyte-p63-ChIP-Seq(GSE17611)/Homer	+	7.19793
MACS_peak_14172	134	CACGGGCCAGAACATGTCCC	p63(p53)/Keratinocyte-p63-ChIP-Seq(GSE17611)/Homer	-	7.14952
MACS_peak_14150	3	TTGGCAGGTCTTGGCATGTG	p63(p53)/Keratinocyte-p63-ChIP-Seq(GSE17611)/Homer	+	10.2482
MACS_peak_14150	24	GGCAGGTCTTGGCATGTGGC	p63(p53)/Keratinocyte-p63-ChIP-Seq(GSE17611)/Homer	-	10.4909
MACS_peak_14148	-137	GAGGCCAGCCTGGGCCAGTC	p63(p53)/Keratinocyte-p63-ChIP-Seq(GSE17611)/Homer	+	8.3219
MACS_peak_14148	-116	GGCCAGCCTGGGCCAGTCCT	p63(p53)/Keratinocyte-p63-ChIP-Seq(GSE17611)/Homer	-	8.36584
MACS_peak_14146	-95	AAAGCAGGTCCAGGCAAGGT	p63(p53)/Keratinocyte-p63-ChIP-Seq(GSE17611)/Homer	+	8.17218
MACS_peak_14146	-74	AGCAGGTCCAGGCAAGGTAC	p63(p53)/Keratinocyte-p63-ChIP-Seq(GSE17611)/Homer	-	7.04426
MACS_peak_14145	104	AGGGCAGGGCTGGGCATGTG	p63(p53)/Keratinocyte-p63-ChIP-Seq(GSE17611)/Homer	+	7.33883
MACS_peak_14145	125	GGCAGGGCTGGGCATGTGTC	p63(p53)/Keratinocyte-p63-ChIP-Seq(GSE17611)/Homer	-	7.57668
MACS_peak_14143	-10	AGGGCAGGCCAAGGCCTGGC	p63(p53)/Keratinocyte-p63-ChIP-Seq(GSE17611)/Homer	+	8.27241
MACS_peak_14143	11	GGCAGGCCAAGGCCTGGCAG	p63(p53)/Keratinocyte-p63-ChIP-Seq(GSE17611)/Homer	-	7.91609
MACS_peak_14128	60	CTTTCCTGACCTGACTTGTC	p63(p53)/Keratinocyte-p63-ChIP-Seq(GSE17611)/Homer	+	7.44939
MACS_peak_14128	81	TTCCTGACCTGACTTGTCAC	p63(p53)/Keratinocyte-p63-ChIP-Seq(GSE17611)/Homer	-	7.17725
MACS_peak_14124	-14	ACCAAGTTTATACAGGCACT	p63(p53)/Keratinocyte-p63-ChIP-Seq(GSE17611)/Homer	-	7.08045
MACS_peak_14120	80	CTGCCAGGCCTTGGCCTGCC	p63(p53)/Keratinocyte-p63-ChIP-Seq(GSE17611)/Homer	+	7.91609
MACS_peak_14120	101	GCCAGGCCTTGGCCTGCCCT	p63(p53)/Keratinocyte-p63-ChIP-Seq(GSE17611)/Homer	-	8.27241
MACS_peak_14104	-74	CCCACCTGCCAGGACATGCC	p63(p53)/Keratinocyte-p63-ChIP-Seq(GSE17611)/Homer	+	9.9629
MACS_peak_14104	-53	CACCTGCCAGGACATGCCAT	p63(p53)/Keratinocyte-p63-ChIP-Seq(GSE17611)/Homer	-	9.75213
MACS_peak_14103	-61	CCTACATGCAGGAACATGCT	p63(p53)/Keratinocyte-p63-ChIP-Seq(GSE17611)/Homer	+	10.7928
MACS_peak_14103	-40	TACATGCAGGAACATGCTTA	p63(p53)/Keratinocyte-p63-ChIP-Seq(GSE17611)/Homer	-	11.7462
MACS_peak_14094	-3	CATGCAAGCCCCTTCCTGAA	p63(p53)/Keratinocyte-p63-ChIP-Seq(GSE17611)/Homer	+	7.54426
MACS_peak_14093	-8	CCAGCCTGCTGGGGCCTGTG	p63(p53)/Keratinocyte-p63-ChIP-Seq(GSE17611)/Homer	+	7.40833
MACS_peak_14093	13	AGCCTGCTGGGGCCTGTGCT	p63(p53)/Keratinocyte-p63-ChIP-Seq(GSE17611)/Homer	-	8.9583
MACS_peak_14091	98	GGTGCTGGTTTGCACATGTC	p63(p53)/Keratinocyte-p63-ChIP-Seq(GSE17611)/Homer	+	8.23275
MACS_peak_14091	119	TGCTGGTTTGCACATGTCCA	p63(p53)/Keratinocyte-p63-ChIP-Seq(GSE17611)/Homer	-	8.95308
MACS_peak_14076	56	GGCCTGCTCTGGCAGGTGTG	p63(p53)/Keratinocyte-p63-ChIP-Seq(GSE17611)/Homer	-	8.10134
MACS_peak_14066	32	AAAACTAGTCTGGGCCTGCT	p63(p53)/Keratinocyte-p63-ChIP-Seq(GSE17611)/Homer	+	10.0267
MACS_peak_14066	53	AACTAGTCTGGGCCTGCTAG	p63(p53)/Keratinocyte-p63-ChIP-Seq(GSE17611)/Homer	-	9.50826
MACS_peak_14059	-35	CGCACCTGCACGGACATGCC	p63(p53)/Keratinocyte-p63-ChIP-Seq(GSE17611)/Homer	+	9.99762
MACS_peak_14059	-14	CACCTGCACGGACATGCCCA	p63(p53)/Keratinocyte-p63-ChIP-Seq(GSE17611)/Homer	-	9.93284
MACS_peak_14057	-12	AGGGCAGGCCCAAGCTAGAG	p63(p53)/Keratinocyte-p63-ChIP-Seq(GSE17611)/Homer	+	7.07194
MACS_peak_14056	-4	GCTACGTGTACAGGCAGGCA	p63(p53)/Keratinocyte-p63-ChIP-Seq(GSE17611)/Homer	+	7.11386
MACS_peak_14056	17	TACGTGTACAGGCAGGCAGC	p63(p53)/Keratinocyte-p63-ChIP-Seq(GSE17611)/Homer	-	7.00993
MACS_peak_14050	38	AACATGAATGGGCACGTATC	p63(p53)/Keratinocyte-p63-ChIP-Seq(GSE17611)/Homer	-	7.59665
MACS_peak_14023	-43	CAGGCCAGTGCTGACAAGTT	p63(p53)/Keratinocyte-p63-ChIP-Seq(GSE17611)/Homer	+	7.6545
MACS_peak_14022	-139	GGGGCAGGTGGAGACCTGCA	p63(p53)/Keratinocyte-p63-ChIP-Seq(GSE17611)/Homer	+	9.19597
MACS_peak_14022	-118	GGCAGGTGGAGACCTGCAGG	p63(p53)/Keratinocyte-p63-ChIP-Seq(GSE17611)/Homer	-	9.43551
MACS_peak_14020	-44	CCTGCAGGCAGCTGCCTGCT	p63(p53)/Keratinocyte-p63-ChIP-Seq(GSE17611)/Homer	+	7.62497
MACS_peak_14020	-23	TGCAGGCAGCTGCCTGCTGG	p63(p53)/Keratinocyte-p63-ChIP-Seq(GSE17611)/Homer	-	7.62474
MACS_peak_14016	34	CACACAGGACCCAGCATGCC	p63(p53)/Keratinocyte-p63-ChIP-Seq(GSE17611)/Homer	+	9.62321
MACS_peak_14016	55	CACAGGACCCAGCATGCCCG	p63(p53)/Keratinocyte-p63-ChIP-Seq(GSE17611)/Homer	-	8.13586
MACS_peak_13997	-67	AGTGCCTGCCAGGACATGTG	p63(p53)/Keratinocyte-p63-ChIP-Seq(GSE17611)/Homer	+	9.65323
MACS_peak_13997	-46	TGCCTGCCAGGACATGTGGC	p63(p53)/Keratinocyte-p63-ChIP-Seq(GSE17611)/Homer	-	9.71609
MACS_peak_13996	-109	AAAACATGCCCAGGCTGGGC	p63(p53)/Keratinocyte-p63-ChIP-Seq(GSE17611)/Homer	+	8.64916
MACS_peak_13996	-19	TACAGGAAGGAACAGGCCCT	p63(p53)/Keratinocyte-p63-ChIP-Seq(GSE17611)/Homer	-	7.44465
MACS_peak_13996	-88	AACATGCCCAGGCTGGGCCC	p63(p53)/Keratinocyte-p63-ChIP-Seq(GSE17611)/Homer	-	8.35244
MACS_peak_13965	-29	AAAGCCAGCTCAAACAGGAT	p63(p53)/Keratinocyte-p63-ChIP-Seq(GSE17611)/Homer	+	7.42118
MACS_peak_13963	97	GGCATGCTTTTTCCAGTCTT	p63(p53)/Keratinocyte-p63-ChIP-Seq(GSE17611)/Homer	-	7.10735
MACS_peak_13959	107	TGATCAGGCAGAGACTTGCT	p63(p53)/Keratinocyte-p63-ChIP-Seq(GSE17611)/Homer	+	8.63032
MACS_peak_13959	128	ATCAGGCAGAGACTTGCTTA	p63(p53)/Keratinocyte-p63-ChIP-Seq(GSE17611)/Homer	-	9.45037
MACS_peak_13943	-50	AAGACCAGACAAAGCCTGCC	p63(p53)/Keratinocyte-p63-ChIP-Seq(GSE17611)/Homer	+	8.12864
MACS_peak_13943	-29	GACCAGACAAAGCCTGCCGA	p63(p53)/Keratinocyte-p63-ChIP-Seq(GSE17611)/Homer	-	7.01394
MACS_peak_13932	-100	AGGGCAGGACACTGCATGAA	p63(p53)/Keratinocyte-p63-ChIP-Seq(GSE17611)/Homer	+	7.59739
MACS_peak_13932	-79	GGCAGGACACTGCATGAATA	p63(p53)/Keratinocyte-p63-ChIP-Seq(GSE17611)/Homer	-	7.03458
MACS_peak_13927	-64	AGTACCTGTACCAACATGAA	p63(p53)/Keratinocyte-p63-ChIP-Seq(GSE17611)/Homer	+	8.67115
MACS_peak_13927	-43	TACCTGTACCAACATGAAAT	p63(p53)/Keratinocyte-p63-ChIP-Seq(GSE17611)/Homer	-	7.7002
MACS_peak_13927	-124	AACTTGCAGTGTCTTGCAGT	p63(p53)/Keratinocyte-p63-ChIP-Seq(GSE17611)/Homer	-	7.11432
MACS_peak_13917	12	TACGCCTGTTGCAACATGAC	p63(p53)/Keratinocyte-p63-ChIP-Seq(GSE17611)/Homer	+	7.87918
MACS_peak_13917	33	CGCCTGTTGCAACATGACGT	p63(p53)/Keratinocyte-p63-ChIP-Seq(GSE17611)/Homer	-	7.28681
MACS_peak_13905	-59	CTGGCATGTTGGTGCAAGCA	p63(p53)/Keratinocyte-p63-ChIP-Seq(GSE17611)/Homer	+	9.10597
MACS_peak_13905	-38	GGCATGTTGGTGCAAGCACC	p63(p53)/Keratinocyte-p63-ChIP-Seq(GSE17611)/Homer	-	9.76386
MACS_peak_13900	14	AAGACAAGCTCAGACAGGTC	p63(p53)/Keratinocyte-p63-ChIP-Seq(GSE17611)/Homer	+	11.2395
MACS_peak_13900	35	GACAAGCTCAGACAGGTCAA	p63(p53)/Keratinocyte-p63-ChIP-Seq(GSE17611)/Homer	-	10.6347
MACS_peak_13890	93	TACCTGCAGAATCTTGTCTG	p63(p53)/Keratinocyte-p63-ChIP-Seq(GSE17611)/Homer	-	7.777
MACS_peak_13846	-8	GAGGCAGGCACTGACAGGCA	p63(p53)/Keratinocyte-p63-ChIP-Seq(GSE17611)/Homer	+	9.0747
MACS_peak_13846	13	GGCAGGCACTGACAGGCAGG	p63(p53)/Keratinocyte-p63-ChIP-Seq(GSE17611)/Homer	-	9.08752
MACS_peak_13846	-11	TGCCTGTAAGGGCTTGGTCT	p63(p53)/Keratinocyte-p63-ChIP-Seq(GSE17611)/Homer	-	7.303
MACS_peak_13838	34	TCAACATGTCATCACAAGTC	p63(p53)/Keratinocyte-p63-ChIP-Seq(GSE17611)/Homer	+	8.64729
MACS_peak_13838	55	AACATGTCATCACAAGTCCA	p63(p53)/Keratinocyte-p63-ChIP-Seq(GSE17611)/Homer	-	8.6954
MACS_peak_13809	58	AGGACTGGCTTGGGCATGAT	p63(p53)/Keratinocyte-p63-ChIP-Seq(GSE17611)/Homer	+	8.20777
MACS_peak_13809	79	GACTGGCTTGGGCATGATCT	p63(p53)/Keratinocyte-p63-ChIP-Seq(GSE17611)/Homer	-	8.97224
MACS_peak_13807	-69	TGAACAAGAACTATCATGTA	p63(p53)/Keratinocyte-p63-ChIP-Seq(GSE17611)/Homer	+	7.67045
MACS_peak_13803	-88	CCTACATGATACAACATGTT	p63(p53)/Keratinocyte-p63-ChIP-Seq(GSE17611)/Homer	+	9.50958
MACS_peak_13803	-67	TACATGATACAACATGTTGG	p63(p53)/Keratinocyte-p63-ChIP-Seq(GSE17611)/Homer	-	9.10796
MACS_peak_13800	58	AAGCCTTGCCTCAACATGTC	p63(p53)/Keratinocyte-p63-ChIP-Seq(GSE17611)/Homer	+	8.41459
MACS_peak_13800	73	ATGTCTTGCCTAGACCTGTG	p63(p53)/Keratinocyte-p63-ChIP-Seq(GSE17611)/Homer	+	7.23814
MACS_peak_13800	94	GTCTTGCCTAGACCTGTGAT	p63(p53)/Keratinocyte-p63-ChIP-Seq(GSE17611)/Homer	-	7.97629
MACS_peak_13800	79	GCCTTGCCTCAACATGTCTT	p63(p53)/Keratinocyte-p63-ChIP-Seq(GSE17611)/Homer	-	8.09899
MACS_peak_13796	-83	TCTACATGTACAAACCTGTC	p63(p53)/Keratinocyte-p63-ChIP-Seq(GSE17611)/Homer	+	11.0344
MACS_peak_13796	-62	TACATGTACAAACCTGTCTG	p63(p53)/Keratinocyte-p63-ChIP-Seq(GSE17611)/Homer	-	11.1958
MACS_peak_13795	24	ACCACAAGCCCCGGCATGCT	p63(p53)/Keratinocyte-p63-ChIP-Seq(GSE17611)/Homer	+	11.2981
MACS_peak_13795	45	CACAAGCCCCGGCATGCTCC	p63(p53)/Keratinocyte-p63-ChIP-Seq(GSE17611)/Homer	-	10.4586
MACS_peak_13789	19	CAGGCAGGTGTATACATGCT	p63(p53)/Keratinocyte-p63-ChIP-Seq(GSE17611)/Homer	+	10.4123
MACS_peak_13789	40	GGCAGGTGTATACATGCTTA	p63(p53)/Keratinocyte-p63-ChIP-Seq(GSE17611)/Homer	-	10.1937
MACS_peak_13783	116	ACCAAGCTGGGACTGGTACA	p63(p53)/Keratinocyte-p63-ChIP-Seq(GSE17611)/Homer	-	7.35473
MACS_peak_13782	118	AACAAGAATAAACTAGTATG	p63(p53)/Keratinocyte-p63-ChIP-Seq(GSE17611)/Homer	-	7.1488
MACS_peak_13776	-31	ATGACATGCCTAGACAGGGA	p63(p53)/Keratinocyte-p63-ChIP-Seq(GSE17611)/Homer	+	8.49095
MACS_peak_13776	-10	GACATGCCTAGACAGGGAAT	p63(p53)/Keratinocyte-p63-ChIP-Seq(GSE17611)/Homer	-	8.80165
MACS_peak_13771	-50	GCTACCTGTTCTGGCAGGCC	p63(p53)/Keratinocyte-p63-ChIP-Seq(GSE17611)/Homer	+	8.6667
MACS_peak_13771	-29	TACCTGTTCTGGCAGGCCCA	p63(p53)/Keratinocyte-p63-ChIP-Seq(GSE17611)/Homer	-	8.8977
MACS_peak_13760	-45	AGAGCATGCCGTATCTTGTT	p63(p53)/Keratinocyte-p63-ChIP-Seq(GSE17611)/Homer	+	9.31469
MACS_peak_13760	-24	AGCATGCCGTATCTTGTTCC	p63(p53)/Keratinocyte-p63-ChIP-Seq(GSE17611)/Homer	-	9.72766
MACS_peak_13757	70	TATACTTGTATATACTTGAA	p63(p53)/Keratinocyte-p63-ChIP-Seq(GSE17611)/Homer	+	7.32029
MACS_peak_13757	91	TACTTGTATATACTTGAACA	p63(p53)/Keratinocyte-p63-ChIP-Seq(GSE17611)/Homer	-	7.73141
MACS_peak_13747	61	GACAGGAAATTGCTTGTATT	p63(p53)/Keratinocyte-p63-ChIP-Seq(GSE17611)/Homer	-	7.0279
MACS_peak_13733	86	CCTTCCAGTCCCAGCCTGCA	p63(p53)/Keratinocyte-p63-ChIP-Seq(GSE17611)/Homer	+	7.90212
MACS_peak_13733	107	TTCCAGTCCCAGCCTGCATT	p63(p53)/Keratinocyte-p63-ChIP-Seq(GSE17611)/Homer	-	7.18304
MACS_peak_13726	74	AGCACTTGCTCCAGCTTGTC	p63(p53)/Keratinocyte-p63-ChIP-Seq(GSE17611)/Homer	+	8.54435
MACS_peak_13726	95	CACTTGCTCCAGCTTGTCTC	p63(p53)/Keratinocyte-p63-ChIP-Seq(GSE17611)/Homer	-	7.97649
MACS_peak_13722	-52	AGGACAAGCCCTGGCTTGTT	p63(p53)/Keratinocyte-p63-ChIP-Seq(GSE17611)/Homer	+	11.8026
MACS_peak_13722	-42	CTGGCTTGTTTGCACATGAA	p63(p53)/Keratinocyte-p63-ChIP-Seq(GSE17611)/Homer	+	7.47546
MACS_peak_13722	-21	GGCTTGTTTGCACATGAAAC	p63(p53)/Keratinocyte-p63-ChIP-Seq(GSE17611)/Homer	-	8.27534
MACS_peak_13722	-31	GACAAGCCCTGGCTTGTTTG	p63(p53)/Keratinocyte-p63-ChIP-Seq(GSE17611)/Homer	-	11.821
MACS_peak_13719	-87	AATTCTTGTTACAACTTGCA	p63(p53)/Keratinocyte-p63-ChIP-Seq(GSE17611)/Homer	+	7.6659
MACS_peak_13719	-66	TTCTTGTTACAACTTGCACC	p63(p53)/Keratinocyte-p63-ChIP-Seq(GSE17611)/Homer	-	7.40677
MACS_peak_13677	13	TTGGCATGTCTGGTCATGCC	p63(p53)/Keratinocyte-p63-ChIP-Seq(GSE17611)/Homer	+	12.0096
MACS_peak_13677	34	GGCATGTCTGGTCATGCCTG	p63(p53)/Keratinocyte-p63-ChIP-Seq(GSE17611)/Homer	-	12.7667
MACS_peak_13641	-44	AGTGCCAGCCTCTGCCTGCA	p63(p53)/Keratinocyte-p63-ChIP-Seq(GSE17611)/Homer	+	8.58642
MACS_peak_13641	-23	TGCCAGCCTCTGCCTGCAAG	p63(p53)/Keratinocyte-p63-ChIP-Seq(GSE17611)/Homer	-	7.36736
MACS_peak_13640	54	CGTGCAGGCTTGGACCTGCT	p63(p53)/Keratinocyte-p63-ChIP-Seq(GSE17611)/Homer	+	10.6983
MACS_peak_13640	75	TGCAGGCTTGGACCTGCTTA	p63(p53)/Keratinocyte-p63-ChIP-Seq(GSE17611)/Homer	-	11.2812
MACS_peak_13619	92	AGCTCAAGTCGCGGCTTGTC	p63(p53)/Keratinocyte-p63-ChIP-Seq(GSE17611)/Homer	+	9.31954
MACS_peak_13619	113	CTCAAGTCGCGGCTTGTCAG	p63(p53)/Keratinocyte-p63-ChIP-Seq(GSE17611)/Homer	-	8.33208
MACS_peak_13607	79	GCTTCAAGTTGTGGCAAGTT	p63(p53)/Keratinocyte-p63-ChIP-Seq(GSE17611)/Homer	+	7.24803
MACS_peak_13607	100	TTCAAGTTGTGGCAAGTTGT	p63(p53)/Keratinocyte-p63-ChIP-Seq(GSE17611)/Homer	-	7.458
MACS_peak_13592	-75	TACTTGAATGTGCTTGTTTG	p63(p53)/Keratinocyte-p63-ChIP-Seq(GSE17611)/Homer	-	7.31538
MACS_peak_13563	-57	GAGGCAAGCCCATGCCGGAT	p63(p53)/Keratinocyte-p63-ChIP-Seq(GSE17611)/Homer	+	7.93166
MACS_peak_13563	-36	GGCAAGCCCATGCCGGATAT	p63(p53)/Keratinocyte-p63-ChIP-Seq(GSE17611)/Homer	-	7.22928
MACS_peak_13547	-80	GAGGCCTGTTGAGTCTTGCA	p63(p53)/Keratinocyte-p63-ChIP-Seq(GSE17611)/Homer	+	8.28259
MACS_peak_13547	-59	GGCCTGTTGAGTCTTGCAGG	p63(p53)/Keratinocyte-p63-ChIP-Seq(GSE17611)/Homer	-	9.05186
MACS_peak_13544	-17	AAAACAGGACAGGACTTGTT	p63(p53)/Keratinocyte-p63-ChIP-Seq(GSE17611)/Homer	+	9.69613
MACS_peak_13544	4	AACAGGACAGGACTTGTTTC	p63(p53)/Keratinocyte-p63-ChIP-Seq(GSE17611)/Homer	-	9.81307
MACS_peak_13528	-58	TTAACAAGTCATAACATGAA	p63(p53)/Keratinocyte-p63-ChIP-Seq(GSE17611)/Homer	+	9.71434
MACS_peak_13528	-37	AACAAGTCATAACATGAAAT	p63(p53)/Keratinocyte-p63-ChIP-Seq(GSE17611)/Homer	-	9.30065
MACS_peak_13479	-40	CAGGCATGCTGGGTCCTGTC	p63(p53)/Keratinocyte-p63-ChIP-Seq(GSE17611)/Homer	+	9.7031
MACS_peak_13479	-19	GGCATGCTGGGTCCTGTCTG	p63(p53)/Keratinocyte-p63-ChIP-Seq(GSE17611)/Homer	-	10.7952
MACS_peak_13478	-11	CCTGCATGCTTGCACATGCT	p63(p53)/Keratinocyte-p63-ChIP-Seq(GSE17611)/Homer	+	10.7096
MACS_peak_13478	10	TGCATGCTTGCACATGCTGT	p63(p53)/Keratinocyte-p63-ChIP-Seq(GSE17611)/Homer	-	11.3301
MACS_peak_13458	32	GTGGCAGGCCCCTGCTCGTT	p63(p53)/Keratinocyte-p63-ChIP-Seq(GSE17611)/Homer	+	7.03899
MACS_peak_13458	53	GGCAGGCCCCTGCTCGTTTC	p63(p53)/Keratinocyte-p63-ChIP-Seq(GSE17611)/Homer	-	7.10907
MACS_peak_13456	-6	TTGACATGTCTCAGCTAGTC	p63(p53)/Keratinocyte-p63-ChIP-Seq(GSE17611)/Homer	+	10.1445
MACS_peak_13456	15	GACATGTCTCAGCTAGTCTT	p63(p53)/Keratinocyte-p63-ChIP-Seq(GSE17611)/Homer	-	9.96833
MACS_peak_13447	-148	TGGGCCTGACTTGGCTTGCC	p63(p53)/Keratinocyte-p63-ChIP-Seq(GSE17611)/Homer	+	9.28917
MACS_peak_13447	-127	GGCCTGACTTGGCTTGCCTC	p63(p53)/Keratinocyte-p63-ChIP-Seq(GSE17611)/Homer	-	9.30383
MACS_peak_13439	65	GCGACAAGTTTATACTAGTT	p63(p53)/Keratinocyte-p63-ChIP-Seq(GSE17611)/Homer	+	8.81637
MACS_peak_13439	86	GACAAGTTTATACTAGTTTA	p63(p53)/Keratinocyte-p63-ChIP-Seq(GSE17611)/Homer	-	9.30788
MACS_peak_13433	-111	TGATCATGCACTGGCATGTA	p63(p53)/Keratinocyte-p63-ChIP-Seq(GSE17611)/Homer	+	10.0971
MACS_peak_13433	-90	ATCATGCACTGGCATGTAGA	p63(p53)/Keratinocyte-p63-ChIP-Seq(GSE17611)/Homer	-	9.78743
MACS_peak_13378	-126	CAGGCAGGATGGGGCAGGCC	p63(p53)/Keratinocyte-p63-ChIP-Seq(GSE17611)/Homer	+	8.31764
MACS_peak_13378	-105	GGCAGGATGGGGCAGGCCCA	p63(p53)/Keratinocyte-p63-ChIP-Seq(GSE17611)/Homer	-	8.78676
MACS_peak_13368	-42	GGTGCATGCTGAGACCTGTG	p63(p53)/Keratinocyte-p63-ChIP-Seq(GSE17611)/Homer	+	9.47645
MACS_peak_13368	-21	TGCATGCTGAGACCTGTGTC	p63(p53)/Keratinocyte-p63-ChIP-Seq(GSE17611)/Homer	-	10.6036
MACS_peak_13358	-37	GCTCCATGTCTGGGCCTGAA	p63(p53)/Keratinocyte-p63-ChIP-Seq(GSE17611)/Homer	+	7.71101
MACS_peak_13358	-16	TCCATGTCTGGGCCTGAAGC	p63(p53)/Keratinocyte-p63-ChIP-Seq(GSE17611)/Homer	-	7.77401
MACS_peak_13308	119	TGTACATGTGGATGCTTGTA	p63(p53)/Keratinocyte-p63-ChIP-Seq(GSE17611)/Homer	+	9.27308
MACS_peak_13308	140	TACATGTGGATGCTTGTAAG	p63(p53)/Keratinocyte-p63-ChIP-Seq(GSE17611)/Homer	-	8.97205
MACS_peak_13296	-78	CTCAAGATCAGACTTGCGTT	p63(p53)/Keratinocyte-p63-ChIP-Seq(GSE17611)/Homer	-	7.04563
MACS_peak_13295	-114	TGGACCAGCTGGGGCTGGCC	p63(p53)/Keratinocyte-p63-ChIP-Seq(GSE17611)/Homer	+	7.82488
MACS_peak_13295	-93	GACCAGCTGGGGCTGGCCTG	p63(p53)/Keratinocyte-p63-ChIP-Seq(GSE17611)/Homer	-	8.58553
MACS_peak_13283	-16	AACAAGCAGAGGCAGGAGCA	p63(p53)/Keratinocyte-p63-ChIP-Seq(GSE17611)/Homer	-	7.10362
MACS_peak_13257	63	TGTGCAAGTTGCTTCTTGTT	p63(p53)/Keratinocyte-p63-ChIP-Seq(GSE17611)/Homer	+	8.20577
MACS_peak_13257	84	TGCAAGTTGCTTCTTGTTGA	p63(p53)/Keratinocyte-p63-ChIP-Seq(GSE17611)/Homer	-	7.96544
MACS_peak_13247	-69	ACTGCAGGCCTGGGCTTGGA	p63(p53)/Keratinocyte-p63-ChIP-Seq(GSE17611)/Homer	+	8.31339
MACS_peak_13247	-48	TGCAGGCCTGGGCTTGGAAT	p63(p53)/Keratinocyte-p63-ChIP-Seq(GSE17611)/Homer	-	8.70464
MACS_peak_13235	-64	GCAACTTGTTCCAACAAGCC	p63(p53)/Keratinocyte-p63-ChIP-Seq(GSE17611)/Homer	+	8.40203
MACS_peak_13235	-43	AACTTGTTCCAACAAGCCTG	p63(p53)/Keratinocyte-p63-ChIP-Seq(GSE17611)/Homer	-	8.20855
MACS_peak_13215	-29	GCAGCGTGCCAGAACTTGCC	p63(p53)/Keratinocyte-p63-ChIP-Seq(GSE17611)/Homer	+	8.70601
MACS_peak_13215	37	AAGACAAGCCTAGTCCAGTG	p63(p53)/Keratinocyte-p63-ChIP-Seq(GSE17611)/Homer	+	7.11327
MACS_peak_13215	58	GACAAGCCTAGTCCAGTGCA	p63(p53)/Keratinocyte-p63-ChIP-Seq(GSE17611)/Homer	-	7.15536
MACS_peak_13215	-8	AGCGTGCCAGAACTTGCCAG	p63(p53)/Keratinocyte-p63-ChIP-Seq(GSE17611)/Homer	-	8.94744
MACS_peak_13173	18	AGGGCAGGCCTAGACTTGCA	p63(p53)/Keratinocyte-p63-ChIP-Seq(GSE17611)/Homer	+	11.9026
MACS_peak_13173	39	GGCAGGCCTAGACTTGCATT	p63(p53)/Keratinocyte-p63-ChIP-Seq(GSE17611)/Homer	-	12.3872
MACS_peak_13132	-107	TCTACAGGTCAAAACCTGCC	p63(p53)/Keratinocyte-p63-ChIP-Seq(GSE17611)/Homer	+	10.4951
MACS_peak_13132	-86	TACAGGTCAAAACCTGCCTG	p63(p53)/Keratinocyte-p63-ChIP-Seq(GSE17611)/Homer	-	10.4263
MACS_peak_13127	-17	GAGACATGCTCCAACAGGAT	p63(p53)/Keratinocyte-p63-ChIP-Seq(GSE17611)/Homer	+	9.16598
MACS_peak_13127	4	GACATGCTCCAACAGGATGC	p63(p53)/Keratinocyte-p63-ChIP-Seq(GSE17611)/Homer	-	8.48207
MACS_peak_13081	-114	TGGGCATGATTATACCTGAT	p63(p53)/Keratinocyte-p63-ChIP-Seq(GSE17611)/Homer	+	8.17858
MACS_peak_13081	-93	GGCATGATTATACCTGATAT	p63(p53)/Keratinocyte-p63-ChIP-Seq(GSE17611)/Homer	-	8.03334
MACS_peak_13050	-33	AAATCAAGTAGAGGCCTGCT	p63(p53)/Keratinocyte-p63-ChIP-Seq(GSE17611)/Homer	+	9.00438
MACS_peak_13050	-12	ATCAAGTAGAGGCCTGCTAG	p63(p53)/Keratinocyte-p63-ChIP-Seq(GSE17611)/Homer	-	8.66154
MACS_peak_13001	3	TGCACCTGCCTGGGCCGGCC	p63(p53)/Keratinocyte-p63-ChIP-Seq(GSE17611)/Homer	+	7.88928
MACS_peak_13001	24	CACCTGCCTGGGCCGGCCCT	p63(p53)/Keratinocyte-p63-ChIP-Seq(GSE17611)/Homer	-	7.72183
MACS_peak_13000	130	GGTACAGGTCTCGGCCAGCG	p63(p53)/Keratinocyte-p63-ChIP-Seq(GSE17611)/Homer	+	7.70178
MACS_peak_12981	-66	AGTGCAGGTTGCAGCATGTC	p63(p53)/Keratinocyte-p63-ChIP-Seq(GSE17611)/Homer	+	10.6644
MACS_peak_12981	-45	TGCAGGTTGCAGCATGTCAG	p63(p53)/Keratinocyte-p63-ChIP-Seq(GSE17611)/Homer	-	9.9307
MACS_peak_12980	54	ACAGCTTGTGCTTACTTGCT	p63(p53)/Keratinocyte-p63-ChIP-Seq(GSE17611)/Homer	+	7.70509
MACS_peak_12980	75	AGCTTGTGCTTACTTGCTCT	p63(p53)/Keratinocyte-p63-ChIP-Seq(GSE17611)/Homer	-	8.06944
MACS_peak_12976	-60	TAGTCAGGCCGGGACCTGTC	p63(p53)/Keratinocyte-p63-ChIP-Seq(GSE17611)/Homer	+	9.64653
MACS_peak_12976	-39	GTCAGGCCGGGACCTGTCCC	p63(p53)/Keratinocyte-p63-ChIP-Seq(GSE17611)/Homer	-	10.1071
MACS_peak_12971	6	AAGGCCTGCTCTGACTCGCC	p63(p53)/Keratinocyte-p63-ChIP-Seq(GSE17611)/Homer	+	7.65322
MACS_peak_12971	27	GGCCTGCTCTGACTCGCCTC	p63(p53)/Keratinocyte-p63-ChIP-Seq(GSE17611)/Homer	-	7.86493
MACS_peak_12965	1	AGGGCCAGCCCTGGCCAGCT	p63(p53)/Keratinocyte-p63-ChIP-Seq(GSE17611)/Homer	+	7.86006
MACS_peak_12965	22	GGCCAGCCCTGGCCAGCTCA	p63(p53)/Keratinocyte-p63-ChIP-Seq(GSE17611)/Homer	-	7.45466
MACS_peak_12945	-81	GTTGCAAGTCTGAGCTAGCT	p63(p53)/Keratinocyte-p63-ChIP-Seq(GSE17611)/Homer	+	9.62662
MACS_peak_12945	-60	TGCAAGTCTGAGCTAGCTCA	p63(p53)/Keratinocyte-p63-ChIP-Seq(GSE17611)/Homer	-	9.81352
MACS_peak_12939	-125	AAGACTTGTTCACACAGGTC	p63(p53)/Keratinocyte-p63-ChIP-Seq(GSE17611)/Homer	+	8.10675
MACS_peak_12939	-104	GACTTGTTCACACAGGTCCC	p63(p53)/Keratinocyte-p63-ChIP-Seq(GSE17611)/Homer	-	8.19983
MACS_peak_12925	-11	AGTTCAAGTTAAAACATGTC	p63(p53)/Keratinocyte-p63-ChIP-Seq(GSE17611)/Homer	+	10.5771
MACS_peak_12925	10	TTCAAGTTAAAACATGTCCA	p63(p53)/Keratinocyte-p63-ChIP-Seq(GSE17611)/Homer	-	10.1363
MACS_peak_12911	23	TGGACAAGCTGGAGCCTGCC	p63(p53)/Keratinocyte-p63-ChIP-Seq(GSE17611)/Homer	+	10.5585
MACS_peak_12911	44	GACAAGCTGGAGCCTGCCCC	p63(p53)/Keratinocyte-p63-ChIP-Seq(GSE17611)/Homer	-	10.7012
MACS_peak_12907	-9	TTGACATGCAGAGGCATGTC	p63(p53)/Keratinocyte-p63-ChIP-Seq(GSE17611)/Homer	+	11.203
MACS_peak_12907	12	GACATGCAGAGGCATGTCAC	p63(p53)/Keratinocyte-p63-ChIP-Seq(GSE17611)/Homer	-	11.6628
MACS_peak_12888	-58	AGGCCTTGTCGTGACCTGCC	p63(p53)/Keratinocyte-p63-ChIP-Seq(GSE17611)/Homer	+	7.11561
MACS_peak_12888	-37	GCCTTGTCGTGACCTGCCCT	p63(p53)/Keratinocyte-p63-ChIP-Seq(GSE17611)/Homer	-	7.6095
MACS_peak_12876	-125	GGAGCTGGCCACGACCTGCC	p63(p53)/Keratinocyte-p63-ChIP-Seq(GSE17611)/Homer	+	8.4369
MACS_peak_12876	-104	AGCTGGCCACGACCTGCCAG	p63(p53)/Keratinocyte-p63-ChIP-Seq(GSE17611)/Homer	-	7.95025
MACS_peak_12869	37	CAGGCAGGTCCACACTTGAA	p63(p53)/Keratinocyte-p63-ChIP-Seq(GSE17611)/Homer	+	9.24445
MACS_peak_12869	58	GGCAGGTCCACACTTGAATT	p63(p53)/Keratinocyte-p63-ChIP-Seq(GSE17611)/Homer	-	9.54557
MACS_peak_12861	91	GCTTCCAGTCCAGACCTGCT	p63(p53)/Keratinocyte-p63-ChIP-Seq(GSE17611)/Homer	+	8.7399
MACS_peak_12861	112	TTCCAGTCCAGACCTGCTTG	p63(p53)/Keratinocyte-p63-ChIP-Seq(GSE17611)/Homer	-	8.89612
MACS_peak_12841	-50	CTGACCAGTTACAGCCTGCA	p63(p53)/Keratinocyte-p63-ChIP-Seq(GSE17611)/Homer	+	7.97365
MACS_peak_12841	-29	GACCAGTTACAGCCTGCAAA	p63(p53)/Keratinocyte-p63-ChIP-Seq(GSE17611)/Homer	-	7.37688
MACS_peak_12838	-13	TTTACATGCCTCGGCTTGCG	p63(p53)/Keratinocyte-p63-ChIP-Seq(GSE17611)/Homer	+	10.4385
MACS_peak_12838	8	TACATGCCTCGGCTTGCGTC	p63(p53)/Keratinocyte-p63-ChIP-Seq(GSE17611)/Homer	-	10.8005
MACS_peak_12837	-5	ATTGCTTGTTGGAGCTTGCC	p63(p53)/Keratinocyte-p63-ChIP-Seq(GSE17611)/Homer	+	8.98142
MACS_peak_12837	16	TGCTTGTTGGAGCTTGCCTG	p63(p53)/Keratinocyte-p63-ChIP-Seq(GSE17611)/Homer	-	10.181
MACS_peak_12817	-6	ACAACATGTTATGGCAAGAT	p63(p53)/Keratinocyte-p63-ChIP-Seq(GSE17611)/Homer	+	8.01991
MACS_peak_12817	15	AACATGTTATGGCAAGATGA	p63(p53)/Keratinocyte-p63-ChIP-Seq(GSE17611)/Homer	-	7.90161
MACS_peak_12815	-13	TTCAGGTACTGGCAAGTTTC	p63(p53)/Keratinocyte-p63-ChIP-Seq(GSE17611)/Homer	-	7.05079
MACS_peak_12808	97	AGCATGCTCAGAAATGCTCT	p63(p53)/Keratinocyte-p63-ChIP-Seq(GSE17611)/Homer	-	7.11487
MACS_peak_12805	-105	GCAGCAAGTCCCTACCTGCC	p63(p53)/Keratinocyte-p63-ChIP-Seq(GSE17611)/Homer	+	11.0409
MACS_peak_12805	-84	AGCAAGTCCCTACCTGCCTT	p63(p53)/Keratinocyte-p63-ChIP-Seq(GSE17611)/Homer	-	10.5506
MACS_peak_12784	59	AGATCAAGCCTGGACATGGA	p63(p53)/Keratinocyte-p63-ChIP-Seq(GSE17611)/Homer	+	8.87887
MACS_peak_12784	80	ATCAAGCCTGGACATGGACA	p63(p53)/Keratinocyte-p63-ChIP-Seq(GSE17611)/Homer	-	8.97457
MACS_peak_12782	-35	CAAACCAGCCCCAACCTGCC	p63(p53)/Keratinocyte-p63-ChIP-Seq(GSE17611)/Homer	+	10.0132
MACS_peak_12782	-14	AACCAGCCCCAACCTGCCCC	p63(p53)/Keratinocyte-p63-ChIP-Seq(GSE17611)/Homer	-	8.78063
MACS_peak_12756	-74	AGAGCCTGCCTGGGCAAGTT	p63(p53)/Keratinocyte-p63-ChIP-Seq(GSE17611)/Homer	+	9.49857
MACS_peak_12756	-53	AGCCTGCCTGGGCAAGTTCT	p63(p53)/Keratinocyte-p63-ChIP-Seq(GSE17611)/Homer	-	9.57625
MACS_peak_12751	-15	CCAGCAGGCTCAGGCCTGAG	p63(p53)/Keratinocyte-p63-ChIP-Seq(GSE17611)/Homer	+	7.72693
MACS_peak_12751	6	AGCAGGCTCAGGCCTGAGCT	p63(p53)/Keratinocyte-p63-ChIP-Seq(GSE17611)/Homer	-	8.50036
MACS_peak_12748	-29	TAAACAAGTCATTTCCTGTG	p63(p53)/Keratinocyte-p63-ChIP-Seq(GSE17611)/Homer	+	7.03493
MACS_peak_12726	-46	CTGGCTTGTGGTTACATGCA	p63(p53)/Keratinocyte-p63-ChIP-Seq(GSE17611)/Homer	+	7.34768
MACS_peak_12726	-25	GGCTTGTGGTTACATGCAAC	p63(p53)/Keratinocyte-p63-ChIP-Seq(GSE17611)/Homer	-	7.64226
MACS_peak_12721	42	GCTGCAAGCTCAGACTTGTG	p63(p53)/Keratinocyte-p63-ChIP-Seq(GSE17611)/Homer	+	10.0566
MACS_peak_12721	63	TGCAAGCTCAGACTTGTGGT	p63(p53)/Keratinocyte-p63-ChIP-Seq(GSE17611)/Homer	-	10.7244
MACS_peak_12715	17	TGTACAAGTCATAGCAAGCC	p63(p53)/Keratinocyte-p63-ChIP-Seq(GSE17611)/Homer	+	9.85601
MACS_peak_12715	38	TACAAGTCATAGCAAGCCAT	p63(p53)/Keratinocyte-p63-ChIP-Seq(GSE17611)/Homer	-	8.35601
MACS_peak_12712	-15	AGGACATGACTGGGCCTGAG	p63(p53)/Keratinocyte-p63-ChIP-Seq(GSE17611)/Homer	+	8.23005
MACS_peak_12712	6	GACATGACTGGGCCTGAGGA	p63(p53)/Keratinocyte-p63-ChIP-Seq(GSE17611)/Homer	-	8.2593
MACS_peak_12701	-21	CGTGCAAGTCCCTACTAGAG	p63(p53)/Keratinocyte-p63-ChIP-Seq(GSE17611)/Homer	+	7.02747
MACS_peak_12694	-102	TCAGCATGTCTGGACCAGAT	p63(p53)/Keratinocyte-p63-ChIP-Seq(GSE17611)/Homer	+	8.97623
MACS_peak_12694	-27	ATGGCAAGTGCGGGCAGGTT	p63(p53)/Keratinocyte-p63-ChIP-Seq(GSE17611)/Homer	+	9.5238
MACS_peak_12694	-6	GGCAAGTGCGGGCAGGTTGA	p63(p53)/Keratinocyte-p63-ChIP-Seq(GSE17611)/Homer	-	9.4097
MACS_peak_12694	-81	AGCATGTCTGGACCAGATTC	p63(p53)/Keratinocyte-p63-ChIP-Seq(GSE17611)/Homer	-	9.38472
MACS_peak_12675	23	TTCTCAAGTTTACACTTGCC	p63(p53)/Keratinocyte-p63-ChIP-Seq(GSE17611)/Homer	+	7.88956
MACS_peak_12675	68	GCTGCTAGCAAAGACTTGTA	p63(p53)/Keratinocyte-p63-ChIP-Seq(GSE17611)/Homer	+	7.7026
MACS_peak_12675	89	TGCTAGCAAAGACTTGTAAA	p63(p53)/Keratinocyte-p63-ChIP-Seq(GSE17611)/Homer	-	8.40208
MACS_peak_12675	44	CTCAAGTTTACACTTGCCCT	p63(p53)/Keratinocyte-p63-ChIP-Seq(GSE17611)/Homer	-	8.24366
MACS_peak_12653	-131	TAGGCCAGTTTGGACACGTC	p63(p53)/Keratinocyte-p63-ChIP-Seq(GSE17611)/Homer	+	8.44726
MACS_peak_12653	-110	GGCCAGTTTGGACACGTCTG	p63(p53)/Keratinocyte-p63-ChIP-Seq(GSE17611)/Homer	-	8.72479
MACS_peak_12651	44	GAAGCCTGTCTGGACCTGTC	p63(p53)/Keratinocyte-p63-ChIP-Seq(GSE17611)/Homer	+	11.0006
MACS_peak_12651	65	AGCCTGTCTGGACCTGTCAC	p63(p53)/Keratinocyte-p63-ChIP-Seq(GSE17611)/Homer	-	10.6849
MACS_peak_12650	16	TCTGCATGAATGAACTAGTT	p63(p53)/Keratinocyte-p63-ChIP-Seq(GSE17611)/Homer	+	7.44197
MACS_peak_12650	37	TGCATGAATGAACTAGTTAA	p63(p53)/Keratinocyte-p63-ChIP-Seq(GSE17611)/Homer	-	7.5637
MACS_peak_12648	-37	GTGGCATGCCCCTGCTTGCT	p63(p53)/Keratinocyte-p63-ChIP-Seq(GSE17611)/Homer	+	11.1441
MACS_peak_12648	-16	GGCATGCCCCTGCTTGCTTT	p63(p53)/Keratinocyte-p63-ChIP-Seq(GSE17611)/Homer	-	11.4327
MACS_peak_12646	-119	AGAACAAGCCATAACAAGCT	p63(p53)/Keratinocyte-p63-ChIP-Seq(GSE17611)/Homer	+	9.58331
MACS_peak_12646	-98	AACAAGCCATAACAAGCTGC	p63(p53)/Keratinocyte-p63-ChIP-Seq(GSE17611)/Homer	-	8.38005
MACS_peak_12645	12	TGCACAAGTACCAACAGGTA	p63(p53)/Keratinocyte-p63-ChIP-Seq(GSE17611)/Homer	+	8.66083
MACS_peak_12645	33	CACAAGTACCAACAGGTAAG	p63(p53)/Keratinocyte-p63-ChIP-Seq(GSE17611)/Homer	-	7.22105
MACS_peak_12644	-125	CGAGCATGCTTGAACAGGAC	p63(p53)/Keratinocyte-p63-ChIP-Seq(GSE17611)/Homer	+	9.66118
MACS_peak_12644	-104	AGCATGCTTGAACAGGACTC	p63(p53)/Keratinocyte-p63-ChIP-Seq(GSE17611)/Homer	-	9.78906
MACS_peak_12634	-79	AGAGCAAGTCCTAGCAAGTA	p63(p53)/Keratinocyte-p63-ChIP-Seq(GSE17611)/Homer	+	10.3025
MACS_peak_12634	-58	AGCAAGTCCTAGCAAGTAGA	p63(p53)/Keratinocyte-p63-ChIP-Seq(GSE17611)/Homer	-	9.00038
MACS_peak_12632	-107	TGAGCAGGTATATGCAGGCT	p63(p53)/Keratinocyte-p63-ChIP-Seq(GSE17611)/Homer	+	8.8022
MACS_peak_12632	-86	AGCAGGTATATGCAGGCTGT	p63(p53)/Keratinocyte-p63-ChIP-Seq(GSE17611)/Homer	-	8.25362
MACS_peak_12614	15	CCTGCATGCTTAGTCATGCC	p63(p53)/Keratinocyte-p63-ChIP-Seq(GSE17611)/Homer	+	10.958
MACS_peak_12614	36	TGCATGCTTAGTCATGCCCA	p63(p53)/Keratinocyte-p63-ChIP-Seq(GSE17611)/Homer	-	11.5729
MACS_peak_12596	70	ACCGCCTGCCAGGACCTGCC	p63(p53)/Keratinocyte-p63-ChIP-Seq(GSE17611)/Homer	+	8.95125
MACS_peak_12596	91	CGCCTGCCAGGACCTGCCCA	p63(p53)/Keratinocyte-p63-ChIP-Seq(GSE17611)/Homer	-	9.31161
MACS_peak_12592	89	GCAGCAAGCCCTTTCATGCA	p63(p53)/Keratinocyte-p63-ChIP-Seq(GSE17611)/Homer	+	9.36339
MACS_peak_12592	110	AGCAAGCCCTTTCATGCATT	p63(p53)/Keratinocyte-p63-ChIP-Seq(GSE17611)/Homer	-	9.49585
MACS_peak_12580	-56	CAGCCATGCATCAGCTTGCT	p63(p53)/Keratinocyte-p63-ChIP-Seq(GSE17611)/Homer	+	8.43546
MACS_peak_12580	-35	GCCATGCATCAGCTTGCTGT	p63(p53)/Keratinocyte-p63-ChIP-Seq(GSE17611)/Homer	-	7.88191
MACS_peak_12571	19	GTCATGTGGGGACAAGATTT	p63(p53)/Keratinocyte-p63-ChIP-Seq(GSE17611)/Homer	-	7.32866
MACS_peak_12546	-37	AGGACAGGATGGAGCATGTT	p63(p53)/Keratinocyte-p63-ChIP-Seq(GSE17611)/Homer	+	9.19937
MACS_peak_12546	-16	GACAGGATGGAGCATGTTTT	p63(p53)/Keratinocyte-p63-ChIP-Seq(GSE17611)/Homer	-	9.70807
MACS_peak_12527	-45	GGTTCCTGTCAAGACCTGCT	p63(p53)/Keratinocyte-p63-ChIP-Seq(GSE17611)/Homer	+	8.72349
MACS_peak_12527	-24	TTCCTGTCAAGACCTGCTTT	p63(p53)/Keratinocyte-p63-ChIP-Seq(GSE17611)/Homer	-	8.89929
MACS_peak_12517	-59	GTAACTTGCCAGAGCCTGTT	p63(p53)/Keratinocyte-p63-ChIP-Seq(GSE17611)/Homer	+	8.32119
MACS_peak_12517	-38	AACTTGCCAGAGCCTGTTTG	p63(p53)/Keratinocyte-p63-ChIP-Seq(GSE17611)/Homer	-	9.18814
MACS_peak_12481	-38	TATGCCTGCTGAGACTTGCT	p63(p53)/Keratinocyte-p63-ChIP-Seq(GSE17611)/Homer	+	9.71673
MACS_peak_12481	-17	TGCCTGCTGAGACTTGCTTT	p63(p53)/Keratinocyte-p63-ChIP-Seq(GSE17611)/Homer	-	10.7337
MACS_peak_12453	110	GAGGCTAGTAGAGACATGTG	p63(p53)/Keratinocyte-p63-ChIP-Seq(GSE17611)/Homer	+	8.10822
MACS_peak_12453	131	GGCTAGTAGAGACATGTGCT	p63(p53)/Keratinocyte-p63-ChIP-Seq(GSE17611)/Homer	-	9.27604
MACS_peak_12452	59	TGCATGTAGAGACAAGGTAT	p63(p53)/Keratinocyte-p63-ChIP-Seq(GSE17611)/Homer	-	7.25597
MACS_peak_12433	6	ATCACAAGCCACCACAAGTC	p63(p53)/Keratinocyte-p63-ChIP-Seq(GSE17611)/Homer	+	7.10107
MACS_peak_12423	-97	TGTACATGTCTACACCTGCA	p63(p53)/Keratinocyte-p63-ChIP-Seq(GSE17611)/Homer	+	10.705
MACS_peak_12423	-76	TACATGTCTACACCTGCACA	p63(p53)/Keratinocyte-p63-ChIP-Seq(GSE17611)/Homer	-	10.714
MACS_peak_12405	47	TTAACAGGCCAGGGCTTGCC	p63(p53)/Keratinocyte-p63-ChIP-Seq(GSE17611)/Homer	+	10.8008
MACS_peak_12405	68	AACAGGCCAGGGCTTGCCAG	p63(p53)/Keratinocyte-p63-ChIP-Seq(GSE17611)/Homer	-	10.9054
MACS_peak_12403	52	GGTACAGGTTGGGGCTTGTT	p63(p53)/Keratinocyte-p63-ChIP-Seq(GSE17611)/Homer	+	10.2171
MACS_peak_12403	73	TACAGGTTGGGGCTTGTTAG	p63(p53)/Keratinocyte-p63-ChIP-Seq(GSE17611)/Homer	-	10.7143
MACS_peak_12386	30	CTATCATGTCCCTGCCTGTC	p63(p53)/Keratinocyte-p63-ChIP-Seq(GSE17611)/Homer	+	9.79828
MACS_peak_12386	51	ATCATGTCCCTGCCTGTCTC	p63(p53)/Keratinocyte-p63-ChIP-Seq(GSE17611)/Homer	-	9.15053
MACS_peak_12371	65	GAAGCCTGCCCAGACTGGTA	p63(p53)/Keratinocyte-p63-ChIP-Seq(GSE17611)/Homer	+	9.16308
MACS_peak_12371	86	AGCCTGCCCAGACTGGTAAG	p63(p53)/Keratinocyte-p63-ChIP-Seq(GSE17611)/Homer	-	9.05738
MACS_peak_12368	129	TGGTCATGTATGTGCTTGTT	p63(p53)/Keratinocyte-p63-ChIP-Seq(GSE17611)/Homer	+	9.60786
MACS_peak_12368	150	GTCATGTATGTGCTTGTTCT	p63(p53)/Keratinocyte-p63-ChIP-Seq(GSE17611)/Homer	-	10.0456
MACS_peak_12353	-59	TCTGCAAGATACAACATGAA	p63(p53)/Keratinocyte-p63-ChIP-Seq(GSE17611)/Homer	+	7.70959
MACS_peak_12353	-38	TGCAAGATACAACATGAAGT	p63(p53)/Keratinocyte-p63-ChIP-Seq(GSE17611)/Homer	-	7.23932
MACS_peak_12349	-70	AAAACAGGTCCCCACCTGTA	p63(p53)/Keratinocyte-p63-ChIP-Seq(GSE17611)/Homer	+	9.55555
MACS_peak_12349	-49	AACAGGTCCCCACCTGTAAG	p63(p53)/Keratinocyte-p63-ChIP-Seq(GSE17611)/Homer	-	8.53226
MACS_peak_12341	-47	GGGGCCTGCTGTAGCCTGCC	p63(p53)/Keratinocyte-p63-ChIP-Seq(GSE17611)/Homer	+	8.47182
MACS_peak_12341	-26	GGCCTGCTGTAGCCTGCCTG	p63(p53)/Keratinocyte-p63-ChIP-Seq(GSE17611)/Homer	-	9.12984
MACS_peak_12336	2	GGGGCCTGTTTGGACCTGTT	p63(p53)/Keratinocyte-p63-ChIP-Seq(GSE17611)/Homer	+	10.2164
MACS_peak_12336	23	GGCCTGTTTGGACCTGTTCT	p63(p53)/Keratinocyte-p63-ChIP-Seq(GSE17611)/Homer	-	11.1474
MACS_peak_12314	-23	TATGCCTGTTATGACAAGCT	p63(p53)/Keratinocyte-p63-ChIP-Seq(GSE17611)/Homer	+	8.22848
MACS_peak_12314	-2	TGCCTGTTATGACAAGCTTT	p63(p53)/Keratinocyte-p63-ChIP-Seq(GSE17611)/Homer	-	8.32633
MACS_peak_12312	-36	TGTACAAGCACCAGCAAGTC	p63(p53)/Keratinocyte-p63-ChIP-Seq(GSE17611)/Homer	+	9.31455
MACS_peak_12312	-15	TACAAGCACCAGCAAGTCGG	p63(p53)/Keratinocyte-p63-ChIP-Seq(GSE17611)/Homer	-	7.83497
MACS_peak_12301	-2	AGATCAAGTACAAACTTGAA	p63(p53)/Keratinocyte-p63-ChIP-Seq(GSE17611)/Homer	+	8.59184
MACS_peak_12301	19	ATCAAGTACAAACTTGAAAT	p63(p53)/Keratinocyte-p63-ChIP-Seq(GSE17611)/Homer	-	7.92629
MACS_peak_12299	-52	AGTACAAGTCCCATCAAGTT	p63(p53)/Keratinocyte-p63-ChIP-Seq(GSE17611)/Homer	+	8.94008
MACS_peak_12299	-31	TACAAGTCCCATCAAGTTGG	p63(p53)/Keratinocyte-p63-ChIP-Seq(GSE17611)/Homer	-	7.35973
MACS_peak_12279	23	TCTGCAGGTAAAAACTAGCA	p63(p53)/Keratinocyte-p63-ChIP-Seq(GSE17611)/Homer	+	7.56941
MACS_peak_12279	44	TGCAGGTAAAAACTAGCATA	p63(p53)/Keratinocyte-p63-ChIP-Seq(GSE17611)/Homer	-	7.90059
MACS_peak_12271	97	TAGACAGGTTCAAACCCGTC	p63(p53)/Keratinocyte-p63-ChIP-Seq(GSE17611)/Homer	+	8.30232
MACS_peak_12271	118	GACAGGTTCAAACCCGTCAG	p63(p53)/Keratinocyte-p63-ChIP-Seq(GSE17611)/Homer	-	7.5428
MACS_peak_12268	-80	GACAGGATGTATCTTGCCTG	p63(p53)/Keratinocyte-p63-ChIP-Seq(GSE17611)/Homer	-	7.28465
MACS_peak_12263	11	TTTACATGTCGCTGCTTGTT	p63(p53)/Keratinocyte-p63-ChIP-Seq(GSE17611)/Homer	+	10.2379
MACS_peak_12263	32	TACATGTCGCTGCTTGTTCC	p63(p53)/Keratinocyte-p63-ChIP-Seq(GSE17611)/Homer	-	10.4256
MACS_peak_12255	-63	GTAACTTGCCAGGACATGAC	p63(p53)/Keratinocyte-p63-ChIP-Seq(GSE17611)/Homer	+	8.9116
MACS_peak_12255	-42	AACTTGCCAGGACATGACAG	p63(p53)/Keratinocyte-p63-ChIP-Seq(GSE17611)/Homer	-	9.44993
MACS_peak_12245	-45	TGGACATGTATGTACATGCA	p63(p53)/Keratinocyte-p63-ChIP-Seq(GSE17611)/Homer	+	11.7615
MACS_peak_12245	-24	GACATGTATGTACATGCATA	p63(p53)/Keratinocyte-p63-ChIP-Seq(GSE17611)/Homer	-	12.0435
MACS_peak_12239	129	TGCTTGCGGAAGCATGTGGT	p63(p53)/Keratinocyte-p63-ChIP-Seq(GSE17611)/Homer	-	7.17622
MACS_peak_12235	73	AGGACATGTTGGAACAGGTG	p63(p53)/Keratinocyte-p63-ChIP-Seq(GSE17611)/Homer	+	9.17573
MACS_peak_12235	94	GACATGTTGGAACAGGTGAG	p63(p53)/Keratinocyte-p63-ChIP-Seq(GSE17611)/Homer	-	9.53503
MACS_peak_12213	36	GGGGCAGGGCTAAGCATGCA	p63(p53)/Keratinocyte-p63-ChIP-Seq(GSE17611)/Homer	+	8.08451
MACS_peak_12213	57	GGCAGGGCTAAGCATGCAGA	p63(p53)/Keratinocyte-p63-ChIP-Seq(GSE17611)/Homer	-	7.48599
MACS_peak_12211	-86	TCAGCATGTATAAACATGTT	p63(p53)/Keratinocyte-p63-ChIP-Seq(GSE17611)/Homer	+	11.8066
MACS_peak_12211	-65	AGCATGTATAAACATGTTAT	p63(p53)/Keratinocyte-p63-ChIP-Seq(GSE17611)/Homer	-	11.8247
MACS_peak_12196	42	AAAGCAAGTTCATGCAAGGT	p63(p53)/Keratinocyte-p63-ChIP-Seq(GSE17611)/Homer	+	7.31625
MACS_peak_12195	-135	TCAGCATGTTGAAGCCAGCT	p63(p53)/Keratinocyte-p63-ChIP-Seq(GSE17611)/Homer	+	8.61118
MACS_peak_12191	-141	GAGGCATGCACGGGCTTGAT	p63(p53)/Keratinocyte-p63-ChIP-Seq(GSE17611)/Homer	+	10.3191
MACS_peak_12191	126	GAGACAGGCCAGCACCTGCG	p63(p53)/Keratinocyte-p63-ChIP-Seq(GSE17611)/Homer	+	7.81285
MACS_peak_12191	147	GACAGGCCAGCACCTGCGAT	p63(p53)/Keratinocyte-p63-ChIP-Seq(GSE17611)/Homer	-	8.0551
MACS_peak_12191	-120	GGCATGCACGGGCTTGATTG	p63(p53)/Keratinocyte-p63-ChIP-Seq(GSE17611)/Homer	-	11.1961
MACS_peak_12185	-43	AAAGCCAGTTTGAACTTGTT	p63(p53)/Keratinocyte-p63-ChIP-Seq(GSE17611)/Homer	+	10.0125
MACS_peak_12185	-22	AGCCAGTTTGAACTTGTTTG	p63(p53)/Keratinocyte-p63-ChIP-Seq(GSE17611)/Homer	-	10.2968
MACS_peak_12182	62	CACGTGCTTAGACCTGTAGG	p63(p53)/Keratinocyte-p63-ChIP-Seq(GSE17611)/Homer	-	7.42032
MACS_peak_12175	24	TGTATATGCTTGGACATGCT	p63(p53)/Keratinocyte-p63-ChIP-Seq(GSE17611)/Homer	+	7.2187
MACS_peak_12175	45	TATATGCTTGGACATGCTCA	p63(p53)/Keratinocyte-p63-ChIP-Seq(GSE17611)/Homer	-	8.09538
MACS_peak_12144	131	ATGGCATGTTAGAGCAGGAA	p63(p53)/Keratinocyte-p63-ChIP-Seq(GSE17611)/Homer	+	8.46105
MACS_peak_12115	-33	CACTCAAGCCCCTGCTTGTC	p63(p53)/Keratinocyte-p63-ChIP-Seq(GSE17611)/Homer	+	9.03308
MACS_peak_12115	-12	CTCAAGCCCCTGCTTGTCCT	p63(p53)/Keratinocyte-p63-ChIP-Seq(GSE17611)/Homer	-	7.86187
MACS_peak_12114	2	GAAACAAGTCAAAGCTTGAC	p63(p53)/Keratinocyte-p63-ChIP-Seq(GSE17611)/Homer	+	10.3191
MACS_peak_12114	23	AACAAGTCAAAGCTTGACAA	p63(p53)/Keratinocyte-p63-ChIP-Seq(GSE17611)/Homer	-	9.40053
MACS_peak_12113	21	AAAGCTTGTTCAGACTAGTC	p63(p53)/Keratinocyte-p63-ChIP-Seq(GSE17611)/Homer	+	8.97276
MACS_peak_12113	42	AGCTTGTTCAGACTAGTCAT	p63(p53)/Keratinocyte-p63-ChIP-Seq(GSE17611)/Homer	-	8.68447
MACS_peak_12109	56	GAGGCATGCTGGCACAAGCT	p63(p53)/Keratinocyte-p63-ChIP-Seq(GSE17611)/Homer	+	8.61627
MACS_peak_12109	77	GGCATGCTGGCACAAGCTGG	p63(p53)/Keratinocyte-p63-ChIP-Seq(GSE17611)/Homer	-	9.23799
MACS_peak_12108	123	CAAACAAGTTCTAACTTGCA	p63(p53)/Keratinocyte-p63-ChIP-Seq(GSE17611)/Homer	+	11.3133
MACS_peak_12108	144	AACAAGTTCTAACTTGCATG	p63(p53)/Keratinocyte-p63-ChIP-Seq(GSE17611)/Homer	-	11.0603
MACS_peak_12107	-29	CAGGCATGTGTGGACTTGTG	p63(p53)/Keratinocyte-p63-ChIP-Seq(GSE17611)/Homer	+	10.3435
MACS_peak_12107	-8	GGCATGTGTGGACTTGTGGG	p63(p53)/Keratinocyte-p63-ChIP-Seq(GSE17611)/Homer	-	10.7164
MACS_peak_12104	112	GAAACAAGATGTGACAAGTC	p63(p53)/Keratinocyte-p63-ChIP-Seq(GSE17611)/Homer	+	7.83394
MACS_peak_12104	133	AACAAGATGTGACAAGTCTC	p63(p53)/Keratinocyte-p63-ChIP-Seq(GSE17611)/Homer	-	7.83616
MACS_peak_12102	128	GGGGCCTGAAATAACTTGTC	p63(p53)/Keratinocyte-p63-ChIP-Seq(GSE17611)/Homer	+	7.11947
MACS_peak_12102	149	GGCCTGAAATAACTTGTCTT	p63(p53)/Keratinocyte-p63-ChIP-Seq(GSE17611)/Homer	-	7.63461
MACS_peak_12087	-78	AAGACAGGTCTAAACAGGAC	p63(p53)/Keratinocyte-p63-ChIP-Seq(GSE17611)/Homer	+	9.68108
MACS_peak_12087	-57	GACAGGTCTAAACAGGACAT	p63(p53)/Keratinocyte-p63-ChIP-Seq(GSE17611)/Homer	-	8.83853
MACS_peak_12072	107	CCAGCATGTGGAGACAGGCC	p63(p53)/Keratinocyte-p63-ChIP-Seq(GSE17611)/Homer	+	9.60282
MACS_peak_12072	128	AGCATGTGGAGACAGGCCGG	p63(p53)/Keratinocyte-p63-ChIP-Seq(GSE17611)/Homer	-	9.73195
MACS_peak_12050	-73	GAAGCTGGCCCACGCATGCG	p63(p53)/Keratinocyte-p63-ChIP-Seq(GSE17611)/Homer	+	7.27498
MACS_peak_12050	-52	AGCTGGCCCACGCATGCGCT	p63(p53)/Keratinocyte-p63-ChIP-Seq(GSE17611)/Homer	-	7.63429
MACS_peak_12018	-101	TTCACATGTGTAAGCTTGCA	p63(p53)/Keratinocyte-p63-ChIP-Seq(GSE17611)/Homer	+	9.29354
MACS_peak_12018	-80	CACATGTGTAAGCTTGCATG	p63(p53)/Keratinocyte-p63-ChIP-Seq(GSE17611)/Homer	-	9.33832
MACS_peak_11986	14	AGAACATGCCAAATCATGTT	p63(p53)/Keratinocyte-p63-ChIP-Seq(GSE17611)/Homer	+	10.6022
MACS_peak_11986	35	AACATGCCAAATCATGTTGA	p63(p53)/Keratinocyte-p63-ChIP-Seq(GSE17611)/Homer	-	10.0789
MACS_peak_11977	10	CGAACCAGTTTTGACATGCT	p63(p53)/Keratinocyte-p63-ChIP-Seq(GSE17611)/Homer	+	10.3677
MACS_peak_11977	31	AACCAGTTTTGACATGCTGC	p63(p53)/Keratinocyte-p63-ChIP-Seq(GSE17611)/Homer	-	9.82572
MACS_peak_11967	55	AGAGCAAGCCGGAACCAGTT	p63(p53)/Keratinocyte-p63-ChIP-Seq(GSE17611)/Homer	+	8.93958
MACS_peak_11967	76	AGCAAGCCGGAACCAGTTTG	p63(p53)/Keratinocyte-p63-ChIP-Seq(GSE17611)/Homer	-	9.08517
MACS_peak_11957	-70	AGGACCAGCTTTTACCTGCC	p63(p53)/Keratinocyte-p63-ChIP-Seq(GSE17611)/Homer	+	8.52602
MACS_peak_11957	-49	GACCAGCTTTTACCTGCCCA	p63(p53)/Keratinocyte-p63-ChIP-Seq(GSE17611)/Homer	-	8.41908
MACS_peak_11929	12	GGAGCATGTAGGAACAGGAT	p63(p53)/Keratinocyte-p63-ChIP-Seq(GSE17611)/Homer	+	8.27824
MACS_peak_11929	33	AGCATGTAGGAACAGGATTG	p63(p53)/Keratinocyte-p63-ChIP-Seq(GSE17611)/Homer	-	9.08406
MACS_peak_11928	-61	AAATCAAGAAGCAACTTGTT	p63(p53)/Keratinocyte-p63-ChIP-Seq(GSE17611)/Homer	+	7.08464
MACS_peak_11928	-40	ATCAAGAAGCAACTTGTTTA	p63(p53)/Keratinocyte-p63-ChIP-Seq(GSE17611)/Homer	-	6.98637
MACS_peak_11911	127	TGGGCTTGCCTTGACAAGAA	p63(p53)/Keratinocyte-p63-ChIP-Seq(GSE17611)/Homer	+	7.38603
MACS_peak_11911	148	GGCTTGCCTTGACAAGAATT	p63(p53)/Keratinocyte-p63-ChIP-Seq(GSE17611)/Homer	-	7.87594
MACS_peak_11898	-35	AGGGCTTGTTCCCTCATGTC	p63(p53)/Keratinocyte-p63-ChIP-Seq(GSE17611)/Homer	+	7.75122
MACS_peak_11898	-14	GGCTTGTTCCCTCATGTCTG	p63(p53)/Keratinocyte-p63-ChIP-Seq(GSE17611)/Homer	-	7.89526
MACS_peak_11879	-29	TGCACAGGCCTACACAGGTA	p63(p53)/Keratinocyte-p63-ChIP-Seq(GSE17611)/Homer	+	7.62275
MACS_peak_11879	-8	CACAGGCCTACACAGGTAAT	p63(p53)/Keratinocyte-p63-ChIP-Seq(GSE17611)/Homer	-	7.0731
MACS_peak_11866	72	GATACATGTTCCAGCTCGCG	p63(p53)/Keratinocyte-p63-ChIP-Seq(GSE17611)/Homer	+	7.48487
MACS_peak_11859	33	CAGTCATGCTGAAACATGTT	p63(p53)/Keratinocyte-p63-ChIP-Seq(GSE17611)/Homer	+	10.5542
MACS_peak_11859	54	GTCATGCTGAAACATGTTTA	p63(p53)/Keratinocyte-p63-ChIP-Seq(GSE17611)/Homer	-	11.1418
MACS_peak_11849	-124	GGGACCAGCCTCTTCATGTA	p63(p53)/Keratinocyte-p63-ChIP-Seq(GSE17611)/Homer	+	7.97365
MACS_peak_11849	-103	GACCAGCCTCTTCATGTAAA	p63(p53)/Keratinocyte-p63-ChIP-Seq(GSE17611)/Homer	-	7.15782
MACS_peak_11844	-42	AAGGCAGGCTCTCACATGCC	p63(p53)/Keratinocyte-p63-ChIP-Seq(GSE17611)/Homer	+	10.223
MACS_peak_11844	-21	GGCAGGCTCTCACATGCCTG	p63(p53)/Keratinocyte-p63-ChIP-Seq(GSE17611)/Homer	-	10.4167
MACS_peak_11830	-120	GACTGGCTTGGGCTTGGCGA	p63(p53)/Keratinocyte-p63-ChIP-Seq(GSE17611)/Homer	-	7.03928
MACS_peak_11828	-3	GAAACAGGCCAAGACAGGTC	p63(p53)/Keratinocyte-p63-ChIP-Seq(GSE17611)/Homer	+	10.0901
MACS_peak_11828	18	AACAGGCCAAGACAGGTCAG	p63(p53)/Keratinocyte-p63-ChIP-Seq(GSE17611)/Homer	-	9.60228
MACS_peak_11826	-31	CCTACATGTAGGAACATGTA	p63(p53)/Keratinocyte-p63-ChIP-Seq(GSE17611)/Homer	+	10.8511
MACS_peak_11826	-10	TACATGTAGGAACATGTAGA	p63(p53)/Keratinocyte-p63-ChIP-Seq(GSE17611)/Homer	-	11.3483
MACS_peak_11815	18	TGGGCAAGTCTTCACTAGAA	p63(p53)/Keratinocyte-p63-ChIP-Seq(GSE17611)/Homer	+	7.08022
MACS_peak_11814	106	CAAGCCAGTTTCAGCAGGTT	p63(p53)/Keratinocyte-p63-ChIP-Seq(GSE17611)/Homer	+	8.30936
MACS_peak_11814	127	AGCCAGTTTCAGCAGGTTCT	p63(p53)/Keratinocyte-p63-ChIP-Seq(GSE17611)/Homer	-	7.67365
MACS_peak_11806	117	TAAACCTGCCCACACTGGTC	p63(p53)/Keratinocyte-p63-ChIP-Seq(GSE17611)/Homer	+	7.91678
MACS_peak_11806	138	AACCTGCCCACACTGGTCAC	p63(p53)/Keratinocyte-p63-ChIP-Seq(GSE17611)/Homer	-	7.32212
MACS_peak_11786	-79	AGGACAGGTATGACCATGCA	p63(p53)/Keratinocyte-p63-ChIP-Seq(GSE17611)/Homer	+	7.1965
MACS_peak_11786	-58	GACAGGTATGACCATGCACA	p63(p53)/Keratinocyte-p63-ChIP-Seq(GSE17611)/Homer	-	7.39852
MACS_peak_11743	107	ATGACATGAAATTGCATGTT	p63(p53)/Keratinocyte-p63-ChIP-Seq(GSE17611)/Homer	+	8.11844
MACS_peak_11743	117	ATTGCATGTTATAACATGAA	p63(p53)/Keratinocyte-p63-ChIP-Seq(GSE17611)/Homer	+	9.51462
MACS_peak_11743	127	ATAACATGAAATTGCATGTT	p63(p53)/Keratinocyte-p63-ChIP-Seq(GSE17611)/Homer	+	7.97261
MACS_peak_11743	148	AACATGAAATTGCATGTTTT	p63(p53)/Keratinocyte-p63-ChIP-Seq(GSE17611)/Homer	-	8.33486
MACS_peak_11743	138	TGCATGTTATAACATGAAAT	p63(p53)/Keratinocyte-p63-ChIP-Seq(GSE17611)/Homer	-	9.62444
MACS_peak_11743	128	GACATGAAATTGCATGTTAT	p63(p53)/Keratinocyte-p63-ChIP-Seq(GSE17611)/Homer	-	8.10693
MACS_peak_11713	-50	CAAACATGTGCTTACTCGTA	p63(p53)/Keratinocyte-p63-ChIP-Seq(GSE17611)/Homer	+	6.99209
MACS_peak_11700	-25	GCGGCTGGCCTGGGCTTGTG	p63(p53)/Keratinocyte-p63-ChIP-Seq(GSE17611)/Homer	+	7.77862
MACS_peak_11700	-4	GGCTGGCCTGGGCTTGTGTA	p63(p53)/Keratinocyte-p63-ChIP-Seq(GSE17611)/Homer	-	9.33682
MACS_peak_11694	-51	GCGACAGGCCCAGGCAGGAC	p63(p53)/Keratinocyte-p63-ChIP-Seq(GSE17611)/Homer	+	9.0998
MACS_peak_11694	-30	GACAGGCCCAGGCAGGACAC	p63(p53)/Keratinocyte-p63-ChIP-Seq(GSE17611)/Homer	-	8.7511
MACS_peak_11693	-20	CTGGCATGCACGAACTTGTA	p63(p53)/Keratinocyte-p63-ChIP-Seq(GSE17611)/Homer	+	11.017
MACS_peak_11693	6	GAGACAAGTGAAAGCATGTC	p63(p53)/Keratinocyte-p63-ChIP-Seq(GSE17611)/Homer	+	10.721
MACS_peak_11693	27	GACAAGTGAAAGCATGTCAT	p63(p53)/Keratinocyte-p63-ChIP-Seq(GSE17611)/Homer	-	9.70996
MACS_peak_11693	1	GGCATGCACGAACTTGTAGT	p63(p53)/Keratinocyte-p63-ChIP-Seq(GSE17611)/Homer	-	11.7119
MACS_peak_11692	39	GAAACAAGTTTTGTCATGTC	p63(p53)/Keratinocyte-p63-ChIP-Seq(GSE17611)/Homer	+	10.415
MACS_peak_11692	60	AACAAGTTTTGTCATGTCAC	p63(p53)/Keratinocyte-p63-ChIP-Seq(GSE17611)/Homer	-	9.82908
MACS_peak_11666	96	AATTCCAGTCCCTTCATGCT	p63(p53)/Keratinocyte-p63-ChIP-Seq(GSE17611)/Homer	+	7.40656
MACS_peak_11661	-18	TAGTCATGCTGGTGCTTGAT	p63(p53)/Keratinocyte-p63-ChIP-Seq(GSE17611)/Homer	+	7.85291
MACS_peak_11661	3	GTCATGCTGGTGCTTGATTT	p63(p53)/Keratinocyte-p63-ChIP-Seq(GSE17611)/Homer	-	8.79817
MACS_peak_11658	-90	CTAGCAAGCCCAGCCAGGTC	p63(p53)/Keratinocyte-p63-ChIP-Seq(GSE17611)/Homer	+	7.07451
MACS_peak_11658	-69	AGCAAGCCCAGCCAGGTCTA	p63(p53)/Keratinocyte-p63-ChIP-Seq(GSE17611)/Homer	-	7.29114
MACS_peak_11645	66	TTACCATGCCTGGGCAAGTC	p63(p53)/Keratinocyte-p63-ChIP-Seq(GSE17611)/Homer	+	8.43802
MACS_peak_11645	87	ACCATGCCTGGGCAAGTCTG	p63(p53)/Keratinocyte-p63-ChIP-Seq(GSE17611)/Homer	-	8.73062
MACS_peak_11627	16	GATACATGCTGCCACCTGCT	p63(p53)/Keratinocyte-p63-ChIP-Seq(GSE17611)/Homer	+	8.75698
MACS_peak_11627	37	TACATGCTGCCACCTGCTGG	p63(p53)/Keratinocyte-p63-ChIP-Seq(GSE17611)/Homer	-	8.88518
MACS_peak_11623	-86	TGTACATGAACAGACCTGAC	p63(p53)/Keratinocyte-p63-ChIP-Seq(GSE17611)/Homer	+	8.69235
MACS_peak_11623	-65	TACATGAACAGACCTGACAT	p63(p53)/Keratinocyte-p63-ChIP-Seq(GSE17611)/Homer	-	8.21101
MACS_peak_11614	29	AGTGCCTGTTCCTGCCTGCT	p63(p53)/Keratinocyte-p63-ChIP-Seq(GSE17611)/Homer	+	9.02313
MACS_peak_11614	50	TGCCTGTTCCTGCCTGCTCG	p63(p53)/Keratinocyte-p63-ChIP-Seq(GSE17611)/Homer	-	8.44333
MACS_peak_11613	31	CTAACATGTTAAAACCTGCT	p63(p53)/Keratinocyte-p63-ChIP-Seq(GSE17611)/Homer	+	10.6727
MACS_peak_11613	52	AACATGTTAAAACCTGCTTT	p63(p53)/Keratinocyte-p63-ChIP-Seq(GSE17611)/Homer	-	11.1567
MACS_peak_11595	-95	AGGGCTAGTAGTAACCTGCC	p63(p53)/Keratinocyte-p63-ChIP-Seq(GSE17611)/Homer	+	7.86144
MACS_peak_11595	-74	GGCTAGTAGTAACCTGCCAC	p63(p53)/Keratinocyte-p63-ChIP-Seq(GSE17611)/Homer	-	7.63178
MACS_peak_11577	-76	GAGACATGCCTGTGCATGCT	p63(p53)/Keratinocyte-p63-ChIP-Seq(GSE17611)/Homer	+	12.4058
MACS_peak_11577	-55	GACATGCCTGTGCATGCTCA	p63(p53)/Keratinocyte-p63-ChIP-Seq(GSE17611)/Homer	-	12.4874
MACS_peak_11568	40	TGAACTTGAAGTGACATGTA	p63(p53)/Keratinocyte-p63-ChIP-Seq(GSE17611)/Homer	+	7.15352
MACS_peak_11568	65	GAAACCTGCCTTAACCTGCT	p63(p53)/Keratinocyte-p63-ChIP-Seq(GSE17611)/Homer	+	9.50677
MACS_peak_11568	86	AACCTGCCTTAACCTGCTCC	p63(p53)/Keratinocyte-p63-ChIP-Seq(GSE17611)/Homer	-	9.34695
MACS_peak_11568	61	AACTTGAAGTGACATGTATA	p63(p53)/Keratinocyte-p63-ChIP-Seq(GSE17611)/Homer	-	8.0021
MACS_peak_11559	-80	TCGTCAAGTCTGTGCAAGTG	p63(p53)/Keratinocyte-p63-ChIP-Seq(GSE17611)/Homer	+	7.45198
MACS_peak_11559	-59	GTCAAGTCTGTGCAAGTGGA	p63(p53)/Keratinocyte-p63-ChIP-Seq(GSE17611)/Homer	-	7.15189
MACS_peak_11549	-109	TGCTCCTGTCCTGACTTGCT	p63(p53)/Keratinocyte-p63-ChIP-Seq(GSE17611)/Homer	+	8.57821
MACS_peak_11549	-88	CTCCTGTCCTGACTTGCTCC	p63(p53)/Keratinocyte-p63-ChIP-Seq(GSE17611)/Homer	-	8.21804
MACS_peak_11533	-75	CAAACATGCCTATGCTTGTC	p63(p53)/Keratinocyte-p63-ChIP-Seq(GSE17611)/Homer	+	11.9306
MACS_peak_11533	-54	AACATGCCTATGCTTGTCTT	p63(p53)/Keratinocyte-p63-ChIP-Seq(GSE17611)/Homer	-	11.7713
MACS_peak_11524	-120	GGGACATGCCTGGGCTGGAC	p63(p53)/Keratinocyte-p63-ChIP-Seq(GSE17611)/Homer	+	9.70224
MACS_peak_11524	4	TACACCTGCCCGGGCAGGTG	p63(p53)/Keratinocyte-p63-ChIP-Seq(GSE17611)/Homer	+	7.53749
MACS_peak_11524	25	CACCTGCCCGGGCAGGTGTA	p63(p53)/Keratinocyte-p63-ChIP-Seq(GSE17611)/Homer	-	7.53749
MACS_peak_11524	-99	GACATGCCTGGGCTGGACAG	p63(p53)/Keratinocyte-p63-ChIP-Seq(GSE17611)/Homer	-	9.76919
MACS_peak_11522	49	TCAACATGTTCCTGCTCGCC	p63(p53)/Keratinocyte-p63-ChIP-Seq(GSE17611)/Homer	+	8.27791
MACS_peak_11522	70	AACATGTTCCTGCTCGCCTA	p63(p53)/Keratinocyte-p63-ChIP-Seq(GSE17611)/Homer	-	7.94413
MACS_peak_11514	-134	CAGACTCGTCTGTGCATGCC	p63(p53)/Keratinocyte-p63-ChIP-Seq(GSE17611)/Homer	+	7.42727
MACS_peak_11514	-113	GACTCGTCTGTGCATGCCCT	p63(p53)/Keratinocyte-p63-ChIP-Seq(GSE17611)/Homer	-	7.17519
MACS_peak_11492	-120	GATACAAGTCCAGGCTGGTC	p63(p53)/Keratinocyte-p63-ChIP-Seq(GSE17611)/Homer	+	10.9046
MACS_peak_11492	3	CAGACATGCAGGAGCCTGCC	p63(p53)/Keratinocyte-p63-ChIP-Seq(GSE17611)/Homer	+	10.4874
MACS_peak_11492	24	GACATGCAGGAGCCTGCCTG	p63(p53)/Keratinocyte-p63-ChIP-Seq(GSE17611)/Homer	-	10.9721
MACS_peak_11492	-99	TACAAGTCCAGGCTGGTCTA	p63(p53)/Keratinocyte-p63-ChIP-Seq(GSE17611)/Homer	-	10.5542
MACS_peak_11457	18	ATTTCTTGTTTAAACATGCT	p63(p53)/Keratinocyte-p63-ChIP-Seq(GSE17611)/Homer	+	8.83803
MACS_peak_11457	39	TTCTTGTTTAAACATGCTAC	p63(p53)/Keratinocyte-p63-ChIP-Seq(GSE17611)/Homer	-	8.77667
MACS_peak_11447	-113	CTTACCTGTTTATACATGTA	p63(p53)/Keratinocyte-p63-ChIP-Seq(GSE17611)/Homer	+	9.65387
MACS_peak_11447	-92	TACCTGTTTATACATGTAAA	p63(p53)/Keratinocyte-p63-ChIP-Seq(GSE17611)/Homer	-	9.66894
MACS_peak_11420	30	CCTACAGGTCAGGACCTGCT	p63(p53)/Keratinocyte-p63-ChIP-Seq(GSE17611)/Homer	+	10.5699
MACS_peak_11420	51	TACAGGTCAGGACCTGCTGT	p63(p53)/Keratinocyte-p63-ChIP-Seq(GSE17611)/Homer	-	10.654
MACS_peak_11406	13	ACCACAAGCCAAAACTAGCA	p63(p53)/Keratinocyte-p63-ChIP-Seq(GSE17611)/Homer	+	8.07335
MACS_peak_11406	23	AAAACTAGCAGAAGCCTGTA	p63(p53)/Keratinocyte-p63-ChIP-Seq(GSE17611)/Homer	+	7.25654
MACS_peak_11406	44	AACTAGCAGAAGCCTGTACA	p63(p53)/Keratinocyte-p63-ChIP-Seq(GSE17611)/Homer	-	7.57458
MACS_peak_11406	34	CACAAGCCAAAACTAGCAGA	p63(p53)/Keratinocyte-p63-ChIP-Seq(GSE17611)/Homer	-	7.37796
MACS_peak_11401	-5	CAGGCATGCCCCGACCTGCC	p63(p53)/Keratinocyte-p63-ChIP-Seq(GSE17611)/Homer	+	12.7395
MACS_peak_11401	16	GGCATGCCCCGACCTGCCTC	p63(p53)/Keratinocyte-p63-ChIP-Seq(GSE17611)/Homer	-	12.2357
MACS_peak_11397	-6	GAAACAGGTTTCCACAAGTC	p63(p53)/Keratinocyte-p63-ChIP-Seq(GSE17611)/Homer	+	8.18944
MACS_peak_11397	15	AACAGGTTTCCACAAGTCTG	p63(p53)/Keratinocyte-p63-ChIP-Seq(GSE17611)/Homer	-	7.86684
MACS_peak_11394	70	GCCACAAGCTCTAGCCTGTT	p63(p53)/Keratinocyte-p63-ChIP-Seq(GSE17611)/Homer	+	8.6936
MACS_peak_11394	91	CACAAGCTCTAGCCTGTTTG	p63(p53)/Keratinocyte-p63-ChIP-Seq(GSE17611)/Homer	-	8.74902
MACS_peak_11394	81	ATCATGTTGCCACAAGCTCT	p63(p53)/Keratinocyte-p63-ChIP-Seq(GSE17611)/Homer	-	7.16083
MACS_peak_11382	52	CAGGCATGTTATTGCAGGTT	p63(p53)/Keratinocyte-p63-ChIP-Seq(GSE17611)/Homer	+	9.21049
MACS_peak_11382	73	GGCATGTTATTGCAGGTTCT	p63(p53)/Keratinocyte-p63-ChIP-Seq(GSE17611)/Homer	-	9.27385
MACS_peak_11379	-57	AAAGCAAGTAAGAGCCTGCA	p63(p53)/Keratinocyte-p63-ChIP-Seq(GSE17611)/Homer	+	10.025
MACS_peak_11379	-36	AGCAAGTAAGAGCCTGCAGC	p63(p53)/Keratinocyte-p63-ChIP-Seq(GSE17611)/Homer	-	9.29359
MACS_peak_11377	21	TCAGCAAGTGGGGACAAGTC	p63(p53)/Keratinocyte-p63-ChIP-Seq(GSE17611)/Homer	+	8.88001
MACS_peak_11377	42	AGCAAGTGGGGACAAGTCCA	p63(p53)/Keratinocyte-p63-ChIP-Seq(GSE17611)/Homer	-	9.24358
MACS_peak_11374	41	TCTGCATGCTCTGACTTGCC	p63(p53)/Keratinocyte-p63-ChIP-Seq(GSE17611)/Homer	+	11.6434
MACS_peak_11374	62	TGCATGCTCTGACTTGCCAT	p63(p53)/Keratinocyte-p63-ChIP-Seq(GSE17611)/Homer	-	11.8679
MACS_peak_11354	46	GCGGCATGTAAGGGCATGGA	p63(p53)/Keratinocyte-p63-ChIP-Seq(GSE17611)/Homer	+	8.62916
MACS_peak_11354	67	GGCATGTAAGGGCATGGAAA	p63(p53)/Keratinocyte-p63-ChIP-Seq(GSE17611)/Homer	-	9.23968
MACS_peak_11348	79	TGTGCAAGTATGTACATGTG	p63(p53)/Keratinocyte-p63-ChIP-Seq(GSE17611)/Homer	+	9.89273
[truncated: 5,603 more rows]
