# Supplementary material for: Heterarchy of transcription factors driving basal and luminal cell phenotypes in human urothelium
Source: Cell Death Differ. 2017 Mar 10;24(5):809–18. doi: 10.1038/cdd.2017.10 (PMC5423105; doi:10.1038/cdd.2017.10)
Supplement: Supplementary Table 23 [file cdd201710x13.xlsx]

## Sheet: ann_control24_p3_peaks
PeakID (cmd=annotatePeaks.pl control24_p3_peaks.bed hg19)	Chr	Start	End	Strand	Peak Score	Focus Ratio/Region Size	Annotation	Detailed Annotation	Distance to TSS	Nearest PromoterID	Entrez ID	Nearest Unigene	Nearest Refseq	Nearest Ensembl	Gene Name	Gene Alias	Gene Description	Gene Type
MACS_peak_32778	chr5	9960	12041	+	3100	NA	Intergenic	(CCCTAA)n|Simple_repeat|Simple_repeat	-129373	NM_052909	153478	Hs.535800	XM_006714446		PLEKHG4B	-	pleckstrin homology domain containing, family G (with RhoGef domain) member 4B	protein-coding
MACS_peak_30936	chr4	68263999	68267080	+	3100	NA	Intergenic	ALR/Alpha|Satellite|centr	22179	NR_110747	101927237	Hs.435644	XR_245250	ENSG00000250075	LOC101927237	-	uncharacterized LOC101927237	ncRNA
MACS_peak_18320	chr18	106442	111799	+	3100	NA	promoter-TSS (NR_033770)	promoter-TSS (NR_033770)	55	NR_033770	727758	Hs.585843	NR_033770		ROCK1P1	-	Rho-associated, coiled-coil containing protein kinase 1 pseudogene 1	pseudo
MACS_peak_25698	chr21	9825395	9829266	+	2429.74	NA	Intergenic	SSU-rRNA_Hsa|rRNA|rRNA	1127	NR_037458	100500815		NR_037458	ENSG00000264063	MIR3687-1	MIR3687	microRNA 3687-1	ncRNA
MACS_peak_44220	chr9	66970707	66973952	+	2423.83	NA	Intergenic	ALR/Alpha|Satellite|centr	49362	NR_121570	101928381	Hs.708686	XR_246696		LOC101928381	-	uncharacterized LOC101928381	ncRNA
MACS_peak_6782	chr10	135499107	135501479	+	2247.98	NA	Intergenic	BSR/Beta|Satellite|Satellite	-59994	NM_001080998	441581	Hs.690471	NM_001080998	ENSG00000225899	FRG2B	-	FSHD region gene 2 family, member B	protein-coding
MACS_peak_36826	chr6	58773561	58780196	+	2240.79	NA	Intergenic	ALR/Alpha|Satellite|centr	-489154	NR_003660	375513	Hs.675815	NM_206908		GUSBP4	C6orf216|GUSBL2|SMA3-L|SMAC3L|b55C20.2	glucuronidase, beta pseudogene 4	pseudo
MACS_peak_44354	chr9	69709379	69711696	+	2184.28	NA	Intergenic	ALR/Alpha|Satellite|centr	47247	NR_121570	101928381	Hs.708686	XR_246696		LOC101928381	-	uncharacterized LOC101928381	ncRNA
MACS_peak_17478	chr17	41399440	41401431	+	2072.59	NA	Intergenic	MER96B|DNA|hAT	-19373	NR_047479	100874261	Hs.546898	NR_047479	ENSG00000236383	LINC00854	TMEM106A-AS1	long intergenic non-protein coding RNA 854	ncRNA
MACS_peak_39624	chr7	61967115	61973409	+	1957.77	NA	Intergenic	ALR/Alpha|Satellite|centr	794172	NR_003952	643955	Hs.583308	NR_003952	ENSG00000185037	ZNF733P	ZNF733	zinc finger protein 733, pseudogene	pseudo
MACS_peak_1719	chr1	91852506	91853327	+	1905.41	NA	intron (NM_001017975, intron 4 of 38)	LSU-rRNA_Hsa|rRNA|rRNA	17510	NM_001017975	164045	Hs.454818	XM_006710395	ENSG00000162669	HFM1	MER3|POF9|SEC63D1|Si-11|Si-11-6|helicase	HFM1, ATP-dependent DNA helicase homolog (S. cerevisiae)	protein-coding
MACS_peak_22444	chr2	109815688	109816349	+	1799.01	NA	intron (NM_001099289, intron 1 of 9)	(GAATG)n|Satellite|Satellite	-57974	NR_036223	100422863		NR_036223	ENSG00000264934	MIR4265	-	microRNA 4265	ncRNA
MACS_peak_26347	chr22	18883409	18884420	+	1743.37	NA	Intergenic	AluSc8|SINE|Alu	-9822	NM_005675	8214	Hs.474185	NM_005675	ENSG00000183628	DGCR6	-	DiGeorge syndrome critical region gene 6	protein-coding
MACS_peak_26376	chr22	20688952	20689839	+	1677.7	NA	Intergenic	HSATI|Satellite|Satellite	-59010	NM_003426	7625	Hs.517418	NM_001256523	ENSG00000185252	ZNF74	COS52|ZFP520|ZNF520|hZNF7	zinc finger protein 74	protein-coding
MACS_peak_25134	chr20	29829170	29829997	+	1636.71	NA	Intergenic	(GAATG)n|Satellite|Satellite	-15884	NM_001037730	245929	Hs.580793	NM_001037730	ENSG00000215547	DEFB115	DEFB-15	defensin, beta 115	protein-coding
MACS_peak_5222	chr10	38815553	38818858	+	1618.43	NA	Intergenic	(GAATG)n|Satellite|Satellite	100131	NR_024497	399744	Hs.497951	NM_001013665		LINC00999	-	long intergenic non-protein coding RNA 999	ncRNA
MACS_peak_45923	chrY	13842402	13843000	+	1561.17	NA	Intergenic	(GAATG)n|Satellite|Satellite	690688	NR_033667	352887	Hs.546221	NR_033667	ENSG00000206159	GYG2P1	GYG2P	glycogenin 2 pseudogene 1	pseudo
MACS_peak_26333	chr22	18688035	18688847	+	1551.26	NA	Intergenic	HSATI|Satellite|Satellite	55683	NM_017414	11274	Hs.38260	XM_006724074	ENSG00000184979	USP18	ISG43|UBP43	ubiquitin specific peptidase 18	protein-coding
MACS_peak_15934	chr16	34021188	34023155	+	1531.38	NA	Intergenic	ALR/Alpha|Satellite|centr	-59668	NR_038368	649159	Hs.532675	NM_001040069	ENSG00000256642	LINC00273	NCRNA00273|TOP	long intergenic non-protein coding RNA 273	ncRNA
MACS_peak_41862	chr8	43792348	43795475	+	1528.2	NA	Intergenic	ALR/Alpha|Satellite|centr	646326	NM_001005365	340441	Hs.531579	NM_001002920		POTEA	A26A1|CT104.3|POTE-8|POTE8	POTE ankyrin domain family, member A	protein-coding
MACS_peak_5256	chr10	42596674	42603253	+	1523.08	NA	Intergenic	HSATII|Satellite|Satellite	263530	NR_024380	441666	Hs.255729	NR_024380	ENSG00000215146	LOC441666	-	zinc finger protein 91 pseudogene	pseudo
MACS_peak_26334	chr22	18717561	18718375	+	1460.35	NA	Intergenic	HSATI|Satellite|Satellite	61506	NR_003267	2679	Hs.595809	XR_426489	ENSG00000197421	GGT3P	GGT3	gamma-glutamyltransferase 3 pseudogene	pseudo
MACS_peak_15929	chr16	33962410	33964328	+	1434.63	NA	promoter-TSS (NR_038368)	promoter-TSS (NR_038368)	-866	NR_038368	649159	Hs.532675	NM_001040069	ENSG00000256642	LINC00273	NCRNA00273|TOP	long intergenic non-protein coding RNA 273	ncRNA
MACS_peak_38536	chr7	23617	24870	+	1367.34	NA	Intergenic	L1MD3|LINE|L1	-125475	NR_108065	100507642	Hs.736320	NR_108064		LOC100507642	-	uncharacterized LOC100507642	ncRNA
MACS_peak_44208	chr9	66832395	66836754	+	1334.25	NA	Intergenic	ALR/Alpha|Satellite|centr	-88393	NR_121570	101928381	Hs.708686	XR_246696		LOC101928381	-	uncharacterized LOC101928381	ncRNA
MACS_peak_45781	chrX	108297076	108298039	+	1312.07	NA	Intergenic	LSU-rRNA_Hsa|rRNA|rRNA	317787	NR_110652	101928358	Hs.722300	XR_430539		LOC101928358	-	uncharacterized LOC101928358	ncRNA
MACS_peak_6839	chr11	3674834	3676239	+	1277.43	NA	intron (NM_004314, intron 1 of 4)	intron (NM_004314, intron 1 of 4)	9175	NM_004314	417	Hs.382188	XM_005252933	ENSG00000129744	ART1	ART2|ARTC1|CD296|RT6	ADP-ribosyltransferase 1	protein-coding
MACS_peak_16	chr1	564252	570558	+	1270.81	NA	TTS (NR_106781)	TTS (NR_106781)	388	NR_106781	102465432		NR_106781		MIR6723	hsa-mir-6723	microRNA 6723	ncRNA
MACS_peak_17475	chr17	41381389	41382765	+	1225.57	NA	Intergenic	ERV3-16A3_I-int|LTR|ERVL	-1015	NR_047479	100874261	Hs.546898	NR_047479	ENSG00000236383	LINC00854	TMEM106A-AS1	long intergenic non-protein coding RNA 854	ncRNA
MACS_peak_30774	chr4	49658856	49660131	+	1207.37	NA	Intergenic	(GAATG)n|Satellite|Satellite	670834	NM_001286791	80157	Hs.479703	XM_005248126	ENSG00000109182	CWH43	CWH43-C	cell wall biogenesis 43 C-terminal homolog (S. cerevisiae)	protein-coding
MACS_peak_38526	chr6	170707238	170709696	+	1206.99	NA	intron (NM_001286381, intron 7 of 8)	intron (NM_001286381, intron 7 of 8)	68618	NR_039787	100616430		NR_039787		MIR4644	-	microRNA 4644	ncRNA
MACS_peak_36830	chr6	61910642	61914725	+	1188.81	NA	Intergenic	ALR/Alpha|Satellite|centr	-371325	NM_001190706	100463487		NM_001190706	ENSG00000255633	MTRNR2L9	HN9	MT-RNR2-like 9 (pseudogene)	protein-coding
MACS_peak_26370	chr22	20325432	20327046	+	1165.84	NA	Intergenic	HSATI|Satellite|Satellite	-18611	NM_033257	85359	Hs.410965	NM_033257	ENSG00000128185	DGCR6L	DGCR6	DiGeorge syndrome critical region gene 6-like	protein-coding
MACS_peak_45940	chrY	28815232	28818121	+	1161.05	NA	Intergenic	(GAATG)n|Simple_repeat|Simple_repeat	942039	NR_002176	474148	Hs.511777	NR_002176		TTTY3B	LNCRNA00122|NCRNA00122	testis-specific transcript, Y-linked 3B (non-protein coding)	ncRNA
MACS_peak_44105	chr9	44992137	44993635	+	1157.23	NA	Intergenic	SST1|Satellite|centr	2650	NR_027421	100132948	Hs.651534	NM_001024942	ENSG00000154537	FAM27C	FAM27A|FAM27A1|FAM27A3	family with sequence similarity 27, member C	ncRNA
MACS_peak_17585	chr17	45212589	45214926	+	1150.05	NA	intron (NM_001293089, intron 14 of 18)	intron (NM_001293089, intron 14 of 18)	52921	NM_001293091	996	Hs.602766	XM_005257892	ENSG00000004897	CDC27	ANAPC3|APC3|CDC27Hs|D0S1430E|D17S978E|H-NUC|HNUC|NUC2	cell division cycle 27	protein-coding
MACS_peak_23262	chr2	162134987	162139288	+	1124.4	NA	Intergenic	Intergenic	-25983	NR_110593	101929512	Hs.666488	XR_241338		LOC101929512	-	uncharacterized LOC101929512	ncRNA
MACS_peak_45644	chr9	140221906	140223204	+	1116.52	NA	intron (NM_017820, intron 17 of 21)	intron (NM_017820, intron 17 of 21)	-25852	NM_001004354	441478	Hs.732282	NM_001004354	ENSG00000198435	NRARP	-	NOTCH-regulated ankyrin repeat protein	protein-coding
MACS_peak_44258	chr9	67790632	67792207	+	1079.97	NA	Intergenic	SST1|Satellite|centr	2770	NR_027422	100133121	Hs.744835	NR_027422	ENSG00000170215	FAM27B	FAM27A2	family with sequence similarity 27, member B	ncRNA
MACS_peak_22105	chr2	91596179	91598315	+	1078.29	NA	Intergenic	HSATII|Satellite|Satellite	250728	NR_027238	654342	Hs.469287	NR_027238	ENSG00000143429	LOC654342	-	lymphocyte-specific protein 1 pseudogene	pseudo
MACS_peak_32408	chr4	167501011	167502087	+	1052.22	NA	Intergenic	(TATATG)n|Simple_repeat|Simple_repeat	654028	NM_001204353	50859	Hs.481133	XM_005263041	ENSG00000196104	SPOCK3	HSAJ1454|TES-3|TICN3	sparc/osteonectin, cwcv and kazal-like domains proteoglycan (testican) 3	protein-coding
MACS_peak_19566	chr19	7514949	7516154	+	1048.67	NA	intron (NM_001130955, intron 5 of 19)	intron (NM_001130955, intron 5 of 19)	10977	NM_001130955	23370	Hs.736818	XM_005272464	ENSG00000104880	ARHGEF18	P114-RhoGEF	Rho/Rac guanine nucleotide exchange factor (GEF) 18	protein-coding
MACS_peak_17074	chr17	22020374	22021101	+	995.99	NA	Intergenic	Intergenic	-1700	NM_001190452	100462977	Hs.740185	NM_001190452	ENSG00000256618	MTRNR2L1	HN1	MT-RNR2-like 1	protein-coding
MACS_peak_2233	chr1	121478129	121485484	+	984.9	NA	Intergenic	ALR/Alpha|Satellite|centr	220896	NR_003955	647121	Hs.697682	NR_003955		EMBP1	-	embigin pseudogene 1	pseudo
MACS_peak_45856	chrY	10042072	10045442	+	967.04	NA	Intergenic	ALR/Alpha|Satellite|centr	295350	NR_001540	252955	Hs.522846	NR_001540	ENSG00000239225	TTTY23	NCRNA00148|TTTY23B	testis-specific transcript, Y-linked 23 (non-protein coding)	ncRNA
MACS_peak_45904	chrY	13464346	13470331	+	946.58	NA	Intergenic	BSR/Beta|Satellite|Satellite	1066051	NR_033667	352887	Hs.546221	NR_033667	ENSG00000206159	GYG2P1	GYG2P	glycogenin 2 pseudogene 1	pseudo
MACS_peak_12233	chr13	110076183	110076937	+	921.76	NA	Intergenic	Intergenic	-256909	NR_047700	100885782	Hs.655942	NR_047700	ENSG00000236242	MYO16-AS1	-	MYO16 antisense RNA 1	ncRNA
MACS_peak_25108	chr20	26189729	26190547	+	913.8	NA	promoter-TSS (NR_040095)	promoter-TSS (NR_040095)	-269	NR_040095	284801	Hs.370699	NR_040095	ENSG00000227195	MIR663AHG	-	MIR663A host gene (non-protein coding)	ncRNA
MACS_peak_25733	chr21	10819153	10820371	+	872.26	NA	Intergenic	(GAATG)n|Satellite|Satellite	171181	NM_001290224	7179	Hs.122986	NM_001290224	ENSG00000166157	TPTE	CT44|PTEN2	transmembrane phosphatase with tensin homology	protein-coding
MACS_peak_2750	chr1	156186068	156186909	+	847.73	NA	intron (NM_001199664, intron 1 of 4)	CpG	3709	NM_001199663	100527963	Hs.654541	NM_001199661	ENSG00000260238	PMF1-BGLAP	PMF1	PMF1-BGLAP readthrough	protein-coding
MACS_peak_8953	chr12	2364725	2365516	+	843.25	NA	intron (NM_001129832, intron 3 of 47)	intron (NM_001129832, intron 3 of 47)	-13822	NR_046769	100874370	Hs.653548	NR_046769		CACNA1C-IT3	-	CACNA1C intronic transcript 3 (non-protein coding)	ncRNA
MACS_peak_26418	chr22	21678073	21681078	+	827.08	NA	Intergenic	Intergenic	42861	NR_024583	29797	Hs.745076	NR_024583		POM121L8P	DKFZp434K191	POM121 transmembrane nucleoporin-like 8 pseudogene	pseudo
MACS_peak_44453	chr9	72652831	72653651	+	822.08	NA	Intergenic	(GAATG)n|Satellite|Satellite	-5256	NM_153267	256691	Hs.547172	NM_153267	ENSG00000165072	MAMDC2	-	MAM domain containing 2	protein-coding
MACS_peak_26345	chr22	18877767	18878783	+	819.85	NA	Intergenic	HSATI|Satellite|Satellite	-15461	NM_005675	8214	Hs.474185	NM_005675	ENSG00000183628	DGCR6	-	DiGeorge syndrome critical region gene 6	protein-coding
MACS_peak_25120	chr20	26315177	26319044	+	806.36	NA	Intergenic	ALR/Alpha|Satellite|centr	-127241	NR_040095	284801	Hs.370699	NR_040095	ENSG00000227195	MIR663AHG	-	MIR663A host gene (non-protein coding)	ncRNA
MACS_peak_28124	chr3	73159602	73160474	+	772.66	NA	Intergenic	CpG	49228	NM_018029	55096	Hs.658858	NM_018029	ENSG00000255423	EBLN2	EBLN-2	endogenous Bornavirus-like nucleoprotein 2	protein-coding
MACS_peak_25684	chr21	9698074	9701130	+	771.67	NA	Intergenic	ACRO1|Satellite|acro	-126230	NR_037421	100500862		NR_037421		MIR3648-1	MIR3648	microRNA 3648-1	ncRNA
MACS_peak_6220	chr10	98561064	98561826	+	753.09	NA	Intergenic	GA-rich|Low_complexity|Low_complexity	-30572	NM_001170765	84458	Hs.745068	XM_006718033	ENSG00000196233	LCOR	MLR2	ligand dependent nuclear receptor corepressor	protein-coding
MACS_peak_45915	chrY	13718618	13720298	+	733.41	NA	Intergenic	(GAATG)n|Satellite|Satellite	813931	NR_033667	352887	Hs.546221	NR_033667	ENSG00000206159	GYG2P1	GYG2P	glycogenin 2 pseudogene 1	pseudo
MACS_peak_30762	chr4	49511338	49517285	+	714.75	NA	Intergenic	Intergenic	525652	NM_001286791	80157	Hs.479703	XM_005248126	ENSG00000109182	CWH43	CWH43-C	cell wall biogenesis 43 C-terminal homolog (S. cerevisiae)	protein-coding
MACS_peak_2284	chr1	143281268	143284310	+	706.99	NA	Intergenic	Intergenic	-80550	NR_110761	102723769	Hs.652926	XR_430389		LOC102723769	-	uncharacterized LOC102723769	ncRNA
MACS_peak_15924	chr16	33932624	33935084	+	702.07	NA	Intergenic	Intergenic	28649	NR_038368	649159	Hs.532675	NM_001040069	ENSG00000256642	LINC00273	NCRNA00273|TOP	long intergenic non-protein coding RNA 273	ncRNA
MACS_peak_8109	chr11	85194822	85195448	+	698.66	NA	intron (NM_001142699, intron 3 of 27)	LSU-rRNA_Hsa|rRNA|rRNA	143179	NM_001142699	1740	Hs.367656	XM_005273805	ENSG00000150672	DLG2	PPP1R58|PSD-93|PSD93|chapsyn-110	discs, large homolog 2 (Drosophila)	protein-coding
MACS_peak_22163	chr2	92267000	92270651	+	691.44	NA	Intergenic	HSATII|Satellite|Satellite	139666	NR_027714	440888	Hs.730239	NM_001032412	ENSG00000226481	ACTR3BP2	FKSG73	ACTR3B pseudogene 2	pseudo
MACS_peak_30118	chr4	1421029	1423170	+	679.91	NA	Intergenic	Intergenic	-21869	NM_001290079	54729	Hs.526396	NM_001290079		NKX1-1	HSPX153|NKX-1.1|SAX2	NK1 homeobox 1	protein-coding
MACS_peak_5286	chr10	42817110	42818527	+	678.52	NA	Intergenic	ALR/Alpha|Satellite|centr	45675	NR_024380	441666	Hs.255729	NR_024380	ENSG00000215146	LOC441666	-	zinc finger protein 91 pseudogene	pseudo
MACS_peak_25420	chr20	47131425	47132853	+	676.57	NA	Intergenic	D20S16|Satellite|Satellite	143485	NR_026958	284749	Hs.299080	NR_026958	ENSG00000235621	LINC00494	-	long intergenic non-protein coding RNA 494	ncRNA
MACS_peak_45903	chrY	13460104	13462441	+	662.04	NA	Intergenic	BSR/Beta|Satellite|Satellite	1072117	NR_033667	352887	Hs.546221	NR_033667	ENSG00000206159	GYG2P1	GYG2P	glycogenin 2 pseudogene 1	pseudo
MACS_peak_2234	chr1	142535416	142539852	+	651.29	NA	Intergenic	(GAATG)n|Satellite|Satellite	175971	NR_046228	100874392	Hs.648245	NR_046228		ANKRD20A12P	-	ankyrin repeat domain 20 family, member A12, pseudogene	pseudo
MACS_peak_12304	chr14	19000005	19002698	+	641.64	NA	Intergenic	ALR/Alpha|Satellite|centr	-376243	NM_001013354	440153	Hs.534880	NM_001013354	ENSG00000257115	OR11H12	-	olfactory receptor, family 11, subfamily H, member 12	protein-coding
MACS_peak_28151	chr3	75717836	75718794	+	636.08	NA	Intergenic	CpG	-3117	NR_040005	401074	Hs.528540	NR_040004	ENSG00000242516	LINC00960	-	long intergenic non-protein coding RNA 960	ncRNA
MACS_peak_5248	chr10	39125257	39125958	+	634	NA	Intergenic	(GAATG)n|Satellite|Satellite	135880	NR_045000	399746	Hs.742607	NR_045000	ENSG00000227264	ACTR3BP5	FKSG74	ACTR3B pseudogene 5	pseudo
MACS_peak_19417	chr18	77378396	77380940	+	631.69	NA	Intergenic	Intergenic	-60133	NM_004715	9150	Hs.734021	XM_005266782	ENSG00000060069	CTDP1	CCFDN|FCP1	CTD (carboxy-terminal domain, RNA polymerase II, polypeptide A) phosphatase, subunit 1	protein-coding
MACS_peak_25729	chr21	10772615	10773955	+	626.75	NA	Intergenic	ALR/Alpha|Satellite|centr	217658	NM_001290224	7179	Hs.122986	NM_001290224	ENSG00000166157	TPTE	CT44|PTEN2	transmembrane phosphatase with tensin homology	protein-coding
MACS_peak_5254	chr10	42407889	42410048	+	614.75	NA	Intergenic	ALR/Alpha|Satellite|centr	454525	NR_024380	441666	Hs.255729	NR_024380	ENSG00000215146	LOC441666	-	zinc finger protein 91 pseudogene	pseudo
MACS_peak_41856	chr8	43092583	43094192	+	611.6	NA	Intergenic	SAR|Satellite|Satellite	-54198	NM_001002920	340441	Hs.531579	NM_001002920		POTEA	A26A1|CT104.3|POTE-8|POTE8	POTE ankyrin domain family, member A	protein-coding
MACS_peak_42199	chr8	70602025	70602779	+	610.44	NA	intron (NM_001146008, intron 5 of 7)	LSU-rRNA_Hsa|rRNA|rRNA	143002	NM_001146009	81796	Hs.443609	XM_005251313	ENSG00000137571	SLCO5A1	OATP-J|OATP-RP4|OATP5A1|OATPRP4|SLC21A15	solute carrier organic anion transporter family, member 5A1	protein-coding
MACS_peak_45847	chrY	10003718	10006467	+	596.56	NA	Intergenic	Intergenic	256685	NR_001540	252955	Hs.522846	NR_001540	ENSG00000239225	TTTY23	NCRNA00148|TTTY23B	testis-specific transcript, Y-linked 23 (non-protein coding)	ncRNA
MACS_peak_44042	chr9	42818818	42819486	+	595.42	NA	Intergenic	ALR/Alpha|Satellite|centr	-39000	NR_026558	441432	Hs.743215	NR_026558		AQP7P3	AQPap-3	aquaporin 7 pseudogene 3	pseudo
MACS_peak_37029	chr6	83274085	83275424	+	590.78	NA	Intergenic	L1M4|LINE|L1	200793	NM_001166392	7162	Hs.82128	XM_005248763	ENSG00000146242	TPBG	5T4|5T4AG|M6P1|WAIF1	trophoblast glycoprotein	protein-coding
MACS_peak_26335	chr22	18721145	18721990	+	581.36	NA	Intergenic	HSATI|Satellite|Satellite	57907	NR_003267	2679	Hs.595809	XR_426489	ENSG00000197421	GGT3P	GGT3	gamma-glutamyltransferase 3 pseudogene	pseudo
MACS_peak_41857	chr8	43094446	43095584	+	577.2	NA	Intergenic	SAR|Satellite|Satellite	-52570	NM_001002920	340441	Hs.531579	NM_001002920		POTEA	A26A1|CT104.3|POTE-8|POTE8	POTE ankyrin domain family, member A	protein-coding
MACS_peak_2251	chr1	142781004	142785083	+	572.69	NA	Intergenic	Intergenic	-69438	NR_046228	100874392	Hs.648245	NR_046228		ANKRD20A12P	-	ankyrin repeat domain 20 family, member A12, pseudogene	pseudo
MACS_peak_45929	chrY	13868118	13868861	+	563.14	NA	Intergenic	(GAATG)n|Satellite|Satellite	664900	NR_033667	352887	Hs.546221	NR_033667	ENSG00000206159	GYG2P1	GYG2P	glycogenin 2 pseudogene 1	pseudo
MACS_peak_4296	chr1	236876742	236878498	+	552.52	NA	intron (NM_001278344, intron 1 of 22)	intron (NM_001278344, intron 1 of 22)	27866	NM_001103	88	Hs.498178	NM_001103	ENSG00000077522	ACTN2	CMD1AA	actinin, alpha 2	protein-coding
MACS_peak_17481	chr17	41465407	41467126	+	551.64	NA	promoter-TSS (NR_027412)	promoter-TSS (NR_027412)	0	NR_027412	100130581	Hs.732952	NR_027412	ENSG00000188825	LINC00910	-	long intergenic non-protein coding RNA 910	ncRNA
MACS_peak_25132	chr20	29635530	29639061	+	547.82	NA	TTS (NR_045115)	TTS (NR_045115)	843	NR_045115	140678	Hs.653099	NR_045115		MLLT10P1	MLLT10L|bA348I14.3	myeloid/lymphoid or mixed-lineage leukemia (trithorax homolog, Drosophila); translocated to, 10 pseudogene 1	pseudo
MACS_peak_45662	chr9	141121049	141124056	+	546.88	NA	intron (NM_001145249, intron 5 of 6)	intron (NM_001145249, intron 5 of 6)	15915	NM_001145249	100132403	Hs.741123	NM_001145249		FAM157B	-	family with sequence similarity 157, member B	protein-coding
MACS_peak_39553	chr7	61054318	61057724	+	530.74	NA	Intergenic	L1M5|LINE|L1	1708413	NR_003952	643955	Hs.583308	NR_003952	ENSG00000185037	ZNF733P	ZNF733	zinc finger protein 733, pseudogene	pseudo
MACS_peak_22123	chr2	91736284	91740723	+	528.3	NA	Intergenic	(CATTT)n|Simple_repeat|Simple_repeat	109472	NR_027238	654342	Hs.469287	NR_027238	ENSG00000143429	LOC654342	-	lymphocyte-specific protein 1 pseudogene	pseudo
MACS_peak_45829	chrY	9923822	9925484	+	528.18	NA	Intergenic	ALR/Alpha|Satellite|centr	176246	NR_001540	252955	Hs.522846	NR_001540	ENSG00000239225	TTTY23	NCRNA00148|TTTY23B	testis-specific transcript, Y-linked 23 (non-protein coding)	ncRNA
MACS_peak_38551	chr7	944966	946294	+	524.15	NA	intron (NM_006869, intron 4 of 10)	GA-rich|Low_complexity|Low_complexity	14896	NM_001284311	11033	Hs.602573	NM_001284308	ENSG00000105963	ADAP1	CENTA1|GCS1L|p42IP4	ArfGAP with dual PH domains 1	protein-coding
MACS_peak_45910	chrY	13686731	13690837	+	522.73	NA	Intergenic	(GAATG)n|Satellite|Satellite	844605	NR_033667	352887	Hs.546221	NR_033667	ENSG00000206159	GYG2P1	GYG2P	glycogenin 2 pseudogene 1	pseudo
MACS_peak_45836	chrY	9950438	9952717	+	508.36	NA	Intergenic	L1M1|LINE|L1	203170	NR_001540	252955	Hs.522846	NR_001540	ENSG00000239225	TTTY23	NCRNA00148|TTTY23B	testis-specific transcript, Y-linked 23 (non-protein coding)	ncRNA
MACS_peak_11095	chr12	127650166	127651249	+	506.67	NA	Intergenic	LSU-rRNA_Hsa|rRNA|rRNA	-105765	NR_104646	101927592	Hs.385663	NR_104646	ENSG00000249345	LOC101927592	-	uncharacterized LOC101927592	ncRNA
MACS_peak_9517	chr12	34841130	34842848	+	500.4	NA	Intergenic	ALR/Alpha|Satellite|centr	666773	NM_032834	84920	Hs.102971	XM_006719157		ALG10	ALG10A|DIE2|KCR1	ALG10, alpha-1,2-glucosyltransferase	protein-coding
MACS_peak_2220	chr1	121426426	121427310	+	488.61	NA	Intergenic	ALR/Alpha|Satellite|centr	165958	NR_003955	647121	Hs.697682	NR_003955		EMBP1	-	embigin pseudogene 1	pseudo
MACS_peak_45905	chrY	13472374	13476971	+	488.41	NA	Intergenic	BSR/Beta|Satellite|Satellite	1058717	NR_033667	352887	Hs.546221	NR_033667	ENSG00000206159	GYG2P1	GYG2P	glycogenin 2 pseudogene 1	pseudo
MACS_peak_25080	chr20	25734318	25736656	+	485.97	NA	Intergenic	L1MEg|LINE|L1	41391	NR_027061	728882	Hs.682103	NR_026714		FAM182B	-	family with sequence similarity 182, member B	ncRNA
MACS_peak_22084	chr2	90374599	90377480	+	470.69	NA	Intergenic	HSATII|Satellite|Satellite	1264155	NR_039635	100616399		NR_039635	ENSG00000265510	MIR4436A	-	microRNA 4436a	ncRNA
MACS_peak_32766	chr4	190943144	190943965	+	463.96	NA	Intergenic	CpG	4858	NM_001005217	448831	Hs.626907	NM_001005217	ENSG00000205097	FRG2	FRG2A	FSHD region gene 2	protein-coding
MACS_peak_2229	chr1	121458549	121458955	+	462.78	NA	Intergenic	ALR/Alpha|Satellite|centr	197842	NR_003955	647121	Hs.697682	NR_003955		EMBP1	-	embigin pseudogene 1	pseudo
MACS_peak_25683	chr21	9695563	9697722	+	460.45	NA	Intergenic	MER21B|LTR|ERVL	-129190	NR_037421	100500862		NR_037421		MIR3648-1	MIR3648	microRNA 3648-1	ncRNA
MACS_peak_1	chr1	9971	10688	+	454.42	NA	Intergenic	(CCCTAA)n|Simple_repeat|Simple_repeat	-1545	NR_046018	100287102	Hs.714157	NR_046018		DDX11L1	-	DEAD/H (Asp-Glu-Ala-Asp/His) box helicase 11 like 1	pseudo
MACS_peak_8899	chr12	95153	95785	+	453.73	NA	Intergenic	(TTAGGG)n|Simple_repeat|Simple_repeat	7485	NR_028269	100288778	Hs.585931	NR_028269		LOC100288778	-	WAS protein family homolog 1 pseudogene	pseudo
MACS_peak_15859	chr16	32815915	32819702	+	453.54	NA	Intergenic	(CATTT)n|Simple_repeat|Simple_repeat	78655	NR_003083	386757	Hs.433146	NR_003083	ENSG00000214617	SLC6A10P	CT-2|CT2|SLC6A10|SLC6A10pA	solute carrier family 6 (neurotransmitter transporter), member 10, pseudogene	pseudo
MACS_peak_26374	chr22	20657172	20657688	+	452.1	NA	Intergenic	HSATI|Satellite|Satellite	-90975	NM_003426	7625	Hs.517418	NM_001256523	ENSG00000185252	ZNF74	COS52|ZFP520|ZNF520|hZNF7	zinc finger protein 74	protein-coding
MACS_peak_26268	chr22	16212326	16213510	+	448.05	NA	Intergenic	ALR/Alpha|Satellite|centr	-19909	NR_122113	503637	Hs.744284	NR_122113		DUXAP8	-	double homeobox A pseudogene 8	pseudo
MACS_peak_45854	chrY	10035778	10036895	+	446.97	NA	Intergenic	SSU-rRNA_Hsa|rRNA|rRNA	287929	NR_001540	252955	Hs.522846	NR_001540	ENSG00000239225	TTTY23	NCRNA00148|TTTY23B	testis-specific transcript, Y-linked 23 (non-protein coding)	ncRNA
MACS_peak_45870	chrY	13140763	13141323	+	445.49	NA	Intergenic	(CATTC)n|Satellite|Satellite	1392346	NR_033667	352887	Hs.546221	NR_033667	ENSG00000206159	GYG2P1	GYG2P	glycogenin 2 pseudogene 1	pseudo
MACS_peak_45852	chrY	10025801	10027226	+	430.52	NA	Intergenic	Intergenic	278106	NR_001540	252955	Hs.522846	NR_001540	ENSG00000239225	TTTY23	NCRNA00148|TTTY23B	testis-specific transcript, Y-linked 23 (non-protein coding)	ncRNA
MACS_peak_44357	chr9	69734716	69738357	+	429.16	NA	Intergenic	(AAATG)n|Simple_repeat|Simple_repeat	21248	NR_121570	101928381	Hs.708686	XR_246696		LOC101928381	-	uncharacterized LOC101928381	ncRNA
MACS_peak_30049	chr3	196625409	196626405	+	421.39	NA	intron (NM_152699, intron 2 of 9)	AluY|SINE|Alu	31180	NM_152699	205564	Hs.240770	XM_005269310	ENSG00000119231	SENP5	-	SUMO1/sentrin specific peptidase 5	protein-coding
MACS_peak_26405	chr22	21521114	21523416	+	421.19	NA	intron (NR_108107, intron 1 of 12)	HSATI|Satellite|Satellite	1073	NR_108107	642633		XR_433733		FAM230B	-	family with sequence similarity 230, member B (non-protein coding)	ncRNA
MACS_peak_17068	chr17	21562178	21566476	+	415.35	NA	Intergenic	Intergenic	-109386	NM_001113434	339263	Hs.745165	XM_005256621	ENSG00000212719	C17orf51	-	chromosome 17 open reading frame 51	protein-coding
MACS_peak_15925	chr16	33939380	33943376	+	415.31	NA	Intergenic	Intergenic	21125	NR_038368	649159	Hs.532675	NM_001040069	ENSG00000256642	LINC00273	NCRNA00273|TOP	long intergenic non-protein coding RNA 273	ncRNA
MACS_peak_30742	chr4	49280382	49281161	+	409.33	NA	Intergenic	L1MB8|LINE|L1	292112	NM_001286791	80157	Hs.479703	XM_005248126	ENSG00000109182	CWH43	CWH43-C	cell wall biogenesis 43 C-terminal homolog (S. cerevisiae)	protein-coding
MACS_peak_32962	chr5	17583216	17585845	+	401.63	NA	Intergenic	Intergenic	-197111	NR_033975	401177	Hs.508311	NR_033975	ENSG00000250822	LOC401177	-	uncharacterized LOC401177	ncRNA
MACS_peak_38300	chr6	157730979	157732293	+	401.13	NA	intron (NM_018452, intron 3 of 3)	intron (NM_018452, intron 3 of 3)	13655	NM_018452	729515	Hs.157212	NM_018452	ENSG00000215712	TMEM242	BM033|C6orf35	transmembrane protein 242	protein-coding
MACS_peak_30747	chr4	49297313	49300865	+	395.55	NA	Intergenic	Intergenic	310430	NM_001286791	80157	Hs.479703	XM_005248126	ENSG00000109182	CWH43	CWH43-C	cell wall biogenesis 43 C-terminal homolog (S. cerevisiae)	protein-coding
MACS_peak_39501	chr7	56438112	56440802	+	390.61	NA	Intergenic	Intergenic	76611	NR_029420	650226	Hs.448401	NR_029420		LOC650226	-	ankyrin repeat domain 26 pseudogene	pseudo
MACS_peak_45848	chrY	10010767	10012242	+	389.98	NA	Intergenic	Intergenic	263097	NR_001540	252955	Hs.522846	NR_001540	ENSG00000239225	TTTY23	NCRNA00148|TTTY23B	testis-specific transcript, Y-linked 23 (non-protein coding)	ncRNA
MACS_peak_25686	chr21	9709037	9711772	+	389.95	NA	Intergenic	L1M4|LINE|L1	-115428	NR_037421	100500862		NR_037421		MIR3648-1	MIR3648	microRNA 3648-1	ncRNA
MACS_peak_17203	chr17	31149315	31150158	+	388.95	NA	intron (NM_015194, intron 1 of 21)	CpG	54166	NM_015194	4642	Hs.602063	NM_015194	ENSG00000176658	MYO1D	PPP1R108|myr4	myosin ID	protein-coding
MACS_peak_16635	chr16	90182049	90184941	+	382.69	NA	Intergenic	Intergenic	-41157	NM_001098173	11105	Hs.406695	XM_005256274	ENSG00000126856	PRDM7	PFM4|ZNF910	PR domain containing 7	protein-coding
MACS_peak_12331	chr14	19944908	19945759	+	381.14	NA	Intergenic	ALR/Alpha|Satellite|centr	-19999	NR_110526	503639	Hs.744284	XR_132758		DUXAP10	-	double homeobox A pseudogene 10	pseudo
MACS_peak_17588	chr17	45234069	45234711	+	380.2	NA	exon (NM_001293091, exon 6 of 18)	exon (NM_001293091, exon 6 of 18)	32288	NM_001293091	996	Hs.602766	XM_005257892	ENSG00000004897	CDC27	ANAPC3|APC3|CDC27Hs|D0S1430E|D17S978E|H-NUC|HNUC|NUC2	cell division cycle 27	protein-coding
MACS_peak_6694	chr10	126676751	126677738	+	378.67	NA	3' UTR (NM_001083914, exon 11 of 11)	3' UTR (NM_001083914, exon 11 of 11)	39209	NM_022802	1488	Hs.501345	XM_005269561	ENSG00000175029	CTBP2	-	C-terminal binding protein 2	protein-coding
MACS_peak_19838	chr19	24614118	24615360	+	371.02	NA	Intergenic	ALR/Alpha|Satellite|centr	-268490	NR_003603	100101266	Hs.744836	NR_003603	ENSG00000268442	HAVCR1P1	-	hepatitis A virus cellular receptor 1 pseudogene 1	pseudo
MACS_peak_45902	chrY	13452840	13453967	+	370.21	NA	Intergenic	(CATTC)n|Satellite|Satellite	1079986	NR_033667	352887	Hs.546221	NR_033667	ENSG00000206159	GYG2P1	GYG2P	glycogenin 2 pseudogene 1	pseudo
MACS_peak_25107	chr20	26188484	26189715	+	362.27	NA	promoter-TSS (NR_030386)	promoter-TSS (NR_030386)	-185	NR_030386	724033		NR_030386	ENSG00000227195	MIR663A	MIR663|MIRN663|hsa-mir-663|hsa-mir-663a	microRNA 663a	ncRNA
MACS_peak_30772	chr4	49633615	49637933	+	358.15	NA	Intergenic	(GAATG)n|Satellite|Satellite	647115	NM_001286791	80157	Hs.479703	XM_005248126	ENSG00000109182	CWH43	CWH43-C	cell wall biogenesis 43 C-terminal homolog (S. cerevisiae)	protein-coding
MACS_peak_43867	chr9	35913300	35914557	+	356.68	NA	Intergenic	(TG)n|Simple_repeat|Simple_repeat	4448	NR_024283	158376	Hs.302677	NR_024283	ENSG00000235387	LINC00961	-	long intergenic non-protein coding RNA 961	ncRNA
MACS_peak_16640	chr16	90291316	90293655	+	355.56	NA	Intergenic	Intergenic	-150147	NM_001098173	11105	Hs.406695	XM_005256274	ENSG00000126856	PRDM7	PFM4|ZNF910	PR domain containing 7	protein-coding
MACS_peak_9525	chr12	38016066	38016612	+	353.59	NA	Intergenic	ALR/Alpha|Satellite|centr	-694218	NM_001013620	144245	Hs.259305	XM_005268665		ALG10B	ALG10|KCR1	ALG10B, alpha-1,2-glucosyltransferase	protein-coding
MACS_peak_15923	chr16	33925378	33926937	+	351.35	NA	Intergenic	L1MA9|LINE|L1	36346	NR_038368	649159	Hs.532675	NM_001040069	ENSG00000256642	LINC00273	NCRNA00273|TOP	long intergenic non-protein coding RNA 273	ncRNA
MACS_peak_45855	chrY	10037647	10038147	+	349.99	NA	Intergenic	Intergenic	289490	NR_001540	252955	Hs.522846	NR_001540	ENSG00000239225	TTTY23	NCRNA00148|TTTY23B	testis-specific transcript, Y-linked 23 (non-protein coding)	ncRNA
MACS_peak_24648	chr20	1282136	1283382	+	346.38	NA	intron (NM_014723, intron 5 of 5)	L1MB7|LINE|L1	11558	NM_015685	27111	Hs.657015	NM_001199784	ENSG00000125775	SDCBP2	SITAC|SITAC18|ST-2	syndecan binding protein (syntenin) 2	protein-coding
MACS_peak_2310	chr1	143543498	143544546	+	345.17	NA	Intergenic	Intergenic	-128899	NR_106967	102466225		NR_106967		MIR6077	MIR6077-1|MIR6077-2|hsa-mir-6077-1|hsa-mir-6077-2	microRNA 6077	ncRNA
MACS_peak_32759	chr4	190896586	190898952	+	344.18	NA	Intergenic	L1M3|LINE|L1	35795	NM_004477	2483	Hs.203772	XM_005262879	ENSG00000109536	FRG1	FRG1A|FSG1	FSHD region gene 1	protein-coding
MACS_peak_33006	chr5	21478742	21481643	+	342.62	NA	intron (NR_027026, intron 3 of 4)	MER2|DNA|TcMar-Tigger	20603	NR_027027	728411	Hs.88181	NM_207331	ENSG00000183666	GUSBP1	-	glucuronidase, beta pseudogene 1	pseudo
MACS_peak_32964	chr5	17594943	17596612	+	341.31	NA	Intergenic	AluSx|SINE|Alu	-208358	NR_033975	401177	Hs.508311	NR_033975	ENSG00000250822	LOC401177	-	uncharacterized LOC401177	ncRNA
MACS_peak_44380	chr9	70006157	70007719	+	341.09	NA	Intergenic	ALR/Alpha|Satellite|centr	171877	NM_001126334	653427	Hs.714683	NM_001126334	ENSG00000204779	FOXD4L5	bA15J10.2	forkhead box D4-like 5	protein-coding
MACS_peak_45737	chrX	61687143	61687858	+	340.43	NA	Intergenic	ALR/Alpha|Satellite|centr	883718	NM_001012968	139886	Hs.612782	NM_001012968	ENSG00000186767	SPIN4	-	spindlin family, member 4	protein-coding
MACS_peak_16667	chr17	965646	967521	+	339.66	NA	intron (NM_001282149, intron 5 of 17)	intron (NM_001282149, intron 5 of 17)	15803	NM_001282149	29	Hs.159306	XM_006721506	ENSG00000159842	ABR	MDB	active BCR-related	protein-coding
MACS_peak_6745	chr10	130262461	130263041	+	338.45	NA	Intergenic	CT-rich|Low_complexity|Low_complexity	178537	NR_120619	101927381	Hs.523342	XR_242761		LINC01163	TCONS_00017722	long intergenic non-protein coding RNA 1163	ncRNA
MACS_peak_45911	chrY	13693820	13695689	+	335.98	NA	Intergenic	(GAATG)n|Satellite|Satellite	838635	NR_033667	352887	Hs.546221	NR_033667	ENSG00000206159	GYG2P1	GYG2P	glycogenin 2 pseudogene 1	pseudo
MACS_peak_45830	chrY	9931034	9932712	+	335.27	NA	Intergenic	L1M1|LINE|L1	183466	NR_001540	252955	Hs.522846	NR_001540	ENSG00000239225	TTTY23	NCRNA00148|TTTY23B	testis-specific transcript, Y-linked 23 (non-protein coding)	ncRNA
MACS_peak_7563	chr11	48882321	48883845	+	332.77	NA	Intergenic	ALR/Alpha|Satellite|centr	-170069	NM_001206626	283116	Hs.448644	NM_001206626	ENSG00000182053	TRIM49B	-	tripartite motif containing 49B	protein-coding
MACS_peak_5223	chr10	38880668	38882235	+	331.59	NA	Intergenic	HSATII|Satellite|Satellite	-108276	NR_045000	399746	Hs.742607	NR_045000	ENSG00000227264	ACTR3BP5	FKSG74	ACTR3B pseudogene 5	pseudo
MACS_peak_42383	chr8	86569131	86573509	+	326.55	NA	Intergenic	Intergenic	-3415	NR_003594	100288527	Hs.535056	NR_003594		REXO1L2P	-	REX1, RNA exonuclease 1 homolog (S. cerevisiae)-like 2 (pseudogene)	pseudo
MACS_peak_32742	chr4	190756739	190757987	+	326.2	NA	Intergenic	(CCA)n|Simple_repeat|Simple_repeat	-104611	NM_004477	2483	Hs.203772	XM_005262879	ENSG00000109536	FRG1	FRG1A|FSG1	FSHD region gene 1	protein-coding
MACS_peak_11141	chr13	20370309	20371574	+	325.63	NA	Intergenic	AluSq|SINE|Alu	-13782	NM_001042414	55269	Hs.213198	XM_006719844		PSPC1	PSP1	paraspeckle component 1	protein-coding
MACS_peak_26373	chr22	20656164	20656960	+	325.25	NA	Intergenic	HSATI|Satellite|Satellite	-91843	NM_003426	7625	Hs.517418	NM_001256523	ENSG00000185252	ZNF74	COS52|ZFP520|ZNF520|hZNF7	zinc finger protein 74	protein-coding
MACS_peak_32765	chr4	190934098	190935982	+	324.11	NA	Intergenic	L1M1|LINE|L1	13372	NM_001005217	448831	Hs.626907	NM_001005217	ENSG00000205097	FRG2	FRG2A	FSHD region gene 2	protein-coding
MACS_peak_44244	chr9	67291462	67295031	+	323.59	NA	Intergenic	Intergenic	-3754	NR_002817	375719	Hs.658215	XR_426389		AQP7P1	bA251O17.3	aquaporin 7 pseudogene 1	pseudo
MACS_peak_26724	chr22	39040101	39040805	+	323.45	NA	intron (NM_001291030, intron 3 of 16)	L1MC1|LINE|L1	12181	NM_001013647	646851	Hs.542707	XM_005261703	ENSG00000184949	FAM227A	-	family with sequence similarity 227, member A	protein-coding
MACS_peak_23	chr1	815048	817363	+	317.97	NA	Intergenic	L1M3|LINE|L1	-4023	NR_027055	284593	Hs.449006	NR_027055	ENSG00000230368	FAM41C	-	family with sequence similarity 41, member C	ncRNA
MACS_peak_15850	chr16	32489968	32492489	+	317.68	NA	Intergenic	Intergenic	-189926	NR_033866	390705	Hs.745226	NR_033866		LOC390705	-	protein phosphatase 2, regulatory subunit B'', beta pseudogene	pseudo
MACS_peak_44203	chr9	66800444	66801213	+	317.29	NA	Intergenic	ALR/Alpha|Satellite|centr	-122139	NR_121570	101928381	Hs.708686	XR_246696		LOC101928381	-	uncharacterized LOC101928381	ncRNA
MACS_peak_7556	chr11	48817581	48818331	+	316.3	NA	Intergenic	ALR/Alpha|Satellite|centr	-235196	NM_001206626	283116	Hs.448644	NM_001206626	ENSG00000182053	TRIM49B	-	tripartite motif containing 49B	protein-coding
MACS_peak_5261	chr10	42624664	42626647	+	316.11	NA	Intergenic	L1M5|LINE|L1	237838	NR_024380	441666	Hs.255729	NR_024380	ENSG00000215146	LOC441666	-	zinc finger protein 91 pseudogene	pseudo
MACS_peak_32959	chr5	17529587	17530671	+	314.53	NA	Intergenic	AluSx|SINE|Alu	-142710	NR_033975	401177	Hs.508311	NR_033975	ENSG00000250822	LOC401177	-	uncharacterized LOC401177	ncRNA
MACS_peak_42385	chr8	86750766	86755757	+	314.22	NA	Intergenic	L1PA5|LINE|L1	4500	NR_003594	100288527	Hs.535056	NR_003594		REXO1L2P	-	REX1, RNA exonuclease 1 homolog (S. cerevisiae)-like 2 (pseudogene)	pseudo
MACS_peak_42391	chr8	86795771	86799695	+	313.21	NA	Intergenic	Intergenic	5864	NR_003594	100288527	Hs.535056	NR_003594		REXO1L2P	-	REX1, RNA exonuclease 1 homolog (S. cerevisiae)-like 2 (pseudogene)	pseudo
MACS_peak_5249	chr10	39128505	39129235	+	312.23	NA	Intergenic	(GAATG)n|Satellite|Satellite	139143	NR_045000	399746	Hs.742607	NR_045000	ENSG00000227264	ACTR3BP5	FKSG74	ACTR3B pseudogene 5	pseudo
MACS_peak_32752	chr4	190845450	190847186	+	310.83	NA	Intergenic	L1M1|LINE|L1	-15656	NM_004477	2483	Hs.203772	XM_005262879	ENSG00000109536	FRG1	FRG1A|FSG1	FSHD region gene 1	protein-coding
MACS_peak_22072	chr2	89873964	89880209	+	307.58	NA	Intergenic	(GAATG)n|Satellite|Satellite	765202	NR_039635	100616399		NR_039635	ENSG00000265510	MIR4436A	-	microRNA 4436a	ncRNA
MACS_peak_8245	chr11	93966583	93970300	+	307.06	NA	Intergenic	L1PA2|LINE|L1	-70362	NM_001199206	390243	Hs.553758	NM_001080486	ENSG00000183560	FOLR4	Folbp3|JUNO	folate receptor 4, delta (putative)	protein-coding
MACS_peak_39558	chr7	61097832	61102427	+	302.48	NA	Intergenic	ALR/Alpha|Satellite|centr	1664305	NR_003952	643955	Hs.583308	NR_003952	ENSG00000185037	ZNF733P	ZNF733	zinc finger protein 733, pseudogene	pseudo
MACS_peak_45748	chrX	61814800	61816007	+	302.21	NA	Intergenic	ALR/Alpha|Satellite|centr	755815	NM_001012968	139886	Hs.612782	NM_001012968	ENSG00000186767	SPIN4	-	spindlin family, member 4	protein-coding
MACS_peak_30743	chr4	49284768	49285615	+	300.39	NA	Intergenic	Intergenic	296532	NM_001286791	80157	Hs.479703	XM_005248126	ENSG00000109182	CWH43	CWH43-C	cell wall biogenesis 43 C-terminal homolog (S. cerevisiae)	protein-coding
MACS_peak_25117	chr20	26302035	26302856	+	299.19	NA	Intergenic	ALR/Alpha|Satellite|centr	-112576	NR_040095	284801	Hs.370699	NR_040095	ENSG00000227195	MIR663AHG	-	MIR663A host gene (non-protein coding)	ncRNA
MACS_peak_45944	chrY	59027897	59033286	+	298.81	NA	Intergenic	Intergenic	-69866	NM_005840	10251	Hs.381912	XM_005274642	ENSG00000168939	SPRY3	HSPRY3|spry-3	sprouty homolog 3 (Drosophila)	protein-coding
MACS_peak_44099	chr9	44875938	44876586	+	298.6	NA	Intergenic	SST1|Satellite|centr	-113974	NR_027421	100132948	Hs.651534	NM_001024942	ENSG00000154537	FAM27C	FAM27A|FAM27A1|FAM27A3	family with sequence similarity 27, member C	ncRNA
MACS_peak_13757	chr15	20513434	20516469	+	295.51	NA	Intergenic	Intergenic	26954	NR_038836	646096	Hs.448789	NR_038836		CHEK2P2	-	checkpoint kinase 2 pseudogene 2	pseudo
MACS_peak_5221	chr10	38777782	38778474	+	292.49	NA	Intergenic	(GAATG)n|Satellite|Satellite	61054	NR_024497	399744	Hs.497951	NM_001013665		LINC00999	-	long intergenic non-protein coding RNA 999	ncRNA
MACS_peak_30745	chr4	49290639	49292600	+	292.38	NA	Intergenic	Intergenic	302960	NM_001286791	80157	Hs.479703	XM_005248126	ENSG00000109182	CWH43	CWH43-C	cell wall biogenesis 43 C-terminal homolog (S. cerevisiae)	protein-coding
MACS_peak_39659	chr7	64960375	64963567	+	290.42	NA	intron (NR_038378, intron 9 of 9)	intron (NR_038378, intron 9 of 9)	123259	NM_007139	168374	Hs.9521	XM_006715861	ENSG00000146757	ZNF92	HEL-203|HPF12|HTF12|TF12	zinc finger protein 92	protein-coding
MACS_peak_19913	chr19	36066241	36066929	+	288.9	NA	Intergenic	LSU-rRNA_Hsa|rRNA|rRNA	-12025	NM_000704	495	Hs.36992	NM_000704	ENSG00000105675	ATP4A	ATP6A	ATPase, H+/K+ exchanging, alpha polypeptide	protein-coding
MACS_peak_39556	chr7	61082915	61085945	+	285.86	NA	Intergenic	ALR/Alpha|Satellite|centr	1680004	NR_003952	643955	Hs.583308	NR_003952	ENSG00000185037	ZNF733P	ZNF733	zinc finger protein 733, pseudogene	pseudo
MACS_peak_32760	chr4	190908284	190909978	+	284.83	NA	Intergenic	PRIMA41-int|LTR|ERV1	39281	NM_001005217	448831	Hs.626907	NM_001005217	ENSG00000205097	FRG2	FRG2A	FSHD region gene 2	protein-coding
MACS_peak_45811	chrX	136520130	136520804	+	284.81	NA	Intergenic	L1PA7|LINE|L1	-127879	NM_003413	7547	Hs.111227	NM_003413	ENSG00000156925	ZIC3	HTX|HTX1|VACTERLX|ZNF203	Zic family member 3	protein-coding
MACS_peak_22106	chr2	91599064	91600395	+	283	NA	Intergenic	HSATII|Satellite|Satellite	248246	NR_027238	654342	Hs.469287	NR_027238	ENSG00000143429	LOC654342	-	lymphocyte-specific protein 1 pseudogene	pseudo
MACS_peak_32751	chr4	190841968	190843743	+	281.38	NA	Intergenic	L1M1|LINE|L1	-19119	NM_004477	2483	Hs.203772	XM_005262879	ENSG00000109536	FRG1	FRG1A|FSG1	FSHD region gene 1	protein-coding
MACS_peak_1925	chr1	108113088	108113831	+	281.27	NA	TTS (NM_001079874)	TTS (NM_001079874)	117667	NM_001079874	10451	Hs.267659	XM_005270359	ENSG00000134215	VAV3	-	vav 3 guanine nucleotide exchange factor	protein-coding
MACS_peak_44078	chr9	44069398	44071060	+	281.25	NA	Intergenic	Intergenic	-314356	NR_121564	101927827	Hs.738704	XR_247167	ENSG00000229311	LOC101927827	-	uncharacterized LOC101927827	ncRNA
MACS_peak_20263	chr19	48423008	48425922	+	280.44	NA	Intergenic	L1P4|LINE|L1	-2571	NR_024214	100169951	Hs.723094	NR_024214		SNAR-A3	-	small ILF3/NF90-associated RNA A3	snRNA
MACS_peak_44401	chr9	70327149	70327787	+	277.61	NA	Intergenic	ALR/Alpha|Satellite|centr	47456	NR_121570	101928381	Hs.708686	XR_246696		LOC101928381	-	uncharacterized LOC101928381	ncRNA
MACS_peak_39585	chr7	61240428	61242761	+	277.43	NA	Intergenic	ALR/Alpha|Satellite|centr	1522840	NR_003952	643955	Hs.583308	NR_003952	ENSG00000185037	ZNF733P	ZNF733	zinc finger protein 733, pseudogene	pseudo
MACS_peak_2205	chr1	121139712	121143322	+	277.18	NA	Intergenic	Intergenic	-1752	NR_104189	100873165	Hs.568525	NR_104189		SRGAP2-AS1	-	SRGAP2 antisense RNA 1	ncRNA
MACS_peak_45835	chrY	9944482	9945520	+	276.59	NA	Intergenic	L1M1|LINE|L1	196594	NR_001540	252955	Hs.522846	NR_001540	ENSG00000239225	TTTY23	NCRNA00148|TTTY23B	testis-specific transcript, Y-linked 23 (non-protein coding)	ncRNA
MACS_peak_44298	chr9	68742348	68745788	+	275.72	NA	intron (NR_034006, intron 4 of 5)	intron (NR_034006, intron 4 of 5)	17527	NR_034006	100132352	Hs.231861	NR_034006		LOC100132352	-	FSHD region gene 1 pseudogene	pseudo
MACS_peak_41265	chr8	12051449	12052531	+	275.67	NA	promoter-TSS (NR_003494)	promoter-TSS (NR_003494)	-366	NM_001083537	85002	Hs.675799	XM_006716255	ENSG00000186523	FAM86B1	-	family with sequence similarity 86, member B1	protein-coding
MACS_peak_32728	chr4	190194617	190195327	+	274.7	NA	Intergenic	Intergenic	-385788	NR_121679	101928971	Hs.519164	XR_244775	ENSG00000250739	LINC01262	TCONS_l2_00021807	long intergenic non-protein coding RNA 1262	ncRNA
MACS_peak_22818	chr2	133011641	133013885	+	273.24	NA	intron (NR_027020, intron 1 of 4)	SSU-rRNA_Hsa|rRNA|rRNA	1890	NR_031608	100313824		NR_031608	ENSG00000221288	MIR663B	MIRN663B	microRNA 663b	ncRNA
MACS_peak_33954	chr5	79946968	79948010	+	273.13	NA	promoter-TSS (NM_001190470)	promoter-TSS (NM_001190470)	-635	NM_001190470	100462981	Hs.666077	NM_001190470	ENSG00000271043	MTRNR2L2	HN2	MT-RNR2-like 2	protein-coding
MACS_peak_45666	chrX	284032	284779	+	270.89	NA	Intergenic	Intergenic	3020	NR_027232	283981	Hs.575741	NR_027231		LINC00685	CXYorf10|NCRNA00107|PPP2R3B-AS1	long intergenic non-protein coding RNA 685	ncRNA
MACS_peak_22083	chr2	90372693	90374548	+	264.3	NA	Intergenic	HSATII|Satellite|Satellite	1261736	NR_039635	100616399		NR_039635	ENSG00000265510	MIR4436A	-	microRNA 4436a	ncRNA
MACS_peak_13414	chr14	88237399	88238026	+	263.79	NA	Intergenic	Intergenic	221903	NM_001201401	2581	Hs.513439	XR_245677	ENSG00000054983	GALC	-	galactosylceramidase	protein-coding
MACS_peak_2316	chr1	143912907	143914108	+	259.16	NA	promoter-TSS (NM_001287385)	promoter-TSS (NM_001287385)	-347	NM_001287385	554282		NM_001287385		FAM72C	-	family with sequence similarity 72, member C	protein-coding
MACS_peak_22819	chr2	133018515	133024450	+	257.8	NA	Intergenic	AluSc|SINE|Alu	-5940	NR_027020	554226	Hs.380689	NR_027019	ENSG00000163046	ANKRD30BL	ANKRD30BP3|NCRNA00164	ankyrin repeat domain 30B-like	pseudo
MACS_peak_45933	chrY	28587369	28588362	+	257.51	NA	Intergenic	L3|LINE|CR1	713228	NR_002176	474148	Hs.511777	NR_002176		TTTY3B	LNCRNA00122|NCRNA00122	testis-specific transcript, Y-linked 3B (non-protein coding)	ncRNA
MACS_peak_2495	chr1	148951157	148954343	+	256.33	NA	non-coding (NR_027354, exon 4 of 4)	non-coding (NR_027354, exon 4 of 4)	22345	NR_027354	645166	Hs.744183	NR_027354	ENSG00000232527	LOC645166	-	lymphocyte-specific protein 1 pseudogene	pseudo
MACS_peak_4530	chr10	3893299	3895266	+	254.74	NA	Intergenic	Intergenic	-66809	NM_001160124	1316	Hs.709396	NM_001160124	ENSG00000067082	KLF6	BCD1|CBA1|COPEB|CPBP|GBF|PAC1|ST12|ZF9	Kruppel-like factor 6	protein-coding
MACS_peak_44106	chr9	45128131	45129521	+	254.05	NA	Intergenic	(CA)n|Simple_repeat|Simple_repeat	-123536	NR_121606	102723709	Hs.743015	XR_428510		LOC102723709	-	uncharacterized LOC102723709	ncRNA
MACS_peak_13756	chr15	20503230	20505833	+	253.95	NA	Intergenic	L1M1|LINE|L1	16534	NR_038836	646096	Hs.448789	NR_038836		CHEK2P2	-	checkpoint kinase 2 pseudogene 2	pseudo
MACS_peak_33742	chr5	71146488	71147222	+	253.89	NA	Intergenic	LSU-rRNA_Hsa|rRNA|rRNA	131865	NM_004291	9607	Hs.1707	NM_004291	ENSG00000164326	CARTPT	CART	CART prepropeptide	protein-coding
MACS_peak_5247	chr10	39111725	39112629	+	253.5	NA	Intergenic	(CATTC)n|Satellite|Satellite	122450	NR_045000	399746	Hs.742607	NR_045000	ENSG00000227264	ACTR3BP5	FKSG74	ACTR3B pseudogene 5	pseudo
MACS_peak_39544	chr7	57991753	57998061	+	253.25	NA	Intergenic	ALR/Alpha|Satellite|centr	485024	NM_001159279	441234	Hs.533121	XR_246512	ENSG00000182111	ZNF716	-	zinc finger protein 716	protein-coding
MACS_peak_31076	chr4	76807001	76807476	+	252.84	NA	intron (NM_006239, intron 7 of 16)	LSU-rRNA_Hsa|rRNA|rRNA	16443	NM_006239	5470	Hs.290873	XM_006714241	ENSG00000156194	PPEF2	PPP7CB	protein phosphatase, EF-hand calcium binding domain 2	protein-coding
MACS_peak_2283	chr1	143278311	143281111	+	251.24	NA	Intergenic	ACRO1|Satellite|acro	-77472	NR_110761	102723769	Hs.652926	XR_430389		LOC102723769	-	uncharacterized LOC102723769	ncRNA
MACS_peak_30092	chr3	197893875	197896545	+	250.99	NA	intron (NM_001145248, intron 5 of 6)	intron (NM_001145248, intron 5 of 6)	15973	NM_001145248	728262	Hs.744675	NM_001145248		FAM157A	-	family with sequence similarity 157, member A	protein-coding
MACS_peak_7567	chr11	48948061	48949401	+	250.04	NA	Intergenic	ALR/Alpha|Satellite|centr	-104421	NM_001206626	283116	Hs.448644	NM_001206626	ENSG00000182053	TRIM49B	-	tripartite motif containing 49B	protein-coding
MACS_peak_42396	chr8	86830917	86834673	+	248.39	NA	Intergenic	Intergenic	7376	NR_003594	100288527	Hs.535056	NR_003594		REXO1L2P	-	REX1, RNA exonuclease 1 homolog (S. cerevisiae)-like 2 (pseudogene)	pseudo
MACS_peak_32743	chr4	190796184	190797932	+	246.33	NA	Intergenic	L2a|LINE|L2	-64916	NM_004477	2483	Hs.203772	XM_005262879	ENSG00000109536	FRG1	FRG1A|FSG1	FSHD region gene 1	protein-coding
MACS_peak_16684	chr17	1619316	1621247	+	245.89	NA	promoter-TSS (NR_028504)	promoter-TSS (NR_028504)	464	NM_001163673	124997	Hs.234572	XM_005256454	ENSG00000167716	WDR81	CAMRQ2|PPP1R166	WD repeat domain 81	protein-coding
MACS_peak_15950	chr16	35239302	35240040	+	244.4	NA	Intergenic	ALR/Alpha|Satellite|centr	258748	NR_033985	400533	Hs.499135	NR_033985	ENSG00000261122	FLJ26245	-	uncharacterized LOC400533	ncRNA
MACS_peak_22092	chr2	90450848	90451781	+	244.2	NA	Intergenic	Intergenic	1339430	NR_039635	100616399		NR_039635	ENSG00000265510	MIR4436A	-	microRNA 4436a	ncRNA
MACS_peak_44384	chr9	70076407	70077110	+	243.36	NA	Intergenic	ALR/Alpha|Satellite|centr	102057	NM_001126334	653427	Hs.714683	NM_001126334	ENSG00000204779	FOXD4L5	bA15J10.2	forkhead box D4-like 5	protein-coding
MACS_peak_8980	chr12	6040538	6041997	+	242.65	NA	intron (NM_001278597, intron 1 of 25)	GA-rich|Low_complexity|Low_complexity	13158	NM_001278596	57101	Hs.148970	XM_006718988	ENSG00000047617	ANO2	C12orf3|TMEM16B	anoctamin 2, calcium activated chloride channel	protein-coding
MACS_peak_44130	chr9	45728917	45729610	+	242.01	NA	Intergenic	SST1|Satellite|centr	-387680	NR_103714	100289124	Hs.567050	NM_001024608	ENSG00000237198	FAM27E2	FAM27E1	family with sequence similarity 27, member E2	ncRNA
MACS_peak_15263	chr15	101261154	101263086	+	239.63	NA	Intergenic	Intergenic	119365	NM_198243	140460	Hs.709044	NM_024708	ENSG00000183475	ASB7	-	ankyrin repeat and SOCS box containing 7	protein-coding
MACS_peak_43941	chr9	39030070	39031331	+	239.21	NA	Intergenic	Intergenic	257600	NM_033655	79937	Hs.604441	XM_005251585	ENSG00000106714	CNTNAP3	CASPR3|CNTNAP3A	contactin associated protein-like 3	protein-coding
MACS_peak_44222	chr9	66989632	66990888	+	239.19	NA	Intergenic	ALR/Alpha|Satellite|centr	41812	NR_046175	286297	Hs.645503	NR_046175	ENSG00000182021	LOC286297	-	uncharacterized LOC286297	ncRNA
MACS_peak_12318	chr14	19629669	19630714	+	238.24	NA	Intergenic	ALR/Alpha|Satellite|centr	-19841	NR_110526	503639	Hs.744284	XR_132758		DUXAP10	-	double homeobox A pseudogene 10	pseudo
MACS_peak_20385	chr19	54640440	54641615	+	238	NA	promoter-TSS (NM_014516)	promoter-TSS (NM_014516)	-409	NM_014516	4849	Hs.343571	XM_005258956	ENSG00000088038	CNOT3	LENG2|NOT3|NOT3H	CCR4-NOT transcription complex, subunit 3	protein-coding
MACS_peak_17221	chr17	33477841	33478528	+	234.83	NA	intron (NM_001267052, intron 4 of 19)	LSU-rRNA_Hsa|rRNA|rRNA	3348	NM_001267052	146862	Hs.379636	XM_005257926	ENSG00000141161	UNC45B	CMYA4|SMUNC45|UNC45	unc-45 homolog B (C. elegans)	protein-coding
MACS_peak_44352	chr9	69691377	69693192	+	234.51	NA	Intergenic	ALR/Alpha|Satellite|centr	40923	NR_024443	100133920	Hs.645503	NR_024443		LOC100133920	-	uncharacterized LOC100133920	ncRNA
MACS_peak_41987	chr8	54856998	54858678	+	234.24	NA	intron (NM_001286673, intron 2 of 4)	L1MB7|LINE|L1	64406	NR_104579	8601	Hs.368733	NM_001286673	ENSG00000147509	RGS20	RGSZ1|ZGAP1|g(z)GAP|gz-GAP	regulator of G-protein signaling 20	protein-coding
MACS_peak_25713	chr21	10085166	10088219	+	233.68	NA	Intergenic	(GAATG)n|Satellite|Satellite	-118098	NR_038328	100132288	Hs.487562	NM_001033515		TEKT4P2	MAFIPL|TEKT4P	tektin 4 pseudogene 2	pseudo
MACS_peak_30238	chr4	9325561	9326325	+	232.07	NA	promoter-TSS (NM_001242326).5	promoter-TSS (NM_001242326).5	-948	NM_001242332	728405	Hs.553810	NM_001242332	ENSG00000231637	USP17L29	-	ubiquitin specific peptidase 17-like family member 29	protein-coding
MACS_peak_30753	chr4	49327096	49329534	+	231.69	NA	Intergenic	MER47C|DNA|TcMar-Tigger	339656	NM_001286791	80157	Hs.479703	XM_005248126	ENSG00000109182	CWH43	CWH43-C	cell wall biogenesis 43 C-terminal homolog (S. cerevisiae)	protein-coding
MACS_peak_30773	chr4	49653123	49655146	+	231.39	NA	Intergenic	(GAATG)n|Satellite|Satellite	665475	NM_001286791	80157	Hs.479703	XM_005248126	ENSG00000109182	CWH43	CWH43-C	cell wall biogenesis 43 C-terminal homolog (S. cerevisiae)	protein-coding
MACS_peak_45926	chrY	13851390	13852330	+	230.37	NA	Intergenic	(GAATG)n|Satellite|Satellite	681529	NR_033667	352887	Hs.546221	NR_033667	ENSG00000206159	GYG2P1	GYG2P	glycogenin 2 pseudogene 1	pseudo
MACS_peak_26421	chr22	21910013	21910991	+	230.31	NA	intron (NM_001256355, intron 1 of 3)	AluJb|SINE|Alu	-4752	NM_001128633	150221	Hs.447643	NM_001128633	ENSG00000183246	RIMBP3C	RIM-BP3.3|RIMBP3.3	RIMS binding protein 3C	protein-coding
MACS_peak_22064	chr2	89100601	89105504	+	230.27	NA	intron (NR_015424, intron 13 of 16)	intron (NR_015424, intron 13 of 16)	-8832	NR_039635	100616399		NR_039635	ENSG00000265510	MIR4436A	-	microRNA 4436a	ncRNA
MACS_peak_45728	chrX	55172198	55172912	+	229.07	NA	exon (NM_001166703, exon 3 of 3)	exon (NM_001166703, exon 3 of 3)	14980	NM_001166703	90736	Hs.415414	XM_006724611	ENSG00000182518	FAM104B	CXorf44	family with sequence similarity 104, member B	protein-coding
MACS_peak_45845	chrY	9994325	9995581	+	226.94	NA	Intergenic	Intergenic	246546	NR_001540	252955	Hs.522846	NR_001540	ENSG00000239225	TTTY23	NCRNA00148|TTTY23B	testis-specific transcript, Y-linked 23 (non-protein coding)	ncRNA
MACS_peak_2258	chr1	143117765	143118193	+	226.46	NA	Intergenic	Intergenic	84260	NR_110761	102723769	Hs.652926	XR_430389		LOC102723769	-	uncharacterized LOC102723769	ncRNA
MACS_peak_41077	chr7	158707703	158710022	+	225.58	NA	intron (NM_018051, intron 14 of 24)	intron (NM_018051, intron 14 of 24)	59593	NM_018051	55112	Hs.389945	XM_005249549	ENSG00000126870	WDR60	FAP163|SRPS6|SRTD8	WD repeat domain 60	protein-coding
MACS_peak_33680	chr5	69515051	69516133	+	225.4	NA	non-coding (NR_027386, exon 6 of 6)	non-coding (NR_027386, exon 6 of 6)	6030	NR_024054	11039	Hs.654588	NM_006780		SMA4	SMA3|b55C20.2	glucuronidase, beta pseudogene	pseudo
MACS_peak_7780	chr11	65382436	65383455	+	224.81	NA	promoter-TSS (NM_032223)	promoter-TSS (NM_032223)	-838	NM_032223	399909	Hs.380801	XM_005273987	ENSG00000197136	PCNXL3	-	pecanex-like 3 (Drosophila)	protein-coding
MACS_peak_45942	chrY	58984916	58986491	+	223.95	NA	Intergenic	BSR/Beta|Satellite|Satellite	-114754	NM_005840	10251	Hs.381912	XM_005274642	ENSG00000168939	SPRY3	HSPRY3|spry-3	sprouty homolog 3 (Drosophila)	protein-coding
MACS_peak_20156	chr19	45393397	45394617	+	223.46	NA	promoter-TSS (NM_006114)	promoter-TSS (NM_006114)	-470	NM_001128917	10452	Hs.655909	XM_005258411	ENSG00000130204	TOMM40	C19orf1|D19S1177E|PER-EC1|PEREC1|TOM40	translocase of outer mitochondrial membrane 40 homolog (yeast)	protein-coding
MACS_peak_22821	chr2	133038080	133039372	+	223.2	NA	Intergenic	LSU-rRNA_Hsa|rRNA|rRNA	-23184	NR_027020	554226	Hs.380689	NR_027019	ENSG00000163046	ANKRD30BL	ANKRD30BP3|NCRNA00164	ankyrin repeat domain 30B-like	pseudo
MACS_peak_45922	chrY	13832975	13833561	+	223.15	NA	Intergenic	(GAATG)n|Satellite|Satellite	700121	NR_033667	352887	Hs.546221	NR_033667	ENSG00000206159	GYG2P1	GYG2P	glycogenin 2 pseudogene 1	pseudo
MACS_peak_15926	chr16	33945404	33946899	+	222.87	NA	Intergenic	Tigger1|DNA|TcMar-Tigger	16352	NR_038368	649159	Hs.532675	NM_001040069	ENSG00000256642	LINC00273	NCRNA00273|TOP	long intergenic non-protein coding RNA 273	ncRNA
MACS_peak_19853	chr19	27814024	27814852	+	222.74	NA	Intergenic	ALR/Alpha|Satellite|centr	-469937	NR_110688	101927151	Hs.733949	XR_243975		LOC101927151	-	uncharacterized LOC101927151	ncRNA
MACS_peak_45840	chrY	9973202	9975400	+	221.24	NA	Intergenic	Intergenic	225894	NR_001540	252955	Hs.522846	NR_001540	ENSG00000239225	TTTY23	NCRNA00148|TTTY23B	testis-specific transcript, Y-linked 23 (non-protein coding)	ncRNA
MACS_peak_2463	chr1	148511367	148513777	+	220.93	NA	intron (NR_104217, intron 2 of 17)	L1M7|LINE|L1	-45616	NM_001170755	284565	Hs.714127	XM_005245096	ENSG00000203827	NBPF15	AB14|AG3|NBPF16	neuroblastoma breakpoint family, member 15	protein-coding
MACS_peak_22164	chr2	92275605	92277019	+	220.24	NA	Intergenic	ALR/Alpha|Satellite|centr	147153	NR_027714	440888	Hs.730239	NM_001032412	ENSG00000226481	ACTR3BP2	FKSG73	ACTR3B pseudogene 2	pseudo
MACS_peak_39593	chr7	61381734	61382694	+	219.97	NA	Intergenic	ALR/Alpha|Satellite|centr	1382220	NR_003952	643955	Hs.583308	NR_003952	ENSG00000185037	ZNF733P	ZNF733	zinc finger protein 733, pseudogene	pseudo
MACS_peak_30746	chr4	49292624	49294748	+	219.76	NA	Intergenic	ACRO1|Satellite|acro	305027	NM_001286791	80157	Hs.479703	XM_005248126	ENSG00000109182	CWH43	CWH43-C	cell wall biogenesis 43 C-terminal homolog (S. cerevisiae)	protein-coding
MACS_peak_2277	chr1	143254073	143256138	+	219.71	NA	Intergenic	L1M5|LINE|L1	-52866	NR_110761	102723769	Hs.652926	XR_430389		LOC102723769	-	uncharacterized LOC102723769	ncRNA
MACS_peak_17305	chr17	36348747	36352532	+	218.59	NA	Intergenic	Tigger3c|DNA|TcMar-Tigger	-1990	NM_001001418	414060	Hs.743999	XM_005257981	ENSG00000234972	TBC1D3C	TBC1D3D	TBC1 domain family, member 3C	protein-coding
MACS_peak_38392	chr6	161035081	161036942	+	218.5	NA	intron (NM_005577, intron 15 of 39)	L1MEc|LINE|L1	51396	NM_005577	4018	Hs.520120	NM_005577	ENSG00000198670	LPA	AK38|APOA|LP	lipoprotein, Lp(a)	protein-coding
MACS_peak_2499	chr1	149029096	149036036	+	218.22	NA	intron (NR_104217, intron 2 of 17)	intron (NR_104217, intron 2 of 17)	77159	NR_104217	101929780	Hs.714127	NR_104217		NBPF25P	WI2-925H4.1	neuroblastoma breakpoint family, member 25, pseudogene	pseudo
MACS_peak_45941	chrY	58967659	58974390	+	217.68	NA	Intergenic	L1P3|LINE|L1	-129433	NM_005840	10251	Hs.381912	XM_005274642	ENSG00000168939	SPRY3	HSPRY3|spry-3	sprouty homolog 3 (Drosophila)	protein-coding
MACS_peak_345	chr1	16948734	16951061	+	217.65	NA	intron (NR_026752, intron 5 of 6)	intron (NR_026752, intron 5 of 6)	7504	NR_026752	84809	Hs.733729	NR_026752	ENSG00000215908	CROCCP2	CROCCL1	ciliary rootlet coiled-coil, rootletin pseudogene 2	pseudo
MACS_peak_764	chr1	33454164	33455541	+	217.62	NA	Intergenic	Intergenic	-24438	NM_001127361	127544	Hs.591504	XM_005270460	ENSG00000116514	RNF19B	IBRDC3|NKLAM	ring finger protein 19B	protein-coding
MACS_peak_5246	chr10	39106937	39108370	+	217.59	NA	Intergenic	(CATTC)n|Satellite|Satellite	117926	NR_045000	399746	Hs.742607	NR_045000	ENSG00000227264	ACTR3BP5	FKSG74	ACTR3B pseudogene 5	pseudo
MACS_peak_45853	chrY	10028972	10029928	+	217.47	NA	Intergenic	Intergenic	281043	NR_001540	252955	Hs.522846	NR_001540	ENSG00000239225	TTTY23	NCRNA00148|TTTY23B	testis-specific transcript, Y-linked 23 (non-protein coding)	ncRNA
MACS_peak_30744	chr4	49285627	49287171	+	217.32	NA	Intergenic	(GGAA)n|Simple_repeat|Simple_repeat	297740	NM_001286791	80157	Hs.479703	XM_005248126	ENSG00000109182	CWH43	CWH43-C	cell wall biogenesis 43 C-terminal homolog (S. cerevisiae)	protein-coding
MACS_peak_9024	chr12	7186411	7187640	+	216.51	NA	TTS (NM_001733)	TTS (NM_001733)	19045	NM_201442	716	Hs.458355	XM_005253760	ENSG00000182326	C1S	-	complement component 1, s subcomponent	protein-coding
MACS_peak_9940	chr12	57472387	57473447	+	215.26	NA	promoter-TSS (NM_001130963)	promoter-TSS (NM_001130963)	-343	NM_015257	23306	Hs.591040	XM_006719298	ENSG00000166881	TMEM194A	TMEM194	transmembrane protein 194A	protein-coding
MACS_peak_35934	chr6	18016211	18017514	+	215.17	NA	Intergenic	Intergenic	-29008	NM_001243423	63971	Hs.94499	XM_005249289	ENSG00000137177	KIF13A	RBKIN|bA500C11.2	kinesin family member 13A	protein-coding
MACS_peak_20060	chr19	42772223	42773580	+	214.96	NA	Intergenic	CpG	-13585	NM_006494	2077	Hs.655969	XM_005258643	ENSG00000105722	ERF	CRS4|PE-2|PE2	Ets2 repressor factor	protein-coding
MACS_peak_19843	chr19	27731768	27740580	+	213.96	NA	Intergenic	ALR/Alpha|Satellite|centr	-548201	NR_110688	101927151	Hs.733949	XR_243975		LOC101927151	-	uncharacterized LOC101927151	ncRNA
MACS_peak_19982	chr19	39340518	39341531	+	213.51	NA	promoter-TSS (NM_001533)	promoter-TSS (NM_001533)	-407	NM_001533	3191	Hs.644906	XR_243927	ENSG00000104824	HNRNPL	HNRPL|hnRNP-L	heterogeneous nuclear ribonucleoprotein L	protein-coding
MACS_peak_42361	chr8	82754352	82755079	+	213.26	NA	promoter-TSS (NM_152837)	promoter-TSS (NM_152837)	-194	NM_022133	64089	Hs.492121	XM_005251282	ENSG00000104497	SNX16	-	sorting nexin 16	protein-coding
MACS_peak_2504	chr1	149224311	149225534	+	212.38	NA	Intergenic	Intergenic	-62208	NR_111933	388692	Hs.271249	NM_001013644		LOC388692	-	uncharacterized LOC388692	ncRNA
MACS_peak_7588	chr11	51567038	51573697	+	211.72	NA	Intergenic	ALR/Alpha|Satellite|centr	55085	NM_001004703	119749	Hs.553564	NM_001004703	ENSG00000185926	OR4C46	-	olfactory receptor, family 4, subfamily C, member 46	protein-coding
MACS_peak_20387	chr19	54693311	54694963	+	211.33	NA	promoter-TSS (NM_001146056)	promoter-TSS (NM_001146056)	18	NM_001282333	79042	Hs.15580	XM_005259241	ENSG00000170892	TSEN34	LENG5|PCH2C|SEN34|SEN34L	TSEN34 tRNA splicing endonuclease subunit	protein-coding
MACS_peak_30418	chr4	24659412	24660217	+	211.15	NA	Intergenic	Intergenic	-73630	NM_001358	1665	Hs.696074	NM_001358	ENSG00000109606	DHX15	DBP1|DDX15|HRH2|PRP43|PRPF43|PrPp43p	DEAH (Asp-Glu-Ala-His) box helicase 15	protein-coding
MACS_peak_2230	chr1	121462233	121462896	+	211.13	NA	Intergenic	ALR/Alpha|Satellite|centr	201654	NR_003955	647121	Hs.697682	NR_003955		EMBP1	-	embigin pseudogene 1	pseudo
MACS_peak_44045	chr9	42852569	42855627	+	210.85	NA	intron (NR_046175, intron 2 of 3).2	intron (NR_046175, intron 2 of 3).2	-4054	NR_026558	441432	Hs.743215	NR_026558		AQP7P3	AQPap-3	aquaporin 7 pseudogene 3	pseudo
MACS_peak_20136	chr19	44915008	44915999	+	210.85	NA	Intergenic	ACRO1|Satellite|acro	-9726	NM_001291489	26974	Hs.709428	XM_005258734	ENSG00000267508	ZNF285	ZNF285A	zinc finger protein 285	protein-coding
MACS_peak_26926	chr22	51081861	51082857	+	210.45	NA	Intergenic	LTR8|LTR|ERV1	-15758	NM_001085427	410	Hs.731715	XM_006724414		ARSA	MLD	arylsulfatase A	protein-coding
MACS_peak_26308	chr22	17392185	17393060	+	210.26	NA	Intergenic	L1MEg|LINE|L1	84258	NR_003607	27437	Hs.143955	NR_003607	ENSG00000229027	HSFY1P1	CECR8|HSFYL1|HSFYP1|NCRNA00016	heat shock transcription factor, Y-linked 1 pseudogene 1	pseudo
MACS_peak_16403	chr16	75338976	75340359	+	210.08	NA	intron (NM_006324, intron 5 of 6)	intron (NM_006324, intron 5 of 6)	-37716	NM_001170715	9564	Hs.479747	XM_005256258	ENSG00000050820	BCAR1	CAS|CAS1|CASS1|CRKAS|P130Cas	breast cancer anti-estrogen resistance 1	protein-coding
MACS_peak_17308	chr17	36399435	36405560	+	209.32	NA	intron (NR_036750, intron 1 of 11)	AluSq2|SINE|Alu	10759	NR_036750	440434	Hs.443837	NR_036750	ENSG00000174093	LOC440434	-	aminopeptidase puromycin sensitive pseudogene	pseudo
MACS_peak_44186	chr9	66489720	66493196	+	208.75	NA	Intergenic	L1M4|LINE|L1	-2811	NR_024496	442421	Hs.745371	NR_024496		PTGER4P2-CDK2AP2P2	PTGER4P2	PTGER4P2-CDK2AP2P2 readthrough transcribed pseudogene	pseudo
MACS_peak_32753	chr4	190855555	190857864	+	208.52	NA	Intergenic	Intergenic	-5265	NM_004477	2483	Hs.203772	XM_005262879	ENSG00000109536	FRG1	FRG1A|FSG1	FSHD region gene 1	protein-coding
MACS_peak_15676	chr16	24657211	24658261	+	208.2	NA	Intergenic	Charlie5|DNA|hAT-Charlie	24647	NR_122072	400511	Hs.592028	XR_109271	ENSG00000224310	LOC400511	-	uncharacterized LOC400511	ncRNA
MACS_peak_28733	chr3	122649801	122651598	+	207.68	NA	intron (NM_001256347, intron 5 of 22)	Kanga1a|DNA|TcMar-Tc2	44282	NM_001256347	54437	Hs.210870	NM_018987	ENSG00000082684	SEMA5B	SEMAG|SemG	sema domain, seven thrombospondin repeats (type 1 and type 1-like), transmembrane domain (TM) and short cytoplasmic domain, (semaphorin) 5B	protein-coding
MACS_peak_2308	chr1	143518877	143520025	+	207.06	NA	Intergenic	(TATG)n|Simple_repeat|Simple_repeat	-153470	NR_106967	102466225		NR_106967		MIR6077	MIR6077-1|MIR6077-2|hsa-mir-6077-1|hsa-mir-6077-2	microRNA 6077	ncRNA
MACS_peak_30749	chr4	49307824	49310932	+	206.95	NA	Intergenic	MER21B|LTR|ERVL	320719	NM_001286791	80157	Hs.479703	XM_005248126	ENSG00000109182	CWH43	CWH43-C	cell wall biogenesis 43 C-terminal homolog (S. cerevisiae)	protein-coding
MACS_peak_17072	chr17	21903998	21905962	+	206.78	NA	intron (NR_027084, intron 1 of 1)	intron (NR_027084, intron 1 of 1)	918	NR_027084	284124	Hs.310247	NR_027084		FLJ36000	-	uncharacterized FLJ36000	ncRNA
MACS_peak_15510	chr16	15766189	15767209	+	206.77	NA	intron (NM_017668, intron 3 of 8)	intron (NM_017668, intron 3 of 8)	22616	NM_017668	54820	Hs.655378	XM_005255396	ENSG00000072864	NDE1	HOM-TES-87|LIS4|MHAC|NDE|NUDE|NUDE1	nudE neurodevelopment protein 1	protein-coding
MACS_peak_39625	chr7	61981804	61983270	+	205.48	NA	Intergenic	ALR/Alpha|Satellite|centr	781897	NR_003952	643955	Hs.583308	NR_003952	ENSG00000185037	ZNF733P	ZNF733	zinc finger protein 733, pseudogene	pseudo
MACS_peak_45921	chrY	13810790	13811486	+	205.34	NA	Intergenic	(GAATG)n|Satellite|Satellite	722251	NR_033667	352887	Hs.546221	NR_033667	ENSG00000206159	GYG2P1	GYG2P	glycogenin 2 pseudogene 1	pseudo
MACS_peak_19550	chr19	6424682	6425721	+	204.85	NA	promoter-TSS (NM_003685)	promoter-TSS (NM_003685)	-379	NM_003685	8570	Hs.727344	XM_005259668	ENSG00000088247	KHSRP	FBP2|FUBP2|KSRP	KH-type splicing regulatory protein	protein-coding
MACS_peak_44209	chr9	66861080	66863329	+	204.76	NA	Intergenic	CER|Satellite|Satellite	-60763	NR_121570	101928381	Hs.708686	XR_246696		LOC101928381	-	uncharacterized LOC101928381	ncRNA
MACS_peak_45920	chrY	13743650	13744882	+	203.36	NA	Intergenic	Intergenic	789123	NR_033667	352887	Hs.546221	NR_033667	ENSG00000206159	GYG2P1	GYG2P	glycogenin 2 pseudogene 1	pseudo
MACS_peak_6783	chr10	135520036	135523215	+	203.28	NA	Intergenic	MER34C_|LTR|ERV1	-81326	NM_001080998	441581	Hs.690471	NM_001080998	ENSG00000225899	FRG2B	-	FSHD region gene 2 family, member B	protein-coding
MACS_peak_32957	chr5	17518989	17524765	+	202.2	NA	Intergenic	Intergenic	-134458	NR_033975	401177	Hs.508311	NR_033975	ENSG00000250822	LOC401177	-	uncharacterized LOC401177	ncRNA
MACS_peak_22165	chr2	92280397	92281874	+	202.06	NA	Intergenic	ALR/Alpha|Satellite|centr	151976	NR_027714	440888	Hs.730239	NM_001032412	ENSG00000226481	ACTR3BP2	FKSG73	ACTR3B pseudogene 2	pseudo
MACS_peak_11136	chr13	19446163	19447781	+	201.91	NA	promoter-TSS (NR_027995)	promoter-TSS (NR_027995)	-863	NR_027995	284232	Hs.742626	NR_027995		ANKRD20A9P	-	ankyrin repeat domain 20 family, member A9, pseudogene	pseudo
MACS_peak_2231	chr1	121467687	121468852	+	201.58	NA	Intergenic	ALR/Alpha|Satellite|centr	207359	NR_003955	647121	Hs.697682	NR_003955		EMBP1	-	embigin pseudogene 1	pseudo
MACS_peak_16716	chr17	2858194	2859337	+	201.52	NA	intron (NM_015085, intron 3 of 24)	L1MB5|LINE|L1	10424	NR_110818	101927911	Hs.626373	XR_243581	ENSG00000262884	LOC101927911	-	uncharacterized LOC101927911	ncRNA
MACS_peak_45913	chrY	13707220	13710913	+	201.01	NA	Intergenic	(GAATG)n|Satellite|Satellite	824323	NR_033667	352887	Hs.546221	NR_033667	ENSG00000206159	GYG2P1	GYG2P	glycogenin 2 pseudogene 1	pseudo
MACS_peak_22827	chr2	133118912	133121667	+	200.87	NA	Intergenic	L1M3|LINE|L1	-53858	NM_001508	2863	Hs.744392	NM_001508	ENSG00000183840	GPR39	-	G protein-coupled receptor 39	protein-coding
MACS_peak_22108	chr2	91610662	91612340	+	200.75	NA	Intergenic	HSATII|Satellite|Satellite	236474	NR_027238	654342	Hs.469287	NR_027238	ENSG00000143429	LOC654342	-	lymphocyte-specific protein 1 pseudogene	pseudo
MACS_peak_44247	chr9	67315238	67321963	+	200.21	NA	Intergenic	ALR/Alpha|Satellite|centr	-29108	NR_002817	375719	Hs.658215	XR_426389		AQP7P1	bA251O17.3	aquaporin 7 pseudogene 1	pseudo
MACS_peak_20282	chr19	48971814	48972698	+	200.07	NA	promoter-TSS (NM_004228)	promoter-TSS (NM_004228)	-209	NM_004228	9266	Hs.144011	XM_006723472	ENSG00000105443	CYTH2	ARNO|CTS18|CTS18.1|PSCD2|PSCD2L|SEC7L|Sec7p-L|Sec7p-like	cytohesin 2	protein-coding
MACS_peak_5242	chr10	39078509	39079839	+	198.5	NA	Intergenic	(CATTC)n|Satellite|Satellite	89447	NR_045000	399746	Hs.742607	NR_045000	ENSG00000227264	ACTR3BP5	FKSG74	ACTR3B pseudogene 5	pseudo
MACS_peak_30246	chr4	9370124	9370843	+	196.98	NA	non-coding (NR_027279, exon 1 of 1)	non-coding (NR_027279, exon 1 of 1)	883	NR_027279	391622	Hs.722658	NR_027279	ENSG00000205946	USP17L6P	DUB4|USP17L6|vDUB4	ubiquitin specific peptidase 17-like family member 6, pseudogene	pseudo
MACS_peak_39587	chr7	61254898	61256088	+	196.92	NA	Intergenic	ALR/Alpha|Satellite|centr	1508941	NR_003952	643955	Hs.583308	NR_003952	ENSG00000185037	ZNF733P	ZNF733	zinc finger protein 733, pseudogene	pseudo
MACS_peak_22817	chr2	132996008	132997910	+	196.83	NA	intron (NR_027020, intron 1 of 4)	ALR/Alpha|Satellite|centr	17694	NR_031608	100313824		NR_031608	ENSG00000221288	MIR663B	MIRN663B	microRNA 663b	ncRNA
MACS_peak_2213	chr1	121384253	121388029	+	196.72	NA	Intergenic	ALR/Alpha|Satellite|centr	125231	NR_003955	647121	Hs.697682	NR_003955		EMBP1	-	embigin pseudogene 1	pseudo
MACS_peak_45734	chrX	58544559	58545518	+	196.55	NA	Intergenic	ALR/Alpha|Satellite|centr	-607971	NM_007156	7789	Hs.550094	NM_007156	ENSG00000198205	ZXDA	ZNF896	zinc finger, X-linked, duplicated A	protein-coding
MACS_peak_22124	chr2	91748426	91749491	+	196.53	NA	Intergenic	L1M1|LINE|L1	99017	NR_027238	654342	Hs.469287	NR_027238	ENSG00000143429	LOC654342	-	lymphocyte-specific protein 1 pseudogene	pseudo
MACS_peak_19837	chr19	24601059	24602759	+	195.86	NA	Intergenic	ALR/Alpha|Satellite|centr	-255660	NR_003603	100101266	Hs.744836	NR_003603	ENSG00000268442	HAVCR1P1	-	hepatitis A virus cellular receptor 1 pseudogene 1	pseudo
MACS_peak_27482	chr3	38066348	38067789	+	195.68	NA	promoter-TSS (NR_024071)	promoter-TSS (NR_024071)	-790	NR_024071	5333	Hs.80776	NM_001130964	ENSG00000187091	PLCD1	NDNC3|PLC-III	phospholipase C, delta 1	protein-coding
MACS_peak_45892	chrY	13384688	13385337	+	195.66	NA	Intergenic	LTR49-int|LTR|ERV1	1148377	NR_033667	352887	Hs.546221	NR_033667	ENSG00000206159	GYG2P1	GYG2P	glycogenin 2 pseudogene 1	pseudo
MACS_peak_20262	chr19	48412362	48415093	+	194.82	NA	Intergenic	L1P4|LINE|L1	-2581	NR_024220	100170225	Hs.717052	NR_024220		SNAR-C1	-	small ILF3/NF90-associated RNA C1	snRNA
MACS_peak_25503	chr20	50601185	50602165	+	193.96	NA	Intergenic	Intergenic	-122223	NR_110016	101927678	Hs.683840	NR_110016	ENSG00000227964	LINC01429	-	long intergenic non-protein coding RNA 1429	ncRNA
MACS_peak_39604	chr7	61638301	61639267	+	193.44	NA	Intergenic	ALR/Alpha|Satellite|centr	1125650	NR_003952	643955	Hs.583308	NR_003952	ENSG00000185037	ZNF733P	ZNF733	zinc finger protein 733, pseudogene	pseudo
MACS_peak_40188	chr7	100183709	100184474	+	192.66	NA	promoter-TSS (NM_001289934)	promoter-TSS (NM_001289934)	135	NM_033506	26261	Hs.283764	XM_005250259	ENSG00000106336	FBXO24	FBX24	F-box protein 24	protein-coding
MACS_peak_7652	chr11	59383080	59384196	+	192.53	NA	promoter-TSS (NM_002556)	promoter-TSS (NM_002556)	-21	NM_002556	5007	Hs.597091	NM_002556	ENSG00000110048	OSBP	OSBP1	oxysterol binding protein	protein-coding
MACS_peak_20400	chr19	55699898	55701368	+	191.84	NA	intron (NM_002842, intron 12 of 19)	AluSx1|SINE|Alu	-8913	NM_003180	6861	Hs.631566	XM_006723338		SYT5	-	synaptotagmin V	protein-coding
MACS_peak_19673	chr19	12847424	12848400	+	190.96	NA	promoter-TSS (NM_004317)	promoter-TSS (NM_004317)	-394	NM_004317	439	Hs.465985	NM_004317	ENSG00000198356	ASNA1	ARSA-I|ARSA1|ASNA-I|GET3|TRC40|hASNA-I	arsA arsenite transporter, ATP-binding, homolog 1 (bacterial)	protein-coding
MACS_peak_8587	chr11	114431824	114433562	+	190.09	NA	Intergenic	L1MEd|LINE|L1	-2076	NM_152315	120400	Hs.721328	XM_006718765	ENSG00000095110	NXPE1	FAM55A	neurexophilin and PC-esterase domain family, member 1	protein-coding
MACS_peak_44311	chr9	69072747	69075642	+	189.88	NA	Intergenic	Intergenic	73660	NR_002836	595135	Hs.571593	NR_002836	ENSG00000227558	PGM5P2	-	phosphoglucomutase 5 pseudogene 2	pseudo
MACS_peak_2190	chr1	120694106	120696522	+	189.68	NA	Intergenic	Intergenic	-82997	NM_024408	4853	Hs.487360	XM_005270901	ENSG00000134250	NOTCH2	AGS2|HJCYS|hN2	notch 2	protein-coding
MACS_peak_32958	chr5	17524913	17528334	+	189.34	NA	Intergenic	Intergenic	-139204	NR_033975	401177	Hs.508311	NR_033975	ENSG00000250822	LOC401177	-	uncharacterized LOC401177	ncRNA
MACS_peak_20317	chr19	50269259	50270334	+	189.27	NA	promoter-TSS (NM_014203)	promoter-TSS (NM_014203)	-384	NM_130787	160	Hs.467125	NM_014203	ENSG00000196961	AP2A1	ADTAA|AP2-ALPHA|CLAPA1	adaptor-related protein complex 2, alpha 1 subunit	protein-coding
MACS_peak_2264	chr1	143149989	143152383	+	189.15	NA	intron (NR_110761, intron 2 of 2)	L1MCa|LINE|L1	51053	NR_110761	102723769	Hs.652926	XR_430389		LOC102723769	-	uncharacterized LOC102723769	ncRNA
MACS_peak_45914	chrY	13711556	13713655	+	188.4	NA	Intergenic	(GAATG)n|Satellite|Satellite	820784	NR_033667	352887	Hs.546221	NR_033667	ENSG00000206159	GYG2P1	GYG2P	glycogenin 2 pseudogene 1	pseudo
MACS_peak_9524	chr12	38008281	38009408	+	188.34	NA	Intergenic	ALR/Alpha|Satellite|centr	-701713	NM_001013620	144245	Hs.259305	XM_005268665		ALG10B	ALG10|KCR1	ALG10B, alpha-1,2-glucosyltransferase	protein-coding
MACS_peak_3619	chr1	206137663	206138693	+	188.17	NA	promoter-TSS (NM_001287385).2	promoter-TSS (NM_001287385).2	-262	NM_001287385	554282		NM_001287385		FAM72C	-	family with sequence similarity 72, member C	protein-coding
MACS_peak_14820	chr15	75562478	75566328	+	187.83	NA	3' UTR (NM_001164404, exon 18 of 18)	3' UTR (NM_001164404, exon 18 of 18)	-10779	NM_001145224	653643	Hs.672474	NM_001145224		GOLGA6D	-	golgin A6 family, member D	protein-coding
MACS_peak_21803	chr2	72335078	72336338	+	187.44	NA	Intergenic	L1M6|LINE|L1	39283	NM_001277742	56603	Hs.91546	XM_005264433	ENSG00000003137	CYP26B1	CYP26A2|P450RAI-2|P450RAI2|RHFCA	cytochrome P450, family 26, subfamily B, polypeptide 1	protein-coding
MACS_peak_18279	chr17	79818214	79819189	+	187.01	NA	promoter-TSS (NM_000918)	promoter-TSS (NM_000918)	-157	NM_000918	5034	Hs.464336	NM_000918	ENSG00000185624	P4HB	DSI|ERBA2L|GIT|P4Hbeta|PDI|PDIA1|PHDB|PO4DB|PO4HB|PROHB	prolyl 4-hydroxylase, beta polypeptide	protein-coding
MACS_peak_45076	chr9	110818247	110820240	+	186.69	NA	Intergenic	Intergenic	-567196	NM_004235	9314	Hs.376206	XM_005252305	ENSG00000136826	KLF4	EZF|GKLF	Kruppel-like factor 4 (gut)	protein-coding
MACS_peak_45884	chrY	13331308	13331966	+	186.23	NA	Intergenic	Intergenic	1201752	NR_033667	352887	Hs.546221	NR_033667	ENSG00000206159	GYG2P1	GYG2P	glycogenin 2 pseudogene 1	pseudo
MACS_peak_16951	chr17	16913782	16914900	+	185.7	NA	Intergenic	Intergenic	-31733	NM_201274	23164	Hs.462341	XM_005256563	ENSG00000133030	MPRIP	M-RIP|MRIP|RHOIP3|RIP3|p116Rip	myosin phosphatase Rho interacting protein	protein-coding
MACS_peak_27928	chr3	58859788	58861322	+	185.42	NA	intron (NM_198463, intron 7 of 15)	L2b|LINE|L2	50358	NR_110820	101929238	Hs.683953	XR_245232	ENSG00000242428	C3orf67-AS1	-	C3orf67 antisense RNA 1	ncRNA
MACS_peak_43482	chr9	6566140	6568628	+	185.37	NA	intron (NM_000170, intron 15 of 24)	MIR|SINE|MIR	78308	NM_000170	2731	Hs.584238	NM_000170	ENSG00000178445	GLDC	GCE|GCSP|HYGN1	glycine dehydrogenase (decarboxylating)	protein-coding
MACS_peak_201	chr1	9826594	9827380	+	184.92	NA	intron (NM_001009566, intron 2 of 18)	intron (NM_001009566, intron 2 of 18)	57563	NM_001009566	22883	Hs.29665	XM_005263432	ENSG00000171603	CLSTN1	ALC-ALPHA|CDHR12|CSTN1|PIK3CD|XB31alpha|alcalpha1|alcalpha2	calsyntenin 1	protein-coding
MACS_peak_2215	chr1	121403753	121405646	+	184.34	NA	Intergenic	ALR/Alpha|Satellite|centr	143789	NR_003955	647121	Hs.697682	NR_003955		EMBP1	-	embigin pseudogene 1	pseudo
MACS_peak_20160	chr19	45680894	45682239	+	183.53	NA	promoter-TSS (NM_024108)	promoter-TSS (NM_024108)	-65	NM_001270892	79090	Hs.466929	NM_001270891	ENSG00000007255	TRAPPC6A	TRS33	trafficking protein particle complex 6A	protein-coding
MACS_peak_22132	chr2	91972460	91976618	+	183.49	NA	Intergenic	L1MEc|LINE|L1	11171	NR_003503	645367	Hs.650223	NR_003503		GGT8P	GGT1P1	gamma-glutamyltransferase 8 pseudogene	pseudo
MACS_peak_14154	chr15	43226909	43227854	+	183.38	NA	Intergenic	L1MC3|LINE|L1	-14374	NM_173500	146057	Hs.733489	XM_005254171	ENSG00000128881	TTBK2	SCA11|TTBK	tau tubulin kinase 2	protein-coding
MACS_peak_22069	chr2	89830410	89837210	+	183.35	NA	Intergenic	HSATII|Satellite|Satellite	721926	NR_039635	100616399		NR_039635	ENSG00000265510	MIR4436A	-	microRNA 4436a	ncRNA
MACS_peak_45938	chrY	28796559	28797709	+	183.23	NA	Intergenic	(GAATG)n|Satellite|Satellite	922497	NR_002176	474148	Hs.511777	NR_002176		TTTY3B	LNCRNA00122|NCRNA00122	testis-specific transcript, Y-linked 3B (non-protein coding)	ncRNA
MACS_peak_30755	chr4	49337180	49338618	+	182.93	NA	Intergenic	L1PB|LINE|L1	349240	NM_001286791	80157	Hs.479703	XM_005248126	ENSG00000109182	CWH43	CWH43-C	cell wall biogenesis 43 C-terminal homolog (S. cerevisiae)	protein-coding
MACS_peak_37881	chr6	138609712	138610419	+	182.64	NA	intron (NM_020340, intron 17 of 33)	intron (NM_020340, intron 17 of 33)	-70438	NM_021635	59351	Hs.302016	NM_021635	ENSG00000254440	PBOV1	UC28|UROC28|dJ171N11.2	prostate and breast cancer overexpressed 1	protein-coding
MACS_peak_25667	chr21	9434370	9437315	+	181.79	NA	Intergenic	Intergenic	-389990	NR_037421	100500862		NR_037421		MIR3648-1	MIR3648	microRNA 3648-1	ncRNA
MACS_peak_44110	chr9	45352621	45356245	+	181.57	NA	Intergenic	L1M4|LINE|L1	-349143	NR_121606	102723709	Hs.743015	XR_428510		LOC102723709	-	uncharacterized LOC102723709	ncRNA
MACS_peak_36549	chr6	43596869	43598279	+	181.5	NA	promoter-TSS (NM_019096)	promoter-TSS (NM_019096)	295	NM_001003690	9587	Hs.715485	NM_001003690	ENSG00000124688	MAD2L1BP	CMT2	MAD2L1 binding protein	protein-coding
MACS_peak_33287	chr5	49534636	49535699	+	181.18	NA	Intergenic	ALR/Alpha|Satellite|centr	202067	NM_198449	133418	Hs.561411	NM_198449	ENSG00000170571	EMB	GP70	embigin	protein-coding
MACS_peak_21243	chr2	43213928	43215025	+	180.8	NA	Intergenic	L1ME1|LINE|L1	52206	NR_110585	102723854	Hs.570165	XR_425392		LOC102723854	-	uncharacterized LOC102723854	ncRNA
MACS_peak_36227	chr6	30843625	30844514	+	180.8	NA	Intergenic	Intergenic	-6321	NM_001297652	780	Hs.631988	XM_005249385	ENSG00000204580	DDR1	CAK|CD167|DDR|EDDR1|HGK2|MCK10|NEP|NTRK4|PTK3|PTK3A|RTK6|TRKE	discoidin domain receptor tyrosine kinase 1	protein-coding
MACS_peak_25977	chr21	35347710	35349586	+	180.44	NA	Intergenic	(CTCA)n|Simple_repeat|Simple_repeat	27418	NM_001288961	400863	Hs.729814	NM_207472		LOC400863	-	uncharactered LOC400863	protein-coding
MACS_peak_5095	chr10	33444601	33446559	+	180.17	NA	Intergenic	Intergenic	178253	NM_003873	8829	Hs.653996	XM_006717521	ENSG00000099250	NRP1	BDCA4|CD304|NP1|NRP|VEGF165R	neuropilin 1	protein-coding
MACS_peak_12342	chr14	20929506	20930517	+	179.92	NA	promoter-TSS (NM_144568)	promoter-TSS (NM_144568)	-240	NM_001100814	90809	Hs.7001	NM_001100814	ENSG00000165782	TMEM55B	C14orf9	transmembrane protein 55B	protein-coding
MACS_peak_8935	chr12	1194212	1195064	+	179.85	NA	intron (NR_027946, intron 3 of 18)	(TTA)n|Simple_repeat|Simple_repeat	94234	NR_027946	23085	Hs.601216	NM_001301248	ENSG00000082805	ERC1	Cast2|ELKS|ERC-1|RAB6IP2	ELKS/RAB6-interacting/CAST family member 1	protein-coding
MACS_peak_18219	chr17	76155533	76156558	+	179.77	NA	intron (NM_001163075, intron 2 of 4)	L1MB5|LINE|L1	-8626	NM_004710	9144	Hs.708616	XM_005257792	ENSG00000108639	SYNGR2	-	synaptogyrin 2	protein-coding
MACS_peak_12431	chr14	24742686	24743977	+	179.52	NA	Intergenic	MIRb|SINE|MIR	-2498	NM_004581	5875	Hs.377992	XM_005267959	ENSG00000100949	RABGGTA	PTAR3	Rab geranylgeranyltransferase, alpha subunit	protein-coding
MACS_peak_8139	chr11	86234329	86236312	+	179.48	NA	intron (NM_001014811, intron 3 of 13)	intron (NM_001014811, intron 3 of 13)	147920	NM_001014811	10873	Hs.199743	XM_005273717	ENSG00000151376	ME3	NADP-ME	malic enzyme 3, NADP(+)-dependent, mitochondrial	protein-coding
MACS_peak_7720	chr11	62608628	62609760	+	179.43	NA	Intergenic	U2|snRNA|snRNA	-1566	NM_018093	54663	Hs.654620	XM_005274055	ENSG00000133316	WDR74	-	WD repeat domain 74	protein-coding
MACS_peak_2217	chr1	121414872	121416147	+	179.34	NA	Intergenic	ALR/Alpha|Satellite|centr	154599	NR_003955	647121	Hs.697682	NR_003955		EMBP1	-	embigin pseudogene 1	pseudo
MACS_peak_35563	chr6	2522563	2524098	+	179.09	NA	Intergenic	Intergenic	111968	NM_152554	154386	Hs.680574	NM_152554		C6orf195	bA145H9.2	chromosome 6 open reading frame 195	protein-coding
MACS_peak_32730	chr4	190200508	190201417	+	178.64	NA	Intergenic	HERVL74-int|LTR|ERVL	-379798	NR_121679	101928971	Hs.519164	XR_244775	ENSG00000250739	LINC01262	TCONS_l2_00021807	long intergenic non-protein coding RNA 1262	ncRNA
MACS_peak_20416	chr19	56164776	56166581	+	178.59	NA	5' UTR (NM_007279, exon 1 of 12)	5' UTR (NM_007279, exon 1 of 12)	262	NM_001012478	11338	Hs.528007	XM_006722994	ENSG00000063244	U2AF2	U2AF65	U2 small nuclear RNA auxiliary factor 2	protein-coding
MACS_peak_16804	chr17	6963448	6964438	+	178.08	NA	Intergenic	Intergenic	-16701	NM_153357	162515	Hs.336564	XM_005256488	ENSG00000174326	SLC16A11	MCT11	solute carrier family 16, member 11	protein-coding
MACS_peak_45868	chrY	13129013	13130916	+	178.05	NA	Intergenic	ALR/Alpha|Satellite|centr	1403425	NR_033667	352887	Hs.546221	NR_033667	ENSG00000206159	GYG2P1	GYG2P	glycogenin 2 pseudogene 1	pseudo
MACS_peak_13739	chr15	20107373	20109923	+	177.94	NA	Intergenic	(AAATG)n|Simple_repeat|Simple_repeat	-379349	NR_038836	646096	Hs.448789	NR_038836		CHEK2P2	-	checkpoint kinase 2 pseudogene 2	pseudo
MACS_peak_19526	chr19	4790891	4791896	+	177.62	NA	promoter-TSS (NM_018708)	promoter-TSS (NM_018708)	-335	NM_018708	55527	Hs.515082	NM_018708	ENSG00000141965	FEM1A	EPRAP	fem-1 homolog a (C. elegans)	protein-coding
MACS_peak_44207	chr9	66819928	66826764	+	177.56	NA	Intergenic	ALR/Alpha|Satellite|centr	-99621	NR_121570	101928381	Hs.708686	XR_246696		LOC101928381	-	uncharacterized LOC101928381	ncRNA
MACS_peak_17039	chr17	20768029	20769662	+	177.3	NA	intron (NM_001004306, intron 3 of 3)	intron (NM_001004306, intron 3 of 3)	-2901	NR_104185	440416	Hs.661076	XR_424802		LOC440416	-	uncharacterized LOC440416	ncRNA
MACS_peak_25747	chr21	11092526	11097507	+	176.55	NA	intron (NM_001187, intron 2 of 4)	intron (NM_001187, intron 2 of 4)	3909	NM_181704	85317	Hs.545789	NM_181704		BAGE4	CT2.4|MLL3P	B melanoma antigen family, member 4	protein-coding
MACS_peak_24469	chr2	234156166	234157052	+	175.89	NA	Intergenic	Intergenic	-3608	NM_001190266	55054	Hs.529322	XM_005246082	ENSG00000085978	ATG16L1	APG16L|ATG16A|ATG16L|IBD10|WDR30	autophagy related 16-like 1 (S. cerevisiae)	protein-coding
MACS_peak_7624	chr11	57479125	57480301	+	175.88	NA	promoter-TSS (NM_153450)	promoter-TSS (NM_153450)	-40	NM_153450	219541	Hs.43619	XM_005273821	ENSG00000156603	MED19	DT2P1G7|LCMR1	mediator complex subunit 19	protein-coding
MACS_peak_13210	chr14	73131764	73132746	+	175.81	NA	intron (NM_001280543, intron 10 of 10)	L1MC4a|LINE|L1	148727	NR_106994	102465832		NR_106994		MIR7843	hsa-mir-7843	microRNA 7843	ncRNA
MACS_peak_30741	chr4	49268498	49272828	+	175.81	NA	Intergenic	L1M4|LINE|L1	282004	NM_001286791	80157	Hs.479703	XM_005248126	ENSG00000109182	CWH43	CWH43-C	cell wall biogenesis 43 C-terminal homolog (S. cerevisiae)	protein-coding
MACS_peak_44088	chr9	44373702	44375246	+	175.75	NA	Intergenic	Intergenic	-10111	NR_121564	101927827	Hs.738704	XR_247167	ENSG00000229311	LOC101927827	-	uncharacterized LOC101927827	ncRNA
MACS_peak_26455	chr22	24603653	24604623	+	175.61	NA	Intergenic	Intergenic	26694	NM_019601	56241	Hs.131819	NM_019601	ENSG00000099994	SUSD2	BK65A6.2	sushi domain containing 2	protein-coding
MACS_peak_38527	chr6	170714136	170715321	+	175.09	NA	3' UTR (NM_032448, exon 11 of 11)	3' UTR (NM_032448, exon 11 of 11)	74879	NR_039787	100616430		NR_039787		MIR4644	-	microRNA 4644	ncRNA
MACS_peak_28284	chr3	90339835	90340555	+	174.67	NA	Intergenic	ALR/Alpha|Satellite|centr	1183521	NM_182644	2042	Hs.123642	XM_005264715	ENSG00000044524	EPHA3	EK4|ETK|ETK1|HEK|HEK4|TYRO4	EPH receptor A3	protein-coding
MACS_peak_41866	chr8	46861393	46862121	+	174.61	NA	Intergenic	ALR/Alpha|Satellite|centr	-890751	NR_027012	497634	Hs.406982	NR_027012	ENSG00000253314	LINC00293	BEYLA|NCRNA00293	long intergenic non-protein coding RNA 293	ncRNA
MACS_peak_22082	chr2	90371506	90372472	+	174.59	NA	Intergenic	HSATII|Satellite|Satellite	1260105	NR_039635	100616399		NR_039635	ENSG00000265510	MIR4436A	-	microRNA 4436a	ncRNA
MACS_peak_6836	chr11	3443603	3444701	+	174.37	NA	Intergenic	CpG	-31007	NR_044999	10821	Hs.741779	NR_044999	ENSG00000189398	OR7E12P	HG1058|OR11-3|OR7E58P|OR7E79P|OR7E81P|OST021	olfactory receptor, family 7, subfamily E, member 12 pseudogene	pseudo
MACS_peak_25141	chr20	30180787	30181617	+	174.07	NA	Intergenic	Intergenic	-11884	NM_181353	3397	Hs.504609	NM_002165	ENSG00000125968	ID1	ID|bHLHb24	inhibitor of DNA binding 1, dominant negative helix-loop-helix protein	protein-coding
MACS_peak_2240	chr1	142665094	142667698	+	174.07	NA	Intergenic	L1PA13|LINE|L1	47209	NR_046228	100874392	Hs.648245	NR_046228		ANKRD20A12P	-	ankyrin repeat domain 20 family, member A12, pseudogene	pseudo
MACS_peak_16126	chr16	57769048	57769788	+	173.99	NA	promoter-TSS (NM_005886)	promoter-TSS (NM_005886)	-242	NM_005886	10300	Hs.732486	XM_005255772	ENSG00000140854	KATNB1	KAT	katanin p80 (WD repeat containing) subunit B 1	protein-coding
MACS_peak_11265	chr13	28033502	28034346	+	173.76	NA	Intergenic	AluJb|SINE|Alu	-9185	NM_152912	219402	Hs.534582	XM_005266283	ENSG00000122033	MTIF3	IF3mt	mitochondrial translational initiation factor 3	protein-coding
MACS_peak_2466	chr1	148537020	148540902	+	173.61	NA	intron (NR_104217, intron 2 of 17)	intron (NR_104217, intron 2 of 17)	-19227	NM_001170755	284565	Hs.714127	XM_005245096	ENSG00000203827	NBPF15	AB14|AG3|NBPF16	neuroblastoma breakpoint family, member 15	protein-coding
MACS_peak_26404	chr22	21520168	21521104	+	173.52	NA	promoter-TSS (NR_108107)	promoter-TSS (NR_108107)	-556	NR_108107	642633		XR_433733		FAM230B	-	family with sequence similarity 230, member B (non-protein coding)	ncRNA
MACS_peak_20712	chr2	17483692	17485195	+	172.88	NA	Intergenic	Intergenic	215263	NM_001099218	729475	Hs.722353	XM_005262625	ENSG00000214842	RAD51AP2	-	RAD51 associated protein 2	protein-coding
MACS_peak_44346	chr9	69654049	69655621	+	172.47	NA	intron (NR_024443, intron 2 of 3)	intron (NR_024443, intron 2 of 3)	3474	NR_024443	100133920	Hs.645503	NR_024443		LOC100133920	-	uncharacterized LOC100133920	ncRNA
MACS_peak_19626	chr19	10827912	10828880	+	172.41	NA	promoter-TSS (NM_004945)	promoter-TSS (NM_004945)	-333	NM_001005361	1785	Hs.211463	NM_001005360	ENSG00000079805	DNM2	CMT2M|CMTDI1|CMTDIB|DI-CMTB|DYN2|DYNII|LCCS5	dynamin 2	protein-coding
MACS_peak_15061	chr15	90547715	90548918	+	172.33	NA	intron (NM_198526, intron 1 of 4)	intron (NM_198526, intron 1 of 4)	3593	NM_198526	374655	Hs.459311	XM_005254905	ENSG00000140548	ZNF710	-	zinc finger protein 710	protein-coding
MACS_peak_25188	chr20	33113531	33114419	+	172.3	NA	intron (NM_001281728, intron 2 of 4)	intron (NM_001281728, intron 2 of 4)	9786	NM_001281728	83658	Hs.593920	XM_005260568	ENSG00000125971	DYNLRB1	BITH|BLP|DNCL2A|DNLC2A|ROBLD1	dynein, light chain, roadblock-type 1	protein-coding
MACS_peak_7003	chr11	11605739	11607019	+	171.89	NA	intron (NM_198516, intron 1 of 10)	Charlie1a|DNA|hAT-Charlie	37182	NM_198516	374378	Hs.655152	XM_006718224	ENSG00000110328	GALNT18	GALNACT18|GALNT15|GALNTL4|GalNAc-T15|GalNAc-T18	polypeptide N-acetylgalactosaminyltransferase 18	protein-coding
MACS_peak_44107	chr9	45168348	45169094	+	171.84	NA	Intergenic	ERVL-B4-int|LTR|ERVL	-163431	NR_121606	102723709	Hs.743015	XR_428510		LOC102723709	-	uncharacterized LOC102723709	ncRNA
MACS_peak_15741	chr16	29465371	29466535	+	171.82	NA	promoter-TSS (NR_037609)	promoter-TSS (NR_037609)	131	NM_001015000	548593	Hs.729791	NM_001014999	ENSG00000132207	SLX1A	GIYD1	SLX1 structure-specific endonuclease subunit homolog A (S. cerevisiae)	protein-coding
MACS_peak_9518	chr12	34846139	34847315	+	171.73	NA	Intergenic	ALR/Alpha|Satellite|centr	671511	NM_032834	84920	Hs.102971	XM_006719157		ALG10	ALG10A|DIE2|KCR1	ALG10, alpha-1,2-glucosyltransferase	protein-coding
MACS_peak_17612	chr17	45972958	45973743	+	171.69	NA	promoter-TSS (NM_003110)	promoter-TSS (NM_003110)	-166	NM_003110	6668	Hs.514276	XM_006722023	ENSG00000167182	SP2	-	Sp2 transcription factor	protein-coding
MACS_peak_35235	chr5	159546281	159547248	+	171.45	NA	promoter-TSS (NM_001267035)	promoter-TSS (NM_001267035)	-312	NM_001267035	114825	Hs.744960	XM_005265807	ENSG00000170234	PWWP2A	MST101	PWWP domain containing 2A	protein-coding
MACS_peak_12081	chr13	99802698	99804249	+	171.16	NA	Intergenic	Intergenic	-49206	NM_001144072	337867	Hs.508545	XM_006719947	ENSG00000134882	UBAC2	PHGDHL1	UBA domain containing 2	protein-coding
MACS_peak_2253	chr1	142854401	142858593	+	171.08	NA	Intergenic	L1MB2|LINE|L1	-142892	NR_046228	100874392	Hs.648245	NR_046228		ANKRD20A12P	-	ankyrin repeat domain 20 family, member A12, pseudogene	pseudo
MACS_peak_26766	chr22	40653915	40655232	+	170.96	NA	intron (NM_001024843, intron 6 of 23)	intron (NM_001024843, intron 6 of 23)	80644	NM_001162501	23112	Hs.372082	NM_001024843	ENSG00000100354	TNRC6B	-	trinucleotide repeat containing 6B	protein-coding
MACS_peak_18180	chr17	74260308	74261514	+	170.95	NA	promoter-TSS (NM_182565)	promoter-TSS (NM_182565)	-375	NM_182565	283991	Hs.744981	NM_182565	ENSG00000185262	UBALD2	FAM100B	UBA-like domain containing 2	protein-coding
MACS_peak_22107	chr2	91604220	91606337	+	170.78	NA	Intergenic	HSATII|Satellite|Satellite	242697	NR_027238	654342	Hs.469287	NR_027238	ENSG00000143429	LOC654342	-	lymphocyte-specific protein 1 pseudogene	pseudo
MACS_peak_10922	chr12	118424083	118425503	+	169.96	NA	Intergenic	Intergenic	-18765	NM_173598	283455	Hs.375836	XM_006719357	ENSG00000171435	KSR2	-	kinase suppressor of ras 2	protein-coding
MACS_peak_24624	chr2	243153675	243156429	+	169.63	NA	Intergenic	L1MC|LINE|L1	124208	NR_024437	728323	Hs.471887	NR_024437		LOC728323	-	uncharacterized LOC728323	ncRNA
MACS_peak_37547	chr6	119558302	119558972	+	169.43	NA	intron (NM_005907, intron 6 of 12)	intron (NM_005907, intron 6 of 12)	-88279	NM_001100411	79632	Hs.443789	NM_001100411	ENSG00000111879	FAM184A	C6orf60	family with sequence similarity 184, member A	protein-coding
MACS_peak_35106	chr5	150472146	150473594	+	168.65	NA	Intergenic	MER5B|DNA|hAT-Charlie	-5649	NM_001252390	10318	Hs.731557	XM_005268355	ENSG00000145901	TNIP1	ABIN-1|NAF1|VAN|nip40-1	TNFAIP3 interacting protein 1	protein-coding
MACS_peak_4577	chr10	5004272	5005785	+	168.62	NA	promoter-TSS (NM_001353)	promoter-TSS (NM_001353)	-426	NM_001353	1645	Hs.460260	NM_001353		AKR1C1	2-ALPHA-HSD|20-ALPHA-HSD|C9|DD1|DD1/DD2|DDH|DDH1|H-37|HAKRC|HBAB|MBAB	aldo-keto reductase family 1, member C1	protein-coding
MACS_peak_22085	chr2	90377962	90378948	+	168.4	NA	Intergenic	HSATII|Satellite|Satellite	1266571	NR_039635	100616399		NR_039635	ENSG00000265510	MIR4436A	-	microRNA 4436a	ncRNA
MACS_peak_14786	chr15	74360442	74362571	+	168.27	NA	TTS (NM_001038640)	TTS (NM_001038640)	13385	NM_001038640	342096	Hs.672474	NM_001038640	ENSG00000159289	GOLGA6A	GLP|GOLGA6	golgin A6 family, member A	protein-coding
MACS_peak_18183	chr17	74368047	74369029	+	168.16	NA	Intergenic	L1MB5|LINE|L1	-12152	NM_021972	8877	Hs.68061	XM_005257766	ENSG00000176170	SPHK1	SPHK	sphingosine kinase 1	protein-coding
MACS_peak_293	chr1	15068520	15069355	+	168.04	NA	intron (NM_201628, intron 1 of 14)	intron (NM_201628, intron 1 of 14)	143724	NM_201628	23254	Hs.368823	XM_005245795	ENSG00000189337	KAZN	KAZ	kazrin, periplakin interacting protein	protein-coding
MACS_peak_14636	chr15	67175495	67176519	+	167.88	NA	Intergenic	Intergenic	175077	NM_001142861	4091	Hs.153863	NM_001142861	ENSG00000137834	SMAD6	AOVD2|HsT17432|MADH6|MADH7	SMAD family member 6	protein-coding
MACS_peak_16812	chr17	7210075	7211113	+	167.8	NA	promoter-TSS (NM_001970)	promoter-TSS (NM_001970)	-262	NM_001970	1984	Hs.534314	XM_005256509	ENSG00000132507	EIF5A	EIF-5A|EIF5A1|eIF5AI	eukaryotic translation initiation factor 5A	protein-coding
MACS_peak_39576	chr7	61204301	61204913	+	167.71	NA	Intergenic	ALR/Alpha|Satellite|centr	1559827	NR_003952	643955	Hs.583308	NR_003952	ENSG00000185037	ZNF733P	ZNF733	zinc finger protein 733, pseudogene	pseudo
MACS_peak_39389	chr7	47980990	47981787	+	167.6	NA	intron (NM_138295, intron 2 of 56)	intron (NM_138295, intron 2 of 56)	6683	NM_138295	168507	Hs.195979	XM_006715652	ENSG00000158683	PKD1L1	PRO19563	polycystic kidney disease 1 like 1	protein-coding
MACS_peak_37515	chr6	117761624	117763473	+	167.25	NA	Intergenic	L2a|LINE|L2	-15530	NM_002944	6098	Hs.1041	XM_006715548	ENSG00000047936	ROS1	MCF3|ROS|c-ros-1	ROS proto-oncogene 1 , receptor tyrosine kinase	protein-coding
MACS_peak_45659	chr9	141081361	141083677	+	166.7	NA	Intergenic	Intergenic	-24118	NM_001145249	100132403	Hs.741123	NM_001145249		FAM157B	-	family with sequence similarity 157, member B	protein-coding
MACS_peak_5019	chr10	29947539	29948635	+	166.69	NA	intron (NM_003174, intron 2 of 35)	intron (NM_003174, intron 2 of 35)	-24186	NM_021738	6840	Hs.499209	XM_005252564	ENSG00000197321	SVIL	-	supervillin	protein-coding
MACS_peak_4235	chr1	234858762	234860507	+	166.58	NA	promoter-TSS (NR_038856)	promoter-TSS (NR_038856)	-155	NR_038856	100506810	Hs.586634	NR_038856	ENSG00000227630	LINC01132	-	long intergenic non-protein coding RNA 1132	ncRNA
MACS_peak_42841	chr8	119154589	119155658	+	166.47	NA	Intergenic	Intergenic	-31065	NM_000127	2131	Hs.492618	NM_000127		EXT1	EXT|LGCR|LGS|TRPS2|TTV	exostosin glycosyltransferase 1	protein-coding
MACS_peak_2491	chr1	148855819	148860242	+	166.38	NA	intron (NR_104217, intron 2 of 17)	intron (NR_104217, intron 2 of 17)	-43815	NR_111001	1818	Hs.568236	NR_111001		DRD5P2	-	dopamine receptor D5 pseudogene 2	pseudo
MACS_peak_26340	chr22	18822020	18823683	+	166.37	NA	Intergenic	Intergenic	-43377	NR_003267	2679	Hs.595809	XR_426489	ENSG00000197421	GGT3P	GGT3	gamma-glutamyltransferase 3 pseudogene	pseudo
MACS_peak_4518	chr10	3781947	3783312	+	166.13	NA	Intergenic	Intergenic	44844	NM_001300	1316	Hs.709396	NM_001160124	ENSG00000067082	KLF6	BCD1|CBA1|COPEB|CPBP|GBF|PAC1|ST12|ZF9	Kruppel-like factor 6	protein-coding
MACS_peak_45883	chrY	13326337	13327714	+	165.84	NA	Intergenic	L1ME2z|LINE|L1	1206364	NR_033667	352887	Hs.546221	NR_033667	ENSG00000206159	GYG2P1	GYG2P	glycogenin 2 pseudogene 1	pseudo
MACS_peak_44245	chr9	67302266	67304393	+	165.7	NA	Intergenic	Intergenic	-13837	NR_002817	375719	Hs.658215	XR_426389		AQP7P1	bA251O17.3	aquaporin 7 pseudogene 1	pseudo
MACS_peak_39555	chr7	61077905	61081808	+	164.86	NA	Intergenic	ALR/Alpha|Satellite|centr	1684578	NR_003952	643955	Hs.583308	NR_003952	ENSG00000185037	ZNF733P	ZNF733	zinc finger protein 733, pseudogene	pseudo
MACS_peak_40959	chr7	148841588	148842791	+	164.33	NA	intron (NM_020781, intron 2 of 6)	intron (NM_020781, intron 2 of 6)	-2371	NM_170686	57541	Hs.632032	NM_020781	ENSG00000197024	ZNF398	P51|P71|ZER6	zinc finger protein 398	protein-coding
MACS_peak_25294	chr20	39631601	39632768	+	163.95	NA	Intergenic	MIR3|SINE|MIR	-25278	NM_003286	7150	Hs.472737	NM_003286	ENSG00000198900	TOP1	TOPI	topoisomerase (DNA) I	protein-coding
MACS_peak_39771	chr7	74172371	74174536	+	163.95	NA	intron (NM_033001, intron 33 of 33)	intron (NM_033001, intron 33 of 33)	-14856	NM_000265	653361	Hs.655201	XM_005250543	ENSG00000158517	NCF1	NCF1A|NOXO2|SH3PXD1A|p47phox	neutrophil cytosolic factor 1	protein-coding
MACS_peak_2484	chr1	148754097	148754836	+	163.94	NA	intron (NR_104217, intron 2 of 17)	intron (NR_104217, intron 2 of 17)	-51549	NM_001144032	730262		NM_001144032		PPIAL4E	COAS2	peptidylprolyl isomerase A (cyclophilin A)-like 4E	protein-coding
MACS_peak_40196	chr7	100550501	100551234	+	162.85	NA	exon (NM_005960, exon 2 of 13)	exon (NM_005960, exon 2 of 13)	3815	NM_005960	4584	Hs.744530	XM_006710192		MUC3A	MUC-3A|MUC3	mucin 3A, cell surface associated	protein-coding
MACS_peak_6804	chr11	1016544	1018002	+	162.65	NA	exon (NM_005961, exon 31 of 33)	exon (NM_005961, exon 31 of 33)	19433	NM_005961	4588	Hs.528432	XM_006725532	ENSG00000184956	MUC6	MUC-6	mucin 6, oligomeric mucus/gel-forming	protein-coding
MACS_peak_26281	chr22	16849836	16851164	+	162.42	NA	Intergenic	HSATII|Satellite|Satellite	223200	NM_014406	150160	Hs.128342	NM_014406	ENSG00000198445	CCT8L2	CESK1	chaperonin containing TCP1, subunit 8 (theta)-like 2	protein-coding
MACS_peak_19520	chr19	4471345	4472375	+	162.16	NA	promoter-TSS (NM_032631)	promoter-TSS (NM_032631)	-333	NM_001001520	84717	Hs.43071	NM_001001520	ENSG00000167674	HDGFRP2	HDGF-2|HDGF2|HRP-2	hepatoma-derived growth factor-related protein 2	protein-coding
MACS_peak_45798	chrX	115004439	115005427	+	162.14	NA	Intergenic	CpG	177114	NM_001282338	5358	Hs.496622	NM_001136025	ENSG00000102024	PLS3	BMND18|T-plastin	plastin 3	protein-coding
MACS_peak_30728	chr4	49119449	49127079	+	161.57	NA	Intergenic	(CATTC)n|Satellite|Satellite	134605	NM_001286791	80157	Hs.479703	XM_005248126	ENSG00000109182	CWH43	CWH43-C	cell wall biogenesis 43 C-terminal homolog (S. cerevisiae)	protein-coding
MACS_peak_4291	chr1	236628997	236630142	+	161.34	NA	intron (NM_145861, intron 4 of 5)	intron (NM_145861, intron 4 of 5)	-51945	NM_201545	3964	Hs.735982	NM_006499	ENSG00000116977	LGALS8	Gal-8|PCTA-1|PCTA1|Po66-CBP	lectin, galactoside-binding, soluble, 8	protein-coding
MACS_peak_22087	chr2	90415605	90419784	+	161.31	NA	Intergenic	L1PA4|LINE|L1	1305810	NR_039635	100616399		NR_039635	ENSG00000265510	MIR4436A	-	microRNA 4436a	ncRNA
MACS_peak_25706	chr21	9927828	9929662	+	161.29	NA	intron (NR_038329, intron 2 of 2)	intron (NR_038329, intron 2 of 2)	39849	NR_038327	100132288	Hs.487562	NM_001033515		TEKT4P2	MAFIPL|TEKT4P	tektin 4 pseudogene 2	pseudo
MACS_peak_341	chr1	16856830	16858904	+	161.12	NA	Intergenic	Intergenic	-17542	NR_037446	100500876		NR_037446	ENSG00000263811	MIR3675	-	microRNA 3675	ncRNA
MACS_peak_38110	chr6	149554185	149556592	+	161.05	NA	intron (NM_001292035, intron 1 of 5)	L3|LINE|CR1	15629	NM_001292035	23118	Hs.520477	XM_006715403	ENSG00000055208	TAB2	CHTD2|MAP3K7IP2|TAB-2	TGF-beta activated kinase 1/MAP3K7 binding protein 2	protein-coding
MACS_peak_19409	chr18	76774218	76775551	+	160.99	NA	Intergenic	Intergenic	34609	NM_171999	27164	Hs.700557	NM_171999		SALL3	ZNF796	spalt-like transcription factor 3	protein-coding
MACS_peak_32764	chr4	190923325	190924978	+	160.81	NA	Intergenic	L1M3|LINE|L1	24261	NM_001005217	448831	Hs.626907	NM_001005217	ENSG00000205097	FRG2	FRG2A	FSHD region gene 2	protein-coding
MACS_peak_44252	chr9	67363415	67365167	+	160.75	NA	Intergenic	L1ME4a|LINE|L1	-74799	NR_002817	375719	Hs.658215	XR_426389		AQP7P1	bA251O17.3	aquaporin 7 pseudogene 1	pseudo
MACS_peak_38570	chr7	2859964	2861979	+	160.46	NA	intron (NM_001293092, intron 1 of 2)	intron (NM_001293092, intron 1 of 2)	-6078	NM_001282441	2768	Hs.487341	NM_001282440	ENSG00000146535	GNA12	NNX3|RMP|gep	guanine nucleotide binding protein (G protein) alpha 12	protein-coding
MACS_peak_23194	chr2	159617703	159618665	+	160.32	NA	Intergenic	Intergenic	-33645	NM_001017920	92196	Hs.59761	NM_001017920	ENSG00000163331	DAPL1	-	death associated protein-like 1	protein-coding
MACS_peak_3853	chr1	217202245	217203291	+	160.12	NA	intron (NM_001243507, intron 1 of 7)	intron (NM_001243507, intron 1 of 7)	47544	NM_001243509	2104	Hs.738938	XM_006711203	ENSG00000196482	ESRRG	ERR3|ERRgamma|NR3B3	estrogen-related receptor gamma	protein-coding
MACS_peak_22585	chr2	113550997	113552512	+	160.04	NA	Intergenic	Intergenic	-8783	NM_000575	3552	Hs.1722	NM_000575		IL1A	IL-1A|IL1|IL1-ALPHA|IL1F1	interleukin 1, alpha	protein-coding
MACS_peak_20320	chr19	50372479	50373299	+	160.01	NA	3' UTR (NM_001278160, exon 5 of 5)	3' UTR (NM_001278160, exon 5 of 5)	-2067	NM_007254	11284	Hs.78016	NM_007254	ENSG00000039650	PNKP	EIEE10|MCSZ|PNK	polynucleotide kinase 3'-phosphatase	protein-coding
MACS_peak_6789	chr11	190047	191847	+	159.97	NA	Intergenic	LTR60|LTR|ERV1	-2133	NM_001097610	653486	Hs.127059	XM_005277933		LOC653486	-	secretoglobin, family 1C, member 1-like	protein-coding
MACS_peak_11000	chr12	122429895	122430595	+	159.84	NA	intron (NM_144668, intron 19 of 21)	intron (NM_144668, intron 19 of 21)	-29616	NM_020993	605	Hs.530970	NM_001024808		BCL7A	BCL7	B-cell CLL/lymphoma 7A	protein-coding
MACS_peak_14734	chr15	71586959	71588827	+	159.8	NA	intron (NM_024817, intron 5 of 16)	MIR3|SINE|MIR	-106495	NR_120350	101929196	Hs.680472	XR_243180		LOC101929196	-	uncharacterized LOC101929196	ncRNA
MACS_peak_45901	chrY	13444425	13446944	+	159.34	NA	Intergenic	Intergenic	1087705	NR_033667	352887	Hs.546221	NR_033667	ENSG00000206159	GYG2P1	GYG2P	glycogenin 2 pseudogene 1	pseudo
MACS_peak_32780	chr5	271130	271979	+	159.26	NA	promoter-TSS (NM_013232)	promoter-TSS (NM_013232)	85	NR_104613	102467073	Hs.368328	NR_104613		LOC102467073	-	uncharacterized LOC102467073	ncRNA
MACS_peak_20496	chr2	3184194	3185152	+	159.07	NA	Intergenic	CpG	-54875	NR_110228	101927554	Hs.638446	NR_110228	ENSG00000234423	LINC01250	-	long intergenic non-protein coding RNA 1250	ncRNA
MACS_peak_22779	chr2	131085615	131087089	+	159.01	NA	Intergenic	LTR78|LTR|ERV1	13604	NM_032357	84317	Hs.601991	XM_005263825	ENSG00000136710	CCDC115	ccp1	coiled-coil domain containing 115	protein-coding
MACS_peak_20035	chr19	41769286	41770379	+	158.93	NA	promoter-TSS (NM_007040)	promoter-TSS (NM_007040)	-395	NM_007040	11100	Hs.718642	XM_005258459	ENSG00000105323	HNRNPUL1	E1B-AP5|E1BAP5|HNRPUL1	heterogeneous nuclear ribonucleoprotein U-like 1	protein-coding
MACS_peak_355	chr1	17079218	17083815	+	158.71	NA	3' UTR (NM_001271733, exon 15 of 15)	3' UTR (NM_001271733, exon 15 of 15)	9459	NM_001271733	11223	Hs.655432	NR_002729		MST1L	BRF-1|D1F15S1A|MSPL-7|MSPL7|MST1P9|MSTP7|MSTP9	macrophage stimulating 1-like	protein-coding
MACS_peak_2282	chr1	143272762	143274229	+	158.67	NA	Intergenic	L1PB|LINE|L1	-71256	NR_110761	102723769	Hs.652926	XR_430389		LOC102723769	-	uncharacterized LOC102723769	ncRNA
MACS_peak_15965	chr16	46476883	46477686	+	158.35	NA	Intergenic	Intergenic	125725	NR_026556	124149	Hs.97414	NM_001004299		ANKRD26P1	-	ankyrin repeat domain 26 pseudogene 1	pseudo
MACS_peak_26098	chr21	39831224	39832920	+	158.33	NA	intron (NM_001243432, intron 3 of 11)	intron (NM_001243432, intron 3 of 11)	38356	NM_001136155	2078	Hs.473819	NM_001136154	ENSG00000157554	ERG	erg-3|p55	v-ets avian erythroblastosis virus E26 oncogene homolog	protein-coding
MACS_peak_29984	chr3	194313850	194314702	+	158.32	NA	intron (NM_138399, intron 9 of 10)	intron (NM_138399, intron 9 of 10)	9279	NR_047573	100507297	Hs.586059	NR_047573		TMEM44-AS1	-	TMEM44 antisense RNA 1	ncRNA
MACS_peak_45754	chrX	61870539	61871227	+	157.83	NA	Intergenic	ALR/Alpha|Satellite|centr	700335	NM_001012968	139886	Hs.612782	NM_001012968	ENSG00000186767	SPIN4	-	spindlin family, member 4	protein-coding
MACS_peak_15966	chr16	46479700	46481145	+	157.71	NA	Intergenic	Intergenic	122587	NR_026556	124149	Hs.97414	NM_001004299		ANKRD26P1	-	ankyrin repeat domain 26 pseudogene 1	pseudo
MACS_peak_8363	chr11	102048529	102049597	+	157.63	NA	intron (NM_001282098, intron 3 of 6)	intron (NM_001282098, intron 3 of 6)	65892	NM_001195045	10413	Hs.503692	XM_005271378	ENSG00000137693	YAP1	COB1|YAP|YAP2|YAP65|YKI	Yes-associated protein 1	protein-coding
MACS_peak_32741	chr4	190683281	190684593	+	157.34	NA	Intergenic	Intergenic	103177	NR_121679	101928971	Hs.519164	XR_244775	ENSG00000250739	LINC01262	TCONS_l2_00021807	long intergenic non-protein coding RNA 1262	ncRNA
MACS_peak_16972	chr17	17861196	17862340	+	157.09	NA	intron (NM_001288789, intron 1 of 12)	intron (NM_001288789, intron 1 of 12)	14016	NM_001082968	146691	Hs.462379	XM_005256461	ENSG00000175662	TOM1L2	-	target of myb1-like 2 (chicken)	protein-coding
MACS_peak_7598	chr11	55012084	55012958	+	156.75	NA	Intergenic	ALR/Alpha|Satellite|centr	-17137	NM_024114	79097	Hs.195715	NM_024114	ENSG00000150244	TRIM48	RNF101	tripartite motif containing 48	protein-coding
MACS_peak_43365	chr9	751919	752663	+	156.67	NA	Intergenic	Intergenic	45485	NM_153186	23189	Hs.306764	XM_005251410	ENSG00000107104	KANK1	ANKRD15|CPSQ2|KANK	KN motif and ankyrin repeat domains 1	protein-coding
MACS_peak_25703	chr21	9882461	9885536	+	156.56	NA	Intergenic	L1PB|LINE|L1	57795	NR_037458	100500815		NR_037458	ENSG00000264063	MIR3687-1	MIR3687	microRNA 3687-1	ncRNA
MACS_peak_15791	chr16	30669160	30670600	+	156.51	NA	Intergenic	CpG	-5898	NM_001105079	64319	Hs.247186	NM_022452	ENSG00000156860	FBRS	FBS|FBS1	fibrosin	protein-coding
MACS_peak_8186	chr11	89113280	89114863	+	156.49	NA	intron (NM_001300995, intron 11 of 16)	intron (NM_001300995, intron 11 of 16)	109838	NM_001291929	50507	Hs.371036	XM_006718847	ENSG00000086991	NOX4	KOX|KOX-1|RENOX	NADPH oxidase 4	protein-coding
MACS_peak_9266	chr12	20704071	20704785	+	156.38	NA	intron (NM_000921, intron 1 of 15)	SSU-rRNA_Hsa|rRNA|rRNA	-20370	NM_001244683	5139	Hs.737522	XM_006719086	ENSG00000172572	PDE3A	CGI-PDE|CGI-PDE A|CGI-PDE-A	phosphodiesterase 3A, cGMP-inhibited	protein-coding
MACS_peak_17069	chr17	21666738	21668964	+	155.57	NA	Intergenic	L2a|LINE|L2	-157519	NR_028336	284123	Hs.348578	NM_203392	ENSG00000178130	FAM27L	-	family with sequence similarity 27-like	ncRNA
MACS_peak_3169	chr1	179279195	179280399	+	155.4	NA	intron (NM_001252511, intron 2 of 14)	intron (NM_001252511, intron 2 of 14)	16948	NR_045530	6646	Hs.445588	NM_001252511	ENSG00000057252	SOAT1	ACACT|ACAT|ACAT-1|ACAT1|SOAT|STAT	sterol O-acyltransferase 1	protein-coding
MACS_peak_13716	chr14	105957002	105957744	+	155.34	NA	promoter-TSS (NM_001134876)	promoter-TSS (NM_001134876)	-213	NM_001134875	283643	Hs.720306	NM_173608	ENSG00000185347	C14orf80	-	chromosome 14 open reading frame 80	protein-coding
MACS_peak_28923	chr3	134046350	134047927	+	155.25	NA	Intergenic	Intergenic	39566	NR_106885	102466744		NR_106885		MIR6827	hsa-mir-6827	microRNA 6827	ncRNA
MACS_peak_25409	chr20	46523272	46524202	+	155.21	NA	Intergenic	D20S16|Satellite|Satellite	-88233	NR_109942	101060004	Hs.129970	NR_109942		LOC101060004	-	uncharacterized LOC101060004	ncRNA
MACS_peak_12485	chr14	31732427	31733257	+	154.9	NA	Intergenic	Intergenic	-56113	NM_015382	25831	Hs.708017	XM_005267502	ENSG00000092148	HECTD1	EULIR	HECT domain containing E3 ubiquitin protein ligase 1	protein-coding
MACS_peak_19582	chr19	8454576	8455949	+	154.9	NA	promoter-TSS (NR_049795)	promoter-TSS (NR_049795)	57	NM_004218	9230	Hs.626404	NM_004218	ENSG00000185236	RAB11B	H-YPT3	RAB11B, member RAS oncogene family	protein-coding
MACS_peak_11027	chr12	123204803	123206316	+	154.86	NA	Intergenic	Intergenic	-4120	NM_006018	8843	Hs.458425	NM_006018	ENSG00000255398	HCAR3	GPR109B|HCA3|HM74|PUMAG|Puma-g	hydroxycarboxylic acid receptor 3	protein-coding
MACS_peak_30027	chr3	195862714	195863856	+	154.79	NA	Intergenic	Intergenic	-6222	NR_034088	401109	Hs.280133	NM_001001699	ENSG00000224652	LINC00885	-	long intergenic non-protein coding RNA 885	ncRNA
MACS_peak_3982	chr1	223602646	223603712	+	154.71	NA	Intergenic	Intergenic	36464	NM_152610	164127	Hs.192090	NM_152610	ENSG00000178395	CCDC185	C1orf65	coiled-coil domain containing 185	protein-coding
MACS_peak_6992	chr11	10920825	10922507	+	154.68	NA	Intergenic	Intergenic	41902	NR_034137	729013	Hs.726427	NR_034137	ENSG00000247271	ZBED5-AS1	-	ZBED5 antisense RNA 1	ncRNA
MACS_peak_25678	chr21	9594813	9595544	+	154.64	NA	Intergenic	HERVL-int|LTR|ERVL	-230654	NR_037421	100500862		NR_037421		MIR3648-1	MIR3648	microRNA 3648-1	ncRNA
MACS_peak_26341	chr22	18841623	18842381	+	154.38	NA	Intergenic	Intergenic	-51734	NM_005675	8214	Hs.474185	NM_005675	ENSG00000183628	DGCR6	-	DiGeorge syndrome critical region gene 6	protein-coding
MACS_peak_6334	chr10	104503107	104503839	+	154.33	NA	promoter-TSS (NM_001083913)	promoter-TSS (NM_001083913)	-254	NM_001083913	54838	Hs.707763	NM_001083913	ENSG00000166272	WBP1L	C10orf26|OPA1L|OPAL1	WW domain binding protein 1-like	protein-coding
MACS_peak_5937	chr10	82265386	82266685	+	154.32	NA	intron (NM_030927, intron 3 of 8)	LTR24B|LTR|ERV1	-24971	NR_120662	102723703	Hs.308615	XR_424151		LOC102723703	-	uncharacterized LOC102723703	ncRNA
MACS_peak_27310	chr3	27574521	27576044	+	154.24	NA	Intergenic	Intergenic	-49371	NM_001258379	9497	Hs.250072	XM_005265598	ENSG00000033867	SLC4A7	NBC2|NBC3|NBCN1|SBC2|SLC4A6	solute carrier family 4, sodium bicarbonate cotransporter, member 7	protein-coding
MACS_peak_2309	chr1	143526549	143528218	+	154.1	NA	Intergenic	Intergenic	-145538	NR_106967	102466225		NR_106967		MIR6077	MIR6077-1|MIR6077-2|hsa-mir-6077-1|hsa-mir-6077-2	microRNA 6077	ncRNA
MACS_peak_39617	chr7	61802863	61805598	+	154.02	NA	Intergenic	Intergenic	960204	NR_003952	643955	Hs.583308	NR_003952	ENSG00000185037	ZNF733P	ZNF733	zinc finger protein 733, pseudogene	pseudo
MACS_peak_8725	chr11	122673694	122675236	+	153.71	NA	intron (NM_032873, intron 11 of 13)	intron (NM_032873, intron 11 of 13)	-34790	NM_019604	56253	Hs.159523	NM_019604	ENSG00000109943	CRTAM	CD355	cytotoxic and regulatory T cell molecule	protein-coding
MACS_peak_15521	chr16	16403505	16404061	+	153.69	NA	promoter-TSS (NR_036141).2	promoter-TSS (NR_036141).2	47	NR_036142	100422956		NR_036142	ENSG00000265373	MIR3180-2	-	microRNA 3180-2	ncRNA
MACS_peak_5266	chr10	42646716	42651347	+	153.36	NA	Intergenic	Intergenic	214462	NR_024380	441666	Hs.255729	NR_024380	ENSG00000215146	LOC441666	-	zinc finger protein 91 pseudogene	pseudo
MACS_peak_45749	chrX	61823189	61823902	+	153.2	NA	Intergenic	ALR/Alpha|Satellite|centr	747673	NM_001012968	139886	Hs.612782	NM_001012968	ENSG00000186767	SPIN4	-	spindlin family, member 4	protein-coding
MACS_peak_22877	chr2	135874775	135875537	+	153.16	NA	intron (NM_001172435, intron 7 of 24)	(TTC)n|Simple_repeat|Simple_repeat	65321	NM_001172435	22930	Hs.306327	XR_427077	ENSG00000115839	RAB3GAP1	P130|RAB3GAP|RAB3GAP130|WARBM1	RAB3 GTPase activating protein subunit 1 (catalytic)	protein-coding
MACS_peak_22070	chr2	89851910	89853911	+	153.1	NA	Intergenic	(CATTC)n|Satellite|Satellite	741026	NR_039635	100616399		NR_039635	ENSG00000265510	MIR4436A	-	microRNA 4436a	ncRNA
MACS_peak_24041	chr2	208870912	208872076	+	152.94	NA	intron (NM_001080475, intron 1 of 7)	intron (NM_001080475, intron 1 of 7)	18790	NM_001080475	389072	Hs.709906	XM_005246543	ENSG00000178385	PLEKHM3	DAPR|PLEKHM1L	pleckstrin homology domain containing, family M, member 3	protein-coding
MACS_peak_13557	chr14	95731544	95732380	+	152.87	NA	intron (NM_024734, intron 1 of 12)	intron (NM_024734, intron 1 of 12)	54283	NM_024734	79789	Hs.301478	XM_006720256	ENSG00000165959	CLMN	-	calmin (calponin-like, transmembrane)	protein-coding
MACS_peak_29229	chr3	152768916	152771052	+	152.7	NA	Intergenic	MIR3|SINE|MIR	-110017	NM_002886	5912	Hs.700713	NM_002886		RAP2B	-	RAP2B, member of RAS oncogene family	protein-coding
MACS_peak_17433	chr17	39942823	39943735	+	152.45	NA	promoter-TSS (NM_021991)	promoter-TSS (NM_021991)	-315	NM_021991	3728	Hs.514174	XM_005257313	ENSG00000173801	JUP	ARVD12|CTNNG|DP3|DPIII|PDGB|PKGB	junction plakoglobin	protein-coding
MACS_peak_39601	chr7	61608582	61609166	+	152.43	NA	Intergenic	ALR/Alpha|Satellite|centr	1155560	NR_003952	643955	Hs.583308	NR_003952	ENSG00000185037	ZNF733P	ZNF733	zinc finger protein 733, pseudogene	pseudo
MACS_peak_348	chr1	16976545	16983195	+	152.39	NA	Intergenic	Intergenic	7801	NR_027504	11209	Hs.349110	NR_027504	ENSG00000186301	MST1P2	MSPL-1|MSPL-2|MSPL-3|MSPL1|MSPL2|MSPL3|MSTP1|MSTP2|MSTP3	macrophage stimulating 1 (hepatocyte growth factor-like) pseudogene 2	pseudo
MACS_peak_26595	chr22	32042200	32043921	+	152.18	NA	Intergenic	Intergenic	-16250	NM_014338	23761	Hs.732339	XM_005261455	ENSG00000241878	PISD	DJ858B16|PSD|PSDC|PSSC|dJ858B16.2	phosphatidylserine decarboxylase	protein-coding
MACS_peak_74	chr1	5734788	5736245	+	152.12	NA	Intergenic	L1MEc|LINE|L1	111385	NR_039612	100616489		NR_039612	ENSG00000264341	MIR4417	-	microRNA 4417	ncRNA
MACS_peak_8025	chr11	77705455	77706370	+	152.04	NA	promoter-TSS (NM_033547)	promoter-TSS (NM_033547)	-195	NM_033547	92105	Hs.533723	XM_005274393	ENSG00000149262	INTS4	INT4|MST093	integrator complex subunit 4	protein-coding
MACS_peak_4000	chr1	224200600	224202144	+	151.97	NA	Intergenic	(GAATG)n|Satellite|Satellite	-100417	NR_049764	23219	Hs.713992	NM_001136115	ENSG00000143756	FBXO28	CENP-30|Fbx28	F-box protein 28	protein-coding
MACS_peak_7543	chr11	47995507	47996286	+	151.84	NA	Intergenic	Intergenic	-6214	NM_001098503	5795	Hs.318547	XM_006718269	ENSG00000149177	PTPRJ	CD148|DEP1|HPTPeta|R-PTP-ETA|SCC1	protein tyrosine phosphatase, receptor type, J	protein-coding
MACS_peak_39116	chr7	33847475	33848376	+	151.68	NA	Intergenic	Intergenic	-96598	NM_133468	168667	Hs.660998	XM_005249633	ENSG00000164619	BMPER	CRIM3|CV-2|CV2	BMP binding endothelial regulator	protein-coding
MACS_peak_5056	chr10	32034446	32035032	+	151.67	NA	Intergenic	MamGyp-int|LTR|Gypsy	163115	NM_001270699	94134	Hs.741991	XM_005252644	ENSG00000165322	ARHGAP12	-	Rho GTPase activating protein 12	protein-coding
MACS_peak_19571	chr19	7894232	7895217	+	151.32	NA	promoter-TSS (NM_145245)	promoter-TSS (NM_145245)	-437	NM_145245	115704	Hs.26870	XM_005272458	ENSG00000142459	EVI5L	-	ecotropic viral integration site 5-like	protein-coding
MACS_peak_139	chr1	8155990	8158091	+	151.26	NA	Intergenic	Intergenic	-70647	NM_018948	54206	Hs.605445	XM_005263477	ENSG00000116285	ERRFI1	GENE-33|MIG-6|MIG6|RALT	ERBB receptor feedback inhibitor 1	protein-coding
MACS_peak_6698	chr10	126753006	126754249	+	150.94	NA	intron (NM_001290214, intron 2 of 10)	intron (NM_001290214, intron 2 of 10)	-32188	NR_036178	100423041		NR_036178		MIR4296	-	microRNA 4296	ncRNA
MACS_peak_26152	chr21	43050179	43051112	+	150.9	NA	Intergenic	Intergenic	-48817	NR_024367	54090	Hs.570442	NR_024367		LINC00111	C21orf21|NCRNA00111	long intergenic non-protein coding RNA 111	ncRNA
MACS_peak_7590	chr11	51589670	51593705	+	150.6	NA	Intergenic	ALR/Alpha|Satellite|centr	76405	NM_001004703	119749	Hs.553564	NM_001004703	ENSG00000185926	OR4C46	-	olfactory receptor, family 4, subfamily C, member 46	protein-coding
MACS_peak_45838	chrY	9966756	9968380	+	150.56	NA	Intergenic	PRIMA41-int|LTR|ERV1	219161	NR_001540	252955	Hs.522846	NR_001540	ENSG00000239225	TTTY23	NCRNA00148|TTTY23B	testis-specific transcript, Y-linked 23 (non-protein coding)	ncRNA
MACS_peak_9918	chr12	56753771	56754564	+	150.55	NA	promoter-TSS (NM_005419)	promoter-TSS (NM_005419)	-130	NM_005419	6773	Hs.530595	XM_005269108	ENSG00000170581	STAT2	ISGF-3|P113|STAT113	signal transducer and activator of transcription 2, 113kDa	protein-coding
MACS_peak_44381	chr9	70009642	70010370	+	150.33	NA	Intergenic	ALR/Alpha|Satellite|centr	168809	NM_001126334	653427	Hs.714683	NM_001126334	ENSG00000204779	FOXD4L5	bA15J10.2	forkhead box D4-like 5	protein-coding
MACS_peak_6949	chr11	9587300	9588285	+	150.33	NA	Intergenic	Intergenic	-7436	NM_003390	7465	Hs.249441	XM_005253118	ENSG00000166483	WEE1	WEE1A|WEE1hu	WEE1 G2 checkpoint kinase	protein-coding
MACS_peak_41725	chr8	37245309	37246617	+	150.25	NA	Intergenic	Intergenic	105468	NR_121620	100507420	Hs.730062	XR_110877		LOC100507420	-	uncharacterized LOC100507420	ncRNA
MACS_peak_5674	chr10	70804870	70805845	+	150.22	NA	Intergenic	Intergenic	-42471	NM_002727	5552	Hs.1908	NM_002727	ENSG00000122862	SRGN	PPG|PRG|PRG1	serglycin	protein-coding
MACS_peak_30237	chr4	9273329	9274360	+	150.22	NA	Intergenic	Intergenic	4499	NM_001256863	100287513	Hs.723053	NM_001256863	ENSG00000248933	USP17L22	-	ubiquitin specific peptidase 17-like family member 22	protein-coding
MACS_peak_16714	chr17	2795709	2797132	+	150.2	NA	intron (NM_015085, intron 2 of 24)	AluSq|SINE|Alu	72769	NR_110818	101927911	Hs.626373	XR_243581	ENSG00000262884	LOC101927911	-	uncharacterized LOC101927911	ncRNA
MACS_peak_15778	chr16	30381637	30382782	+	150.15	NA	promoter-TSS (NM_015527)	promoter-TSS (NM_015527)	-687	NM_015527	26000	Hs.632182	NM_015527	ENSG00000169221	TBC1D10B	EPI64B	TBC1 domain family, member 10B	protein-coding
MACS_peak_3742	chr1	210546936	210548227	+	150.11	NA	intron (NM_018194, intron 3 of 11)	U5|snRNA|snRNA	44941	NM_001170580	55733	Hs.58650	XM_006711441	ENSG00000054392	HHAT	MART2|SKI1|Skn	hedgehog acyltransferase	protein-coding
MACS_peak_20316	chr19	50179404	50180666	+	149.87	NA	promoter-TSS (NM_198318)	promoter-TSS (NM_198318)	-374	NM_001207042	3276	Hs.20521	XM_005258842	ENSG00000126457	PRMT1	ANM1|HCP1|HRMT1L2|IR1B4	protein arginine methyltransferase 1	protein-coding
MACS_peak_28675	chr3	120135879	120136740	+	149.78	NA	intron (NM_007085, intron 2 of 10)	intron (NM_007085, intron 2 of 10)	-21733	NR_029584	406975		NR_029584		MIR198	MIRN198|miR-198	microRNA 198	ncRNA
MACS_peak_13745	chr15	20145474	20146155	+	149.66	NA	Intergenic	Intergenic	-342183	NR_038836	646096	Hs.448789	NR_038836		CHEK2P2	-	checkpoint kinase 2 pseudogene 2	pseudo
MACS_peak_9147	chr12	13024827	13026351	+	149.64	NA	Intergenic	Intergenic	-2822	NR_003932	387841	Hs.631728	NR_003932	ENSG00000234498	RPL13AP20	RPL13A_9_1211	ribosomal protein L13a pseudogene 20	pseudo
MACS_peak_44102	chr9	44959269	44961029	+	149.61	NA	Intergenic	Intergenic	-30087	NR_027421	100132948	Hs.651534	NM_001024942	ENSG00000154537	FAM27C	FAM27A|FAM27A1|FAM27A3	family with sequence similarity 27, member C	ncRNA
MACS_peak_97	chr1	6803689	6804502	+	149.54	NA	Intergenic	Intergenic	16508	NR_104621	100505887	Hs.250839	NR_104620	ENSG00000228750	LOC100505887	-	uncharacterized LOC100505887	ncRNA
MACS_peak_21063	chr2	34774270	34775419	+	149.45	NA	Intergenic	Intergenic	-821560	NR_003143	151325	Hs.528847	NM_207329	ENSG00000239649	MYADML	-	myeloid-associated differentiation marker-like (pseudogene)	pseudo
MACS_peak_21454	chr2	54308487	54309284	+	149.42	NA	Intergenic	Intergenic	-33525	NM_138448	98	Hs.642983	NM_138448	ENSG00000170634	ACYP2	ACYM|ACYP	acylphosphatase 2, muscle type	protein-coding
MACS_peak_22606	chr2	113997972	113999178	+	149.32	NA	TTS (NR_047570)	TTS (NR_047570)	4729	NR_015377	654433	Hs.656660	NR_015377	ENSG00000189223	PAX8-AS1	-	PAX8 antisense RNA 1	ncRNA
MACS_peak_10518	chr12	93515261	93517185	+	149.14	NA	intron (NR_040096, intron 3 of 4)	intron (NR_040096, intron 3 of 4)	-51919	NR_120492	102724933	Hs.738056	XR_424395		LOC102724933	-	uncharacterized LOC102724933	ncRNA
MACS_peak_45893	chrY	13385384	13385954	+	149.07	NA	Intergenic	LTR49-int|LTR|ERV1	1147720	NR_033667	352887	Hs.546221	NR_033667	ENSG00000206159	GYG2P1	GYG2P	glycogenin 2 pseudogene 1	pseudo
MACS_peak_43104	chr8	129139037	129141121	+	148.93	NA	Intergenic	Intergenic	-22283	NR_031613	100302281		NR_031613	ENSG00000221261	MIR1208	MIRN1208|hsa-mir-1208	microRNA 1208	ncRNA
MACS_peak_39355	chr7	46824037	46826352	+	148.86	NA	Intergenic	Intergenic	796548	NM_022748	64759	Hs.520814	NM_022748	ENSG00000136205	TNS3	TEM6|TENS1	tensin 3	protein-coding
MACS_peak_36240	chr6	31170440	31172173	+	148.83	NA	non-coding (NR_026791, exon 2 of 2).3	non-coding (NR_026791, exon 2 of 2).3	5769	NR_026791	253018	Hs.659818	NR_026791	ENSG00000206344	HCG27	bCX101P6.9|bPG299F13.9|bQB115I13.2	HLA complex group 27 (non-protein coding)	ncRNA
MACS_peak_2199	chr1	120838125	120839230	+	148.77	NA	promoter-TSS (NM_001100910)	promoter-TSS (NM_001100910)	-328	NM_001100910	653820	Hs.339665	XM_006710841	ENSG00000188610	FAM72B	p17	family with sequence similarity 72, member B	protein-coding
MACS_peak_13125	chr14	69161791	69162753	+	148.77	NA	Intergenic	Intergenic	98359	NM_004926	677	Hs.707091	NM_001244698	ENSG00000185650	ZFP36L1	BRF1|Berg36|ERF-1|ERF1|RNF162B|TIS11B|cMG1	ZFP36 ring finger protein-like 1	protein-coding
MACS_peak_29769	chr3	185514192	185515034	+	148.64	NA	intron (NM_001007225, intron 2 of 14)	intron (NM_001007225, intron 2 of 14)	24306	NM_001291874	10644	Hs.35354	XM_006713477	ENSG00000073792	IGF2BP2	IMP-2|IMP2|VICKZ2	insulin-like growth factor 2 mRNA binding protein 2	protein-coding
MACS_peak_15823	chr16	32114508	32115916	+	148.63	NA	Intergenic	Intergenic	84222	NR_109773	100289574	Hs.728036	NR_109773	ENSG00000230267	HERC2P4	D16F37S5	hect domain and RLD 2 pseudogene 4	pseudo
MACS_peak_15885	chr16	33424941	33427405	+	148.52	NA	Intergenic	Intergenic	-127471	NR_033866	390705	Hs.745226	NR_033866		LOC390705	-	protein phosphatase 2, regulatory subunit B'', beta pseudogene	pseudo
MACS_peak_1010	chr1	44793153	44794194	+	148.47	NA	intron (NM_024066, intron 3 of 8)	intron (NM_024066, intron 3 of 8)	27266	NM_024066	79033	Hs.731413	XM_005271184	ENSG00000117419	ERI3	PINT1|PRNPIP	ERI1 exoribonuclease family member 3	protein-coding
MACS_peak_22021	chr2	87621864	87622446	+	148.45	NA	Intergenic	Intergenic	-132819	NR_024204	112597	Hs.652166	NM_052871	ENSG00000222041	LINC00152	C2orf59|NCRNA00152	long intergenic non-protein coding RNA 152	ncRNA
MACS_peak_7750	chr11	64545862	64547048	+	148.37	NA	promoter-TSS (NM_004630)	promoter-TSS (NM_004630)	-139	NM_201995	7536	Hs.502829	XM_006718681	ENSG00000168066	SF1	BBP|D11S636|MBBP|ZCCHC25|ZFM1|ZNF162	splicing factor 1	protein-coding
MACS_peak_5262	chr10	42627114	42628280	+	148.35	NA	Intergenic	Intergenic	235796	NR_024380	441666	Hs.255729	NR_024380	ENSG00000215146	LOC441666	-	zinc finger protein 91 pseudogene	pseudo
MACS_peak_21230	chr2	42647800	42649281	+	148.34	NA	Intergenic	L2b|LINE|L2	-60184	NM_004718	9167	Hs.744101	NM_004718	ENSG00000115944	COX7A2L	COX7AR|COX7RP|EB1|SIG81	cytochrome c oxidase subunit VIIa polypeptide 2 like	protein-coding
MACS_peak_15226	chr15	99439819	99441024	+	148.34	NA	intron (NM_001291858, intron 4 of 20)	intron (NM_001291858, intron 4 of 20)	108464	NM_001102612	145814	Hs.592021	XM_006720400	ENSG00000183571	PGPEP1L	-	pyroglutamyl-peptidase I-like	protein-coding
MACS_peak_20330	chr19	50635738	50640758	+	148.1	NA	Intergenic	AluSp|SINE|Alu	-1127	NR_024231	100170224	Hs.446545	NR_024231		SNAR-B1	-	small ILF3/NF90-associated RNA B1	snRNA
MACS_peak_3006	chr1	171750015	171751012	+	147.99	NA	promoter-TSS (NM_015935)	promoter-TSS (NM_015935)	-248	NM_015935	51603	Hs.494705	XM_005245256	ENSG00000010165	METTL13	5630401D24Rik|KIAA0859|feat	methyltransferase like 13	protein-coding
MACS_peak_17396	chr17	39260600	39261338	+	147.87	NA	promoter-TSS (NM_001146041)	promoter-TSS (NM_001146041)	-672	NM_001146041	100132386	Hs.307018	NM_001146041	ENSG00000212722	KRTAP4-9	KAP4.9	keratin associated protein 4-9	protein-coding
MACS_peak_12426	chr14	24583130	24584636	+	147.76	NA	promoter-TSS (NM_181357)	promoter-TSS (NM_181357)	-23	NM_001163484	80344	Hs.525251	NM_001163484	ENSG00000100897	DCAF11	PRO2389|WDR23	DDB1 and CUL4 associated factor 11	protein-coding
MACS_peak_19971	chr19	39173970	39175553	+	147.7	NA	intron (NM_004924, intron 1 of 20)	MIRc|SINE|MIR	36494	NM_004924	81	Hs.270291	XM_005259281		ACTN4	ACTININ-4|FSGS|FSGS1	actinin, alpha 4	protein-coding
MACS_peak_15590	chr16	21424871	21426607	+	147.63	NA	intron (NM_130464, intron 3 of 11)	LTR48|LTR|ERV1	10919	NM_130464	23117	Hs.720286	NM_130464		NPIPB3	KIAA0220L|NPIP|NPIPB|NPIPB5|NPIPL3	nuclear pore complex interacting protein family, member B3	protein-coding
MACS_peak_16473	chr16	81360468	81362596	+	147.59	NA	intron (NM_022041, intron 1 of 10)	intron (NM_022041, intron 1 of 10)	12961	NM_022041	8139	Hs.112569	NM_022041		GAN	GAN1|KLHL16	gigaxonin	protein-coding
MACS_peak_10459	chr12	90484530	90485571	+	147.52	NA	Intergenic	Intergenic	382318	NR_028138	338758	Hs.601766	NR_028138	ENSG00000271614	LINC00936	-	long intergenic non-protein coding RNA 936	ncRNA
MACS_peak_9899	chr12	56367021	56367978	+	147.45	NA	promoter-TSS (NM_002868)	promoter-TSS (NM_002868)	-198	NM_001252036	5869	Hs.157659	XM_005269051	ENSG00000111540	RAB5B	-	RAB5B, member RAS oncogene family	protein-coding
MACS_peak_2344	chr1	144518602	144520045	+	147.36	NA	intron (NM_001278267, intron 52 of 130)	intron (NM_001278267, intron 52 of 130)	93396	NR_003242	767846	Hs.657186	NR_003242		PFN1P2	C1orf152|COAS3	profilin 1 pseudogene 2	pseudo
MACS_peak_19580	chr19	8426296	8427510	+	147.35	NA	Intergenic	Intergenic	-2108	NR_104213	51129	Hs.9613	XM_005272484	ENSG00000167772	ANGPTL4	ANGPTL2|ARP4|FIAF|HARP|HFARP|NL2|PGAR|TGQTL|UNQ171|pp1158	angiopoietin-like 4	protein-coding
MACS_peak_22102	chr2	90525681	90527072	+	147.31	NA	Intergenic	L1M1|LINE|L1	1321599	NR_027238	654342	Hs.469287	NR_027238	ENSG00000143429	LOC654342	-	lymphocyte-specific protein 1 pseudogene	pseudo
MACS_peak_26668	chr22	37172085	37172734	+	147.18	NA	promoter-TSS (NM_001177701)	promoter-TSS (NM_001177701)	-232	NR_033531	11020	Hs.415172	XM_006724106	ENSG00000100360	IFT27	BBS19|RABL4|RAYL	intraflagellar transport 27	protein-coding
MACS_peak_26213	chr21	45005370	45007335	+	147.09	NA	intron (NM_007031, intron 8 of 8)	intron (NM_007031, intron 8 of 8)	23518	NR_106718	102464825		NR_106718		MIR6070	hsa-mir-6070	microRNA 6070	ncRNA
MACS_peak_12393	chr14	23320105	23321611	+	146.89	NA	Intergenic	Intergenic	15116	NM_004995	4323	Hs.2399	NM_004995	ENSG00000157227	MMP14	MMP-14|MMP-X1|MT-MMP|MT-MMP 1|MT1-MMP|MT1MMP|MTMMP1|WNCHRS	matrix metallopeptidase 14 (membrane-inserted)	protein-coding
MACS_peak_29310	chr3	156528614	156530878	+	146.63	NA	promoter-TSS (NR_003284)	promoter-TSS (NR_003284)	64	NR_003284	647033	Hs.745109	NR_003284		PA2G4P4	PA2G4L1	proliferation-associated 2G4 pseudogene 4	pseudo
MACS_peak_25674	chr21	9549905	9556587	+	146.63	NA	Intergenic	(AAATG)n|Simple_repeat|Simple_repeat	-272586	NR_037421	100500862		NR_037421		MIR3648-1	MIR3648	microRNA 3648-1	ncRNA
MACS_peak_30754	chr4	49330707	49333895	+	146.42	NA	Intergenic	ACRO1|Satellite|acro	343642	NM_001286791	80157	Hs.479703	XM_005248126	ENSG00000109182	CWH43	CWH43-C	cell wall biogenesis 43 C-terminal homolog (S. cerevisiae)	protein-coding
MACS_peak_35600	chr6	3612322	3613533	+	146.4	NA	Intergenic	Intergenic	139319	NM_183373	221749	Hs.484500	XR_241883	ENSG00000168994	PXDC1	C6orf145	PX domain containing 1	protein-coding
MACS_peak_41647	chr8	30568219	30569112	+	146.33	NA	intron (NM_001195103, intron 2 of 11)	intron (NM_001195103, intron 2 of 11)	16821	NM_001195104	2936	Hs.271510	NM_000637	ENSG00000104687	GSR	HEL-75	glutathione reductase	protein-coding
MACS_peak_36122	chr6	26726034	26727304	+	146.31	NA	Intergenic	L1M5|LINE|L1	-66689	NM_001242799	79692	Hs.530271	NM_001242797		ZNF322	HCG12|ZNF322A|ZNF388|ZNF489	zinc finger protein 322	protein-coding
MACS_peak_5250	chr10	39136267	39137100	+	146.31	NA	Intergenic	(GAATG)n|Satellite|Satellite	146956	NR_045000	399746	Hs.742607	NR_045000	ENSG00000227264	ACTR3BP5	FKSG74	ACTR3B pseudogene 5	pseudo
MACS_peak_7572	chr11	48963421	48964192	+	146.3	NA	Intergenic	ALR/Alpha|Satellite|centr	-89346	NM_001206626	283116	Hs.448644	NM_001206626	ENSG00000182053	TRIM49B	-	tripartite motif containing 49B	protein-coding
MACS_peak_35805	chr6	12342864	12344111	+	146.23	NA	Intergenic	Intergenic	49099	NR_103808	100887744		NR_103808		RNU6-48P	RNU6-48	RNA, U6 small nuclear 48, pseudogene	snRNA
MACS_peak_22820	chr2	133024731	133031581	+	146.04	NA	Intergenic	GA-rich|Low_complexity|Low_complexity	-12614	NR_027020	554226	Hs.380689	NR_027019	ENSG00000163046	ANKRD30BL	ANKRD30BP3|NCRNA00164	ankyrin repeat domain 30B-like	pseudo
MACS_peak_36538	chr6	43138355	43139250	+	145.93	NA	promoter-TSS (NM_003131)	promoter-TSS (NM_003131)	-231	NM_003131	6722	Hs.520140	NM_001292001	ENSG00000112658	SRF	MCM1	serum response factor (c-fos serum response element-binding transcription factor)	protein-coding
MACS_peak_16119	chr16	57375269	57376376	+	145.89	NA	Intergenic	MLT1J2|LTR|ERVL-MaLR	-16873	NM_002990	6367	Hs.534347	NM_002990	ENSG00000102962	CCL22	ABCD-1|DC/B-CK|MDC|SCYA22|STCP-1	chemokine (C-C motif) ligand 22	protein-coding
MACS_peak_9975	chr12	58704294	58705328	+	145.68	NA	Intergenic	Intergenic	369366	NM_033276	91419	Hs.61188	XM_005269223	ENSG00000166896	XRCC6BP1	KUB3	XRCC6 binding protein 1	protein-coding
MACS_peak_33666	chr5	69202371	69204571	+	145.61	NA	Intergenic	MER82|DNA|TcMar-Tigger	-117601	NM_022968	8293	Hs.726820	NM_021967	ENSG00000172058	SERF1A	4F5|FAM2A|H4F5|SERF1|SMAM1	small EDRK-rich factor 1A (telomeric)	protein-coding
MACS_peak_20573	chr2	9784443	9785394	+	145.23	NA	Intergenic	Intergenic	-13734	NM_006826	10971	Hs.74405	NM_006826	ENSG00000134308	YWHAQ	14-3-3|1C5|HS1	tyrosine 3-monooxygenase/tryptophan 5-monooxygenase activation protein, theta	protein-coding
MACS_peak_19048	chr18	51675120	51676211	+	145.18	NA	Intergenic	Intergenic	73117	NR_002970	677819	Hs.655869	NR_002970		SNORA37	ACA37	small nucleolar RNA, H/ACA box 37	snoRNA
MACS_peak_15293	chr15	102502676	102503987	+	145.16	NA	intron (NR_003659, intron 1 of 10)	intron (NR_003659, intron 1 of 10)	2315	NR_003659	374666	Hs.585931	XR_426464		WASH3P	FAM39DP	WAS protein family homolog 3 pseudogene	pseudo
MACS_peak_18530	chr18	12741114	12743110	+	145.03	NA	intron (NR_110763, intron 1 of 1)	AluY|SINE|Alu	7309	NR_110763	100996324	Hs.333275	XR_158926		LOC100996324	-	uncharacterized LOC100996324	ncRNA
MACS_peak_32459	chr4	169990908	169992475	+	145.01	NA	Intergenic	Intergenic	-60223	NM_032783	84869	Hs.659311	XM_005263315	ENSG00000145439	CBR4	SDR45C1	carbonyl reductase 4	protein-coding
MACS_peak_2314	chr1	143768295	143769562	+	144.89	NA	Intergenic	ERVL-E-int|LTR|ERVL	-1047	NM_001123068	644591	Hs.534674	NM_001123068	ENSG00000236334	PPIAL4G	COAS-2	peptidylprolyl isomerase A (cyclophilin A)-like 4G	protein-coding
MACS_peak_15624	chr16	22201645	22203027	+	144.7	NA	Intergenic	CpG	-15256	NM_013302	29904	Hs.498892	NM_013302		EEF2K	HSU93850|eEF-2K	eukaryotic elongation factor-2 kinase	protein-coding
MACS_peak_45832	chrY	9934508	9935275	+	144.32	NA	Intergenic	L1PREC2|LINE|L1	186484	NR_001540	252955	Hs.522846	NR_001540	ENSG00000239225	TTTY23	NCRNA00148|TTTY23B	testis-specific transcript, Y-linked 23 (non-protein coding)	ncRNA
MACS_peak_32806	chr5	6158915	6159800	+	144.28	NA	Intergenic	Intergenic	178048	NR_028351	401172	Hs.376760	NM_001001702	ENSG00000250490	FLJ33360	-	FLJ33360 protein	ncRNA
MACS_peak_29017	chr3	140994531	140995533	+	144.25	NA	intron (NM_001282728, intron 3 of 6)	Tigger3a|DNA|TcMar-Tigger	44365	NM_001037172	92370	Hs.657887	XM_005247903	ENSG00000155893	PXYLP1	ACPL2|HEL124|XYLP	2-phosphoxylose phosphatase 1	protein-coding
MACS_peak_35696	chr6	7505244	7506269	+	144.23	NA	Intergenic	Intergenic	-36114	NM_001008844	1832	Hs.519873	NM_001008844	ENSG00000096696	DSP	DP|DPI|DPII	desmoplakin	protein-coding
MACS_peak_26661	chr22	36791908	36792621	+	144.19	NA	Intergenic	Intergenic	-8201	NM_002473	4627	Hs.474751	NM_002473	ENSG00000100345	MYH9	BDPLT6|DFNA17|EPSTS|FTNS|MHA|NMHC-II-A|NMMHC-IIA|NMMHCA	myosin, heavy chain 9, non-muscle	protein-coding
MACS_peak_44418	chr9	70836422	70838542	+	144.03	NA	Intergenic	HAL1|LINE|L1	-19323	NM_001286836	220869	Hs.645504	XM_005272748	ENSG00000147996	CBWD5	DC36	COBW domain containing 5	protein-coding
MACS_peak_45764	chrX	88458977	88460301	+	143.98	NA	Intergenic	Intergenic	457413	NM_001184771	53336	Hs.458292	NM_001184771	ENSG00000147183	CPXCR1	CT77	CPX chromosome region, candidate 1	protein-coding
MACS_peak_45919	chrY	13738167	13739318	+	143.93	NA	Intergenic	(GAATG)n|Satellite|Satellite	794647	NR_033667	352887	Hs.546221	NR_033667	ENSG00000206159	GYG2P1	GYG2P	glycogenin 2 pseudogene 1	pseudo
MACS_peak_3564	chr1	203857857	203859442	+	143.92	NA	Intergenic	Intergenic	27909	NM_003094	6635	Hs.654418	NM_003094		SNRPE	B-raf|HYPT11|SME|Sm-E	small nuclear ribonucleoprotein polypeptide E	protein-coding
MACS_peak_19956	chr19	38791092	38792002	+	143.81	NA	Intergenic	Intergenic	-3257	NM_033520	64073	Hs.631544	NM_033520	ENSG00000167644	C19orf33	H2RSP|IMUP|IMUP-1|IMUP-2	chromosome 19 open reading frame 33	protein-coding
MACS_peak_26730	chr22	39101080	39102031	+	143.79	NA	promoter-TSS (NM_004286)	promoter-TSS (NM_004286)	-252	NM_004286	9567	Hs.276925	XM_005261857	ENSG00000100226	GTPBP1	GP-1|GP1|HSPC018	GTP binding protein 1	protein-coding
MACS_peak_19490	chr19	2908592	2909397	+	143.69	NA	intron (NM_173480, intron 1 of 3)	L1MB7|LINE|L1	8098	NM_173480	126295	Hs.591378	NM_173480	ENSG00000171970	ZNF57	ZNF424	zinc finger protein 57	protein-coding
MACS_peak_16495	chr16	81942005	81942948	+	143.56	NA	intron (NM_002661, intron 17 of 32)	MER96B|DNA|hAT	102617	NM_145168	93517	Hs.87779	XM_005256257	ENSG00000184860	SDR42E1	-	short chain dehydrogenase/reductase family 42E, member 1	protein-coding
MACS_peak_45493	chr9	130345844	130346996	+	143.51	NA	Intergenic	AluY|SINE|Alu	-5134	NM_001035534	64855	Hs.522401	XM_005252135	ENSG00000136830	FAM129B	C9orf88|MEG-3|MINERVA|OC58|bA356B19.6	family with sequence similarity 129, member B	protein-coding
MACS_peak_2299	chr1	143425641	143428257	+	143.47	NA	Intergenic	L1PA7|LINE|L1	-224710	NR_110761	102723769	Hs.652926	XR_430389		LOC102723769	-	uncharacterized LOC102723769	ncRNA
MACS_peak_26692	chr22	38054247	38054830	+	143.4	NA	promoter-TSS (NR_109952)	promoter-TSS (NR_109952)	-154	NR_109952	101927051		NR_109952	ENSG00000233360	LOC101927051	-	uncharacterized LOC101927051	ncRNA
MACS_peak_38907	chr7	23553166	23553984	+	143.36	NA	intron (NM_001282758, intron 4 of 8)	LTR10C|LTR|ERV1	18085	NM_001282758	29896	Hs.445652	XM_005249725	ENSG00000164548	TRA2A	AWMS1|HSU53209	transformer 2 alpha homolog (Drosophila)	protein-coding
MACS_peak_36920	chr6	74289851	74290749	+	143.34	NA	Intergenic	Intergenic	-59545	NM_001402	1915	Hs.745122	NM_001402	ENSG00000156508	EEF1A1	CCS-3|CCS3|EE1A1|EEF-1|EEF1A|EF-Tu|EF1A|GRAF-1EF|HNGC:16303|LENG7|PTI1|eEF1A-1	eukaryotic translation elongation factor 1 alpha 1	protein-coding
MACS_peak_19760	chr19	18303329	18304176	+	143.34	NA	promoter-TSS (NM_032683)	promoter-TSS (NM_032683)	-288	NM_032683	84769	Hs.515254	NM_032683	ENSG00000254858	MPV17L2	FKSG24	MPV17 mitochondrial membrane protein-like 2	protein-coding
MACS_peak_8928	chr12	1029632	1030576	+	143.29	NA	intron (NR_123713, intron 9 of 13)	L1MB2|LINE|L1	12138	NM_001297420	5893	Hs.410355	XM_005253720	ENSG00000002016	RAD52	-	RAD52 homolog (S. cerevisiae)	protein-coding
MACS_peak_16033	chr16	51572592	51573413	+	143.23	NA	Intergenic	Intergenic	-223428	NR_110916	101927364	Hs.133120	XR_243448	ENSG00000260057	LOC101927364	-	uncharacterized LOC101927364	ncRNA
MACS_peak_21766	chr2	70555684	70556726	+	143.19	NA	Intergenic	Intergenic	-26985	NM_032822	84908	Hs.516077	XM_005264620	ENSG00000035141	FAM136A	-	family with sequence similarity 136, member A	protein-coding
MACS_peak_20507	chr2	5162489	5163364	+	143.18	NA	Intergenic	(CTA)n|Simple_repeat|Simple_repeat	-459114	NR_034134	727982	Hs.444391	NR_034134	ENSG00000231532	LINC01249	-	long intergenic non-protein coding RNA 1249	ncRNA
MACS_peak_36231	chr6	31025754	31026454	+	143.11	NA	intron (NR_003948, intron 3 of 3).5	Charlie13b|DNA|hAT-Charlie	4877	NR_003948	285834	Hs.207528	NR_003948	ENSG00000228789	HCG22	PBMUCL2	HLA complex group 22	ncRNA
MACS_peak_33284	chr5	49500641	49501834	+	143.1	NA	Intergenic	ALR/Alpha|Satellite|centr	235997	NM_198449	133418	Hs.561411	NM_198449	ENSG00000170571	EMB	GP70	embigin	protein-coding
MACS_peak_16793	chr17	6544893	6546556	+	143.06	NA	TTS (NM_016060)	TTS (NM_016060)	-1477	NM_014804	9851	Hs.28070	XM_005256881	ENSG00000198920	KIAA0753	-	KIAA0753	protein-coding
MACS_peak_19527	chr19	4812518	4813619	+	143.03	NA	Intergenic	Intergenic	18686	NM_182919	148022	Hs.29344	NM_182919	ENSG00000127666	TICAM1	IIAE6|MyD88-3|PRVTIRB|TICAM-1|TRIF	toll-like receptor adaptor molecule 1	protein-coding
MACS_peak_875	chr1	40399699	40400858	+	142.99	NA	Intergenic	Intergenic	-20506	NM_001136493	84879	Hs.655177	XM_005271285	ENSG00000168389	MFSD2A	MFSD2|NLS1	major facilitator superfamily domain containing 2A	protein-coding
MACS_peak_20080	chr19	43393308	43394397	+	142.92	NA	Intergenic	L1MB3|LINE|L1	-9981	NM_006905	5669	Hs.709192	XM_005259063	ENSG00000231924	PSG1	B1G1|CD66f|DHFRP2|FL-NCA-1/2|PBG1|PS-beta-C/D|PS-beta-G-1|PSBG-1|PSBG1|PSG95|PSGGA|PSGIIA|SP1	pregnancy specific beta-1-glycoprotein 1	protein-coding
MACS_peak_30349	chr4	15914969	15916405	+	142.87	NA	Intergenic	Intergenic	24676	NM_005130	9982	Hs.1690	NM_005130	ENSG00000137440	FGFBP1	FGF-BP|FGF-BP1|FGFBP|FGFBP-1|HBP17	fibroblast growth factor binding protein 1	protein-coding
MACS_peak_17936	chr17	62675543	62676537	+	142.68	NA	Intergenic	Intergenic	-17654	NM_022739	64750	Hs.515011	XM_005257585		SMURF2	-	SMAD specific E3 ubiquitin protein ligase 2	protein-coding
MACS_peak_20874	chr2	26231465	26232757	+	142.67	NA	Intergenic	Intergenic	-24618	NM_016131	10890	Hs.467960	NM_016131	ENSG00000084733	RAB10	-	RAB10, member RAS oncogene family	protein-coding
MACS_peak_14124	chr15	42232520	42233159	+	142.56	NA	intron (NM_139265, intron 3 of 5)	intron (NM_139265, intron 3 of 5)	19224	NR_120332	101928363	Hs.680195	XR_243145		LOC101928363	-	uncharacterized LOC101928363	ncRNA
MACS_peak_15839	chr16	32354771	32356259	+	142.25	NA	Intergenic	L1M1|LINE|L1	-54213	NR_033866	390705	Hs.745226	NR_033866		LOC390705	-	protein phosphatase 2, regulatory subunit B'', beta pseudogene	pseudo
MACS_peak_507	chr1	24257240	24258402	+	142.25	NA	Intergenic	Intergenic	2261	NR_039615	100616492		NR_039615	ENSG00000264926	MIR378F	-	microRNA 378f	ncRNA
MACS_peak_42934	chr8	124070069	124071041	+	142.16	NA	Intergenic	Intergenic	-14365	NM_145647	93594	Hs.492716	XM_005251102	ENSG00000156787	TBC1D31	Gm85|WDR67	TBC1 domain family, member 31	protein-coding
MACS_peak_20025	chr19	41256159	41257351	+	142.04	NA	promoter-TSS (NM_004596)	promoter-TSS (NM_004596)	-4	NM_004596	6626	Hs.466775	NM_004596	ENSG00000077312	SNRPA	Mud1|U1-A|U1A	small nuclear ribonucleoprotein polypeptide A	protein-coding
MACS_peak_100	chr1	6844948	6845639	+	141.74	NA	promoter-TSS (NM_001242701)	promoter-TSS (NM_001242701)	-91	NM_015215	23261	Hs.671020	XM_006710482	ENSG00000171735	CAMTA1	CANPMR	calmodulin binding transcription activator 1	protein-coding
MACS_peak_17673	chr17	48295593	48297099	+	141.66	NA	Intergenic	AluJb|SINE|Alu	4291	NR_110806	101927230	Hs.514326	XR_243717	ENSG00000251085	LOC101927230	-	uncharacterized LOC101927230	ncRNA
MACS_peak_26678	chr22	37650085	37651581	+	141.51	NA	Intergenic	L1M5|LINE|L1	-10494	NM_002872	5880	Hs.517601	XM_006724286	ENSG00000128340	RAC2	EN-7|Gx|HSPC022|p21-Rac2	ras-related C3 botulinum toxin substrate 2 (rho family, small GTP binding protein Rac2)	protein-coding
MACS_peak_11165	chr13	20993539	20994590	+	141.5	NA	intron (NM_015974, intron 5 of 7)	intron (NM_015974, intron 5 of 7)	13921	NR_039721	100616304		NR_039721		MIR4499	-	microRNA 4499	ncRNA
MACS_peak_31985	chr4	140164347	140165180	+	141.48	NA	Intergenic	Intergenic	36729	NM_032623	84709	Hs.710036	NM_032623	ENSG00000137463	MGARP	C4orf49|CESP-1|HUMMR|OSAP	mitochondria-localized glutamic acid-rich protein	protein-coding
MACS_peak_23712	chr2	190074719	190076249	+	141.42	NA	Intergenic	Intergenic	-30879	NM_000393	1290	Hs.445827	NM_000393	ENSG00000204262	COL5A2	-	collagen, type V, alpha 2	protein-coding
MACS_peak_1615	chr1	85755042	85755920	+	141.37	NA	Intergenic	Intergenic	-12894	NM_003921	8915	Hs.193516	XM_005271311	ENSG00000142867	BCL10	CARMEN|CIPER|CLAP|c-E10|mE10	B-cell CLL/lymphoma 10	protein-coding
MACS_peak_10822	chr12	110661458	110662679	+	141.01	NA	Intergenic	Intergenic	-56964	NM_001681	488	Hs.506759	XM_005253888	ENSG00000174437	ATP2A2	ATP2B|DAR|DD|SERCA2	ATPase, Ca++ transporting, cardiac muscle, slow twitch 2	protein-coding
MACS_peak_22071	chr2	89866488	89870530	+	140.97	NA	Intergenic	Intergenic	756625	NR_039635	100616399		NR_039635	ENSG00000265510	MIR4436A	-	microRNA 4436a	ncRNA
MACS_peak_20476	chr2	739995	741100	+	140.83	NA	Intergenic	Intergenic	-63108	NM_152834	129787	Hs.43899	NM_152834		TMEM18	-	transmembrane protein 18	protein-coding
MACS_peak_27312	chr3	27585743	27587184	+	140.8	NA	Intergenic	Intergenic	-60552	NM_001258379	9497	Hs.250072	XM_005265598	ENSG00000033867	SLC4A7	NBC2|NBC3|NBCN1|SBC2|SLC4A6	solute carrier family 4, sodium bicarbonate cotransporter, member 7	protein-coding
MACS_peak_27385	chr3	32009661	32011023	+	140.77	NA	intron (NM_017784, intron 1 of 11)	intron (NM_017784, intron 1 of 11)	-12924	NM_001137674	344787	Hs.585139	NM_001137674	ENSG00000197385	ZNF860	-	zinc finger protein 860	protein-coding
MACS_peak_45750	chrX	61838923	61839632	+	140.75	NA	Intergenic	ALR/Alpha|Satellite|centr	731941	NM_001012968	139886	Hs.612782	NM_001012968	ENSG00000186767	SPIN4	-	spindlin family, member 4	protein-coding
MACS_peak_11577	chr13	46054939	46057712	+	140.63	NA	intron (NM_031431, intron 5 of 22)	intron (NM_031431, intron 5 of 22)	17295	NM_031431	83548	Hs.507948	XM_006719877	ENSG00000136152	COG3	SEC34	component of oligomeric golgi complex 3	protein-coding
MACS_peak_33920	chr5	78478747	78480093	+	140.61	NA	Intergenic	Intergenic	-52505	NM_152405	133746	Hs.482605	XM_005248430	ENSG00000152409	JMY	WHDC1L3	junction mediating and regulatory protein, p53 cofactor	protein-coding
MACS_peak_424	chr1	20822304	20823286	+	140.58	NA	Intergenic	Intergenic	-10067	NM_018584	55450	Hs.731383	NM_018584	ENSG00000162545	CAMK2N1	PRO1489	calcium/calmodulin-dependent protein kinase II inhibitor 1	protein-coding
MACS_peak_406	chr1	19687428	19688510	+	140.55	NA	intron (NM_001282162, intron 4 of 8)	intron (NM_001282162, intron 4 of 8)	49229	NM_001040125	54896	Hs.647620	XM_005245915	ENSG00000040487	PQLC2	-	PQ loop repeat containing 2	protein-coding
MACS_peak_28392	chr3	100754679	100756022	+	140.51	NA	Intergenic	ERVL-int|LTR|ERVL	-43016	NM_015429	25890	Hs.477015	XM_005247281	ENSG00000154175	ABI3BP	NESHBP|TARSH	ABI family, member 3 (NESH) binding protein	protein-coding
MACS_peak_28022	chr3	65949333	65950445	+	140.5	NA	intron (NM_001033057, intron 1 of 22)	intron (NM_001033057, intron 1 of 22)	70398	NR_046575	100873983	Hs.663889	NR_046575	ENSG00000240175	MAGI1-AS1	-	MAGI1 antisense RNA 1	ncRNA
MACS_peak_10956	chr12	120729652	120730412	+	140.36	NA	Intergenic	Intergenic	-10092	NM_012240	23409	Hs.50861	XM_005253865	ENSG00000089163	SIRT4	SIR2L4	sirtuin 4	protein-coding
MACS_peak_9005	chr12	6772015	6772900	+	140.3	NA	promoter-TSS (NM_016162)	promoter-TSS (NM_016162)	-149	NM_001127586	51147	Hs.524210	XM_005253698	ENSG00000111653	ING4	my036|p29ING4	inhibitor of growth family, member 4	protein-coding
MACS_peak_651	chr1	28680425	28681320	+	140.25	NA	Intergenic	Intergenic	-15221	NM_001048183	65979	Hs.225641	XM_005245970	ENSG00000204138	PHACTR4	PPP1R124	phosphatase and actin regulator 4	protein-coding
MACS_peak_11448	chr13	41184205	41185056	+	140.22	NA	intron (NM_002015, intron 1 of 2)	intron (NM_002015, intron 1 of 2)	56104	NM_002015	2308	Hs.370666	NM_002015	ENSG00000150907	FOXO1	FKH1|FKHR|FOXO1A	forkhead box O1	protein-coding
MACS_peak_30752	chr4	49321080	49322172	+	140.1	NA	Intergenic	Intergenic	332967	NM_001286791	80157	Hs.479703	XM_005248126	ENSG00000109182	CWH43	CWH43-C	cell wall biogenesis 43 C-terminal homolog (S. cerevisiae)	protein-coding
MACS_peak_15066	chr15	90708626	90709717	+	140.05	NA	Intergenic	Intergenic	-18981	NM_020210	10509	Hs.474935	XM_005254830	ENSG00000185033	SEMA4B	SEMAC|SemC	sema domain, immunoglobulin domain (Ig), transmembrane domain (TM) and short cytoplasmic domain, (semaphorin) 4B	protein-coding
MACS_peak_14821	chr15	75576097	75577162	+	139.98	NA	intron (NM_001145224, intron 1 of 17)	intron (NM_001145224, intron 1 of 17)	1447	NM_001145224	653643	Hs.672474	NM_001145224		GOLGA6D	-	golgin A6 family, member D	protein-coding
MACS_peak_15425	chr16	11591008	11592327	+	139.97	NA	Intergenic	Intergenic	32551	NR_110907	101927131	Hs.569654	XR_243352	ENSG00000262999	LOC101927131	-	uncharacterized LOC101927131	ncRNA
MACS_peak_11045	chr12	123431076	123432004	+	139.96	NA	intron (NM_001243013, intron 5 of 10)	intron (NM_001243013, intron 5 of 10)	19516	NM_203444	23457	Hs.511951	XM_005253558	ENSG00000150967	ABCB9	EST122234|TAPL	ATP-binding cassette, sub-family B (MDR/TAP), member 9	protein-coding
MACS_peak_30000	chr3	195217943	195218892	+	139.89	NA	Intergenic	L1MC1|LINE|L1	-9750	NR_049867	100847082		NR_049867	ENSG00000265924	MIR5692C1	-	microRNA 5692c-1	ncRNA
MACS_peak_13884	chr15	28738294	28743211	+	139.87	NA	Intergenic	AT_rich|Low_complexity|Low_complexity	-4761	NR_039732	100616223		NR_039732	ENSG00000263930	MIR4509-1	-	microRNA 4509-1	ncRNA
MACS_peak_44292	chr9	68504124	68505577	+	139.84	NA	Intergenic	Intergenic	-50475	NR_033907	642236	Hs.650100	NR_033907		LOC642236	-	FSHD region gene 1 pseudogene	pseudo
MACS_peak_24634	chr20	382063	383072	+	139.82	NA	Intergenic	MER44D|DNA|TcMar-Tigger	-6142	NM_006462	10616	Hs.247280	XM_005260645	ENSG00000125826	RBCK1	C20orf18|HOIL-1|HOIL1|RBCK2|RNF54|UBCE7IP3|XAP3|XAP4|ZRANB4	RanBP-type and C3HC4-type zinc finger containing 1	protein-coding
MACS_peak_146	chr1	8241955	8243182	+	139.78	NA	Intergenic	Intergenic	-135577	NM_001080397	50651	Hs.463036	XM_005263467	ENSG00000162426	SLC45A1	DNB5	solute carrier family 45, member 1	protein-coding
MACS_peak_11538	chr13	44886739	44888487	+	139.71	NA	Intergenic	L2c|LINE|L2	-60365	NM_001010897	387923	Hs.377972	NM_001010897	ENSG00000151778	SERP2	C13orf21|bA269C23.1	stress-associated endoplasmic reticulum protein family member 2	protein-coding
MACS_peak_21002	chr2	31607075	31608233	+	139.66	NA	intron (NM_000379, intron 9 of 35)	intron (NM_000379, intron 9 of 35)	29957	NM_000379	7498	Hs.250	NM_000379	ENSG00000158125	XDH	XO|XOR	xanthine dehydrogenase	protein-coding
MACS_peak_36209	chr6	30640670	30641188	+	139.58	NA	promoter-TSS (NM_001164239).4	promoter-TSS (NM_001164239).4	-99	NM_003587	8449	Hs.485060	NM_001164239	ENSG00000204560	DHX16	DBP2|DDX16|PRO2014|PRP8|PRPF2|Prp2	DEAH (Asp-Glu-Ala-His) box polypeptide 16	protein-coding
MACS_peak_11559	chr13	45629585	45630283	+	139.44	NA	Intergenic	Intergenic	-50480	NR_120424	101929259	Hs.638490	XR_245426		LOC101929259	-	uncharacterized LOC101929259	ncRNA
MACS_peak_8019	chr11	77313149	77313998	+	139.4	NA	intron (NM_173039, intron 1 of 2)	Tigger12c|DNA|TcMar-Tigger	12893	NM_173039	282679	Hs.503345	XM_005273917	ENSG00000178301	AQP11	AQPX1	aquaporin 11	protein-coding
MACS_peak_6196	chr10	97153632	97154842	+	139.22	NA	intron (NM_001034955, intron 12 of 30)	intron (NM_001034955, intron 12 of 30)	46700	NM_001034955	10580	Hs.38621	XM_005269404	ENSG00000095637	SORBS1	CAP|FLAF2|R85FL|SH3D5|SH3P12|SORB1	sorbin and SH3 domain containing 1	protein-coding
MACS_peak_7373	chr11	33711507	33712970	+	139.08	NA	Intergenic	Intergenic	10048	NM_001166692	100131378	Hs.709466	NM_001166692		C11orf91	-	chromosome 11 open reading frame 91	protein-coding
MACS_peak_17938	chr17	62702344	62704037	+	138.89	NA	Intergenic	Intergenic	-44804	NM_022739	64750	Hs.515011	XM_005257585		SMURF2	-	SMAD specific E3 ubiquitin protein ligase 2	protein-coding
MACS_peak_15678	chr16	24692374	24693668	+	138.87	NA	Intergenic	L2a|LINE|L2	-10638	NR_122072	400511	Hs.592028	XR_109271	ENSG00000224310	LOC400511	-	uncharacterized LOC400511	ncRNA
MACS_peak_32636	chr4	185321348	185322569	+	138.81	NA	intron (NM_002199, intron 6 of 8)	L1MD2|LINE|L1	-46828	NR_040108	728175	Hs.590107	NR_040108	ENSG00000180712	LOC728175	-	uncharacterized LOC728175	ncRNA
MACS_peak_44125	chr9	45686321	45688867	+	138.77	NA	Intergenic	L1PREC2|LINE|L1	-429349	NR_103714	100289124	Hs.567050	NM_001024608	ENSG00000237198	FAM27E2	FAM27E1	family with sequence similarity 27, member E2	ncRNA
MACS_peak_45745	chrX	61804457	61805150	+	138.76	NA	Intergenic	ALR/Alpha|Satellite|centr	766415	NM_001012968	139886	Hs.612782	NM_001012968	ENSG00000186767	SPIN4	-	spindlin family, member 4	protein-coding
MACS_peak_15608	chr16	21780254	21782419	+	138.73	NA	Intergenic	AluJb|SINE|Alu	49159	NR_003370	730092	Hs.348979	NR_003370		RRN3P1	-	RNA polymerase I transcription factor homolog (S. cerevisiae) pseudogene 1	pseudo
MACS_peak_10977	chr12	121400203	121401011	+	138.69	NA	Intergenic	L2b|LINE|L2	9488	NR_024345	283460	Hs.612351	NM_178513	ENSG00000272214	HNF1A-AS1	C12orf27|NCRNA00262	HNF1A antisense RNA 1	ncRNA
MACS_peak_18638	chr18	21231111	21231907	+	138.59	NA	intron (NM_173505, intron 1 of 9)	intron (NM_173505, intron 1 of 9)	11340	NM_173505	147463	Hs.374774	NM_173505	ENSG00000154065	ANKRD29	-	ankyrin repeat domain 29	protein-coding
MACS_peak_21957	chr2	85501334	85502156	+	138.59	NA	intron (NM_031283, intron 3 of 11)	MER63A|DNA|hAT-Blackjack	53674	NM_001206840	10618	Hs.593382	NM_001206840	ENSG00000152291	TGOLN2	TGN38|TGN46|TGN48|TGN51|TTGN2	trans-golgi network protein 2	protein-coding
MACS_peak_5378	chr10	49196949	49197868	+	138.58	NA	Intergenic	Intergenic	10417	NM_001137548	644054	Hs.723078	NM_001137548	ENSG00000188279	FAM25C	bA164N7.4	family with sequence similarity 25, member C	protein-coding
MACS_peak_32726	chr4	190154765	190155437	+	138.53	NA	Intergenic	(GTGTG)n|Simple_repeat|Simple_repeat	-425659	NR_121679	101928971	Hs.519164	XR_244775	ENSG00000250739	LINC01262	TCONS_l2_00021807	long intergenic non-protein coding RNA 1262	ncRNA
MACS_peak_33414	chr5	55839098	55840421	+	138.49	NA	intron (NM_001287053, intron 2 of 5)	MER5A|DNA|hAT-Charlie	-62163	NR_104664	102467147	Hs.650177	NR_104664		LOC102467147	-	uncharacterized LOC102467147	ncRNA
MACS_peak_2607	chr1	151918080	151920137	+	138.49	NA	Intergenic	Intergenic	-36747	NM_053055	117145	Hs.164070	NM_053055		THEM4	CTMP	thioesterase superfamily member 4	protein-coding
MACS_peak_38242	chr6	154689230	154690154	+	138.41	NA	Intergenic	Intergenic	-11792	NM_001130700	26034	Hs.146100	XM_005266919	ENSG00000074706	IPCEF1	PIP3-E	interaction protein for cytohesin exchange factors 1	protein-coding
MACS_peak_19717	chr19	15947597	15948770	+	138.36	NA	Intergenic	LTR10C|LTR|ERV1	8426	NR_015379	652995	Hs.644234	NR_015379	ENSG00000214049	UCA1	CUDR|LINC00178|NCRNA00178|UCAT1	urothelial cancer associated 1 (non-protein coding)	ncRNA
MACS_peak_45833	chrY	9939470	9941293	+	138.35	NA	Intergenic	Intergenic	191974	NR_001540	252955	Hs.522846	NR_001540	ENSG00000239225	TTTY23	NCRNA00148|TTTY23B	testis-specific transcript, Y-linked 23 (non-protein coding)	ncRNA
MACS_peak_25051	chr20	23338439	23339354	+	138.35	NA	promoter-TSS (NR_109884)	promoter-TSS (NR_109884)	-132	NR_109884	100505683	Hs.140295	NR_109884	ENSG00000232645	LINC01431	-	long intergenic non-protein coding RNA 1431	ncRNA
MACS_peak_38435	chr6	163812458	163814462	+	138.31	NA	Intergenic	Intergenic	21522	NR_037593	100526820	Hs.644159	NR_037593	ENSG00000270419	CAHM	LINC00468	colon adenocarcinoma hypermethylated (non-protein coding)	ncRNA
MACS_peak_2717	chr1	155278136	155278785	+	138.26	NA	promoter-TSS (NM_001135822)	promoter-TSS (NM_001135822)	-79	NM_001242824	2224	Hs.335918	XM_005244962	ENSG00000160752	FDPS	FPPS|FPS	farnesyl diphosphate synthase	protein-coding
MACS_peak_45597	chr9	134874916	134876073	+	138.24	NA	intron (NM_001253881, intron 3 of 6)	intron (NM_001253881, intron 3 of 6)	79780	NM_001253882	9442	Hs.374262	XM_005272236	ENSG00000160563	MED27	CRAP34|CRSP34|CRSP8|TRAP37	mediator complex subunit 27	protein-coding
MACS_peak_32729	chr4	190197703	190199105	+	138.01	NA	Intergenic	Intergenic	-382356	NR_121679	101928971	Hs.519164	XR_244775	ENSG00000250739	LINC01262	TCONS_l2_00021807	long intergenic non-protein coding RNA 1262	ncRNA
MACS_peak_913	chr1	41433035	41434072	+	138	NA	Intergenic	L2a|LINE|L2	-11454	NM_001905	1503	Hs.473087	XM_005270536	ENSG00000171793	CTPS1	CTPS|IMD24	CTP synthase 1	protein-coding
MACS_peak_41742	chr8	37915325	37916534	+	137.98	NA	intron (NM_004095, intron 2 of 2)	MSTC|LTR|ERVL-MaLR	27909	NM_004095	1978	Hs.411641	NM_004095	ENSG00000187840	EIF4EBP1	4E-BP1|4EBP1|BP-1|PHAS-I	eukaryotic translation initiation factor 4E binding protein 1	protein-coding
MACS_peak_23757	chr2	192066497	192068047	+	137.97	NA	Intergenic	Intergenic	-42835	NM_001130158	4430	Hs.439620	XM_005246569	ENSG00000128641	MYO1B	myr1	myosin IB	protein-coding
MACS_peak_43242	chr8	139842431	139843843	+	137.71	NA	intron (NM_152888, intron 5 of 64)	intron (NM_152888, intron 5 of 64)	83099	NM_152888	169044	Hs.117169	XM_005250810	ENSG00000169436	COL22A1	-	collagen, type XXII, alpha 1	protein-coding
MACS_peak_14582	chr15	64736037	64737166	+	137.7	NA	intron (NM_016213, intron 11 of 12)	intron (NM_016213, intron 11 of 12)	-55018	NM_015042	23060	Hs.696256	NM_015042	ENSG00000180357	ZNF609	-	zinc finger protein 609	protein-coding
MACS_peak_25587	chr20	56686948	56687710	+	137.69	NA	Intergenic	MER81|DNA|hAT-Blackjack	-38654	NM_178456	128602	Hs.43977	NM_178456	ENSG00000124237	C20orf85	LLC1|bA196N14.1	chromosome 20 open reading frame 85	protein-coding
MACS_peak_10877	chr12	113477519	113478969	+	137.65	NA	Intergenic	L1MA9|LINE|L1	-17418	NM_004416	1840	Hs.372152	NM_004416	ENSG00000135144	DTX1	hDx-1	deltex 1, E3 ubiquitin ligase	protein-coding
MACS_peak_3217	chr1	181736716	181737975	+	137.61	NA	intron (NM_001205293, intron 35 of 47)	intron (NM_001205293, intron 35 of 47)	284659	NM_001205294	777	Hs.437444	NM_000721	ENSG00000198216	CACNA1E	BII|CACH6|CACNL1A6|Cav2.3	calcium channel, voltage-dependent, R type, alpha 1E subunit	protein-coding
MACS_peak_2523	chr1	149602128	149603276	+	137.59	NA	intron (NR_111957, intron 2 of 3)	MLT2A2|LTR|ERVL	-3215	NR_125392	101954268		NR_125392		RNVU1-20	RNU1-110|vU1.20	RNA, variant U1 small nuclear 20	snRNA
MACS_peak_27063	chr3	11330120	11331554	+	137.52	NA	intron (NM_001144912, intron 1 of 16)	intron (NM_001144912, intron 1 of 16)	16827	NM_001144912	10533	Hs.38032	XM_005264803	ENSG00000197548	ATG7	APG7-LIKE|APG7L|GSA7	autophagy related 7	protein-coding
MACS_peak_43818	chr9	34185830	34186779	+	137.52	NA	intron (NM_001171201, intron 1 of 5)	intron (NM_001171201, intron 1 of 5)	7301	NR_033243	51271	Hs.268963	XM_006716779	ENSG00000165006	UBAP1	NAG20|UAP|UBAP|UBAP-1	ubiquitin associated protein 1	protein-coding
MACS_peak_36299	chr6	33358793	33359674	+	137.5	NA	promoter-TSS (NM_002263).2	promoter-TSS (NM_002263).2	-80	NM_002263	3833	Hs.436912	XM_005249092	ENSG00000237649	KIFC1	HSET|KNSL2	kinesin family member C1	protein-coding
MACS_peak_25579	chr20	56272944	56273931	+	137.45	NA	intron (NM_199171, intron 1 of 3)	intron (NM_199171, intron 1 of 3)	-7757	NM_001255976	56937	Hs.517155	NM_001255976	ENSG00000124225	PMEPA1	STAG1|TMEPAI	prostate transmembrane protein, androgen induced 1	protein-coding
MACS_peak_8958	chr12	3409013	3409853	+	137.34	NA	Intergenic	Intergenic	-81082	NM_001256536	56341	Hs.504530	XM_006718986	ENSG00000111218	PRMT8	HRMT1L3|HRMT1L4	protein arginine methyltransferase 8	protein-coding
MACS_peak_21767	chr2	70570752	70572102	+	137.33	NA	Intergenic	L2b|LINE|L2	-42207	NM_032822	84908	Hs.516077	XM_005264620	ENSG00000035141	FAM136A	-	family with sequence similarity 136, member A	protein-coding
MACS_peak_20058	chr19	42746583	42747780	+	137.33	NA	promoter-TSS (NM_019884)	promoter-TSS (NM_019884)	-445	NM_019884	2931	Hs.466828	NM_019884	ENSG00000105723	GSK3A	-	glycogen synthase kinase 3 alpha	protein-coding
MACS_peak_36277	chr6	32145201	32146401	+	137.29	NA	promoter-TSS (NM_032741).3	promoter-TSS (NM_032741).3	87	NM_032741	10554	Hs.409230	XM_005248805	ENSG00000204310	AGPAT1	1-AGPAT1|G15|LPAAT-alpha|LPAATA	1-acylglycerol-3-phosphate O-acyltransferase 1	protein-coding
MACS_peak_7593	chr11	54941153	54942035	+	137.22	NA	Intergenic	ALR/Alpha|Satellite|centr	-88064	NM_024114	79097	Hs.195715	NM_024114	ENSG00000150244	TRIM48	RNF101	tripartite motif containing 48	protein-coding
MACS_peak_28753	chr3	124597008	124598285	+	137.19	NA	intron (NM_002213, intron 1 of 14)	intron (NM_002213, intron 1 of 14)	8498	NM_002213	3693	Hs.536663	XM_005247436	ENSG00000082781	ITGB5	-	integrin, beta 5	protein-coding
MACS_peak_35723	chr6	8627302	8628265	+	137.09	NA	intron (NR_038980, intron 3 of 4)	intron (NR_038980, intron 3 of 4)	-24659	NR_004855	728655	Hs.214343	NR_004855	ENSG00000251164	HULC	HCCAT1|LINC00078|NCRNA00078	hepatocellular carcinoma up-regulated long non-coding RNA	ncRNA
MACS_peak_39618	chr7	61818391	61820721	+	137.03	NA	Intergenic	Intergenic	944878	NR_003952	643955	Hs.583308	NR_003952	ENSG00000185037	ZNF733P	ZNF733	zinc finger protein 733, pseudogene	pseudo
MACS_peak_737	chr1	32531992	32532765	+	136.93	NA	Intergenic	Intergenic	-6125	NM_018056	55116	Hs.25544	XM_005270988	ENSG00000121775	TMEM39B	-	transmembrane protein 39B	protein-coding
MACS_peak_17115	chr17	27278433	27279914	+	136.9	NA	promoter-TSS (NM_020889)	promoter-TSS (NM_020889)	-665	NM_001290131	57649	Hs.444173	XM_005258015	ENSG00000109118	PHF12	PF1	PHD finger protein 12	protein-coding
MACS_peak_25095	chr20	26057337	26058209	+	136.79	NA	intron (NR_026713, intron 3 of 4)	L1ME1|LINE|L1	22523	NR_026713	284800	Hs.516956	NR_026713	ENSG00000125804	FAM182A	C20orf91|bB329D4.1	family with sequence similarity 182, member A	ncRNA
MACS_peak_44228	chr9	67028103	67029418	+	136.7	NA	intron (NR_046175, intron 2 of 3)	intron (NR_046175, intron 2 of 3)	3312	NR_046175	286297	Hs.645503	NR_046175	ENSG00000182021	LOC286297	-	uncharacterized LOC286297	ncRNA
MACS_peak_37407	chr6	111265591	111266392	+	136.7	NA	Intergenic	Intergenic	-13772	NM_138408	112495	Hs.418520	NM_138408	ENSG00000155115	GTF3C6	C6orf51|TFIIIC35|bA397G5.3	general transcription factor IIIC, polypeptide 6, alpha 35kDa	protein-coding
MACS_peak_18185	chr17	74442432	74443681	+	136.65	NA	intron (NM_022066, intron 1 of 17)	intron (NM_022066, intron 1 of 17)	6232	NM_022066	63893	Hs.16130	XM_005257567	ENSG00000175931	UBE2O	E2-230K	ubiquitin-conjugating enzyme E2O	protein-coding
MACS_peak_6470	chr10	114853035	114854399	+	136.61	NA	intron (NM_001146283, intron 5 of 12)	intron (NM_001146283, intron 5 of 12)	143708	NM_001146286	6934	Hs.593995	XM_005270071	ENSG00000148737	TCF7L2	TCF-4|TCF4	transcription factor 7-like 2 (T-cell specific, HMG-box)	protein-coding
MACS_peak_24510	chr2	235330724	235331640	+	136.55	NA	Intergenic	Intergenic	74511	NM_005737	10123	Hs.730678	NM_001282431	ENSG00000188042	ARL4C	ARL7|LAK	ADP-ribosylation factor-like 4C	protein-coding
MACS_peak_20180	chr19	46133577	46134406	+	136.54	NA	intron (NM_001193268, intron 9 of 21)	ORSL-2b|DNA|hAT-Tip100	8354	NR_029886	442902		NR_029886		MIR330	MIRN330|hsa-mir-330	microRNA 330	ncRNA
MACS_peak_2395	chr1	145542480	145543363	+	136.5	NA	3' UTR (NM_003637, exon 30 of 30)	3' UTR (NM_003637, exon 30 of 30)	-6288	NM_001280799	148741	Hs.710624	NM_001280799	ENSG00000198483	ANKRD35	-	ankyrin repeat domain 35	protein-coding
MACS_peak_15913	chr16	33864951	33865827	+	136.38	NA	Intergenic	AluSz6|SINE|Alu	97114	NR_038368	649159	Hs.532675	NM_001040069	ENSG00000256642	LINC00273	NCRNA00273|TOP	long intergenic non-protein coding RNA 273	ncRNA
MACS_peak_20167	chr19	45927380	45928596	+	136.33	NA	promoter-TSS (NM_001166049)	promoter-TSS (NM_001166049)	-811	NM_001166049	2067	Hs.435981	XM_005258634	ENSG00000012061	ERCC1	COFS4|RAD10|UV20	excision repair cross-complementation group 1	protein-coding
MACS_peak_10263	chr12	76255909	76258105	+	136.32	NA	Intergenic	LTR90A|LTR|LTR	168549	NM_007350	22822	Hs.602085	NM_007350		PHLDA1	DT1P1B11|PHRIP|TDAG51	pleckstrin homology-like domain, family A, member 1	protein-coding
MACS_peak_44905	chr9	99437006	99438414	+	136.28	NA	Intergenic	Intergenic	-20111	NM_153698	195827	Hs.44640	XM_005251783		AAED1	C9orf21	AhpC/TSA antioxidant enzyme domain containing 1	protein-coding
MACS_peak_629	chr1	28201430	28202219	+	136.21	NA	intron (NM_004848, intron 1 of 4)	MIRb|SINE|MIR	2770	NM_001039477	9473	Hs.10649	XM_005246041	ENSG00000130775	THEMIS2	C1orf38|ICB-1	thymocyte selection associated family member 2	protein-coding
MACS_peak_15949	chr16	35231692	35232974	+	136.18	NA	Intergenic	ALR/Alpha|Satellite|centr	251410	NR_033985	400533	Hs.499135	NR_033985	ENSG00000261122	FLJ26245	-	uncharacterized LOC400533	ncRNA
MACS_peak_26544	chr22	30217037	30217993	+	136.17	NA	intron (NM_001242906, intron 4 of 18)	MIRb|SINE|MIR	16778	NM_001242906	84164	Hs.731754	XM_005261775	ENSG00000100325	ASCC2	ASC1p100|p100	activating signal cointegrator 1 complex subunit 2	protein-coding
MACS_peak_41273	chr8	12306712	12307640	+	136.11	NA	intron (NR_040092, intron 4 of 5)	(TA)n|Simple_repeat|Simple_repeat	12654	NR_040092	100506990	Hs.720324	NR_040091		LOC100506990	-	uncharacterized LOC100506990	ncRNA
MACS_peak_39468	chr7	54898135	54900153	+	136.07	NA	Intergenic	MER44B|DNA|TcMar-Tigger	72138	NR_110040	100996654	Hs.127991	NR_110040		LOC100996654	-	uncharacterized LOC100996654	ncRNA
MACS_peak_5906	chr10	81080619	81081412	+	135.96	NA	Intergenic	ERV3-16A3_I-int|LTR|ERVL	-26205	NM_005729	10105	Hs.381072	XM_005269379	ENSG00000108179	PPIF	CYP3|CyP-M|Cyp-D|CypD	peptidylprolyl isomerase F	protein-coding
MACS_peak_44013	chr9	42523144	42524646	+	135.93	NA	Intergenic	L1PREC2|LINE|L1	30378	NR_121572	100132541	Hs.648146	XR_428458		GXYLT1P3	-	glucoside xylosyltransferase 1 pseudogene 3	pseudo
MACS_peak_10681	chr12	103954147	103955024	+	135.88	NA	TTS (NR_110103)	TTS (NR_110103)	13013	NR_110103	101929084	Hs.440981	NR_110103	ENSG00000257762	LOC101929084	-	uncharacterized LOC101929084	ncRNA
MACS_peak_8657	chr11	118966098	118966715	+	135.86	NA	promoter-TSS (NM_002105)	promoter-TSS (NM_002105)	-229	NM_002105	3014	Hs.477879	NM_002105	ENSG00000188486	H2AFX	H2A.X|H2A/X|H2AX	H2A histone family, member X	protein-coding
MACS_peak_37829	chr6	136931100	136932098	+	135.77	NA	intron (NM_005923, intron 18 of 29)	intron (NM_005923, intron 18 of 29)	-59642	NM_003980	9053	Hs.486548	XM_005267209	ENSG00000135525	MAP7	E-MAP-115|EMAP115	microtubule-associated protein 7	protein-coding
MACS_peak_38304	chr6	157956648	157957911	+	135.76	NA	intron (NM_153746, intron 1 of 8)	intron (NM_153746, intron 1 of 8)	7115	NR_037463	100500899		NR_037463		MIR3692	-	microRNA 3692	ncRNA
MACS_peak_15055	chr15	90324881	90325968	+	135.66	NA	Intergenic	Intergenic	5835	NM_001039958	145873	Hs.37311	NM_001039958	ENSG00000188095	MESP2	SCDO2|bHLHc6	mesoderm posterior basic helix-loop-helix transcription factor 2	protein-coding
MACS_peak_24029	chr2	208370252	208371437	+	135.55	NA	Intergenic	Intergenic	-23772	NM_134442	1385	Hs.516646	XR_241289	ENSG00000118260	CREB1	CREB	cAMP responsive element binding protein 1	protein-coding
MACS_peak_34654	chr5	132010046	132010664	+	135.51	NA	intron (NM_000589, intron 2 of 3)	intron (NM_000589, intron 2 of 3)	677	NM_000589	3565	Hs.73917	XR_427710	ENSG00000113520	IL4	BCGF-1|BCGF1|BSF-1|BSF1|IL-4	interleukin 4	protein-coding
MACS_peak_27364	chr3	31118275	31119211	+	135.51	NA	Intergenic	L2|LINE|L2	-182590	NM_207359	339896	Hs.657052	NM_207359	ENSG00000144644	GADL1	ADC|CSADC|HuADC|HuCSADC	glutamate decarboxylase-like 1	protein-coding
MACS_peak_23529	chr2	177116391	177117283	+	135.48	NA	Intergenic	L2c|LINE|L2	-17286	NR_027850	10651	Hs.470728	XM_006712199	ENSG00000128654	MTX2	-	metaxin 2	protein-coding
MACS_peak_43959	chr9	40161852	40162319	+	135.44	NA	Intergenic	Intergenic	261739	NR_026803	401507	Hs.553802	NM_001012278	ENSG00000215112	FAM74A1	FAM74A5	family with sequence similarity 74, member A1	ncRNA
MACS_peak_44135	chr9	46063139	46064141	+	135.22	NA	Intergenic	Intergenic	-53303	NR_103714	100289124	Hs.567050	NM_001024608	ENSG00000237198	FAM27E2	FAM27E1	family with sequence similarity 27, member E2	ncRNA
MACS_peak_3241	chr1	182931527	182932409	+	135.15	NA	Intergenic	Intergenic	-9415	NM_030933	81626	Hs.497034	NM_030933	ENSG00000157060	SHCBP1L	C1orf14|GE36	SHC SH2-domain binding protein 1-like	protein-coding
MACS_peak_9743	chr12	50505370	50506095	+	135.09	NA	promoter-TSS (NM_032901)	promoter-TSS (NM_032901)	-32	NM_001257134	84987	Hs.388645	NM_001257133	ENSG00000178449	COX14	C12orf62	cytochrome c oxidase assembly homolog 14 (S. cerevisiae)	protein-coding
MACS_peak_44389	chr9	70117321	70118922	+	135.07	NA	Intergenic	Intergenic	60694	NM_001126334	653427	Hs.714683	NM_001126334	ENSG00000204779	FOXD4L5	bA15J10.2	forkhead box D4-like 5	protein-coding
MACS_peak_26699	chr22	38240101	38240853	+	135.07	NA	promoter-TSS (NR_036556)	promoter-TSS (NR_036556)	-99	NR_030395	724028		NR_030395	ENSG00000207945	MIR658	MIRN658|hsa-mir-658	microRNA 658	ncRNA
MACS_peak_30221	chr4	9216404	9216872	+	135.04	NA	promoter-TSS (NM_001256859)	promoter-TSS (NM_001256859)	-493	NM_001256861	100287441	Hs.741133	NM_001256861	ENSG00000250745	USP17L20	-	ubiquitin specific peptidase 17-like family member 20	protein-coding
MACS_peak_45863	chrY	10081563	10082405	+	135.02	NA	Intergenic	ALR/Alpha|Satellite|centr	333577	NR_001540	252955	Hs.522846	NR_001540	ENSG00000239225	TTTY23	NCRNA00148|TTTY23B	testis-specific transcript, Y-linked 23 (non-protein coding)	ncRNA
MACS_peak_21005	chr2	31624155	31625087	+	135.02	NA	intron (NM_000379, intron 3 of 35)	intron (NM_000379, intron 3 of 35)	12990	NM_000379	7498	Hs.250	NM_000379	ENSG00000158125	XDH	XO|XOR	xanthine dehydrogenase	protein-coding
MACS_peak_4202	chr1	234275507	234276296	+	135	NA	intron (NM_173508, intron 2 of 7)	MER44B|DNA|TcMar-Tigger	-74056	NM_001300845	148641	Hs.158748	XM_005273070	ENSG00000183780	SLC35F3	-	solute carrier family 35, member F3	protein-coding
MACS_peak_27719	chr3	48309651	48310323	+	134.98	NA	exon (NM_016089, exon 4 of 4)	exon (NM_016089, exon 4 of 4)	27391	NM_016089	51385	Hs.172602	NM_016089	ENSG00000164048	ZNF589	SZF1	zinc finger protein 589	protein-coding
MACS_peak_21220	chr2	42086599	42087973	+	134.82	NA	Intergenic	Zaphod|DNA|hAT-Tip100	-17409	NR_033996	388942	Hs.631883	NR_033996	ENSG00000214691	LOC388942	-	uncharacterized LOC388942	ncRNA
MACS_peak_38532	chr6	170915422	170916880	+	134.76	NA	Intergenic	MER34C_|LTR|ERV1	-22371	NM_001199461	5134	Hs.367900	XM_006715498	ENSG00000071994	PDCD2	RP8|ZMYND7	programmed cell death 2	protein-coding
MACS_peak_556	chr1	25751672	25752591	+	134.73	NA	Intergenic	Intergenic	-4768	NM_138616	6006	Hs.523054	XM_005245957	ENSG00000188672	RHCE	CD240CE|RH|RH30A|RHC|RHE|RHIXB|RHPI|Rh4|RhIVb(J)|RhVI|RhVIII	Rh blood group, CcEe antigens	protein-coding
MACS_peak_35052	chr5	148819136	148820072	+	134.71	NA	Intergenic	Intergenic	9395	NR_029686	406937		NR_029686	ENSG00000269936	MIR145	MIRN145|miR-145|miRNA145	microRNA 145	ncRNA
MACS_peak_15808	chr16	31128617	31130313	+	134.68	NA	intron (NM_182958, intron 1 of 9)	intron (NM_182958, intron 1 of 9)	480	NM_032188	84148	Hs.533803	NM_032188	ENSG00000103510	KAT8	MOF|MYST1|ZC2HC8|hMOF	K(lysine) acetyltransferase 8	protein-coding
MACS_peak_44210	chr9	66915817	66917334	+	134.66	NA	Intergenic	Intergenic	-6392	NR_121570	101928381	Hs.708686	XR_246696		LOC101928381	-	uncharacterized LOC101928381	ncRNA
MACS_peak_9521	chr12	37991596	37992286	+	134.66	NA	Intergenic	ALR/Alpha|Satellite|centr	-718616	NM_001013620	144245	Hs.259305	XM_005268665		ALG10B	ALG10|KCR1	ALG10B, alpha-1,2-glucosyltransferase	protein-coding
MACS_peak_18380	chr18	3623773	3626084	+	134.64	NA	intron (NM_001242764, intron 4 of 9)	intron (NM_001242764, intron 4 of 9)	21193	NR_119377	84777	Hs.729893	NM_032691		DLGAP1-AS2	-	DLGAP1 antisense RNA 2	ncRNA
MACS_peak_33878	chr5	76085992	76087053	+	134.43	NA	Intergenic	Intergenic	-28311	NM_005242	2150	Hs.744181	NM_005242	ENSG00000164251	F2RL1	GPR11|PAR2	coagulation factor II (thrombin) receptor-like 1	protein-coding
MACS_peak_20468	chr19	59115202	59117354	+	134.34	NA	Intergenic	L1MC|LINE|L1	29512	NR_026052	65996	Hs.541177	NM_023939	ENSG00000213753	CENPBD1P1	-	CENPBD1 pseudogene 1	pseudo
MACS_peak_25224	chr20	34471469	34472600	+	134.34	NA	intron (NM_016436, intron 9 of 17)	intron (NM_016436, intron 9 of 17)	70514	NM_033630	51282	Hs.584909	NM_016558		SCAND1	RAZ1|SDP1	SCAN domain containing 1	protein-coding
MACS_peak_8771	chr11	125383946	125384981	+	134.33	NA	Intergenic	PRIMA4_LTR|LTR|ERV1	-18257	NM_022549	9638	Hs.732083	XM_005271734	ENSG00000149557	FEZ1	-	fasciculation and elongation protein zeta 1 (zygin I)	protein-coding
MACS_peak_29233	chr3	152855977	152857173	+	134.32	NA	Intergenic	Intergenic	-23426	NM_002886	5912	Hs.700713	NM_002886		RAP2B	-	RAP2B, member of RAS oncogene family	protein-coding
MACS_peak_11093	chr12	127610056	127611037	+	134.23	NA	Intergenic	Intergenic	-65604	NR_104646	101927592	Hs.385663	NR_104646	ENSG00000249345	LOC101927592	-	uncharacterized LOC101927592	ncRNA
MACS_peak_11435	chr13	40683132	40684356	+	134.08	NA	Intergenic	Intergenic	-72202	NR_046870	100874127	Hs.578028	NR_046870	ENSG00000230710	LINC00332	NCRNA00332	long intergenic non-protein coding RNA 332	ncRNA
MACS_peak_31404	chr4	93567299	93568652	+	134.07	NA	intron (NM_001286838, intron 2 of 14)	intron (NM_001286838, intron 2 of 14)	342425	NM_001510	2895	Hs.480281	XM_006714195	ENSG00000152208	GRID2	GluD2	glutamate receptor, ionotropic, delta 2	protein-coding
MACS_peak_26770	chr22	40894322	40895680	+	134.03	NA	intron (NM_001282661, intron 3 of 13)	intron (NM_001282661, intron 3 of 13)	-22803	NR_109965	101927257	Hs.662725	NR_109965	ENSG00000232564	LOC101927257	-	uncharacterized LOC101927257	ncRNA
MACS_peak_17447	chr17	40580093	40580983	+	133.95	NA	Intergenic	Intergenic	-5200	NM_012232	284119	Hs.437191	XM_005257242	ENSG00000177469	PTRF	CAVIN|CAVIN1|CGL4|cavin-1	polymerase I and transcript release factor	protein-coding
MACS_peak_7015	chr11	12100721	12102192	+	133.76	NA	Intergenic	Intergenic	-30667	NM_014632	9645	Hs.501928	XM_005253249	ENSG00000133816	MICAL2	MICAL-2|MICAL2PV1|MICAL2PV2	microtubule associated monooxygenase, calponin and LIM domain containing 2	protein-coding
MACS_peak_45900	chrY	13435549	13436381	+	133.62	NA	Intergenic	Intergenic	1097424	NR_033667	352887	Hs.546221	NR_033667	ENSG00000206159	GYG2P1	GYG2P	glycogenin 2 pseudogene 1	pseudo
MACS_peak_30222	chr4	9218069	9218874	+	133.61	NA	exon (NM_001256859, exon 1 of 1)	exon (NM_001256859, exon 1 of 1)	1340	NM_001256859	100287364	Hs.741138	NM_001256859	ENSG00000250844	USP17L18	-	ubiquitin specific peptidase 17-like family member 18	protein-coding
MACS_peak_1039	chr1	45956560	45957588	+	133.59	NA	promoter-TSS (NM_007170)	promoter-TSS (NM_007170)	-234	NM_007170	10420	Hs.591499	XM_005270355	ENSG00000070759	TESK2	-	testis-specific kinase 2	protein-coding
MACS_peak_40777	chr7	135429505	135431162	+	133.52	NA	intron (NM_205855, intron 1 of 3)	intron (NM_205855, intron 1 of 3)	3261	NM_205855	389558	Hs.55200	XM_005250338	ENSG00000189320	FAM180A	UNQ1940	family with sequence similarity 180, member A	protein-coding
MACS_peak_18447	chr18	9073383	9074321	+	133.5	NA	Intergenic	Intergenic	-28776	NM_021074	4729	Hs.464572	XR_243808	ENSG00000178127	NDUFV2	CI-24k	NADH dehydrogenase (ubiquinone) flavoprotein 2, 24kDa	protein-coding
MACS_peak_45661	chr9	141104100	141105138	+	133.44	NA	Intergenic	LTR10C|LTR|ERV1	-2018	NM_001145249	100132403	Hs.741123	NM_001145249		FAM157B	-	family with sequence similarity 157, member B	protein-coding
MACS_peak_9714	chr12	48882296	48883472	+	133.44	NA	intron (NM_152319, intron 5 of 8)	intron (NM_152319, intron 5 of 8)	6598	NM_152319	121273	Hs.98202	XM_005268635	ENSG00000177627	C12orf54	HSD-29|HSD-30	chromosome 12 open reading frame 54	protein-coding
MACS_peak_9784	chr12	51512231	51513301	+	133.42	NA	intron (NM_005653, intron 1 of 14)	intron (NM_005653, intron 1 of 14)	-35312	NM_030809	81566	Hs.524425	XM_006719621	ENSG00000110925	CSRNP2	C12orf2|C12orf22|FAM130A1|PPP1R72|TAIP-12	cysteine-serine-rich nuclear protein 2	protein-coding
MACS_peak_45862	chrY	10067941	10069153	+	133.42	NA	Intergenic	ALR/Alpha|Satellite|centr	320140	NR_001540	252955	Hs.522846	NR_001540	ENSG00000239225	TTTY23	NCRNA00148|TTTY23B	testis-specific transcript, Y-linked 23 (non-protein coding)	ncRNA
MACS_peak_22659	chr2	120010182	120011337	+	133.33	NA	intron (NM_001008410, intron 3 of 4)	MIR3|SINE|MIR	29375	NM_018234	55240	Hs.647822	XM_006712613	ENSG00000115107	STEAP3	AHMIO2|STMP3|TSAP6|dudlin-2	STEAP family member 3, metalloreductase	protein-coding
MACS_peak_45421	chr9	127580175	127581509	+	133.28	NA	Intergenic	Intergenic	17689	NM_001282715	169611	Hs.357004	XM_005251759	ENSG00000185585	OLFML2A	PRO34319	olfactomedin-like 2A	protein-coding
MACS_peak_33008	chr5	21495393	21497252	+	133.27	NA	intron (NR_027028, intron 5 of 5)	AluSx|SINE|Alu	36733	NR_027027	728411	Hs.88181	NM_207331	ENSG00000183666	GUSBP1	-	glucuronidase, beta pseudogene 1	pseudo
MACS_peak_41870	chr8	46897644	46899324	+	133.25	NA	Intergenic	ALR/Alpha|Satellite|centr	-854024	NR_027012	497634	Hs.406982	NR_027012	ENSG00000253314	LINC00293	BEYLA|NCRNA00293	long intergenic non-protein coding RNA 293	ncRNA
MACS_peak_19645	chr19	11484970	11486096	+	133.25	NA	exon (NM_175871, exon 1 of 2)	exon (NM_175871, exon 1 of 2)	150	NM_175871	126074	Hs.631619	NM_175871	ENSG00000173928	SWSAP1	C19orf39|SWS1AP1|ZSWIM7AP1	SWIM-type zinc finger 7 associated protein 1	protein-coding
MACS_peak_6239	chr10	99399880	99400653	+	133.23	NA	promoter-TSS (NM_018425)	promoter-TSS (NM_018425)	-177	NM_018425	55361	Hs.25300	NM_018425	ENSG00000155252	PI4K2A	PI4KII|PIK42A	phosphatidylinositol 4-kinase type 2 alpha	protein-coding
MACS_peak_44318	chr9	69193436	69195299	+	133.22	NA	Intergenic	Intergenic	7837	NM_001085476	653404	Hs.652377	NM_001085476	ENSG00000204793	FOXD4L6	-	forkhead box D4-like 6	protein-coding
MACS_peak_32792	chr5	1333367	1334018	+	133.21	NA	intron (NM_030782, intron 7 of 16)	intron (NM_030782, intron 7 of 16)	11310	NM_030782	81037	Hs.444673	XM_006714502	ENSG00000049656	CLPTM1L	CRR9	CLPTM1-like	protein-coding
MACS_peak_39808	chr7	75716416	75717419	+	133.2	NA	Intergenic	L1MC|LINE|L1	39580	NM_005918	4191	Hs.520967	NM_001282403	ENSG00000146701	MDH2	M-MDH|MDH|MGC:3559|MOR1	malate dehydrogenase 2, NAD (mitochondrial)	protein-coding
MACS_peak_39761	chr7	73866541	73867313	+	133.14	NA	Intergenic	LTR8A|LTR|ERV1	-1193	NM_005685	9569	Hs.647056	XM_005250720	ENSG00000006704	GTF2IRD1	BEN|CREAM1|GTF3|MUSTRD1|RBAP2|WBS|WBSCR11|WBSCR12|hMusTRD1alpha1	GTF2I repeat domain containing 1	protein-coding
MACS_peak_30960	chr4	69234328	69235784	+	133.13	NA	Intergenic	L2a|LINE|L2	-19232	NM_001031732	91746	Hs.175955	XM_005265706	ENSG00000083896	YTHDC1	YT521|YT521-B	YTH domain containing 1	protein-coding
MACS_peak_27060	chr3	11279591	11281074	+	133	NA	intron (NM_001098211, intron 1 of 1)	L1MB7|LINE|L1	12663	NM_001098211	3269	Hs.1570	NM_000861	ENSG00000196639	HRH1	H1-R|hisH1	histamine receptor H1	protein-coding
MACS_peak_41392	chr8	19148607	19149633	+	132.99	NA	Intergenic	Intergenic	-21961	NM_022071	63898	Hs.303208	XM_006716378	ENSG00000104611	SH2D4A	PPP1R38|SH2A	SH2 domain containing 4A	protein-coding
MACS_peak_36978	chr6	79519963	79521140	+	132.97	NA	Intergenic	MLT1H|LTR|ERVL-MaLR	-56710	NM_001010844	134728	Hs.656212	XM_005248654	ENSG00000146243	IRAK1BP1	AIP70|SIMPL	interleukin-1 receptor-associated kinase 1 binding protein 1	protein-coding
MACS_peak_9763	chr12	50926140	50927321	+	132.96	NA	intron (NM_173602, intron 1 of 37)	intron (NM_173602, intron 1 of 37)	27962	NM_173602	57609	Hs.505516	XM_005269044	ENSG00000066084	DIP2B	-	DIP2 disco-interacting protein 2 homolog B (Drosophila)	protein-coding
MACS_peak_6298	chr10	103124317	103125006	+	132.95	NA	intron (NM_003939, intron 1 of 13)	U2|snRNA|snRNA	10871	NM_033637	8945	Hs.643802	XM_005270264	ENSG00000166167	BTRC	BETA-TRCP|FBW1A|FBXW1|FBXW1A|FWD1|bTrCP|bTrCP1|betaTrCP	beta-transducin repeat containing E3 ubiquitin protein ligase	protein-coding
MACS_peak_34574	chr5	127270199	127271035	+	132.85	NA	Intergenic	Intergenic	148149	NR_015360	644873	Hs.340623	NR_015360	ENSG00000245937	LINC01184	-	long intergenic non-protein coding RNA 1184	ncRNA
MACS_peak_11017	chr12	122956016	122956906	+	132.83	NA	3' UTR (NM_017612, exon 14 of 14)	3' UTR (NM_017612, exon 14 of 14)	29159	NM_017612	55596	Hs.37706	XM_005253581		ZCCHC8	-	zinc finger, CCHC domain containing 8	protein-coding
MACS_peak_40760	chr7	134976250	134977285	+	132.74	NA	Intergenic	MLT1A|LTR|ERVL-MaLR	60036	NM_182489	346673	Hs.592279	NM_182489	ENSG00000146857	STRA8	-	stimulated by retinoic acid 8	protein-coding
MACS_peak_37352	chr6	109010298	109010983	+	132.66	NA	Intergenic	Intergenic	-62217	NR_033376	387111	Hs.520310	NR_033376	ENSG00000203801	LINC00222	C6orf181|NCRNA00222|dJ354J5.2	long intergenic non-protein coding RNA 222	ncRNA
MACS_peak_1301	chr1	62071373	62072845	+	132.56	NA	Intergenic	Intergenic	-47805	NR_073400	414927	Hs.371864	NR_073400		MGC34796	-	sepiapterin reductase (7,8-dihydrobiopterin:NADP+ oxidoreductase) pseudogene	pseudo
MACS_peak_35128	chr5	151150684	151151758	+	132.51	NA	promoter-TSS (NM_198395)	promoter-TSS (NM_198395)	-152	NM_001278082	100652758	Hs.646665	XM_006714748		LOC100652758	-	uncharacterized LOC100652758	protein-coding
MACS_peak_39335	chr7	46017496	46018367	+	132.49	NA	Intergenic	Intergenic	-57060	NM_001013398	3486	Hs.450230	NM_000598	ENSG00000146674	IGFBP3	BP-53|IBP3	insulin-like growth factor binding protein 3	protein-coding
MACS_peak_4491	chr10	3137226	3138130	+	132.38	NA	intron (NM_002627, intron 2 of 21)	MARNA|DNA|TcMar-Mariner	26859	NM_001242339	5214	Hs.26010	XM_005252465	ENSG00000067057	PFKP	ATP-PFK|PFK-C|PFK-P|PFKF	phosphofructokinase, platelet	protein-coding
MACS_peak_19243	chr18	60853353	60854761	+	132.36	NA	intron (NM_000633, intron 2 of 2)	intron (NM_000633, intron 2 of 2)	132556	NM_000633	596	Hs.150749	XM_006722523	ENSG00000171791	BCL2	Bcl-2|PPP1R50	B-cell CLL/lymphoma 2	protein-coding
MACS_peak_33844	chr5	74332642	74334043	+	132.32	NA	Intergenic	Intergenic	-6618	NM_016591	51301	Hs.272404	NM_016591	ENSG00000176928	GCNT4	C2GNT3	glucosaminyl (N-acetyl) transferase 4, core 2	protein-coding
MACS_peak_26491	chr22	27852728	27853462	+	132.3	NA	Intergenic	L2c|LINE|L2	344391	NM_002430	4330	Hs.268515	NM_002430	ENSG00000169184	MN1	MGCR|MGCR1|MGCR1-PEN|dJ353E16.2	meningioma (disrupted in balanced translocation) 1	protein-coding
MACS_peak_40149	chr7	98759803	98760633	+	132.27	NA	Intergenic	Intergenic	-18475	NM_001199847	57154	Hs.189329	XM_005250507	ENSG00000198742	SMURF1	-	SMAD specific E3 ubiquitin protein ligase 1	protein-coding
MACS_peak_1364	chr1	64808580	64810329	+	132.27	NA	Intergenic	Intergenic	-127022	NM_020925	57685	Hs.443891	XM_006710793	ENSG00000158966	CACHD1	-	cache domain containing 1	protein-coding
MACS_peak_8983	chr12	6324924	6325869	+	132.25	NA	intron (NM_001769, intron 1 of 7)	intron (NM_001769, intron 1 of 7)	15914	NM_001769	928	Hs.712104	XM_005253814	ENSG00000010278	CD9	BTCC-1|DRAP-27|MIC3|MRP-1|TSPAN-29|TSPAN29	CD9 molecule	protein-coding
MACS_peak_5332	chr10	46947063	46950890	+	132.24	NA	Intergenic	L1ME2|LINE|L1	21625	NM_031912	83849	Hs.696346	XM_005277661	ENSG00000204176	SYT15	CHR10SYT|sytXV	synaptotagmin XV	protein-coding
MACS_peak_40184	chr7	100025711	100027610	+	132.19	NA	promoter-TSS (NM_017984)	promoter-TSS (NM_017984)	-229	NM_017984	55063	Hs.742544	XM_005250479	ENSG00000078487	ZCWPW1	ZCW1	zinc finger, CW type with PWWP domain 1	protein-coding
MACS_peak_19975	chr19	39265853	39266642	+	132.16	NA	Intergenic	Intergenic	-2090	NM_002307	3963	Hs.702546	NM_002307	ENSG00000205076	LGALS7	GAL7|LGALS7A	lectin, galactoside-binding, soluble, 7	protein-coding
MACS_peak_45135	chr9	112318057	112318990	+	131.95	NA	Intergenic	Intergenic	-57930	NM_001145368	5774	Hs.436429	XM_006717197	ENSG00000070159	PTPN3	PTP-H1|PTPH1	protein tyrosine phosphatase, non-receptor type 3	protein-coding
MACS_peak_14941	chr15	83168956	83170291	+	131.9	NA	intron (NR_026811, intron 1 of 7)	L1MB8|LINE|L1	13350	NR_102747	727751	Hs.546614	NR_102747		LOC727751	-	golgin A2 pseudogene	pseudo
MACS_peak_3691	chr1	208357574	208358296	+	131.84	NA	intron (NM_025179, intron 3 of 31)	intron (NM_025179, intron 3 of 31)	59730	NM_025179	5362	Hs.497626	XM_005273164	ENSG00000076356	PLXNA2	OCT|PLXN2	plexin A2	protein-coding
MACS_peak_35075	chr5	149400916	149402373	+	131.77	NA	intron (NM_014983, intron 6 of 19)	MER30|DNA|hAT-Charlie	-20914	NM_030953	81789	Hs.169333	NM_001243253	ENSG00000164296	TIGD6	-	tigger transposable element derived 6	protein-coding
MACS_peak_719	chr1	31904563	31905166	+	131.75	NA	intron (NM_001199039, intron 9 of 10)	G-rich|Low_complexity|Low_complexity	18204	NM_018565	347735	Hs.270655	NM_001199037	ENSG00000168528	SERINC2	PRO0899|TDE2|TDE2L	serine incorporator 2	protein-coding
MACS_peak_39731	chr7	72298639	72300272	+	131.71	NA	promoter-TSS (NM_001145440)	promoter-TSS (NM_001145440)	-497	NR_024111	155370	Hs.585053	NR_001588	ENSG00000225648	SBDSP1	SBDSP	Shwachman-Bodian-Diamond syndrome pseudogene 1	pseudo
MACS_peak_18231	chr17	76379943	76380775	+	131.7	NA	intron (NR_111989, intron 1 of 8)	intron (NR_111989, intron 1 of 8)	5660	NM_024419	9489	Hs.654671	XM_005257832	ENSG00000087157	PGS1	-	phosphatidylglycerophosphate synthase 1	protein-coding
MACS_peak_13455	chr14	90578371	90579231	+	131.66	NA	intron (NM_022054, intron 1 of 1)	intron (NM_022054, intron 1 of 1)	50692	NM_022054	56659	Hs.510191	NM_022054	ENSG00000152315	KCNK13	K2p13.1|THIK-1|THIK1	potassium channel, subfamily K, member 13	protein-coding
MACS_peak_39010	chr7	28650912	28652231	+	131.58	NA	intron (NM_182898, intron 5 of 10)	intron (NM_182898, intron 5 of 10)	-74150	NM_001011666	9586	Hs.437075	XM_005249906	ENSG00000146592	CREB5	CRE-BPA	cAMP responsive element binding protein 5	protein-coding
MACS_peak_19522	chr19	4694202	4695035	+	131.42	NA	intron (NM_139159, intron 13 of 21)	intron (NM_139159, intron 13 of 21)	15324	NM_001242901	100131094	Hs.678135	NM_001242901		DPP9-AS1	-	DPP9 antisense RNA 1	protein-coding
MACS_peak_44150	chr9	46714759	46716172	+	131.37	NA	intron (NR_047527, intron 2 of 3)	intron (NR_047527, intron 2 of 3)	27908	NR_047527	387628	Hs.732660	NM_174950	ENSG00000227449	KGFLP1	-	fibroblast growth factor 7 pseudogene	pseudo
MACS_peak_7870	chr11	69064392	69065352	+	131.35	NA	TTS (NM_138768)	TTS (NM_138768)	3267	NM_001300924	26579	Hs.523848	XM_005273908	ENSG00000172927	MYEOV	OCIM	myeloma overexpressed	protein-coding
MACS_peak_5723	chr10	73006230	73007176	+	131.29	NA	intron (NM_001244889, intron 1 of 15)	intron (NM_001244889, intron 1 of 15)	-28718	NR_038453	728978	Hs.646725	NR_038453	ENSG00000237512	UNC5B-AS1	-	UNC5B antisense RNA 1	ncRNA
MACS_peak_44821	chr9	95485277	95486069	+	131.28	NA	intron (NM_001003800, intron 2 of 6)	L1MB8|LINE|L1	41410	NM_015250	23299	Hs.436939	NM_001003800	ENSG00000185963	BICD2	SMALED2|bA526D8.1	bicaudal D homolog 2 (Drosophila)	protein-coding
MACS_peak_10051	chr12	64574539	64576053	+	131.24	NA	Intergenic	Intergenic	40780	NM_001300940	144577	Hs.505871	XM_005268677	ENSG00000174206	C12orf66	-	chromosome 12 open reading frame 66	protein-coding
MACS_peak_215	chr1	10123746	10124923	+	131.22	NA	intron (NM_006048, intron 1 of 26)	intron (NM_006048, intron 1 of 26)	31293	NM_006048	10277	Hs.593974	XM_005263422	ENSG00000130939	UBE4B	E4|HDNB1|UBOX3|UFD2|UFD2A	ubiquitination factor E4B	protein-coding
MACS_peak_21688	chr2	67516732	67518361	+	131.21	NA	Intergenic	Intergenic	-75095	NR_038844	644838	Hs.145561	NR_038844	ENSG00000236780	LOC644838	-	uncharacterized LOC644838	ncRNA
MACS_peak_16383	chr16	74416002	74416996	+	131.17	NA	Intergenic	Intergenic	-14346	NR_026950	283922	Hs.558726	NR_026950	ENSG00000214331	LOC283922	-	pyruvate dehydrogenase phosphatase regulatory subunit pseudogene	pseudo
MACS_peak_449	chr1	21650831	21651665	+	131.13	NA	intron (NM_001113348, intron 1 of 18)	intron (NM_001113348, intron 1 of 18)	20786	NM_001113348	1889	Hs.195080	XM_006710398	ENSG00000117298	ECE1	ECE	endothelin converting enzyme 1	protein-coding
MACS_peak_41615	chr8	29672866	29673700	+	131.13	NA	Intergenic	Intergenic	-67658	NR_026765	619351	Hs.566911	NR_026765	ENSG00000251191	LINC00589	C8orf75	long intergenic non-protein coding RNA 589	ncRNA
MACS_peak_36708	chr6	52784084	52784891	+	130.93	NA	Intergenic	HERV17-int|LTR|ERV1	-9991	NM_000847	2940	Hs.102484	XM_006715072	ENSG00000174156	GSTA3	GSTA3-3|GTA3	glutathione S-transferase alpha 3	protein-coding
MACS_peak_36014	chr6	21856487	21857521	+	130.91	NA	intron (NR_015410, intron 4 of 11)	MLT1E3|LTR|ERVL-MaLR	190329	NR_015410	401237	Hs.712707	NR_015410	ENSG00000272168	CASC15	LINC00340	cancer susceptibility candidate 15 (non-protein coding)	ncRNA
MACS_peak_22531	chr2	112290383	112291700	+	130.89	NA	Intergenic	Intergenic	-38349	NR_024373	541471	Hs.562920	NR_015395	ENSG00000172965	MIR4435-1HG	AGD2|LINC00978	MIR4435-1 host gene (non-protein coding)	ncRNA
MACS_peak_23902	chr2	202015665	202016739	+	130.89	NA	intron (NR_040030, intron 2 of 6)	intron (NR_040030, intron 2 of 6)	6313	NR_040030	65072	Hs.664613	NR_040030	ENSG00000226312	CFLAR-AS1	ALS2CR10	CFLAR antisense RNA 1	ncRNA
MACS_peak_20971	chr2	29970623	29971652	+	130.89	NA	intron (NM_004304, intron 1 of 28)	intron (NM_004304, intron 1 of 28)	173340	NM_004304	238	Hs.654469	NM_004304	ENSG00000171094	ALK	CD246|NBLST3	anaplastic lymphoma receptor tyrosine kinase	protein-coding
MACS_peak_6947	chr11	9482014	9482815	+	130.85	NA	promoter-TSS (NM_003442)	promoter-TSS (NM_003442)	-98	NM_001282657	7702	Hs.523471	XM_005253121	ENSG00000166478	ZNF143	SBF|STAF|pHZ-1	zinc finger protein 143	protein-coding
MACS_peak_24000	chr2	206753564	206754413	+	130.83	NA	Intergenic	Intergenic	196918	NM_017759	54891	Hs.445036	NM_017759	ENSG00000114933	INO80D	-	INO80 complex subunit D	protein-coding
MACS_peak_41094	chr8	1843002	1843782	+	130.77	NA	intron (NM_014629, intron 13 of 28)	intron (NM_014629, intron 13 of 28)	71243	NM_014629	9639	Hs.98594	XM_005266039	ENSG00000104728	ARHGEF10	GEF10	Rho guanine nucleotide exchange factor (GEF) 10	protein-coding
MACS_peak_1022	chr1	45195833	45197458	+	130.76	NA	Intergenic	Intergenic	-8845	NM_006845	11004	Hs.720061	XM_005270394	ENSG00000142945	KIF2C	CT139|KNSL6|MCAK	kinesin family member 2C	protein-coding
MACS_peak_15767	chr16	30204691	30205840	+	130.73	NA	promoter-TSS (NR_037609).2	promoter-TSS (NR_037609).2	101	NM_024044	79008	Hs.728161	NM_024044	ENSG00000181625	SLX1B	GIYD2	SLX1 structure-specific endonuclease subunit homolog B (S. cerevisiae)	protein-coding
MACS_peak_22017	chr2	87570731	87572446	+	130.71	NA	Intergenic	AluSx1|SINE|Alu	-183386	NR_024204	112597	Hs.652166	NM_052871	ENSG00000222041	LINC00152	C2orf59|NCRNA00152	long intergenic non-protein coding RNA 152	ncRNA
MACS_peak_27025	chr3	9690798	9691327	+	130.7	NA	promoter-TSS (NM_022485)	promoter-TSS (NM_022485)	-55	NM_001077525	64419	Hs.475382	XM_005265400	ENSG00000163719	MTMR14	C3orf29	myotubularin related protein 14	protein-coding
MACS_peak_45859	chrY	10056613	10057658	+	130.69	NA	Intergenic	ALR/Alpha|Satellite|centr	308728	NR_001540	252955	Hs.522846	NR_001540	ENSG00000239225	TTTY23	NCRNA00148|TTTY23B	testis-specific transcript, Y-linked 23 (non-protein coding)	ncRNA
MACS_peak_4576	chr10	4989541	4990446	+	130.68	NA	Intergenic	MER67A|LTR|ERV1	-15461	NM_001353	1645	Hs.460260	NM_001353		AKR1C1	2-ALPHA-HSD|20-ALPHA-HSD|C9|DD1|DD1/DD2|DDH|DDH1|H-37|HAKRC|HBAB|MBAB	aldo-keto reductase family 1, member C1	protein-coding
MACS_peak_20392	chr19	54974744	54975808	+	130.57	NA	promoter-TSS (NM_198988)	promoter-TSS (NM_198988)	-382	NM_198988	94059	Hs.590976	NM_198988	ENSG00000182909	LENG9	-	leukocyte receptor cluster (LRC) member 9	protein-coding
MACS_peak_25547	chr20	52739737	52740875	+	130.51	NA	Intergenic	Intergenic	50210	NM_000782	1591	Hs.89663	XM_005260304	ENSG00000019186	CYP24A1	CP24|CYP24|HCAI|P450-CC24	cytochrome P450, family 24, subfamily A, polypeptide 1	protein-coding
MACS_peak_4246	chr1	235061251	235062186	+	130.43	NA	Intergenic	Intergenic	201929	NR_038856	100506810	Hs.586634	NR_038856	ENSG00000227630	LINC01132	-	long intergenic non-protein coding RNA 1132	ncRNA
MACS_peak_17810	chr17	57830484	57832548	+	130.42	NA	intron (NM_030938, intron 5 of 11)	intron (NM_030938, intron 5 of 11)	46653	NM_030938	81671	Hs.708260	NM_030938	ENSG00000062716	VMP1	EPG3|TANGO5|TMEM49	vacuole membrane protein 1	protein-coding
MACS_peak_44196	chr9	66708484	66711886	+	130.41	NA	Intergenic	Tigger2|DNA|TcMar-Tigger	-156274	NR_122076	403323	Hs.739105	XR_252551		LOC403323	-	uncharacterized LOC403323	ncRNA
MACS_peak_10946	chr12	120492821	120493966	+	130.31	NA	intron (NM_207311, intron 2 of 8)	intron (NM_207311, intron 2 of 8)	61250	NM_001167606	11021	Hs.524788	NM_001167606	ENSG00000111737	RAB35	H-ray|RAB1C|RAY	RAB35, member RAS oncogene family	protein-coding
MACS_peak_45729	chrX	56796228	56797408	+	130.29	NA	intron (NR_015367, intron 2 of 2)	intron (NR_015367, intron 2 of 2)	-32801	NR_002308	442454	Hs.663220	NR_002308		UQCRBP1	-	ubiquinol-cytochrome c reductase binding protein pseudogene 1	pseudo
MACS_peak_15478	chr16	15035676	15037715	+	130.25	NA	intron (NM_006985, intron 2 of 7)	intron (NM_006985, intron 2 of 7)	5395	NM_006985	9284	Hs.676266	XM_005255694	ENSG00000183426	NPIPA1	NPIP|NPIPA|morpheus	nuclear pore complex interacting protein family, member A1	protein-coding
MACS_peak_33867	chr5	75579304	75580374	+	130.23	NA	intron (NM_014979, intron 4 of 12)	intron (NM_014979, intron 4 of 12)	-119241	NM_006633	10788	Hs.291030	XM_005248409	ENSG00000145703	IQGAP2	-	IQ motif containing GTPase activating protein 2	protein-coding
MACS_peak_38265	chr6	155545000	155545782	+	130.18	NA	intron (NM_001010927, intron 1 of 12)	intron (NM_001010927, intron 1 of 12)	7294	NM_001010927	26230	Hs.586279	NM_001010927	ENSG00000146426	TIAM2	STEF|TIAM-2	T-cell lymphoma invasion and metastasis 2	protein-coding
MACS_peak_4283	chr1	236260208	236260949	+	130.17	NA	Intergenic	LTR10A|LTR|ERV1	-32097	NM_002508	4811	Hs.356624	XM_006711771	ENSG00000116962	NID1	NID	nidogen 1	protein-coding
MACS_peak_13320	chr14	77427937	77428747	+	130.09	NA	Intergenic	Intergenic	66700	NM_024496	64207	Hs.745194	NM_024496	ENSG00000119669	IRF2BPL	C14orf4|EAP1	interferon regulatory factor 2 binding protein-like	protein-coding
MACS_peak_20872	chr2	26214423	26215087	+	129.97	NA	Intergenic	Intergenic	-9312	NM_002254	3797	Hs.21611	XM_005264299	ENSG00000084731	KIF3C	-	kinesin family member 3C	protein-coding
MACS_peak_6515	chr10	116539026	116540467	+	129.94	NA	TTS (NR_120628)	TTS (NR_120628)	15199	NR_120628	101927692	Hs.576909	XR_246187	ENSG00000228484	LOC101927692	-	uncharacterized LOC101927692	ncRNA
MACS_peak_7581	chr11	50721992	50726339	+	129.73	NA	Intergenic	ALR/Alpha|Satellite|centr	355847	NR_024504	646813	Hs.684179	NR_024504		LOC646813	-	DEAH (Asp-Glu-Ala-His) box helicase 9 pseudogene	pseudo
MACS_peak_20050	chr19	42579737	42580466	+	129.69	NA	promoter-TSS (NM_022752)	promoter-TSS (NM_022752)	-189	NM_022752	64763	Hs.13323	XM_005259159	ENSG00000105732	ZNF574	FP972	zinc finger protein 574	protein-coding
MACS_peak_15114	chr15	93374448	93376127	+	129.69	NA	Intergenic	Intergenic	36573	NR_033769	728619	Hs.684129	NR_033769		ASB9P1	-	ankyrin repeat and SOCS box containing 9 pseudogene 1	pseudo
MACS_peak_4767	chr10	14700067	14700954	+	129.58	NA	intron (NM_001282695, intron 2 of 5)	intron (NM_001282695, intron 2 of 5)	-54093	NM_001282696	83641	Hs.446315	XM_005252616	ENSG00000065809	FAM107B	C10orf45	family with sequence similarity 107, member B	protein-coding
MACS_peak_43481	chr9	6544831	6545783	+	129.58	NA	intron (NM_000170, intron 21 of 24)	Tigger3b|DNA|TcMar-Tigger	100385	NM_000170	2731	Hs.584238	NM_000170	ENSG00000178445	GLDC	GCE|GCSP|HYGN1	glycine dehydrogenase (decarboxylating)	protein-coding
MACS_peak_26186	chr21	44232250	44233185	+	129.56	NA	Intergenic	LTR10C|LTR|ERV1	66668	NM_001260477	10785	Hs.711744	XM_006723959	ENSG00000160193	WDR4	TRM82|TRMT82	WD repeat domain 4	protein-coding
MACS_peak_4043	chr1	225887657	225888624	+	129.55	NA	Intergenic	Intergenic	-47295	NM_018212	55740	Hs.497893	XM_005273182	ENSG00000154380	ENAH	ENA|MENA|NDPP1	enabled homolog (Drosophila)	protein-coding
MACS_peak_18446	chr18	9055017	9055912	+	129.46	NA	Intergenic	Intergenic	-47164	NM_021074	4729	Hs.464572	XR_243808	ENSG00000178127	NDUFV2	CI-24k	NADH dehydrogenase (ubiquinone) flavoprotein 2, 24kDa	protein-coding
MACS_peak_45507	chr9	130896397	130897640	+	129.41	NA	Intergenic	L1MB3|LINE|L1	6210	NR_024425	389791	Hs.632678	NM_001013652		PTGES2-AS1	-	PTGES2 antisense RNA 1 (head to head)	ncRNA
MACS_peak_12621	chr14	38092148	38093749	+	129.39	NA	Intergenic	MIR|SINE|MIR	-28623	NM_004496	3169	Hs.163484	NM_004496	ENSG00000129514	FOXA1	HNF3A|TCF3A	forkhead box A1	protein-coding
MACS_peak_6672	chr10	125756904	125757501	+	129.36	NA	Intergenic	Tigger13a|DNA|TcMar-Tigger	94738	NM_015892	51363	Hs.745222	XM_005269891	ENSG00000182022	CHST15	BRAG|GALNAC4S-6ST	carbohydrate (N-acetylgalactosamine 4-sulfate 6-O) sulfotransferase 15	protein-coding
MACS_peak_39803	chr7	75471666	75472779	+	129.33	NA	Intergenic	Intergenic	-29189	NM_002991	6369	Hs.247838	NM_002991		CCL24	Ckb-6|MPIF-2|MPIF2|SCYA24	chemokine (C-C motif) ligand 24	protein-coding
MACS_peak_27771	chr3	50272953	50273878	+	129.32	NA	promoter-TSS (NM_002070)	promoter-TSS (NM_002070)	-174	NM_002070	2771	Hs.77269	NM_001166425	ENSG00000114353	GNAI2	GIP|GNAI2B|H_LUCA15.1|H_LUCA16.1	guanine nucleotide binding protein (G protein), alpha inhibiting activity polypeptide 2	protein-coding
MACS_peak_31468	chr4	99850958	99851716	+	129.26	NA	5' UTR (NM_001130679, exon 1 of 8)	5' UTR (NM_001130679, exon 1 of 8)	449	NM_001130679	1977	Hs.249718	XM_006714126		EIF4E	AUTS19|CBP|EIF4E1|EIF4EL1|EIF4F	eukaryotic translation initiation factor 4E	protein-coding
MACS_peak_818	chr1	36851325	36852693	+	129.22	NA	promoter-TSS (NM_032017)	promoter-TSS (NM_032017)	-481	NM_001282546	83931	Hs.471768	NM_001282546	ENSG00000196182	STK40	SHIK|SgK495	serine/threonine kinase 40	protein-coding
MACS_peak_19743	chr19	17377614	17378427	+	129.21	NA	promoter-TSS (NM_014173)	promoter-TSS (NM_014173)	-165	NM_001288756	29086	Hs.190722	NM_001033549	ENSG00000105393	BABAM1	C19orf62|MERIT40|NBA1	BRISC and BRCA1 A complex member 1	protein-coding
MACS_peak_19493	chr19	2950441	2951315	+	129.02	NA	Intergenic	CpG	-5909	NM_021217	58492	Hs.38004	XM_006722822	ENSG00000175691	ZNF77	pT1	zinc finger protein 77	protein-coding
MACS_peak_26773	chr22	40936891	40937906	+	129.01	NA	intron (NM_001282661, intron 3 of 13)	intron (NM_001282661, intron 3 of 13)	19594	NR_109965	101927257	Hs.662725	NR_109965	ENSG00000232564	LOC101927257	-	uncharacterized LOC101927257	ncRNA
MACS_peak_5158	chr10	35294491	35295522	+	129	NA	Intergenic	L2b|LINE|L2	68252	NM_001198779	8453	Hs.82919	NM_001198777	ENSG00000108094	CUL2	-	cullin 2	protein-coding
MACS_peak_9529	chr12	38048666	38051231	+	128.94	NA	Intergenic	ALR/Alpha|Satellite|centr	-660609	NM_001013620	144245	Hs.259305	XM_005268665		ALG10B	ALG10|KCR1	ALG10B, alpha-1,2-glucosyltransferase	protein-coding
MACS_peak_22476	chr2	110858596	110860052	+	128.8	NA	intron (NM_005434, intron 1 of 3)	intron (NM_005434, intron 1 of 3)	14819	NM_005434	7851	Hs.185055	NM_005434	ENSG00000144063	MALL	BENE	mal, T-cell differentiation protein-like	protein-coding
MACS_peak_36070	chr6	25219663	25220575	+	128.69	NA	Intergenic	Intergenic	41516	NR_110862	101928663	Hs.561600	XR_241988		LOC101928663	-	uncharacterized LOC101928663	ncRNA
MACS_peak_19473	chr19	2168682	2169525	+	128.61	NA	intron (NM_032482, intron 1 of 27)	intron (NM_032482, intron 1 of 27)	4955	NM_032482	84444	Hs.713641	XM_005259659	ENSG00000104885	DOT1L	DOT1|KMT4	DOT1-like histone H3K79 methyltransferase	protein-coding
MACS_peak_18774	chr18	31401184	31401934	+	128.6	NA	Intergenic	Intergenic	227017	NM_001198549	8715	Hs.514795	XM_006722563	ENSG00000101746	NOL4	CT125|NOLP	nucleolar protein 4	protein-coding
MACS_peak_12192	chr13	107124077	107125214	+	128.56	NA	Intergenic	Intergenic	62743	NM_004093	1948	Hs.149239	NM_004093	ENSG00000125266	EFNB2	EPLG5|HTKL|Htk-L|LERK5	ephrin-B2	protein-coding
MACS_peak_1825	chr1	97025310	97026287	+	128.52	NA	Intergenic	LTR26|LTR|ERV1	-161363	NM_001300986	58155	Hs.743449	XM_005271084	ENSG00000117569	PTBP2	PTBLP|brPTB|nPTB	polypyrimidine tract binding protein 2	protein-coding
MACS_peak_38824	chr7	19997418	19998689	+	128.5	NA	intron (NR_110114, intron 5 of 5)	MER20|DNA|hAT-Charlie	181996	NR_110114	101927668	Hs.715900	NR_110114	ENSG00000243004	LOC101927668	-	uncharacterized LOC101927668	ncRNA
MACS_peak_29721	chr3	183802725	183803762	+	128.39	NA	Intergenic	MER92C|LTR|ERV1	-11609	NM_001256613	285242	Hs.449179	XM_005247376	ENSG00000186038	HTR3E	5-HT3-E|5-HT3E|5-HT3c1	5-hydroxytryptamine (serotonin) receptor 3E, ionotropic	protein-coding
MACS_peak_45502	chr9	130829423	130830540	+	128.38	NA	promoter-TSS (NM_197956)	promoter-TSS (NM_197956)	-382	NM_197956	203245	Hs.740682	XR_242574	ENSG00000171169	NAIF1	C9orf90|bA379C10.2	nuclear apoptosis inducing factor 1	protein-coding
MACS_peak_36120	chr6	26674353	26676498	+	128.25	NA	Intergenic	L1MEf|LINE|L1	-15445	NM_001242799	79692	Hs.530271	NM_001242797		ZNF322	HCG12|ZNF322A|ZNF388|ZNF489	zinc finger protein 322	protein-coding
MACS_peak_1662	chr1	87752487	87753408	+	128.16	NA	Intergenic	MLT1J|LTR|ERVL-MaLR	-41204	NM_006769	8543	Hs.436792	XM_005271291	ENSG00000143013	LMO4	-	LIM domain only 4	protein-coding
MACS_peak_6800	chr11	694934	696008	+	128.13	NA	promoter-TSS (NM_174940)	promoter-TSS (NM_174940)	-120	NM_001276274	283232	Hs.448664	XM_006718206		TMEM80	-	transmembrane protein 80	protein-coding
MACS_peak_6615	chr10	122838066	122838869	+	128.11	NA	Intergenic	Intergenic	-227776	NR_033850	283089	Hs.568750	NR_033850	ENSG00000227165	WDR11-AS1	-	WDR11 antisense RNA 1	ncRNA
MACS_peak_35862	chr6	14743433	14744826	+	128.08	NA	Intergenic	Intergenic	-458444	NR_108096	102216342	Hs.563409	NR_108096		LINC01108	LncRNA-ES1	long intergenic non-protein coding RNA 1108	ncRNA
MACS_peak_27671	chr3	46427562	46428304	+	128.04	NA	Intergenic	Intergenic	16300	NM_001100168	1234	Hs.450802	NM_000579	ENSG00000160791	CCR5	CC-CKR-5|CCCKR5|CCR-5|CD195|CKR-5|CKR5|CMKBR5|IDDM22	chemokine (C-C motif) receptor 5 (gene/pseudogene)	protein-coding
MACS_peak_26250	chr21	47604144	47604745	+	128	NA	promoter-TSS (NM_001142854)	promoter-TSS (NM_001142854)	-71	NM_032261	84221	Hs.381214	XM_005261188	ENSG00000160284	SPATC1L	C21orf56	spermatogenesis and centriole associated 1-like	protein-coding
MACS_peak_43089	chr8	128679994	128681635	+	127.98	NA	Intergenic	Intergenic	65399	NR_117101	100270680	Hs.742336	XR_426355	ENSG00000249375	CASC11	CARLo-7|LINC00990|TCONS_00014535	cancer susceptibility candidate 11 (non-protein coding)	ncRNA
MACS_peak_15225	chr15	99432107	99433760	+	127.92	NA	intron (NM_001291858, intron 2 of 20)	intron (NM_001291858, intron 2 of 20)	105278	NR_039864	100616432		NR_039864		MIR4714	-	microRNA 4714	ncRNA
MACS_peak_35704	chr6	7698074	7698983	+	127.9	NA	Intergenic	Intergenic	-28483	NM_001718	654	Hs.285671	NM_001718	ENSG00000153162	BMP6	VGR|VGR1	bone morphogenetic protein 6	protein-coding
MACS_peak_21858	chr2	74652400	74653288	+	127.84	NA	TTS (NM_033046)	TTS (NM_033046)	3959	NM_032118	84058	Hs.643480	XM_005264586	ENSG00000005448	WDR54	-	WD repeat domain 54	protein-coding
MACS_peak_40801	chr7	137686600	137687504	+	127.82	NA	promoter-TSS (NM_001253775)	promoter-TSS (NM_001253775)	-205	NM_001253775	64764	Hs.490273	XM_005250541	ENSG00000182158	CREB3L2	BBF2H7	cAMP responsive element binding protein 3-like 2	protein-coding
MACS_peak_2328	chr1	144071245	144073205	+	127.8	NA	Intergenic	Intergenic	-74586	NM_001278267	100288142	Hs.445080	XM_006711103	ENSG00000203832	NBPF20	-	neuroblastoma breakpoint family, member 20	protein-coding
MACS_peak_11525	chr13	44378058	44379709	+	127.77	NA	Intergenic	Intergenic	-17767	NM_017993	55068	Hs.128258	XM_005266438	ENSG00000120658	ENOX1	CNOX|PIG38|bA64J21.1|cCNOX	ecto-NOX disulfide-thiol exchanger 1	protein-coding
MACS_peak_39549	chr7	58037400	58038082	+	127.74	NA	Intergenic	ALR/Alpha|Satellite|centr	527858	NM_001159279	441234	Hs.533121	XR_246512	ENSG00000182111	ZNF716	-	zinc finger protein 716	protein-coding
MACS_peak_30760	chr4	49503885	49505320	+	127.74	NA	Intergenic	Intergenic	515943	NM_001286791	80157	Hs.479703	XM_005248126	ENSG00000109182	CWH43	CWH43-C	cell wall biogenesis 43 C-terminal homolog (S. cerevisiae)	protein-coding
MACS_peak_33597	chr5	66502216	66503430	+	127.61	NA	Intergenic	Intergenic	-10206	NM_005582	4064	Hs.87205	XM_005248504	ENSG00000134061	CD180	LY64|Ly78|RP105	CD180 molecule	protein-coding
MACS_peak_30402	chr4	21769562	21771584	+	127.57	NA	intron (NM_147182, intron 1 of 8)	L1M5|LINE|L1	-71255	NM_001035003	80333	Hs.655705	XM_005248190	ENSG00000185774	KCNIP4	CALP|KCHIP4	Kv channel interacting protein 4	protein-coding
MACS_peak_23412	chr2	172266376	172268758	+	127.5	NA	intron (NM_024770, intron 1 of 9)	L1ME4a|LINE|L1	-23194	NM_025000	80067	Hs.659439	XM_006712766	ENSG00000115827	DCAF17	C2orf37	DDB1 and CUL4 associated factor 17	protein-coding
MACS_peak_45497	chr9	130502703	130503550	+	127.5	NA	intron (NM_001252334, intron 9 of 11)	AluSc8|SINE|Alu	-5498	NM_001252018	27433	Hs.444106	XR_428523	ENSG00000160404	TOR2A	TORP1	torsin family 2, member A	protein-coding
MACS_peak_38177	chr6	151381040	151381645	+	127.5	NA	intron (NM_001242768, intron 26 of 27)	intron (NM_001242768, intron 26 of 27)	-179792	NM_005100	9590	Hs.371240	XM_005267233	ENSG00000131016	AKAP12	AKAP250|SSeCKS	A kinase (PRKA) anchor protein 12	protein-coding
MACS_peak_16116	chr16	57311242	57312089	+	127.5	NA	intron (NM_015993, intron 1 of 3)	intron (NM_015993, intron 1 of 3)	6919	NM_015993	51090	Hs.632215	NM_015993	ENSG00000102934	PLLP	PMLP|TM4SF11	plasmolipin	protein-coding
MACS_peak_10266	chr12	76337689	76338844	+	127.49	NA	Intergenic	Intergenic	87290	NM_007350	22822	Hs.602085	NM_007350		PHLDA1	DT1P1B11|PHRIP|TDAG51	pleckstrin homology-like domain, family A, member 1	protein-coding
MACS_peak_28859	chr3	129830222	129831241	+	127.32	NA	promoter-TSS (NR_024252)	promoter-TSS (NR_024252)	-455	NR_024252	729375	Hs.123633	NR_024252		FAM86HP	-	family with sequence similarity 86, member A pseudogene	pseudo
MACS_peak_41132	chr8	6766826	6767823	+	127.29	NA	Intergenic	Intergenic	16274	NM_001926	1671	Hs.711	NM_001926	ENSG00000164822	DEFA6	DEF6|HD-6	defensin, alpha 6, Paneth cell-specific	protein-coding
MACS_peak_44098	chr9	44874919	44875382	+	127.27	NA	Intergenic	SST1|Satellite|centr	-115086	NR_027421	100132948	Hs.651534	NM_001024942	ENSG00000154537	FAM27C	FAM27A|FAM27A1|FAM27A3	family with sequence similarity 27, member C	ncRNA
MACS_peak_17906	chr17	61699165	61700013	+	127.13	NA	promoter-TSS (NM_002401)	promoter-TSS (NM_002401)	-212	NM_002401	4215	Hs.29282	XM_005257376	ENSG00000198909	MAP3K3	MAPKKK3|MEKK3	mitogen-activated protein kinase kinase kinase 3	protein-coding
MACS_peak_25478	chr20	49377997	49379395	+	127.1	NA	Intergenic	Intergenic	30615	NM_032521	84612	Hs.589848	NM_032521	ENSG00000124171	PARD6B	PAR6B	par-6 family cell polarity regulator beta	protein-coding
MACS_peak_9855	chr12	53955114	53955974	+	127.1	NA	intron (NR_073163, intron 2 of 12)	intron (NR_073163, intron 2 of 12)	47776	NR_046221	100652999	Hs.633602	NR_046221	ENSG00000257550	LOC100652999	-	uncharacterized LOC100652999	ncRNA
MACS_peak_14103	chr15	41499669	41500815	+	127.1	NA	intron (NM_001286441, intron 7 of 11)	intron (NM_001286441, intron 7 of 11)	22713	NM_001286441	161829	Hs.307999	XM_006720415	ENSG00000178997	EXD1	EXDL1	exonuclease 3'-5' domain containing 1	protein-coding
MACS_peak_7159	chr11	18405006	18406308	+	127.1	NA	Intergenic	Intergenic	-10279	NM_001165416	3939	Hs.2795	NM_001135239	ENSG00000134333	LDHA	GSD11|HEL-S-133P|LDH1|LDHM	lactate dehydrogenase A	protein-coding
MACS_peak_41208	chr8	8945318	8946681	+	127.08	NA	Intergenic	Intergenic	40044	NR_039804	100616350		NR_039804	ENSG00000263407	MIR4660	-	microRNA 4660	ncRNA
MACS_peak_15936	chr16	34179708	34183424	+	127.05	NA	Intergenic	HSATII|Satellite|Satellite	-219063	NR_038368	649159	Hs.532675	NM_001040069	ENSG00000256642	LINC00273	NCRNA00273|TOP	long intergenic non-protein coding RNA 273	ncRNA
MACS_peak_33138	chr5	37454303	37455483	+	127.05	NA	intron (NM_018034, intron 7 of 17)	intron (NM_018034, intron 7 of 17)	75481	NM_018034	55100	Hs.213690	XM_005248318		WDR70	-	WD repeat domain 70	protein-coding
MACS_peak_25707	chr21	9938141	9940252	+	127.02	NA	intron (NR_038329, intron 2 of 2)	CER|Satellite|Satellite	29398	NR_038327	100132288	Hs.487562	NM_001033515		TEKT4P2	MAFIPL|TEKT4P	tektin 4 pseudogene 2	pseudo
MACS_peak_13650	chr14	102745707	102747445	+	126.61	NA	intron (NM_014226, intron 2 of 11)	AluJr|SINE|Alu	24961	NM_001272011	5891	Hs.104119	XM_006720225	ENSG00000080823	MOK	RAGE|RAGE-1|RAGE1|STK30	MOK protein kinase	protein-coding
MACS_peak_40457	chr7	116292687	116294227	+	126.56	NA	Intergenic	MLT1J|LTR|ERVL-MaLR	-19002	NM_000245	4233	Hs.132966	XM_006715988	ENSG00000105976	MET	AUTS9|HGFR|RCCP2|c-Met	MET proto-oncogene, receptor tyrosine kinase	protein-coding
MACS_peak_40634	chr7	128864009	128864967	+	126.56	NA	promoter-TSS (NM_015328)	promoter-TSS (NM_015328)	-367	NM_001130720	23382	Hs.600789	XM_005250237	ENSG00000158467	AHCYL2	ADOHCYASE3	adenosylhomocysteinase-like 2	protein-coding
MACS_peak_15948	chr16	35228801	35229621	+	126.39	NA	Intergenic	ALR/Alpha|Satellite|centr	248288	NR_033985	400533	Hs.499135	NR_033985	ENSG00000261122	FLJ26245	-	uncharacterized LOC400533	ncRNA
MACS_peak_20626	chr2	11969902	11970901	+	126.28	NA	Intergenic	Intergenic	6711	NR_036226	100422996		NR_036226	ENSG00000265172	MIR4262	-	microRNA 4262	ncRNA
MACS_peak_39823	chr7	76068684	76069407	+	126.24	NA	intron (NM_007155, intron 6 of 8)	intron (NM_007155, intron 6 of 8)	14773	NM_001110354	7784	Hs.656137	NM_001110354	ENSG00000188372	ZP3	ZP3A|ZP3B|ZPC|Zp-3	zona pellucida glycoprotein 3 (sperm receptor)	protein-coding
MACS_peak_18266	chr17	78829833	78830770	+	126.18	NA	intron (NM_020761, intron 12 of 33)	intron (NM_020761, intron 12 of 33)	-50869	NR_110852	101928855	Hs.670692	XR_243768	ENSG00000262833	LOC101928855	-	uncharacterized LOC101928855	ncRNA
MACS_peak_20459	chr19	58951245	58951918	+	126.15	NA	promoter-TSS (NM_003433)	promoter-TSS (NM_003433)	8	NM_003433	7691	Hs.156169	XM_005259210	ENSG00000131849	ZNF132	pHZ-12	zinc finger protein 132	protein-coding
MACS_peak_17410	chr17	39559896	39560797	+	126.09	NA	intron (NR_040111, intron 1 of 2)	MIRc|SINE|MIR	1678	NR_040111	100505782	Hs.463024	NR_040111	ENSG00000234859	LOC100505782	-	uncharacterized LOC100505782	ncRNA
MACS_peak_25364	chr20	44440767	44441387	+	126.06	NA	promoter-TSS (NM_181800)	promoter-TSS (NM_181800)	-138	NR_104036	11065	Hs.93002	NM_001281741	ENSG00000175063	UBE2C	UBCH10|dJ447F3.2	ubiquitin-conjugating enzyme E2C	protein-coding
MACS_peak_17644	chr17	47178153	47178976	+	125.93	NA	Intergenic	Intergenic	-31258	NM_001159388	124872	Hs.374679	NM_001159387	ENSG00000167080	B4GALNT2	B4GALT|GALGT2	beta-1,4-N-acetyl-galactosaminyl transferase 2	protein-coding
MACS_peak_7892	chr11	70840528	70841851	+	125.85	NA	intron (NM_012309, intron 2 of 22)	MLT1B|LTR|ERVL-MaLR	94653	NM_012309	22941	Hs.268726	XM_005277930	ENSG00000162105	SHANK2	AUTS17|CORTBP1|CTTNBP1|ProSAP1|SHANK|SPANK-3	SH3 and multiple ankyrin repeat domains 2	protein-coding
MACS_peak_15817	chr16	31888469	31889309	+	125.84	NA	intron (NM_001265588, intron 2 of 4)	MER92B|LTR|ERV1	3810	NM_001265588	10308	Hs.460645	XM_006721005	ENSG00000185947	ZNF267	HZF2	zinc finger protein 267	protein-coding
MACS_peak_13700	chr14	104399045	104400041	+	125.83	NA	intron (NM_153046, intron 1 of 35)	intron (NM_153046, intron 1 of 35)	4726	NM_153046	122402	Hs.21454	XM_005267309	ENSG00000156414	TDRD9	C14orf75|HIG-1|NET54	tudor domain containing 9	protein-coding
MACS_peak_12028	chr13	96823816	96825064	+	125.67	NA	intron (NM_153456, intron 1 of 1)	MER119|DNA|hAT-Charlie	81347	NM_153456	266722	Hs.740393	XM_003846570		HS6ST3	HS6ST-3	heparan sulfate 6-O-sulfotransferase 3	protein-coding
MACS_peak_14325	chr15	52387563	52388477	+	125.65	NA	Intergenic	L1MB7|LINE|L1	16952	NM_020396	10017	Hs.283672	XM_005254103	ENSG00000137875	BCL2L10	BCL-B|Boo|Diva	BCL2-like 10 (apoptosis facilitator)	protein-coding
MACS_peak_17592	chr17	45317159	45318273	+	125.62	NA	Intergenic	Intergenic	-13492	NM_000212	3690	Hs.218040	NM_000212	ENSG00000259207	ITGB3	BDPLT16|BDPLT2|CD61|GP3A|GPIIIa|GT	integrin, beta 3 (platelet glycoprotein IIIa, antigen CD61)	protein-coding
MACS_peak_43200	chr8	134332661	134333555	+	125.59	NA	Intergenic	Intergenic	-23561	NM_006096	10397	Hs.618002	NM_001135242	ENSG00000104419	NDRG1	CAP43|CMT4D|DRG-1|DRG1|GC4|HMSNL|NDR1|NMSL|PROXY1|RIT42|RTP|TARG1|TDD5	N-myc downstream regulated 1	protein-coding
MACS_peak_39515	chr7	57671552	57673631	+	125.56	NA	Intergenic	L1MEg|LINE|L1	162708	NM_001159279	441234	Hs.533121	XR_246512	ENSG00000182111	ZNF716	-	zinc finger protein 716	protein-coding
MACS_peak_38490	chr6	169009182	169010371	+	125.47	NA	intron (NM_022138, intron 9 of 12)	intron (NM_022138, intron 9 of 12)	167945	NM_001166412	64094	Hs.487200	NM_001166412	ENSG00000112562	SMOC2	DTDP1|MST117|MSTP117|MSTP140|SMAP2|bA270C4A.1|bA37D8.1|dJ421D16.1	SPARC related modular calcium binding 2	protein-coding
MACS_peak_2050	chr1	114447236	114448163	+	125.47	NA	promoter-TSS (NM_022836)	promoter-TSS (NM_022836)	42	NM_006594	10717	Hs.515048	XM_005270381	ENSG00000134262	AP4B1	BETA-4|CPSQ5|SPG47	adaptor-related protein complex 4, beta 1 subunit	protein-coding
MACS_peak_42394	chr8	86811381	86814557	+	125.44	NA	Intergenic	L1PA5|LINE|L1	2821	NR_003594	100288527	Hs.535056	NR_003594		REXO1L2P	-	REX1, RNA exonuclease 1 homolog (S. cerevisiae)-like 2 (pseudogene)	pseudo
MACS_peak_3462	chr1	200384768	200385729	+	125.41	NA	Intergenic	Intergenic	-6062	NM_012482	23528	Hs.735801	NM_001281293	ENSG00000162702	ZNF281	ZBP-99|ZNP-99	zinc finger protein 281	protein-coding
MACS_peak_1513	chr1	78355032	78356113	+	125.35	NA	promoter-TSS (NR_103535)	promoter-TSS (NR_103535)	-348	NR_103535	374987	Hs.632414	NM_001039463	ENSG00000235927	NEXN-AS1	C1orf118	NEXN antisense RNA 1	ncRNA
MACS_peak_27775	chr3	50336599	50337864	+	125.28	NA	promoter-TSS (NM_001200032)	promoter-TSS (NM_001200032)	-332	NM_001200031	8372	Hs.729310	NM_001200029	ENSG00000186792	HYAL3	HYAL-3|LUCA-3|LUCA3	hyaluronoglucosaminidase 3	protein-coding
MACS_peak_27440	chr3	34053073	34054168	+	125.16	NA	Intergenic	Intergenic	213557	NM_001162429	10015	Hs.475896	NM_001162429	ENSG00000170248	PDCD6IP	AIP1|ALIX|DRIP4|HP95	programmed cell death 6 interacting protein	protein-coding
MACS_peak_40683	chr7	130614461	130615704	+	125.14	NA	Intergenic	Intergenic	16859	NR_109780	100506860	Hs.635013	NR_109780		LOC100506860	-	uncharacterized LOC100506860	ncRNA
MACS_peak_3773	chr1	212392152	212393604	+	125.11	NA	Intergenic	L1MC5|LINE|L1	-66001	NM_006243	5525	Hs.744012	NM_001199756	ENSG00000066027	PPP2R5A	B56A|PR61A	protein phosphatase 2, regulatory subunit B', alpha	protein-coding
MACS_peak_19471	chr19	2151456	2152228	+	125.09	NA	promoter-TSS (NM_001261826)	promoter-TSS (NM_001261826)	-286	NM_001261826	8943	Hs.512815	XM_006722932	ENSG00000065000	AP3D1	ADTD|hBLVR	adaptor-related protein complex 3, delta 1 subunit	protein-coding
MACS_peak_22538	chr2	112512949	112514197	+	125.09	NA	Intergenic	L1MDa|LINE|L1	128168	NM_022662	64682	Hs.436527	XM_006712690	ENSG00000153107	ANAPC1	APC1|MCPR|TSG24	anaphase promoting complex subunit 1	protein-coding
MACS_peak_7622	chr11	57434605	57435781	+	125.06	NA	promoter-TSS (NM_015457)	promoter-TSS (NM_015457)	-281	NM_015457	25921	Hs.27239	NM_015457	ENSG00000156599	ZDHHC5	DHHC5|ZNF375	zinc finger, DHHC-type containing 5	protein-coding
MACS_peak_35403	chr5	175468758	175470337	+	125.02	NA	Intergenic	Tigger7|DNA|TcMar-Tigger	19511	NR_103794	100996385	Hs.382347	NR_103794	ENSG00000248469	LOC100996385	-	uncharacterized LOC100996385	ncRNA
MACS_peak_7583	chr11	50742630	50743591	+	125	NA	Intergenic	ALR/Alpha|Satellite|centr	374792	NR_024504	646813	Hs.684179	NR_024504		LOC646813	-	DEAH (Asp-Glu-Ala-His) box helicase 9 pseudogene	pseudo
MACS_peak_41520	chr8	26122483	26124037	+	124.99	NA	Intergenic	Intergenic	-25747	NM_002717	5520	Hs.146339	XM_005273559	ENSG00000221914	PPP2R2A	B55A|B55ALPHA|PR52A|PR55A	protein phosphatase 2, regulatory subunit B, alpha	protein-coding
MACS_peak_41672	chr8	32188847	32189779	+	124.96	NA	intron (NM_013962, intron 1 of 4)	intron (NM_013962, intron 1 of 4)	-108949	NR_047475	100874286	Hs.147060	NR_047475		NRG1-IT3	-	NRG1 intronic transcript 3 (non-protein coding)	ncRNA
MACS_peak_15896	chr16	33574998	33577939	+	124.93	NA	Intergenic	Intergenic	-13225	NR_046943	100873777		NR_046943	ENSG00000206787	RNU6-76P	RNU6-76	RNA, U6 small nuclear 76, pseudogene	snRNA
MACS_peak_20098	chr19	43846005	43846773	+	124.9	NA	Intergenic	L1MB3|LINE|L1	-6819	NR_026881	23574	Hs.721578	NR_026881		PRG1	-	p53-responsive gene 1	ncRNA
MACS_peak_3817	chr1	214618622	214621689	+	124.87	NA	intron (NM_005401, intron 3 of 18)	intron (NM_005401, intron 3 of 18)	104869	NM_005401	5784	Hs.193557	XR_247032	ENSG00000152104	PTPN14	PEZ|PTP36	protein tyrosine phosphatase, non-receptor type 14	protein-coding
MACS_peak_39626	chr7	61989934	61991242	+	124.85	NA	Intergenic	ALR/Alpha|Satellite|centr	773846	NR_003952	643955	Hs.583308	NR_003952	ENSG00000185037	ZNF733P	ZNF733	zinc finger protein 733, pseudogene	pseudo
MACS_peak_41732	chr8	37395794	37396887	+	124.85	NA	Intergenic	Intergenic	-17436	NR_121621	100507420	Hs.730062	XR_110877		LOC100507420	-	uncharacterized LOC100507420	ncRNA
MACS_peak_23487	chr2	174516782	174518635	+	124.84	NA	Intergenic	Intergenic	298147	NM_145810	83879	Hs.470654	NM_031942	ENSG00000144354	CDCA7	JPO1	cell division cycle associated 7	protein-coding
MACS_peak_44312	chr9	69081290	69083495	+	124.84	NA	intron (NR_002836, intron 8 of 8)	intron (NR_002836, intron 8 of 8)	65462	NR_002836	595135	Hs.571593	NR_002836	ENSG00000227558	PGM5P2	-	phosphoglucomutase 5 pseudogene 2	pseudo
MACS_peak_10452	chr12	90150301	90151406	+	124.83	NA	Intergenic	Charlie4a|DNA|hAT-Charlie	48121	NR_028138	338758	Hs.601766	NR_028138	ENSG00000271614	LINC00936	-	long intergenic non-protein coding RNA 936	ncRNA
MACS_peak_43283	chr8	142085815	142086602	+	124.76	NA	Intergenic	Intergenic	-52512	NM_014957	22898	Hs.18166	XM_005250838	ENSG00000105339	DENND3	-	DENN/MADD domain containing 3	protein-coding
MACS_peak_16015	chr16	50430727	50431570	+	124.74	NA	Intergenic	MIRc|SINE|MIR	-28303	NM_001173984	29117	Hs.437894	XM_005255911	ENSG00000166164	BRD7	BP75|CELTIX1|NAG4	bromodomain containing 7	protein-coding
MACS_peak_45891	chrY	13377724	13378681	+	124.74	NA	Intergenic	Intergenic	1155187	NR_033667	352887	Hs.546221	NR_033667	ENSG00000206159	GYG2P1	GYG2P	glycogenin 2 pseudogene 1	pseudo
MACS_peak_25362	chr20	44407346	44408249	+	124.63	NA	intron (NM_080614, intron 4 of 6)	intron (NM_080614, intron 4 of 6)	12750	NM_080614	140686	Hs.419126	NM_080614	ENSG00000124116	WFDC3	WAP14|dJ447F3.3	WAP four-disulfide core domain 3	protein-coding
MACS_peak_28809	chr3	127518113	127519677	+	124.61	NA	intron (NM_001003794, intron 2 of 7)	MLT1J|LTR|ERVL-MaLR	22830	NM_007283	11343	Hs.277035	XM_005247093	ENSG00000074416	MGLL	HU-K5|HUK5|MAGL|MGL	monoglyceride lipase	protein-coding
MACS_peak_10446	chr12	89961138	89961979	+	124.56	NA	Intergenic	Intergenic	-41519	NR_037659	282809	Hs.604487	NM_001199777	ENSG00000139323	POC1B	PIX1|TUWD12|WDR51B	POC1 centriolar protein B	protein-coding
MACS_peak_20510	chr2	5768320	5769309	+	124.54	NA	Intergenic	Intergenic	62436	NR_110580	102723818	Hs.128107	XR_425357		LINC01248	-	long intergenic non-protein coding RNA 1248	ncRNA
MACS_peak_12256	chr13	110755593	110756312	+	124.51	NA	Intergenic	Intergenic	203544	NM_001845	1282	Hs.17441	NM_001845	ENSG00000187498	COL4A1	HANAC|ICH|POREN1|arresten	collagen, type IV, alpha 1	protein-coding
MACS_peak_26040	chr21	37513578	37514408	+	124.45	NA	non-coding (NR_038894, exon 3 of 3)	non-coding (NR_038894, exon 3 of 3)	6730	NM_001236	874	Hs.154510	NM_001236	ENSG00000159231	CBR3	HEL-S-25|SDR21C2|hCBR3	carbonyl reductase 3	protein-coding
MACS_peak_12260	chr13	110910774	110912165	+	124.42	NA	intron (NM_001845, intron 1 of 51)	intron (NM_001845, intron 1 of 51)	48027	NM_001845	1282	Hs.17441	NM_001845	ENSG00000187498	COL4A1	HANAC|ICH|POREN1|arresten	collagen, type IV, alpha 1	protein-coding
MACS_peak_25898	chr21	30517003	30518273	+	124.39	NA	promoter-TSS (NM_001286624)	promoter-TSS (NM_001286624)	-242	NM_001286624	56911	Hs.222802	XM_006724033	ENSG00000156265	MAP3K7CL	C21orf7|HC21ORF7|TAK1L|TAKL|TAKL-1|TAKL-2|TAKL-4	MAP3K7 C-terminal like	protein-coding
MACS_peak_39367	chr7	47401102	47401701	+	124.29	NA	intron (NM_022748, intron 17 of 30)	intron (NM_022748, intron 17 of 30)	220341	NM_022748	64759	Hs.520814	NM_022748	ENSG00000136205	TNS3	TEM6|TENS1	tensin 3	protein-coding
MACS_peak_21662	chr2	65593495	65595304	+	124.25	NA	promoter-TSS (NM_001128210)	promoter-TSS (NM_001128210)	-468	NM_001128210	200734	Hs.59332	XM_005264200	ENSG00000198369	SPRED2	Spred-2	sprouty-related, EVH1 domain containing 2	protein-coding
MACS_peak_34318	chr5	111265218	111266477	+	124.22	NA	intron (NR_046678, intron 1 of 3)	intron (NR_046678, intron 1 of 3)	17642	NR_046678	100873948	Hs.147716	NR_046678	ENSG00000250095	NREP-AS1	-	NREP antisense RNA 1	ncRNA
MACS_peak_39282	chr7	43824813	43825595	+	124.21	NA	intron (NM_001253823, intron 3 of 8)	LTR33B|LTR|ERVL	26932	NM_001253823	644	Hs.488143	NM_000712	ENSG00000106605	BLVRA	BLVR|BVR|BVRA	biliverdin reductase A	protein-coding
MACS_peak_494	chr1	23703807	23704527	+	124.21	NA	Intergenic	Intergenic	-7810	NM_001077195	80818	Hs.293798	NM_001077195	ENSG00000125945	ZNF436	ZNF|Zfp46	zinc finger protein 436	protein-coding
MACS_peak_17542	chr17	43447986	43449659	+	124.18	NA	Intergenic	AluJr|SINE|Alu	54190	NM_199282	201176	Hs.205326	XM_005257127	ENSG00000159314	ARHGAP27	CAMGAP1|PP905|SH3D20|SH3P20	Rho GTPase activating protein 27	protein-coding
MACS_peak_43083	chr8	128438707	128439683	+	124.17	NA	intron (NR_117100, intron 4 of 5)	intron (NR_117100, intron 4 of 5)	11338	NM_001159542	5462	Hs.450254	NR_002304	ENSG00000212993	POU5F1B	OCT4-PG1|OCT4PG1|OTF3C|OTF3P1|POU5F1P1|POU5F1P4|POU5FLC20|POU5FLC8	POU class 5 homeobox 1B	protein-coding
MACS_peak_2759	chr1	156736647	156737545	+	124.17	NA	promoter-TSS (NM_005973)	promoter-TSS (NM_005973)	-178	NM_005973	5546	Hs.516948	XM_005245313	ENSG00000143294	PRCC	RCCP1|TPRC	papillary renal cell carcinoma (translocation-associated)	protein-coding
MACS_peak_24150	chr2	216876305	216877749	+	123.98	NA	intron (NM_018000, intron 1 of 4)	intron (NM_018000, intron 1 of 4)	1319	NM_018000	55686	Hs.620391	NM_018000		MREG	DSU|WDT2	melanoregulin	protein-coding
MACS_peak_27810	chr3	52079550	52081161	+	123.97	NA	Intergenic	Intergenic	10106	NM_001947	1849	Hs.591664	NM_001947	ENSG00000164086	DUSP7	MKPX|PYST2	dual specificity phosphatase 7	protein-coding
MACS_peak_40232	chr7	102270891	102271667	+	123.94	NA	Intergenic	Intergenic	11959	NM_001114403	100134938	Hs.610255	NM_001114403	ENSG00000267368	UPK3BL	UPLP	uroplakin 3B-like	protein-coding
MACS_peak_4600	chr10	5651716	5653226	+	123.89	NA	Intergenic	A-rich|Low_complexity|Low_complexity	56087	NR_037164	79754	Hs.445899	XM_006717507	ENSG00000196372	ASB13	-	ankyrin repeat and SOCS box containing 13	protein-coding
MACS_peak_3548	chr1	203527129	203528032	+	123.86	NA	Intergenic	MIRb|SINE|MIR	64309	NM_014359	26254	Hs.632468	NM_014359	ENSG00000188770	OPTC	OPT	opticin	protein-coding
MACS_peak_28296	chr3	90491905	90492732	+	123.86	NA	Intergenic	ALR/Alpha|Satellite|centr	1335644	NM_182644	2042	Hs.123642	XM_005264715	ENSG00000044524	EPHA3	EK4|ETK|ETK1|HEK|HEK4|TYRO4	EPH receptor A3	protein-coding
MACS_peak_15428	chr16	11721497	11722400	+	123.86	NA	Intergenic	Intergenic	-40341	NM_003498	8303	Hs.618526	NM_003498	ENSG00000184602	SNN	-	stannin	protein-coding
MACS_peak_7571	chr11	48962691	48963393	+	123.8	NA	Intergenic	ALR/Alpha|Satellite|centr	-90110	NM_001206626	283116	Hs.448644	NM_001206626	ENSG00000182053	TRIM49B	-	tripartite motif containing 49B	protein-coding
MACS_peak_22101	chr2	90513292	90516490	+	123.71	NA	Intergenic	Intergenic	1333084	NR_027238	654342	Hs.469287	NR_027238	ENSG00000143429	LOC654342	-	lymphocyte-specific protein 1 pseudogene	pseudo
MACS_peak_27056	chr3	11178398	11179565	+	123.69	NA	5' UTR (NM_001098213, exon 1 of 2)	5' UTR (NM_001098213, exon 1 of 2)	202	NM_001098213	3269	Hs.1570	NM_000861	ENSG00000196639	HRH1	H1-R|hisH1	histamine receptor H1	protein-coding
MACS_peak_5264	chr10	42641304	42642742	+	123.68	NA	Intergenic	Intergenic	221470	NR_024380	441666	Hs.255729	NR_024380	ENSG00000215146	LOC441666	-	zinc finger protein 91 pseudogene	pseudo
MACS_peak_12258	chr13	110778470	110779050	+	123.68	NA	Intergenic	Intergenic	180736	NM_001845	1282	Hs.17441	NM_001845	ENSG00000187498	COL4A1	HANAC|ICH|POREN1|arresten	collagen, type IV, alpha 1	protein-coding
MACS_peak_5962	chr10	85938668	85939674	+	123.66	NA	intron (NM_207373, intron 2 of 2)	intron (NM_207373, intron 2 of 2)	5617	NM_207373	387695	Hs.499145	XM_005269811	ENSG00000188373	C10orf99	UNQ1833	chromosome 10 open reading frame 99	protein-coding
MACS_peak_19861	chr19	27905926	27906606	+	123.61	NA	Intergenic	ALR/Alpha|Satellite|centr	-378109	NR_110688	101927151	Hs.733949	XR_243975		LOC101927151	-	uncharacterized LOC101927151	ncRNA
MACS_peak_42558	chr8	99857127	99858028	+	123.59	NA	intron (NM_001256312, intron 3 of 12)	L1M6|LINE|L1	-19668	NM_006281	6788	Hs.492333	XM_005251034	ENSG00000104375	STK3	KRS1|MST2	serine/threonine kinase 3	protein-coding
MACS_peak_12590	chr14	35843445	35844086	+	123.57	NA	Intergenic	Intergenic	30195	NM_020529	4792	Hs.81328	NM_020529	ENSG00000100906	NFKBIA	IKBA|MAD-3|NFKBI	nuclear factor of kappa light polypeptide gene enhancer in B-cells inhibitor, alpha	protein-coding
MACS_peak_8990	chr12	6441522	6442258	+	123.53	NA	intron (NM_001065, intron 5 of 9)	MER104|DNA|TcMar-Tc2	9393	NM_001065	7132	Hs.279594	NM_001065	ENSG00000067182	TNFRSF1A	CD120a|FPF|MS5|TBP1|TNF-R|TNF-R-I|TNF-R55|TNFAR|TNFR1|TNFR1-d2|TNFR55|TNFR60|p55|p55-R|p60	tumor necrosis factor receptor superfamily, member 1A	protein-coding
MACS_peak_16483	chr16	81614412	81615400	+	123.51	NA	intron (NM_030629, intron 1 of 20)	Tigger3a|DNA|TcMar-Tigger	-30047	NR_106759	102465251		NR_106759		MIR6504	hsa-mir-6504	microRNA 6504	ncRNA
MACS_peak_26574	chr22	31236057	31237956	+	123.49	NA	intron (NM_001282741, intron 1 of 12)	AluSx1|SINE|Alu	18503	NM_001282741	23762	Hs.517546	XM_005261465	ENSG00000184792	OSBP2	HLM|ORP-4|ORP4|OSBPL1|OSBPL4	oxysterol binding protein 2	protein-coding
MACS_peak_27434	chr3	33790894	33791747	+	123.49	NA	Intergenic	L1MB7|LINE|L1	-31615	NM_015097	23122	Hs.108614	XM_006713036	ENSG00000163539	CLASP2	-	cytoplasmic linker associated protein 2	protein-coding
MACS_peak_9148	chr12	13036029	13036928	+	123.43	NA	Intergenic	Intergenic	-7478	NM_003979	9052	Hs.631733	NM_003979		GPRC5A	GPCR5A|RAI3|RAIG1	G protein-coupled receptor, class C, group 5, member A	protein-coding
MACS_peak_39577	chr7	61209821	61210763	+	123.43	NA	Intergenic	ALR/Alpha|Satellite|centr	1554142	NR_003952	643955	Hs.583308	NR_003952	ENSG00000185037	ZNF733P	ZNF733	zinc finger protein 733, pseudogene	pseudo
MACS_peak_3977	chr1	223371421	223372515	+	123.38	NA	Intergenic	L1MB3|LINE|L1	-55344	NM_003268	7100	Hs.604542	XM_005273241	ENSG00000187554	TLR5	MELIOS|SLEB1|TIL3	toll-like receptor 5	protein-coding
MACS_peak_24702	chr20	3791904	3792809	+	123.34	NA	non-coding (NR_109859, exon 3 of 4)	non-coding (NR_109859, exon 3 of 4)	3215	NR_109859	101929125	Hs.744106	NR_109859		LOC101929125	-	uncharacterized LOC101929125	ncRNA
MACS_peak_20257	chr19	48166501	48167836	+	123.32	NA	intron (NM_015711, intron 1 of 14)	MER112|DNA|hAT-Charlie	-49433	NM_014601	30846	Hs.744963	NM_014601	ENSG00000024422	EHD2	PAST2	EH-domain containing 2	protein-coding
MACS_peak_520	chr1	24620291	24621838	+	123.29	NA	Intergenic	Intergenic	-24748	NM_198173	57822	Hs.657920	NM_001195010	ENSG00000158055	GRHL3	SOM|TFCP2L4|VWS2	grainyhead-like 3 (Drosophila)	protein-coding
MACS_peak_42479	chr8	94947247	94948729	+	123.22	NA	Intergenic	Intergenic	18709	NM_001161781	54704	Hs.22265	XM_005250986	ENSG00000164951	PDP1	PDH|PDP|PDPC|PPM2C	pyruvate dehyrogenase phosphatase catalytic subunit 1	protein-coding
MACS_peak_44302	chr9	69007004	69009839	+	123.17	NA	Intergenic	Intergenic	139433	NR_002836	595135	Hs.571593	NR_002836	ENSG00000227558	PGM5P2	-	phosphoglucomutase 5 pseudogene 2	pseudo
MACS_peak_6275	chr10	101743792	101744628	+	123.1	NA	intron (NM_015221, intron 1 of 16)	intron (NM_015221, intron 1 of 16)	25466	NM_015221	23268	Hs.500771	XM_006717735	ENSG00000107554	DNMBP	ARHGEF36|TUBA	dynamin binding protein	protein-coding
MACS_peak_20867	chr2	26074577	26075765	+	123.05	NA	intron (NM_018263, intron 1 of 11)	intron (NM_018263, intron 1 of 11)	26141	NM_018263	55252	Hs.119815	XM_006712039	ENSG00000143970	ASXL2	ASXH2	additional sex combs like transcriptional regulator 2	protein-coding
MACS_peak_32610	chr4	184359596	184360559	+	123.04	NA	Intergenic	MLT1K|LTR|ERVL-MaLR	-5712	NM_017632	55602	Hs.644077	XM_005263118	ENSG00000168564	CDKN2AIP	CARF	CDKN2A interacting protein	protein-coding
MACS_peak_26804	chr22	41777263	41778029	+	122.84	NA	promoter-TSS (NM_003216)	promoter-TSS (NM_003216)	-287	NM_003216	7008	Hs.181159	NM_001145398	ENSG00000167074	TEF	-	thyrotrophic embryonic factor	protein-coding
MACS_peak_22458	chr2	110459798	110461093	+	122.58	NA	Intergenic	Intergenic	88534	NM_023016	65124	Hs.355455	NM_023016	ENSG00000198142	SOWAHC	ANKRD57|C2orf26	sosondowah ankyrin repeat domain family member C	protein-coding
MACS_peak_9008	chr12	6844779	6845588	+	122.51	NA	Intergenic	L1MD2|LINE|L1	11734	NM_001164093	50813	Hs.530823	XM_005253694	ENSG00000111652	COPS7A	CSN7A|SGN7a	COP9 signalosome subunit 7A	protein-coding
MACS_peak_10532	chr12	94018359	94019403	+	122.5	NA	Intergenic	Intergenic	-52270	NM_003805	8738	Hs.719191	XM_005269211	ENSG00000169372	CRADD	MRT34|RAIDD	CASP2 and RIPK1 domain containing adaptor with death domain	protein-coding
MACS_peak_17947	chr17	62925623	62926446	+	122.49	NA	Intergenic	Intergenic	-11131	NM_199340	374819	Hs.744758	NM_199340	ENSG00000176809	LRRC37A3	LRRC37|LRRC37A	leucine rich repeat containing 37, member A3	protein-coding
MACS_peak_38306	chr6	158033791	158034757	+	122.47	NA	intron (NM_153746, intron 3 of 8)	MER112|DNA|hAT-Charlie	84110	NR_037463	100500899		NR_037463		MIR3692	-	microRNA 3692	ncRNA
MACS_peak_31337	chr4	89520960	89522821	+	122.47	NA	intron (NM_001271602, intron 2 of 24)	intron (NM_001271602, intron 2 of 24)	8316	NM_014606	8916	Hs.35804	XM_005263327	ENSG00000138641	HERC3	-	HECT and RLD domain containing E3 ubiquitin protein ligase 3	protein-coding
MACS_peak_14212	chr15	45932634	45934220	+	122.46	NA	intron (NM_021199, intron 1 of 9)	intron (NM_021199, intron 1 of 9)	6489	NM_021199	58472	Hs.743355	NM_001271213	ENSG00000137767	SQRDL	PRO1975	sulfide quinone reductase-like (yeast)	protein-coding
MACS_peak_13732	chr15	20004721	20010350	+	122.44	NA	Intergenic	ALR/Alpha|Satellite|centr	-480462	NR_038836	646096	Hs.448789	NR_038836		CHEK2P2	-	checkpoint kinase 2 pseudogene 2	pseudo
MACS_peak_26813	chr22	42228490	42229311	+	122.43	NA	promoter-TSS (NM_004599)	promoter-TSS (NM_004599)	-183	NR_103834	6721	Hs.443258	XM_006724310	ENSG00000198911	SREBF2	SREBP-2|SREBP2|bHLHd2	sterol regulatory element binding transcription factor 2	protein-coding
MACS_peak_28146	chr3	75484158	75485168	+	122.38	NA	promoter-TSS (NR_024241)	promoter-TSS (NR_024241)	-397	NR_024241	692099	Hs.591652	NR_024241	ENSG00000244026	FAM86DP	FAM86D	family with sequence similarity 86, member D, pseudogene	pseudo
MACS_peak_38567	chr7	2797314	2798333	+	122.36	NA	intron (NM_007353, intron 2 of 3)	Charlie1b|DNA|hAT-Charlie	4951	NM_001282440	2768	Hs.487341	NM_001282440	ENSG00000146535	GNA12	NNX3|RMP|gep	guanine nucleotide binding protein (G protein) alpha 12	protein-coding
MACS_peak_36828	chr6	61901462	61902556	+	122.33	NA	Intergenic	ALR/Alpha|Satellite|centr	-381999	NM_001190706	100463487		NM_001190706	ENSG00000255633	MTRNR2L9	HN9	MT-RNR2-like 9 (pseudogene)	protein-coding
MACS_peak_32935	chr5	17127791	17128758	+	122.31	NA	Intergenic	Intergenic	-88658	NM_001271606	10409	Hs.646924	NM_001271606	ENSG00000176788	BASP1	CAP-23|CAP23|NAP-22|NAP22	brain abundant, membrane attached signal protein 1	protein-coding
MACS_peak_27403	chr3	32511244	32511889	+	122.3	NA	Intergenic	Intergenic	32837	NM_017801	54918	Hs.731820	NM_017801	ENSG00000091317	CMTM6	CKLFSF6|PRO2219	CKLF-like MARVEL transmembrane domain containing 6	protein-coding
MACS_peak_17004	chr17	19089952	19091462	+	122.24	NA	Intergenic	L1MB4|LINE|L1	-28522	NM_001291905	388436	Hs.677375	XR_426498		LOC388436	-	uncharacterized protein ENSP00000382042	protein-coding
MACS_peak_20419	chr19	56651921	56652859	+	122.24	NA	promoter-TSS (NM_018337)	promoter-TSS (NM_018337)	-145	NM_001253792	55311	Hs.741890	XM_005259034	ENSG00000167685	ZNF444	EZF-2|EZF2|ZSCAN17	zinc finger protein 444	protein-coding
MACS_peak_20456	chr19	58912423	58913002	+	122.2	NA	Intergenic	CpG	5255	NM_001195135	646862	Hs.728121	XM_006723328	ENSG00000269855	LOC646862	-	uncharacterized LOC646862	protein-coding
MACS_peak_23718	chr2	190152263	190153442	+	122.16	NA	Intergenic	Intergenic	-108247	NM_000393	1290	Hs.445827	NM_000393	ENSG00000204262	COL5A2	-	collagen, type V, alpha 2	protein-coding
MACS_peak_38	chr1	1617452	1618111	+	122.13	NA	intron (NM_001110781, intron 1 of 8)	intron (NM_001110781, intron 1 of 8)	6462	NM_001290264	728661	Hs.655255	XM_006710870	ENSG00000189339	SLC35E2B	SLC35E2	solute carrier family 35, member E2B	protein-coding
MACS_peak_35531	chr6	1240595	1241736	+	122.11	NA	Intergenic	Intergenic	-71510	NM_033260	94234	Hs.591352	NM_033260	ENSG00000164379	FOXQ1	HFH1	forkhead box Q1	protein-coding
MACS_peak_7138	chr11	17277931	17278557	+	121.94	NA	Intergenic	MER44B|DNA|TcMar-Tigger	-20042	NM_005013	4925	Hs.654599	XM_005252941	ENSG00000070081	NUCB2	HEL-S-109|NEFA	nucleobindin 2	protein-coding
MACS_peak_14529	chr15	63187984	63189723	+	121.87	NA	Intergenic	MamGypLTR1b|LTR|Gypsy	72697	NR_029709	406965		NR_029709		MIR190A	MIR190|MIRN190|hsa-mir-190a|miR-190	microRNA 190a	ncRNA
MACS_peak_699	chr1	31190713	31191667	+	121.85	NA	promoter-TSS (NR_034182)	promoter-TSS (NR_034182)	-429	NR_034182	100129196	Hs.659751	NR_034182	ENSG00000186056	MATN1-AS1	-	MATN1 antisense RNA 1	ncRNA
MACS_peak_4383	chr1	245253822	245255828	+	121.81	NA	intron (NM_001143943, intron 6 of 6)	intron (NM_001143943, intron 6 of 6)	-63462	NM_018012	55083	Hs.368096	NM_018012	ENSG00000162849	KIF26B	-	kinesin family member 26B	protein-coding
MACS_peak_45744	chrX	61794293	61794973	+	121.8	NA	Intergenic	ALR/Alpha|Satellite|centr	776585	NM_001012968	139886	Hs.612782	NM_001012968	ENSG00000186767	SPIN4	-	spindlin family, member 4	protein-coding
MACS_peak_34541	chr5	125689476	125690888	+	121.74	NA	Intergenic	Intergenic	-5606	NM_001146319	65983	Hs.363558	XM_005272057	ENSG00000155324	GRAMD3	NS3TP2	GRAM domain containing 3	protein-coding
MACS_peak_36397	chr6	37023970	37025171	+	121.72	NA	Intergenic	Intergenic	51147	NM_173558	221472	Hs.509664	XM_005248911	ENSG00000146192	FGD2	ZFYVE4	FYVE, RhoGEF and PH domain containing 2	protein-coding
MACS_peak_26090	chr21	39648524	39650260	+	121.71	NA	intron (NM_170737, intron 1 of 2)	intron (NM_170737, intron 1 of 2)	5050	NM_170737	3772	Hs.411299	XM_005260975	ENSG00000157551	KCNJ15	IRKK|KIR1.3|KIR4.2	potassium inwardly-rectifying channel, subfamily J, member 15	protein-coding
MACS_peak_5616	chr10	65466827	65467814	+	121.67	NA	Intergenic	Intergenic	186197	NM_001001330	221035	Hs.499833	XM_005269620	ENSG00000165476	REEP3	C10orf74	receptor accessory protein 3	protein-coding
MACS_peak_28585	chr3	113415421	113416108	+	121.66	NA	promoter-TSS (NR_111981)	promoter-TSS (NR_111981)	-271	NM_001009899	205717	Hs.632570	XM_005247208	ENSG00000176542	KIAA2018	-	KIAA2018	protein-coding
MACS_peak_24193	chr2	219093321	219094937	+	121.66	NA	intron (NM_005731, intron 3 of 9)	intron (NM_005731, intron 3 of 9)	12009	NM_005731	10109	Hs.529303	XM_006712173	ENSG00000163466	ARPC2	ARC34|PNAS-139|p34-Arc	actin related protein 2/3 complex, subunit 2, 34kDa	protein-coding
MACS_peak_11127	chr12	133656369	133657651	+	121.63	NA	5' UTR (NM_001300776, exon 1 of 4)	5' UTR (NM_001300776, exon 1 of 4)	221	NM_001300778	7699	Hs.181552	XM_005266188		ZNF140	pHZ-39	zinc finger protein 140	protein-coding
MACS_peak_9845	chr12	53773100	53774134	+	121.61	NA	promoter-TSS (NM_003109)	promoter-TSS (NM_003109)	-362	NM_138473	6667	Hs.649191	XM_006719570	ENSG00000185591	SP1	-	Sp1 transcription factor	protein-coding
MACS_peak_40572	chr7	123437714	123438744	+	121.58	NA	Intergenic	Intergenic	-15964	NR_002731	26062	Hs.381305	NR_002731		HYALP1	HYAL6	hyaluronoglucosaminidase pseudogene 1	pseudo
MACS_peak_44562	chr9	79186295	79187163	+	121.57	NA	Intergenic	LSU-rRNA_Hsa|rRNA|rRNA	71180	NM_001097636	2650	Hs.521568	XM_006717052	ENSG00000187210	GCNT1	C2GNT|C2GNT-L|C2GNT1|G6NT|NACGT2|NAGCT2	glucosaminyl (N-acetyl) transferase 1, core 2	protein-coding
MACS_peak_2261	chr1	143134504	143135529	+	121.55	NA	non-coding (NR_110761, exon 3 of 3)	non-coding (NR_110761, exon 3 of 3)	67223	NR_110761	102723769	Hs.652926	XR_430389		LOC102723769	-	uncharacterized LOC102723769	ncRNA
MACS_peak_35447	chr5	177832018	177832706	+	121.54	NA	intron (NM_173465, intron 2 of 28)	L1ME1|LINE|L1	-172539	NR_103509	85007	Hs.248746	XM_005266002	ENSG00000175309	PHYKPL	AGXT2L2|PHLU	5-phosphohydroxy-L-lysine phospho-lyase	protein-coding
MACS_peak_29717	chr3	183642624	183643367	+	121.49	NA	intron (NM_005688, intron 29 of 29)	intron (NM_005688, intron 29 of 29)	-40302	NM_001037639	55486	Hs.478469	XM_005247582	ENSG00000175193	PARL	PSARL|PSARL1|PSENIP2|RHBDS1	presenilin associated, rhomboid-like	protein-coding
MACS_peak_39750	chr7	73265055	73266524	+	121.46	NA	Intergenic	AluJr|SINE|Alu	-8934	NM_152559	155368	Hs.647042	NM_152559	ENSG00000165171	WBSCR27	-	Williams Beuren syndrome chromosome region 27	protein-coding
MACS_peak_9006	chr12	6798395	6799152	+	121.45	NA	promoter-TSS (NM_001135734)	promoter-TSS (NM_001135734)	-35	NM_001039920	171017	Hs.714839	XM_006718963	ENSG00000126746	ZNF384	CAGH1|CAGH1A|CIZ|ERDA2|NMP4|NP|TNRC1	zinc finger protein 384	protein-coding
MACS_peak_24524	chr2	235857897	235859059	+	121.44	NA	Intergenic	Intergenic	-2150	NM_014521	23677	Hs.516777	NM_014521	ENSG00000130147	SH3BP4	BOG25|TTP	SH3-domain binding protein 4	protein-coding
MACS_peak_15391	chr16	9162020	9162815	+	121.4	NA	Intergenic	MLT1J1|LTR|ERVL-MaLR	-23120	NM_014117	29035	Hs.221497	NM_014117		C16orf72	PRO0149	chromosome 16 open reading frame 72	protein-coding
MACS_peak_39502	chr7	56441090	56441643	+	121.36	NA	Intergenic	Intergenic	74702	NR_029420	650226	Hs.448401	NR_029420		LOC650226	-	ankyrin repeat domain 26 pseudogene	pseudo
MACS_peak_20049	chr19	42555595	42556551	+	121.35	NA	intron (NM_001301030, intron 10 of 18)	L2b|LINE|L2	13884	NM_002088	2901	Hs.367799	XM_005258821	ENSG00000105737	GRIK5	EAA2|GRIK2|GluK5|KA2	glutamate receptor, ionotropic, kainate 5	protein-coding
MACS_peak_19505	chr19	3572314	3573030	+	121.34	NA	promoter-TSS (NM_006339)	promoter-TSS (NM_006339)	-271	NM_006339	10362	Hs.406534	NM_006339	ENSG00000064961	HMG20B	BRAF25|BRAF35|HMGX2|HMGXB2|PP7706|SMARCE1r|SOXL|pp8857	high mobility group 20B	protein-coding
MACS_peak_11512	chr13	43570514	43571427	+	121.33	NA	Intergenic	MIR3|SINE|MIR	-4563	NM_033255	94240	Hs.546467	XM_005266596	ENSG00000133106	EPSTI1	BRESI1	epithelial stromal interaction 1 (breast)	protein-coding
MACS_peak_42116	chr8	66546247	66547036	+	121.28	NA	promoter-TSS (NM_018120)	promoter-TSS (NM_018120)	-189	NM_018120	55156	Hs.269542	XM_005251264	ENSG00000104442	ARMC1	Arcp	armadillo repeat containing 1	protein-coding
MACS_peak_44364	chr9	69787677	69789989	+	121.27	NA	Intergenic	ERVL-E-int|LTR|ERVL	-31049	NR_121570	101928381	Hs.708686	XR_246696		LOC101928381	-	uncharacterized LOC101928381	ncRNA
MACS_peak_44248	chr9	67333513	67336759	+	121.27	NA	Intergenic	Intergenic	-45644	NR_002817	375719	Hs.658215	XR_426389		AQP7P1	bA251O17.3	aquaporin 7 pseudogene 1	pseudo
MACS_peak_20072	chr19	43323976	43325041	+	121.21	NA	Intergenic	Intergenic	-1507	NR_036584	100289650	Hs.680622	NR_036584	ENSG00000225877	LOC100289650	-	uncharacterized LOC100289650	ncRNA
MACS_peak_30025	chr3	195738605	195739860	+	121.1	NA	Intergenic	L1MEf|LINE|L1	-22082	NR_003264	255812	Hs.596261	NR_003264	ENSG00000185485	SDHAP1	SDHAL1|SDHALP1	succinate dehydrogenase complex, subunit A, flavoprotein pseudogene 1	pseudo
MACS_peak_19958	chr19	38826062	38827928	+	121.1	NA	intron (NM_021185, intron 1 of 28)	CpG	552	NM_021185	57828	Hs.324335	XM_005259114	ENSG00000099338	CATSPERG	C19orf15	catsper channel auxiliary subunit gamma	protein-coding
MACS_peak_20731	chr2	18480632	18482009	+	121.07	NA	Intergenic	Intergenic	260639	NM_020905	57665	Hs.120319	NM_020905	ENSG00000240857	RDH14	PAN2|SDR7C4	retinol dehydrogenase 14 (all-trans/9-cis/11-cis)	protein-coding
MACS_peak_23222	chr2	160494306	160495282	+	121.06	NA	Intergenic	L1M1|LINE|L1	-21682	NM_013450	29994	Hs.731786	XM_005246488	ENSG00000123636	BAZ2B	WALp4	bromodomain adjacent to zinc finger domain, 2B	protein-coding
MACS_peak_12693	chr14	50416891	50418261	+	121.05	NA	Intergenic	Intergenic	-15541	NR_106724	102464828		NR_106724		MIR6076	hsa-mir-6076	microRNA 6076	ncRNA
MACS_peak_44379	chr9	70000378	70001117	+	121.02	NA	Intergenic	ALR/Alpha|Satellite|centr	178068	NM_001126334	653427	Hs.714683	NM_001126334	ENSG00000204779	FOXD4L5	bA15J10.2	forkhead box D4-like 5	protein-coding
MACS_peak_10605	chr12	96839341	96840848	+	120.99	NA	Intergenic	Intergenic	-45728	NM_001170464	5128	Hs.506415	XM_006719444	ENSG00000059758	CDK17	PCTAIRE2|PCTK2	cyclin-dependent kinase 17	protein-coding
MACS_peak_17214	chr17	31593952	31594809	+	120.97	NA	intron (NM_001094, intron 1 of 9)	MIR3|SINE|MIR	25626	NM_183377	40	Hs.368417	NM_001094	ENSG00000108684	ASIC2	ACCN|ACCN1|ASIC2a|BNC1|BNaC1|MDEG|hBNaC1	acid-sensing (proton-gated) ion channel 2	protein-coding
MACS_peak_21921	chr2	83220450	83221749	+	120.96	NA	Intergenic	Intergenic	137172	NR_033423	1720	Hs.169235	NR_033423	ENSG00000168129	LOC1720	-	dihydrofolate reductase pseudogene	pseudo
MACS_peak_3555	chr1	203632176	203633446	+	120.95	NA	intron (NM_001684, intron 1 of 20)	AluJr|SINE|Alu	36896	NM_001684	493	Hs.733333	NM_001001396	ENSG00000058668	ATP2B4	ATP2B2|MXRA1|PMCA4|PMCA4b|PMCA4x	ATPase, Ca++ transporting, plasma membrane 4	protein-coding
MACS_peak_15931	chr16	34003581	34006070	+	120.92	NA	Intergenic	ALR/Alpha|Satellite|centr	-42322	NR_038368	649159	Hs.532675	NM_001040069	ENSG00000256642	LINC00273	NCRNA00273|TOP	long intergenic non-protein coding RNA 273	ncRNA
MACS_peak_32733	chr4	190529446	190531817	+	120.9	NA	Intergenic	Intergenic	-50129	NR_121679	101928971	Hs.519164	XR_244775	ENSG00000250739	LINC01262	TCONS_l2_00021807	long intergenic non-protein coding RNA 1262	ncRNA
MACS_peak_23864	chr2	200941645	200943424	+	120.87	NA	Intergenic	ORSL|DNA|hAT-Tip100	-122075	NR_004862	129450	Hs.204619	NM_152382	ENSG00000162971	TYW5	C2orf60|hTYW5	tRNA-yW synthesizing protein 5	protein-coding
MACS_peak_7711	chr11	62366531	62367832	+	120.84	NA	intron (NM_004739, intron 3 of 17)	intron (NM_004739, intron 3 of 17)	2131	NM_004739	9219	Hs.173043	NM_004739	ENSG00000149480	MTA2	MTA1L1|PID	metastasis associated 1 family, member 2	protein-coding
MACS_peak_13681	chr14	103827389	103828942	+	120.79	NA	Intergenic	MER44D|DNA|TcMar-Tigger	-23536	NM_001128919	4140	Hs.35828	XM_005267641	ENSG00000075413	MARK3	CTAK1|KP78|PAR1A|Par-1a	MAP/microtubule affinity-regulating kinase 3	protein-coding
MACS_peak_25130	chr20	29518059	29519061	+	120.77	NA	Intergenic	SST1|Satellite|centr	-93319	NR_003579	284802	Hs.653099	NR_003579	ENSG00000149531	FRG1B	C20orf80|bA348I14.2	FSHD region gene 1 family, member B	pseudo
MACS_peak_5610	chr10	65312024	65314397	+	120.72	NA	intron (NM_001001330, intron 1 of 7)	L2a|LINE|L2	32087	NM_001001330	221035	Hs.499833	XM_005269620	ENSG00000165476	REEP3	C10orf74	receptor accessory protein 3	protein-coding
MACS_peak_40307	chr7	106064881	106065902	+	120.71	NA	Intergenic	Intergenic	-139753	NM_005746	10135	Hs.489615	XM_005250100	ENSG00000105835	NAMPT	1110035O14Rik|PBEF|PBEF1|VF|VISFATIN	nicotinamide phosphoribosyltransferase	protein-coding
MACS_peak_28183	chr3	77954756	77955825	+	120.64	NA	Intergenic	Intergenic	808127	NM_001128929	6092	Hs.13305	XM_005264768	ENSG00000185008	ROBO2	SAX3	roundabout, axon guidance receptor, homolog 2 (Drosophila)	protein-coding
MACS_peak_20183	chr19	46195206	46196022	+	120.59	NA	promoter-TSS (NM_001163377)	promoter-TSS (NM_001163377)	-127	NM_001163377	54814	Hs.631556	NM_001163377	ENSG00000011478	QPCTL	gQC	glutaminyl-peptide cyclotransferase-like	protein-coding
MACS_peak_7519	chr11	46708337	46709548	+	120.59	NA	intron (NM_004308, intron 4 of 12)	intron (NM_004308, intron 4 of 12)	13273	NM_004308	392	Hs.138860	NM_004308	ENSG00000175220	ARHGAP1	CDC42GAP|RHOGAP|RHOGAP1|p50rhoGAP	Rho GTPase activating protein 1	protein-coding
MACS_peak_25251	chr20	35923107	35924927	+	120.58	NA	intron (NM_001003897, intron 1 of 2)	MIRb|SINE|MIR	5966	NM_022077	63905	Hs.6126	NM_001003897	ENSG00000101363	MANBAL	-	mannosidase, beta A, lysosomal-like	protein-coding
MACS_peak_40545	chr7	121600656	121601573	+	120.47	NA	intron (NM_001206839, intron 2 of 28)	intron (NM_001206839, intron 2 of 28)	87955	NM_002851	5803	Hs.489824	XM_005250519	ENSG00000106278	PTPRZ1	HPTPZ|HPTPzeta|PTP-ZETA|PTP18|PTPRZ|PTPZ|R-PTP-zeta-2|RPTPB|RPTPbeta|phosphacan	protein tyrosine phosphatase, receptor-type, Z polypeptide 1	protein-coding
MACS_peak_26686	chr22	37929725	37930627	+	120.41	NA	Intergenic	L1MB7|LINE|L1	-14966	NM_014550	29775	Hs.57973	NM_014550	ENSG00000100065	CARD10	BIMP1|CARMA3	caspase recruitment domain family, member 10	protein-coding
MACS_peak_41833	chr8	42349650	42350507	+	120.41	NA	intron (NM_006749, intron 1 of 10)	intron (NM_006749, intron 1 of 10)	8900	NM_001257180	6575	Hs.654763	XM_005273613	ENSG00000168575	SLC20A2	GLVR-2|GLVR2|IBGC1|IBGC3|MLVAR|PIT-2|PIT2|RAM1	solute carrier family 20 (phosphate transporter), member 2	protein-coding
MACS_peak_21040	chr2	33090500	33091622	+	120.35	NA	intron (NR_027098, intron 2 of 5)	MIR|SINE|MIR	-16705	NR_027099	285045	Hs.434660	NR_027098	ENSG00000230876	LINC00486	-	long intergenic non-protein coding RNA 486	ncRNA
MACS_peak_38239	chr6	154613023	154614942	+	120.31	NA	intron (NM_001130700, intron 1 of 11)	intron (NM_001130700, intron 1 of 11)	37233	NM_001130699	26034	Hs.146100	XM_005266919	ENSG00000074706	IPCEF1	PIP3-E	interaction protein for cytohesin exchange factors 1	protein-coding
MACS_peak_43589	chr9	19161454	19162278	+	120.29	NA	Intergenic	Intergenic	-34262	NM_001122	123	Hs.3416	XM_006716719	ENSG00000147872	PLIN2	ADFP|ADRP	perilipin 2	protein-coding
MACS_peak_28100	chr3	71553139	71553855	+	120.29	NA	intron (NM_001012505, intron 2 of 6)	intron (NM_001012505, intron 2 of 6)	37743	NR_031697	100302112		NR_031697	ENSG00000221264	MIR1284	MIRN1284|hsa-mir-1284	microRNA 1284	ncRNA
MACS_peak_11158	chr13	20933168	20934649	+	120.28	NA	Intergenic	Intergenic	74077	NR_039721	100616304		NR_039721		MIR4499	-	microRNA 4499	ncRNA
MACS_peak_5206	chr10	37668832	37669466	+	120.23	NA	Intergenic	MIRc|SINE|MIR	71035	NR_104061	101929520	Hs.144151	NR_104061		LINC00993	-	long intergenic non-protein coding RNA 993	ncRNA
MACS_peak_3209	chr1	181081295	181082523	+	120.19	NA	Intergenic	Intergenic	24271	NM_016545	51278	Hs.15725	NM_016545	ENSG00000162783	IER5	SBBI48	immediate early response 5	protein-coding
MACS_peak_6980	chr11	10530869	10531557	+	120.17	NA	promoter-TSS (NM_001190702)	promoter-TSS (NM_001190702)	-490	NM_001190702	100463486	Hs.717003	NM_001190702	ENSG00000255823	MTRNR2L8	HN8	MT-RNR2-like 8	protein-coding
MACS_peak_39816	chr7	75993256	75994655	+	120.17	NA	Intergenic	Intergenic	-5613	NM_012479	7532	Hs.744840	NM_012479	ENSG00000170027	YWHAG	14-3-3GAMMA|PPP1R170	tyrosine 3-monooxygenase/tryptophan 5-monooxygenase activation protein, gamma	protein-coding
MACS_peak_45642	chr9	140135172	140135851	+	120.15	NA	promoter-TSS (NM_006088)	promoter-TSS (NM_006088)	-200	NM_006088	10383	Hs.433615	NM_006088	ENSG00000188229	TUBB4B	Beta2|TUBB2|TUBB2C	tubulin, beta 4B class IVb	protein-coding
MACS_peak_35599	chr6	3592118	3593228	+	120.14	NA	Intergenic	MIR3|SINE|MIR	-135880	NM_015482	63027	Hs.713588	XM_005249285	ENSG00000137266	SLC22A23	C6orf85	solute carrier family 22, member 23	protein-coding
MACS_peak_25073	chr20	25203669	25204417	+	120.06	NA	intron (NM_001114089, intron 11 of 13)	intron (NM_001114089, intron 11 of 13)	-24663	NM_002862	5834	Hs.368157	XM_006723601	ENSG00000100994	PYGB	GPBB	phosphorylase, glycogen; brain	protein-coding
MACS_peak_32561	chr4	177936885	177938433	+	120.03	NA	Intergenic	Intergenic	-223760	NM_005429	7424	Hs.435215	NM_005429	ENSG00000150630	VEGFC	Flt4-L|VRP	vascular endothelial growth factor C	protein-coding
MACS_peak_25679	chr21	9648470	9649874	+	120.02	NA	Intergenic	MLT1H|LTR|ERVL-MaLR	-176660	NR_037421	100500862		NR_037421		MIR3648-1	MIR3648	microRNA 3648-1	ncRNA
MACS_peak_15227	chr15	99446155	99447440	+	119.93	NA	intron (NM_001291858, intron 5 of 20)	L1ME1|LINE|L1	102088	NM_001102612	145814	Hs.592021	XM_006720400	ENSG00000183571	PGPEP1L	-	pyroglutamyl-peptidase I-like	protein-coding
MACS_peak_41527	chr8	26315133	26316037	+	119.9	NA	Intergenic	Intergenic	55898	NM_007257	10687	Hs.591838	NM_007257	ENSG00000240694	PNMA2	MA2|MM2|RGAG2	paraneoplastic Ma antigen 2	protein-coding
MACS_peak_15930	chr16	33997648	33998995	+	119.89	NA	Intergenic	ALR/Alpha|Satellite|centr	-35818	NR_038368	649159	Hs.532675	NM_001040069	ENSG00000256642	LINC00273	NCRNA00273|TOP	long intergenic non-protein coding RNA 273	ncRNA
MACS_peak_19153	chr18	56452422	56453322	+	119.86	NA	Intergenic	MER5B|DNA|hAT-Charlie	-77189	NM_018181	55205	Hs.607676	XM_005266722	ENSG00000074657	ZNF532	-	zinc finger protein 532	protein-coding
MACS_peak_15122	chr15	93716536	93717271	+	119.82	NA	Intergenic	Intergenic	-84460	NM_020211	56963	Hs.271277	NM_001166283	ENSG00000182175	RGMA	RGM	repulsive guidance molecule family member a	protein-coding
MACS_peak_8874	chr11	131846991	131848441	+	119.82	NA	intron (NM_001144059, intron 1 of 5)	intron (NM_001144059, intron 1 of 5)	67004	NM_016522	50863	Hs.504352	XM_005271580	ENSG00000182667	NTM	HNT|IGLON2|NTRI	neurotrimin	protein-coding
MACS_peak_12478	chr14	31527847	31528932	+	119.77	NA	intron (NM_001254728, intron 1 of 5)	intron (NM_001254728, intron 1 of 5)	32540	NM_001254728	11154	Hs.293411	XM_005267293	ENSG00000100478	AP4S1	AP47B|CLA20|CLAPS4|CPSQ6|SPG52	adaptor-related protein complex 4, sigma 1 subunit	protein-coding
MACS_peak_21258	chr2	43520852	43521601	+	119.77	NA	intron (NM_022065, intron 31 of 37)	L3|LINE|CR1	66876	NR_027251	100129726	Hs.194480	NM_178529		LINC01126	-	long intergenic non-protein coding RNA 1126	ncRNA
MACS_peak_40654	chr7	129609487	129610567	+	119.74	NA	Intergenic	Intergenic	-17227	NM_003344	7328	Hs.643548	NM_001202498	ENSG00000186591	UBE2H	E2-20K|GID3|UBC8|UBCH|UBCH2	ubiquitin-conjugating enzyme E2H	protein-coding
MACS_peak_17136	chr17	28036708	28038392	+	119.66	NA	intron (NM_001282129, intron 3 of 15)	intron (NM_001282129, intron 3 of 15)	50900	NM_001282131	85464	Hs.654754	XM_005258058	ENSG00000141298	SSH2	SSH-2|SSH-2L	slingshot protein phosphatase 2	protein-coding
MACS_peak_19644	chr19	11456700	11457562	+	119.65	NA	promoter-TSS (NM_001145416)	promoter-TSS (NM_001145416)	-50	NM_001080503	126075	Hs.631636	XM_005259734	ENSG00000183401	CCDC159	-	coiled-coil domain containing 159	protein-coding
MACS_peak_34992	chr5	146082984	146084307	+	119.63	NA	intron (NM_001271899, intron 2 of 9)	intron (NM_001271899, intron 2 of 9)	174703	NM_001271948	5521	Hs.655213	NM_001271899	ENSG00000156475	PPP2R2B	B55BETA|PP2AB55BETA|PP2ABBETA|PP2APR55B|PP2APR55BETA|PR2AB55BETA|PR2ABBETA|PR2APR55BETA|PR52B|PR55-BETA|PR55BETA|SCA12	protein phosphatase 2, regulatory subunit B, beta	protein-coding
MACS_peak_2129	chr1	117449203	117450087	+	119.57	NA	Intergenic	Intergenic	-3044	NM_020440	5738	Hs.418093	NM_020440	ENSG00000134247	PTGFRN	CD315|CD9P-1|EWI-F|FPRP|SMAP-6	prostaglandin F2 receptor inhibitor	protein-coding
MACS_peak_30732	chr4	49149043	49153575	+	119.57	NA	Intergenic	(CATTC)n|Satellite|Satellite	162650	NM_001286791	80157	Hs.479703	XM_005248126	ENSG00000109182	CWH43	CWH43-C	cell wall biogenesis 43 C-terminal homolog (S. cerevisiae)	protein-coding
MACS_peak_23189	chr2	159456415	159457499	+	119.56	NA	intron (NM_001005476, intron 3 of 20)	intron (NM_001005476, intron 3 of 20)	143481	NM_001005476	8502	Hs.407580	NM_001005476	ENSG00000144283	PKP4	p0071	plakophilin 4	protein-coding
MACS_peak_25781	chr21	16593943	16595622	+	119.39	NA	Intergenic	Intergenic	-157656	NM_003489	8204	Hs.155017	XM_005261063	ENSG00000180530	NRIP1	RIP140	nuclear receptor interacting protein 1	protein-coding
MACS_peak_40677	chr7	130523190	130524495	+	119.38	NA	Intergenic	Intergenic	37727	NR_029503	407021		NR_029503		MIR29A	MIRN29|MIRN29A|hsa-mir-29|hsa-mir-29a|miRNA29A	microRNA 29a	ncRNA
MACS_peak_26898	chr22	46923830	46924678	+	119.38	NA	intron (NM_014246, intron 1 of 34)	intron (NM_014246, intron 1 of 34)	8813	NM_014246	9620	Hs.252387	XM_006724383	ENSG00000075275	CELSR1	CDHF9|FMI2|HFMI2|ME2	cadherin, EGF LAG seven-pass G-type receptor 1	protein-coding
MACS_peak_19854	chr19	27821437	27822057	+	119.3	NA	Intergenic	ALR/Alpha|Satellite|centr	-462628	NR_110688	101927151	Hs.733949	XR_243975		LOC101927151	-	uncharacterized LOC101927151	ncRNA
MACS_peak_20873	chr2	26220429	26221230	+	119.28	NA	Intergenic	Intergenic	-15386	NM_002254	3797	Hs.21611	XM_005264299	ENSG00000084731	KIF3C	-	kinesin family member 3C	protein-coding
MACS_peak_20382	chr19	54345304	54346130	+	119.25	NA	Intergenic	Intergenic	-18060	NM_001277129	91662	Hs.631573	NM_001277126	ENSG00000142405	NLRP12	CLR19.3|FCAS2|NALP12|PAN6|PYPAF7|RNO|RNO2	NLR family, pyrin domain containing 12	protein-coding
MACS_peak_5902	chr10	80750732	80751844	+	119.23	NA	intron (NR_015429, intron 3 of 7)	L1ME1|LINE|L1	75917	NR_024429	283050	Hs.309176	NR_015429	ENSG00000224596	ZMIZ1-AS1	-	ZMIZ1 antisense RNA 1	ncRNA
MACS_peak_25612	chr20	58545780	58548066	+	119.23	NA	intron (NM_177980, intron 3 of 17)	intron (NM_177980, intron 3 of 17)	13452	NM_177980	60437	Hs.729046	XM_006723846	ENSG00000124215	CDH26	VR20	cadherin 26	protein-coding
MACS_peak_20312	chr19	50143207	50144379	+	119.22	NA	promoter-TSS (NM_006270)	promoter-TSS (NM_006270)	-393	NM_006270	6237	Hs.515536	NM_006270	ENSG00000126458	RRAS	-	related RAS viral (r-ras) oncogene homolog	protein-coding
MACS_peak_45755	chrX	61886503	61887131	+	119.22	NA	Intergenic	ALR/Alpha|Satellite|centr	684401	NM_001012968	139886	Hs.612782	NM_001012968	ENSG00000186767	SPIN4	-	spindlin family, member 4	protein-coding
MACS_peak_28742	chr3	123451081	123451676	+	119.2	NA	intron (NM_053028, intron 10 of 31)	intron (NM_053028, intron 10 of 31)	42887	NR_046629	100873940	Hs.667316	NR_046629		MYLK-AS2	-	MYLK antisense RNA 2	ncRNA
MACS_peak_36842	chr6	64246781	64248732	+	119.2	NA	Intergenic	Intergenic	-34161	NM_003463	7803	Hs.706850	XM_006715563	ENSG00000112245	PTP4A1	HH72|PRL-1|PRL1|PTP(CAAX1)|PTPCAAX1	protein tyrosine phosphatase type IVA, member 1	protein-coding
MACS_peak_25838	chr21	27761648	27763648	+	119.2	NA	Intergenic	Intergenic	182933	NM_052954	116159	Hs.37445	XR_244265	ENSG00000166265	CYYR1	C21orf95	cysteine/tyrosine-rich 1	protein-coding
MACS_peak_16822	chr17	7475524	7476289	+	119.18	NA	promoter-TSS (NM_001416)	promoter-TSS (NM_001416)	-118	NM_001416	1973	Hs.129673	NM_001204510	ENSG00000161960	EIF4A1	DDX2A|EIF-4A|EIF4A|eIF-4A-I|eIF4A-I	eukaryotic translation initiation factor 4A1	protein-coding
MACS_peak_34862	chr5	140383462	140384224	+	119.17	NA	intron (NM_018902, intron 3 of 3)	intron (NM_018902, intron 3 of 3)	37491	NM_031883	56134	Hs.199343	NM_018899	ENSG00000243232	PCDHAC2	PCDH-ALPHA-C2	protocadherin alpha subfamily C, 2	protein-coding
MACS_peak_6184	chr10	96988943	96990049	+	119.12	NA	TTS (NM_207321)	TTS (NM_207321)	35539	NM_207321	142827	Hs.134229	NM_207321	ENSG00000173124	ACSM6	C10orf129|bA310E22.3	acyl-CoA synthetase medium-chain family member 6	protein-coding
MACS_peak_16134	chr16	58155046	58156225	+	119.1	NA	intron (NM_013242, intron 1 of 5)	intron (NM_013242, intron 1 of 5)	7661	NM_013242	29105	Hs.532755	NM_013242	ENSG00000070761	CFAP20	C16orf80|EVORF|GTL3|fSAP23	cilia and flagella associated protein 20	protein-coding
MACS_peak_26282	chr22	16865399	16866284	+	119.05	NA	Intergenic	Intergenic	207859	NM_014406	150160	Hs.128342	NM_014406	ENSG00000198445	CCT8L2	CESK1	chaperonin containing TCP1, subunit 8 (theta)-like 2	protein-coding
MACS_peak_20094	chr19	43653666	43654674	+	119.05	NA	Intergenic	L1MB3|LINE|L1	36518	NM_001130014	5673	Hs.654415	NM_001130014	ENSG00000204941	PSG5	FL-NCA-3|PSG	pregnancy specific beta-1-glycoprotein 5	protein-coding
MACS_peak_376	chr1	17559365	17560806	+	119.04	NA	intron (NM_013358, intron 11 of 15)	intron (NM_013358, intron 11 of 15)	-15508	NM_016233	51702	Hs.149195	XM_006710684	ENSG00000142619	PADI3	PAD3|PDI3	peptidyl arginine deiminase, type III	protein-coding
MACS_peak_20292	chr19	49375225	49375867	+	119.04	NA	promoter-TSS (NM_014330)	promoter-TSS (NM_014330)	-103	NM_014330	23645	Hs.631593	NM_014330	ENSG00000087074	PPP1R15A	GADD34	protein phosphatase 1, regulatory subunit 15A	protein-coding
MACS_peak_26116	chr21	40364986	40366085	+	119.01	NA	Intergenic	Intergenic	-15835	NR_109962	101928435	Hs.385528	NR_109962	ENSG00000232837	LOC101928435	-	uncharacterized LOC101928435	ncRNA
MACS_peak_25581	chr20	56292794	56293937	+	118.99	NA	Intergenic	L1ME4a|LINE|L1	-6773	NM_199171	56937	Hs.517155	NM_001255976	ENSG00000124225	PMEPA1	STAG1|TMEPAI	prostate transmembrane protein, androgen induced 1	protein-coding
MACS_peak_16704	chr17	2326335	2327493	+	118.99	NA	intron (NM_024086, intron 8 of 9)	intron (NM_024086, intron 8 of 9)	-8184	NR_028335	284009	Hs.632244	NR_028335	ENSG00000205821	LOC284009	-	uncharacterized LOC284009	ncRNA
MACS_peak_45582	chr9	134508612	134509445	+	118.97	NA	intron (NM_198679, intron 5 of 23)	intron (NM_198679, intron 5 of 23)	76201	NM_198679	2889	Hs.127897	XM_005272185	ENSG00000107263	RAPGEF1	C3G|GRF2	Rap guanine nucleotide exchange factor (GEF) 1	protein-coding
MACS_peak_14177	chr15	44448474	44450523	+	118.96	NA	intron (NM_001286490, intron 1 of 15)	intron (NM_001286490, intron 1 of 15)	37146	NM_001286490	84978	Hs.578544	XM_005254729	ENSG00000171877	FRMD5	-	FERM domain containing 5	protein-coding
MACS_peak_19242	chr18	60828835	60829573	+	118.95	NA	intron (NM_000633, intron 2 of 2)	intron (NM_000633, intron 2 of 2)	157409	NM_000633	596	Hs.150749	XM_006722523	ENSG00000171791	BCL2	Bcl-2|PPP1R50	B-cell CLL/lymphoma 2	protein-coding
MACS_peak_5039	chr10	30735878	30736749	+	118.95	NA	intron (NM_005204, intron 3 of 8)	intron (NM_005204, intron 3 of 8)	13363	NM_005204	1326	Hs.731448	XM_005252364	ENSG00000107968	MAP3K8	COT|EST|ESTF|MEKK8|TPL2|Tpl-2|c-COT	mitogen-activated protein kinase kinase kinase 8	protein-coding
MACS_peak_33741	chr5	70896842	70898091	+	118.94	NA	intron (NM_022132, intron 4 of 16)	intron (NM_022132, intron 4 of 16)	14351	NM_022132	64087	Hs.604789	XM_005248567	ENSG00000131844	MCCC2	MCCB	methylcrotonoyl-CoA carboxylase 2 (beta)	protein-coding
MACS_peak_4900	chr10	23603568	23604376	+	118.93	NA	Intergenic	Intergenic	29800	NM_153714	256815	Hs.522360	NM_153714	ENSG00000179133	C10orf67	-	chromosome 10 open reading frame 67	protein-coding
MACS_peak_35440	chr5	177308107	177310828	+	118.92	NA	non-coding (NR_003615, exon 4 of 6)	non-coding (NR_003615, exon 4 of 6)	7205	NR_003615	728554	Hs.535769	NR_003615	ENSG00000170089	LOC728554	-	THO complex 3 pseudogene	pseudo
MACS_peak_2587	chr1	151283828	151284622	+	118.91	NA	intron (NM_002651, intron 3 of 12)	intron (NM_002651, intron 3 of 12)	15908	NM_001198775	5298	Hs.632465	XM_005245261	ENSG00000143393	PI4KB	NPIK|PI4K-BETA|PI4K92|PI4KBETA|PI4KIIIBETA|PIK4CB	phosphatidylinositol 4-kinase, catalytic, beta	protein-coding
MACS_peak_16792	chr17	6494774	6496094	+	118.8	NA	intron (NM_014804, intron 16 of 18)	L2c|LINE|L2	-35557	NM_031220	83394	Hs.183983	XM_006721582	ENSG00000091622	PITPNM3	ACKR6|CORD5|NIR1|RDGBA3	PITPNM family member 3	protein-coding
MACS_peak_13190	chr14	71838385	71839863	+	118.8	NA	Intergenic	Intergenic	-25930	NR_001276	319139		NR_001276	ENSG00000207444	SNORD56B	RNU56B	small nucleolar RNA, C/D box 56B	snoRNA
MACS_peak_4225	chr1	234699840	234701086	+	118.77	NA	Intergenic	Intergenic	-32938	NR_038426	100506795	Hs.448989	NR_038426	ENSG00000231768	LINC01354	-	long intergenic non-protein coding RNA 1354	ncRNA
MACS_peak_23474	chr2	173912887	173914669	+	118.74	NA	intron (NM_001282901, intron 24 of 24)	MIRb|SINE|MIR	-26787	NM_133646	51776	Hs.444451	XM_005246640	ENSG00000091436	ZAK	AZK|MLK7|MLT|MLTK|MRK|mlklak|pk	sterile alpha motif and leucine zipper containing kinase AZK	protein-coding
MACS_peak_27915	chr3	58200135	58200895	+	118.71	NA	Intergenic	Intergenic	-3785	NM_001256560	1776	Hs.476453	NM_001256560	ENSG00000163687	DNASE1L3	DHP2|DNAS1L3|LSD|SLEB16	deoxyribonuclease I-like 3	protein-coding
MACS_peak_35669	chr6	6879068	6880161	+	118.71	NA	Intergenic	Intergenic	-228216	NM_001168344	6239	Hs.298248	XM_005249272	ENSG00000124782	RREB1	FINB|HNT|LZ321|RREB-1|Zep-1	ras responsive element binding protein 1	protein-coding
MACS_peak_29937	chr3	192618960	192619840	+	118.69	NA	intron (NM_178496, intron 1 of 1)	intron (NM_178496, intron 1 of 1)	16550	NM_178496	151963	Hs.151443	NM_178496	ENSG00000180611	MB21D2	C3orf59	Mab-21 domain containing 2	protein-coding
MACS_peak_26845	chr22	43390964	43391773	+	118.66	NA	intron (NM_001184970, intron 1 of 10)	intron (NM_001184970, intron 1 of 10)	19816	NM_001184970	11252	Hs.162877	XM_005261319	ENSG00000100266	PACSIN2	SDPII	protein kinase C and casein kinase substrate in neurons 2	protein-coding
MACS_peak_16982	chr17	18218069	18218753	+	118.65	NA	promoter-TSS (NM_004618)	promoter-TSS (NM_004618)	-90	NM_004618	7156	Hs.592115	XM_005256776	ENSG00000177302	TOP3A	TOP3|ZGRF7	topoisomerase (DNA) III alpha	protein-coding
MACS_peak_28557	chr3	111793223	111794449	+	118.65	NA	intron (NR_026734, intron 13 of 16)	intron (NR_026734, intron 13 of 16)	-11346	NM_001171747	79669	Hs.434247	NM_001171747	ENSG00000114529	C3orf52	TTMP	chromosome 3 open reading frame 52	protein-coding
MACS_peak_43919	chr9	38008052	38008805	+	118.64	NA	intron (NM_003028, intron 2 of 5)	intron (NM_003028, intron 2 of 5)	60782	NM_003028	6461	Hs.521482	NM_003028		SHB	bA3J10.2	Src homology 2 domain containing adaptor protein B	protein-coding
MACS_peak_25389	chr20	45902942	45903808	+	118.61	NA	intron (NM_001281783, intron 11 of 21)	intron (NM_001281783, intron 11 of 21)	-43871	NR_024594	100131496	Hs.662547	NR_024594	ENSG00000267882	LOC100131496	-	uncharacterized LOC100131496	ncRNA
MACS_peak_6815	chr11	2098183	2099421	+	118.6	NA	Intergenic	L1ME1|LINE|L1	56637	NR_030158	619552		NR_030158		MIR483	MIRN483|hsa-mir-483	microRNA 483	ncRNA
MACS_peak_2565	chr1	150585645	150586673	+	118.6	NA	Intergenic	Intergenic	15450	NM_207045	2029	Hs.632456	NM_004436	ENSG00000143420	ENSA	ARPP-19e	endosulfine alpha	protein-coding
MACS_peak_19929	chr19	36623337	36623910	+	118.59	NA	Intergenic	MIRc|SINE|MIR	-7295	NM_001003962	826	Hs.515371	XM_005259295	ENSG00000126247	CAPNS1	30K|CALPAIN4|CANP|CANPS|CAPN4|CDPS|CSS1	calpain, small subunit 1	protein-coding
MACS_peak_2085	chr1	116256867	116258256	+	118.58	NA	intron (NM_001232, intron 8 of 10)	intron (NM_001232, intron 8 of 10)	53865	NM_001232	845	Hs.57975	NM_001232	ENSG00000118729	CASQ2	PDIB2	calsequestrin 2 (cardiac muscle)	protein-coding
MACS_peak_10823	chr12	110685015	110686175	+	118.55	NA	Intergenic	Intergenic	-33437	NM_001681	488	Hs.506759	XM_005253888	ENSG00000174437	ATP2A2	ATP2B|DAR|DD|SERCA2	ATPase, Ca++ transporting, cardiac muscle, slow twitch 2	protein-coding
MACS_peak_1449	chr1	68849288	68851101	+	118.5	NA	Intergenic	Intergenic	65448	NM_000329	6121	Hs.2133	XM_006710811	ENSG00000116745	RPE65	BCO3|LCA2|RP20|mRPE65|rd12|sRPE65	retinal pigment epithelium-specific protein 65kDa	protein-coding
MACS_peak_11534	chr13	44811345	44813235	+	118.49	NA	Intergenic	Intergenic	-41954	NR_107046	102465876		NR_107046		MIR8079	hsa-mir-8079	microRNA 8079	ncRNA
MACS_peak_20407	chr19	55896546	55897543	+	118.44	NA	promoter-TSS (NM_000991)	promoter-TSS (NM_000991)	-256	NM_001136135	6158	Hs.652114	XM_005259132	ENSG00000108107	RPL28	L28	ribosomal protein L28	protein-coding
MACS_peak_24433	chr2	232152286	232153017	+	118.41	NA	intron (NM_001271466, intron 16 of 23)	intron (NM_001271466, intron 16 of 23)	-74768	NR_039937	100616317		NR_039937		MIR4777	-	microRNA 4777	ncRNA
MACS_peak_33007	chr5	21487747	21491026	+	118.4	NA	intron (NR_027026, intron 3 of 4)	MER82|DNA|TcMar-Tigger	29797	NR_027027	728411	Hs.88181	NM_207331	ENSG00000183666	GUSBP1	-	glucuronidase, beta pseudogene 1	pseudo
MACS_peak_19503	chr19	3450715	3451469	+	118.36	NA	intron (NM_001245005, intron 7 of 9)	intron (NM_001245005, intron 7 of 9)	29448	NM_001136503	284422	Hs.130714	NM_001136503	ENSG00000095932	SMIM24	C19orf77	small integral membrane protein 24	protein-coding
MACS_peak_29209	chr3	151838551	151839637	+	118.35	NA	Intergenic	Intergenic	-146735	NM_021038	4154	Hs.725347	XM_005247457	ENSG00000152601	MBNL1	EXP|EXP35|EXP40|EXP42|MBNL	muscleblind-like splicing regulator 1	protein-coding
MACS_peak_27119	chr3	13642172	13642954	+	118.35	NA	intron (NM_001165035, intron 2 of 17)	intron (NM_001165035, intron 2 of 17)	32323	NM_001165035	2199	Hs.198862	XM_006713026	ENSG00000163520	FBLN2	-	fibulin 2	protein-coding
MACS_peak_4252	chr1	235132525	235133671	+	118.32	NA	Intergenic	Intergenic	158154	NR_002956	677802	Hs.744743	NR_002956		SNORA14B	ACA14b	small nucleolar RNA, H/ACA box 14B	snoRNA
MACS_peak_37446	chr6	113441150	113442416	+	118.31	NA	Intergenic	Intergenic	-736744	NM_002356	4082	Hs.712658	NM_002356	ENSG00000155130	MARCKS	80K-L|MACS|PKCSL|PRKCSL	myristoylated alanine-rich protein kinase C substrate	protein-coding
MACS_peak_26165	chr21	43206457	43207200	+	118.27	NA	Intergenic	Intergenic	-19579	NM_020639	54101	Hs.517310	NM_020639	ENSG00000183421	RIPK4	ANKK2|ANKRD3|DIK|NKRD3|PKK|PPS2|RIP4	receptor-interacting serine-threonine kinase 4	protein-coding
MACS_peak_32767	chr4	190970416	190972748	+	118.25	NA	Intergenic	L1MB3|LINE|L1	-14075	NR_121644	100419743		NR_121644		DBET	DBE-T	D4Z4 binding element transcript (non-protein coding)	ncRNA
MACS_peak_36490	chr6	41814250	41815208	+	118.23	NA	intron (NM_018561, intron 3 of 6)	L1MB2|LINE|L1	24646	NM_001286554	25862	Hs.665742	NM_001286554	ENSG00000164663	USP49	-	ubiquitin specific peptidase 49	protein-coding
MACS_peak_32311	chr4	159794179	159795610	+	118.19	NA	intron (NM_020840, intron 14 of 16)	intron (NM_020840, intron 14 of 16)	104712	NM_020840	57600	Hs.731810	XM_005263156	ENSG00000052795	FNIP2	FNIPL|MAPO1	folliculin interacting protein 2	protein-coding
MACS_peak_5859	chr10	78342981	78344264	+	118.18	NA	Intergenic	HAL1b|LINE|L1	-304180	NR_120655	101929328	Hs.664552	XR_246137		LOC101929328	-	uncharacterized LOC101929328	ncRNA
MACS_peak_4712	chr10	11923950	11924677	+	118.14	NA	intron (NR_038222, intron 2 of 5)	intron (NR_038222, intron 2 of 5)	12396	NR_038222	219731	Hs.576787	NR_038222	ENSG00000225778	PROSER2-AS1	-	PROSER2 antisense RNA 1	ncRNA
MACS_peak_37112	chr6	89745044	89746273	+	118.1	NA	Intergenic	Intergenic	-44771	NM_006813	10957	Hs.75969	NM_006813	ENSG00000146278	PNRC1	B4-2|PNAS-145|PROL2|PRR2	proline-rich nuclear receptor coactivator 1	protein-coding
MACS_peak_21124	chr2	38029367	38030716	+	118.09	NA	Intergenic	Intergenic	26813	NR_110011	101929559	Hs.722926	NR_110011	ENSG00000237803	LINC00211	NCRNA00211	long intergenic non-protein coding RNA 211	ncRNA
MACS_peak_3579	chr1	204386125	204387259	+	118.06	NA	Intergenic	L2c|LINE|L2	-5747	NM_032833	84919	Hs.304376	XM_005245551	ENSG00000158615	PPP1R15B	CREP	protein phosphatase 1, regulatory subunit 15B	protein-coding
MACS_peak_9504	chr12	33640614	33641661	+	118.02	NA	Intergenic	Tigger3a|DNA|TcMar-Tigger	-48383	NM_198992	341359	Hs.118703	NM_198992		SYT10	-	synaptotagmin X	protein-coding
MACS_peak_1186	chr1	55229950	55230790	+	117.95	NA	promoter-TSS (NM_152268)	promoter-TSS (NM_152268)	-144	NM_152268	25973	Hs.380169	NM_152268	ENSG00000162396	PARS2	MT-PRORS	prolyl-tRNA synthetase 2, mitochondrial (putative)	protein-coding
MACS_peak_8011	chr11	77010193	77011517	+	117.94	NA	Intergenic	Intergenic	-12392	NM_182833	220032	Hs.249795	XM_005273837	ENSG00000178795	GDPD4	GDE6	glycerophosphodiester phosphodiesterase domain containing 4	protein-coding
MACS_peak_29124	chr3	148840407	148841600	+	117.93	NA	Intergenic	L1M5|LINE|L1	-6368	NM_032383	84343	Hs.591311	XM_005247834	ENSG00000163755	HPS3	SUTAL	Hermansky-Pudlak syndrome 3	protein-coding
MACS_peak_1802	chr1	95193067	95194324	+	117.9	NA	intron (NR_104131, intron 2 of 4)	LTR33|LTR|ERVL	92142	NR_104131	101928079	Hs.596857	NR_104131		LINC01057	-	long intergenic non-protein coding RNA 1057	ncRNA
MACS_peak_15163	chr15	95790025	95790942	+	117.9	NA	Intergenic	Intergenic	79846	NR_034095	400456	Hs.536404	NR_034095	ENSG00000248441	LINC01197	-	long intergenic non-protein coding RNA 1197	ncRNA
MACS_peak_31920	chr4	132625110	132626347	+	117.88	NA	Intergenic	Intergenic	-1444742	NM_032961	57575	Hs.192859	NM_020815		PCDH10	OL-PCDH|PCDH19	protocadherin 10	protein-coding
MACS_peak_141	chr1	8193459	8194700	+	117.79	NA	Intergenic	Intergenic	-107686	NM_018948	54206	Hs.605445	XM_005263477	ENSG00000116285	ERRFI1	GENE-33|MIG-6|MIG6|RALT	ERBB receptor feedback inhibitor 1	protein-coding
MACS_peak_24805	chr20	9031884	9032730	+	117.71	NA	Intergenic	Intergenic	-17394	NM_001172646	5332	Hs.472101	XM_005260724	ENSG00000101333	PLCB4	ARCND2|PI-PLC	phospholipase C, beta 4	protein-coding
MACS_peak_13176	chr14	71284182	71284998	+	117.7	NA	Intergenic	Intergenic	-8702	NM_033141	4293	Hs.593542	XM_005267683	ENSG00000006432	MAP3K9	MEKK9|MLK1|PRKE1	mitogen-activated protein kinase kinase kinase 9	protein-coding
MACS_peak_4905	chr10	23673025	23673960	+	117.7	NA	Intergenic	Intergenic	-39720	NM_153714	256815	Hs.522360	NM_153714	ENSG00000179133	C10orf67	-	chromosome 10 open reading frame 67	protein-coding
MACS_peak_9174	chr12	14426103	14427512	+	117.69	NA	Intergenic	LTR33C|LTR|ERVL	-91759	NM_018179	55729	Hs.591151	XM_005253424	ENSG00000171681	ATF7IP	AM|ATF-IP|MCAF|MCAF1|p621	activating transcription factor 7 interacting protein	protein-coding
MACS_peak_38416	chr6	161827373	161828214	+	117.68	NA	intron (NM_004562, intron 9 of 11)	intron (NM_004562, intron 9 of 11)	-132686	NM_020133	56895	Hs.353175	XM_005267052	ENSG00000026652	AGPAT4	1-AGPAT4|LPAAT-delta|dJ473J16.2	1-acylglycerol-3-phosphate O-acyltransferase 4	protein-coding
MACS_peak_3573	chr1	204140675	204141441	+	117.68	NA	Intergenic	Intergenic	-5593	NM_000537	5972	Hs.3210	NM_000537	ENSG00000143839	REN	HNFJ2	renin	protein-coding
MACS_peak_5692	chr10	71487816	71488517	+	117.68	NA	Intergenic	MIRb|SINE|MIR	-73478	NM_080802	1305	Hs.695934	XM_006717632	ENSG00000197467	COL13A1	COLXIIIA1	collagen, type XIII, alpha 1	protein-coding
MACS_peak_39953	chr7	83097393	83098939	+	117.66	NA	intron (NM_012431, intron 3 of 16)	intron (NM_012431, intron 3 of 16)	148571	NR_107016	102465857		NR_107016		MIR7976	hsa-mir-7976	microRNA 7976	ncRNA
MACS_peak_825	chr1	37999764	38000661	+	117.52	NA	3' UTR (NM_024700, exon 4 of 4)	3' UTR (NM_024700, exon 4 of 4)	19733	NM_024700	79753	Hs.47232	NM_024700	ENSG00000163877	SNIP1	PMRED	Smad nuclear interacting protein 1	protein-coding
MACS_peak_19758	chr19	18263053	18264233	+	117.47	NA	promoter-TSS (NM_005027)	promoter-TSS (NM_005027)	-345	NR_073517	5296	Hs.371344	NM_005027	ENSG00000105647	PIK3R2	MPPH|P85B|p85|p85-BETA	phosphoinositide-3-kinase, regulatory subunit 2 (beta)	protein-coding
MACS_peak_38981	chr7	27086265	27087258	+	117.42	NA	Intergenic	Intergenic	48864	NM_005522	3198	Hs.67397	NM_005522	ENSG00000105991	HOXA1	BSAS|HOX1|HOX1F	homeobox A1	protein-coding
MACS_peak_29044	chr3	141658741	141659746	+	117.4	NA	Intergenic	Intergenic	59986	NM_001178140	7029	Hs.379018	XM_005247731	ENSG00000114126	TFDP2	DP2	transcription factor Dp-2 (E2F dimerization partner 2)	protein-coding
MACS_peak_39442	chr7	53223189	53224011	+	117.39	NA	Intergenic	L1MB3|LINE|L1	120251	NM_182595	285877	Hs.381970	NM_182595	ENSG00000221900	POM121L12	-	POM121 transmembrane nucleoporin-like 12	protein-coding
MACS_peak_2629	chr1	152459681	152460908	+	117.38	NA	Intergenic	L1M2|LINE|L1	-23026	NM_178438	254910	Hs.516410	NM_178438	ENSG00000186207	LCE5A	LEP18|SPRL5A	late cornified envelope 5A	protein-coding
MACS_peak_5069	chr10	32438112	32439226	+	117.36	NA	Intergenic	Intergenic	-93298	NM_004521	3799	Hs.327736	NM_004521	ENSG00000170759	KIF5B	HEL-S-61|KINH|KNS|KNS1|UKHC	kinesin family member 5B	protein-coding
MACS_peak_7065	chr11	13181731	13183459	+	117.34	NA	Intergenic	Intergenic	-116679	NM_001030273	406	Hs.65734	XM_005252928	ENSG00000133794	ARNTL	BMAL1|BMAL1c|JAP3|MOP3|PASD3|TIC|bHLHe5	aryl hydrocarbon receptor nuclear translocator-like	protein-coding
MACS_peak_22016	chr2	87551646	87553065	+	117.32	NA	Intergenic	Intergenic	-202619	NR_024204	112597	Hs.652166	NM_052871	ENSG00000222041	LINC00152	C2orf59|NCRNA00152	long intergenic non-protein coding RNA 152	ncRNA
MACS_peak_20646	chr2	12842186	12843311	+	117.26	NA	Intergenic	Intergenic	-14250	NR_027303	28951	Hs.467751	NM_021643	ENSG00000071575	TRIB2	C5FW|GS3955|TRB2	tribbles pseudokinase 2	protein-coding
MACS_peak_14647	chr15	67333650	67334638	+	117.25	NA	Intergenic	MIR3|SINE|MIR	-24051	NM_005902	4088	Hs.742270	XM_006720506	ENSG00000166949	SMAD3	HSPC193|HsT17436|JV15-2|LDS1C|LDS3|MADH3	SMAD family member 3	protein-coding
MACS_peak_6924	chr11	8625561	8626372	+	117.2	NA	Intergenic	L2a|LINE|L2	-10130	NM_001289058	65975	Hs.501833	XM_006718278	ENSG00000130413	STK33	-	serine/threonine kinase 33	protein-coding
MACS_peak_675	chr1	30042612	30043642	+	117.19	NA	Intergenic	LTR8|LTR|ERV1	-366501	NR_110758	101928460	Hs.434659	XR_241233	ENSG00000230523	LOC101928460	-	uncharacterized LOC101928460	ncRNA
MACS_peak_35665	chr6	6820355	6821661	+	117.16	NA	Intergenic	Intergenic	-197949	NR_026970	285780	Hs.655737	NM_173675	ENSG00000216863	LY86-AS1	LY86-AS|LY86AS	LY86 antisense RNA 1	ncRNA
MACS_peak_18924	chr18	43735422	43736265	+	117.15	NA	Intergenic	Intergenic	-18145	NM_001008239	147339	Hs.116486	NM_001008239	ENSG00000152242	C18orf25	ARKL1|RNF111L1	chromosome 18 open reading frame 25	protein-coding
MACS_peak_16502	chr16	82104109	82105754	+	117.12	NA	intron (NM_002153, intron 3 of 4)	intron (NM_002153, intron 3 of 4)	36073	NM_002153	3294	Hs.162795	XR_243405	ENSG00000086696	HSD17B2	EDH17B2|HSD17|SDR9C2	hydroxysteroid (17-beta) dehydrogenase 2	protein-coding
MACS_peak_25076	chr20	25353095	25353798	+	117.09	NA	intron (NM_001042472, intron 1 of 12)	Tigger3c|DNA|TcMar-Tigger	18172	NM_015600	26090	Hs.441550	XM_005260698	ENSG00000100997	ABHD12	ABHD12A|BEM46L2|C20orf22|PHARC|dJ965G21.2	abhydrolase domain containing 12	protein-coding
MACS_peak_12808	chr14	55125535	55126648	+	117.07	NA	intron (NM_001161576, intron 1 of 10)	intron (NM_001161576, intron 1 of 10)	91761	NM_015589	23034	Hs.733324	NM_001161576	ENSG00000020577	SAMD4A	SAMD4|SMAUG|SMAUG1|SMG|SMGA	sterile alpha motif domain containing 4A	protein-coding
MACS_peak_13772	chr15	20937761	20940078	+	117.02	NA	intron (NR_027992, intron 1 of 2)	L1MEc|LINE|L1	22561	NR_027992	606	Hs.657985	NR_027992		NBEAP1	BCL8|BCL8A	neurobeachin pseudogene 1	pseudo
MACS_peak_2313	chr1	143763200	143765482	+	117	NA	Intergenic	Intergenic	3540	NM_001123068	644591	Hs.534674	NM_001123068	ENSG00000236334	PPIAL4G	COAS-2	peptidylprolyl isomerase A (cyclophilin A)-like 4G	protein-coding
MACS_peak_20024	chr19	41221374	41222414	+	116.99	NA	promoter-TSS (NM_001142555)	promoter-TSS (NM_001142555)	-883	NM_001142555	79934	Hs.130712	XM_005259270	ENSG00000123815	ADCK4	NPHS9	aarF domain containing kinase 4	protein-coding
MACS_peak_39621	chr7	61840310	61841182	+	116.98	NA	Intergenic	Intergenic	923688	NR_003952	643955	Hs.583308	NR_003952	ENSG00000185037	ZNF733P	ZNF733	zinc finger protein 733, pseudogene	pseudo
MACS_peak_16224	chr16	67589604	67590363	+	116.96	NA	Intergenic	L2c|LINE|L2	-6327	NM_006565	10664	Hs.368367	XM_005255775	ENSG00000102974	CTCF	MRD21	CCCTC-binding factor (zinc finger protein)	protein-coding
MACS_peak_13298	chr14	76114519	76115435	+	116.94	NA	TTS (NM_017791)	TTS (NM_017791)	12561	NM_007176	11161	Hs.15106	NM_007176		C14orf1	ERG28|NET51	chromosome 14 open reading frame 1	protein-coding
MACS_peak_10544	chr12	94493413	94494612	+	116.93	NA	Intergenic	Intergenic	-48487	NM_005761	10154	Hs.584845	XM_006719186	ENSG00000136040	PLXNC1	CD232|PLXN-C1|VESPR	plexin C1	protein-coding
MACS_peak_22735	chr2	127974949	127976153	+	116.93	NA	Intergenic	Intergenic	-12208	NM_001001665	339761	Hs.407639	XM_006712483	ENSG00000186684	CYP27C1	-	cytochrome P450, family 27, subfamily C, polypeptide 1	protein-coding
MACS_peak_21938	chr2	85124922	85126126	+	116.93	NA	Intergenic	MLT1F|LTR|ERVL-MaLR	-7239	NM_021103	9168	Hs.446574	NM_021103	ENSG00000034510	TMSB10	MIG12|TB10	thymosin beta 10	protein-coding
MACS_peak_16190	chr16	66652206	66653050	+	116.89	NA	3' UTR (NM_181521, exon 4 of 4)	3' UTR (NM_181521, exon 4 of 4)	13994	NR_037619	123920	Hs.298198	XM_006721131	ENSG00000140931	CMTM3	BNAS2|CKLFSF3	CKLF-like MARVEL transmembrane domain containing 3	protein-coding
MACS_peak_25548	chr20	52748815	52749667	+	116.83	NA	Intergenic	Intergenic	41275	NM_000782	1591	Hs.89663	XM_005260304	ENSG00000019186	CYP24A1	CP24|CYP24|HCAI|P450-CC24	cytochrome P450, family 24, subfamily A, polypeptide 1	protein-coding
MACS_peak_7587	chr11	50762803	50764735	+	116.82	NA	Intergenic	ALR/Alpha|Satellite|centr	395451	NR_024504	646813	Hs.684179	NR_024504		LOC646813	-	DEAH (Asp-Glu-Ala-His) box helicase 9 pseudogene	pseudo
MACS_peak_2300	chr1	143438668	143442163	+	116.8	NA	Intergenic	L1MCa|LINE|L1	-232506	NR_106967	102466225		NR_106967		MIR6077	MIR6077-1|MIR6077-2|hsa-mir-6077-1|hsa-mir-6077-2	microRNA 6077	ncRNA
MACS_peak_35236	chr5	159591922	159593340	+	116.8	NA	Intergenic	Intergenic	-21743	NM_001130958	2172	Hs.519719	XM_006714828	ENSG00000170231	FABP6	I-15P|I-BABP|I-BALB|I-BAP|ILBP|ILBP3|ILLBP	fatty acid binding protein 6, ileal	protein-coding
MACS_peak_22162	chr2	92259014	92260303	+	116.8	NA	Intergenic	Intergenic	130499	NR_027714	440888	Hs.730239	NM_001032412	ENSG00000226481	ACTR3BP2	FKSG73	ACTR3B pseudogene 2	pseudo
MACS_peak_603	chr1	27438427	27439145	+	116.75	NA	intron (NR_046474, intron 1 of 10)	intron (NR_046474, intron 1 of 10)	42835	NR_046474	6548	Hs.469116	NM_003047	ENSG00000090020	SLC9A1	APNH|NHE-1|NHE1|PPP1R143	solute carrier family 9, subfamily A (NHE1, cation proton antiporter 1), member 1	protein-coding
MACS_peak_30644	chr4	40665198	40665893	+	116.74	NA	Intergenic	Intergenic	-33662	NM_001098634	54502	Hs.518727	XM_005248103	ENSG00000163694	RBM47	NET18	RNA binding motif protein 47	protein-coding
MACS_peak_20983	chr2	30497458	30498586	+	116.73	NA	Intergenic	L1MB4|LINE|L1	43625	NM_030915	81606	Hs.593113	NM_030915	ENSG00000213626	LBH	-	limb bud and heart development	protein-coding
MACS_peak_15657	chr16	23297098	23298020	+	116.7	NA	Intergenic	L1MC4|LINE|L1	-16032	NM_000336	6338	Hs.414614	XM_005255467	ENSG00000168447	SCNN1B	BESC1|ENaCb|ENaCbeta|SCNEB	sodium channel, non-voltage-gated 1, beta subunit	protein-coding
MACS_peak_15726	chr16	29168113	29168887	+	116.68	NA	Intergenic	LTR37A|LTR|ERV1	82337	NR_003369	653390	Hs.720348	NR_003369	ENSG00000103472	RRN3P2	-	RNA polymerase I transcription factor homolog (S. cerevisiae) pseudogene 2	pseudo
MACS_peak_44154	chr9	46815587	46817212	+	116.66	NA	intron (NR_046203, intron 2 of 4)	intron (NR_046203, intron 2 of 4)	52608	NR_046203	643648	Hs.640178	NR_046203		LINC01189	-	long intergenic non-protein coding RNA 1189	ncRNA
MACS_peak_24340	chr2	227001289	227002972	+	116.61	NA	Intergenic	LTR24|LTR|ERV1	-5380	NR_046102	646736	Hs.712836	NR_046102		LOC646736	-	uncharacterized LOC646736	ncRNA
MACS_peak_24527	chr2	235930153	235931007	+	116.6	NA	intron (NM_014521, intron 2 of 5)	L1M5|LINE|L1	69952	NM_014521	23677	Hs.516777	NM_014521	ENSG00000130147	SH3BP4	BOG25|TTP	SH3-domain binding protein 4	protein-coding
MACS_peak_17471	chr17	41280648	41281576	+	116.57	NA	intron (NR_003108, intron 1 of 4)	intron (NR_003108, intron 1 of 4)	3512	NR_003108	10230	Hs.559259	NR_003108	ENSG00000198496	NBR2	NCRNA00192	neighbor of BRCA1 gene 2 (non-protein coding)	ncRNA
MACS_peak_11449	chr13	41246023	41247738	+	116.54	NA	Intergenic	Intergenic	-6146	NM_002015	2308	Hs.370666	NM_002015	ENSG00000150907	FOXO1	FKH1|FKHR|FOXO1A	forkhead box O1	protein-coding
MACS_peak_39368	chr7	47492811	47493772	+	116.53	NA	intron (NM_022748, intron 4 of 30)	intron (NM_022748, intron 4 of 30)	128451	NM_022748	64759	Hs.520814	NM_022748	ENSG00000136205	TNS3	TEM6|TENS1	tensin 3	protein-coding
MACS_peak_36213	chr6	30684838	30685879	+	116.52	NA	promoter-TSS (NM_014641).4	promoter-TSS (NM_014641).4	100	NM_014641	9656	Hs.653495	XM_005249492	ENSG00000137337	MDC1	NFBD1	mediator of DNA-damage checkpoint 1	protein-coding
MACS_peak_25682	chr21	9680136	9682784	+	116.51	NA	Intergenic	L1MCa|LINE|L1	-144372	NR_037421	100500862		NR_037421		MIR3648-1	MIR3648	microRNA 3648-1	ncRNA
MACS_peak_29759	chr3	185275919	185277241	+	116.51	NA	Intergenic	Intergenic	-6211	NM_139248	200879	Hs.68864	XM_006713529	ENSG00000163898	LIPH	AH|ARWH2|HYPT7|LAH2|LPDLR|PLA1B|mPA-PLA1	lipase, member H	protein-coding
MACS_peak_39965	chr7	83865485	83867395	+	116.5	NA	Intergenic	Intergenic	-42223	NM_006080	10371	Hs.252451	XM_005250110		SEMA3A	COLL1|HH16|Hsema-I|Hsema-III|SEMA1|SEMAD|SEMAIII|SEMAL|SemD|coll-1	sema domain, immunoglobulin domain (Ig), short basic domain, secreted, (semaphorin) 3A	protein-coding
MACS_peak_38203	chr6	152416070	152416973	+	116.5	NA	intron (NM_001291230, intron 8 of 8)	MLT1K|LTR|ERVL-MaLR	-285144	NR_120501	100505475	Hs.571203	XR_110190		SYNE1-AS1	-	SYNE1 antisense RNA 1	ncRNA
MACS_peak_2007	chr1	112861903	112862897	+	116.49	NA	Intergenic	Intergenic	-76400	NM_018704	55917	Hs.744100	XM_006710769	ENSG00000143079	CTTNBP2NL	-	CTTNBP2 N-terminal like	protein-coding
MACS_peak_40202	chr7	100752131	100752795	+	116.47	NA	Intergenic	Intergenic	-17907	NM_000602	5054	Hs.741440	NM_000602	ENSG00000106366	SERPINE1	PAI|PAI-1|PAI1|PLANH1	serpin peptidase inhibitor, clade E (nexin, plasminogen activator inhibitor type 1), member 1	protein-coding
MACS_peak_6160	chr10	95143218	95144398	+	116.46	NA	intron (NM_133337, intron 18 of 52)	intron (NM_133337, intron 18 of 52)	98266	NM_133337	26509	Hs.602086	XM_005269693	ENSG00000138119	MYOF	FER1L3	myoferlin	protein-coding
MACS_peak_16148	chr16	58663626	58664724	+	116.46	NA	promoter-TSS (NM_001265612)	promoter-TSS (NM_001265612)	-385	NM_016284	23019	Hs.731691	NM_001265612	ENSG00000125107	CNOT1	CDC39|NOT1|NOT1H	CCR4-NOT transcription complex, subunit 1	protein-coding
MACS_peak_18143	chr17	72868985	72869760	+	116.41	NA	promoter-TSS (NM_001258012)	promoter-TSS (NM_001258012)	-216	NR_047576	2232	Hs.69745	XM_006721772	ENSG00000161513	FDXR	ADXR	ferredoxin reductase	protein-coding
MACS_peak_13880	chr15	28665365	28666343	+	116.37	NA	Intergenic	Intergenic	-5783	NR_039734	100616382		NR_039734	ENSG00000263964	MIR4509-3	-	microRNA 4509-3	ncRNA
MACS_peak_93	chr1	6639679	6640146	+	116.26	NA	promoter-TSS (NM_001278648)	promoter-TSS (NM_001278648)	-139	NM_001278648	3104	Hs.502330	XM_006710591	ENSG00000204859	ZBTB48	HKR3|ZNF855|pp9964	zinc finger and BTB domain containing 48	protein-coding
MACS_peak_13481	chr14	91553542	91554346	+	116.19	NA	Intergenic	LTR10C|LTR|ERV1	-26413	NM_024952	80017	Hs.309849	NM_001102366	ENSG00000133943	C14orf159	-	chromosome 14 open reading frame 159	protein-coding
MACS_peak_40008	chr7	89807954	89809297	+	116.17	NA	intron (NR_110029, intron 2 of 2)	intron (NR_110029, intron 2 of 2)	24936	NM_012449	26872	Hs.61635	NM_012449	ENSG00000164647	STEAP1	PRSS24|STEAP	six transmembrane epithelial antigen of the prostate 1	protein-coding
MACS_peak_45491	chr9	130323865	130324585	+	116.17	NA	intron (NM_001035534, intron 1 of 13)	intron (NM_001035534, intron 1 of 13)	7171	NM_022833	64855	Hs.522401	XM_005252135	ENSG00000136830	FAM129B	C9orf88|MEG-3|MINERVA|OC58|bA356B19.6	family with sequence similarity 129, member B	protein-coding
MACS_peak_57	chr1	2584481	2585885	+	116.16	NA	intron (NM_001242672, intron 4 of 6)	intron (NM_001242672, intron 4 of 6)	-20702	NM_033467	79258	Hs.591453	NM_033467	ENSG00000142606	MMEL1	MMEL2|NEP2|NEPII|NL1|NL2|SEP	membrane metallo-endopeptidase-like 1	protein-coding
MACS_peak_19109	chr18	55409908	55410861	+	116.15	NA	intron (NM_005603, intron 1 of 27)	MIRc|SINE|MIR	59943	NM_005603	5205	Hs.216623	XM_006722481	ENSG00000081923	ATP8B1	ATPIC|BRIC|FIC1|ICP1|PFIC|PFIC1	ATPase, aminophospholipid transporter, class I, type 8B, member 1	protein-coding
MACS_peak_9400	chr12	27974694	27975907	+	116.15	NA	Intergenic	Intergenic	42113	NM_020782	57542	Hs.505104	NM_020782	ENSG00000087448	KLHL42	Ctb9|KLHDC5	kelch-like family member 42	protein-coding
MACS_peak_37863	chr6	138085035	138087006	+	116.08	NA	Intergenic	Intergenic	-25846	NR_121619	100507406	Hs.556703	XR_110177	ENSG00000234956	LOC100507406	-	uncharacterized LOC100507406	ncRNA
MACS_peak_15988	chr16	47880962	47882036	+	116.05	NA	Intergenic	MER113A|DNA|hAT-Charlie	-10993	NR_110650	101927132	Hs.589404	XR_243440	ENSG00000261231	LOC101927132	-	uncharacterized LOC101927132	ncRNA
MACS_peak_15610	chr16	21857369	21858940	+	116	NA	Intergenic	LTR48|LTR|ERV1	-27659	NR_003370	730092	Hs.348979	NR_003370		RRN3P1	-	RNA polymerase I transcription factor homolog (S. cerevisiae) pseudogene 1	pseudo
MACS_peak_35773	chr6	11318356	11319301	+	115.99	NA	intron (NR_073131, intron 1 of 9)	intron (NR_073131, intron 1 of 9)	63753	NM_001142393	4739	Hs.37982	NM_001142393	ENSG00000111859	NEDD9	CAS-L|CAS2|CASL|CASS2|HEF1	neural precursor cell expressed, developmentally down-regulated 9	protein-coding
MACS_peak_41728	chr8	37351042	37351861	+	115.97	NA	promoter-TSS (NR_121620)	promoter-TSS (NR_121620)	-20	NR_121620	100507420	Hs.730062	XR_110877		LOC100507420	-	uncharacterized LOC100507420	ncRNA
MACS_peak_37026	chr6	83117920	83119502	+	115.96	NA	Intergenic	MER44B|DNA|TcMar-Tigger	44750	NM_001166392	7162	Hs.82128	XM_005248763	ENSG00000146242	TPBG	5T4|5T4AG|M6P1|WAIF1	trophoblast glycoprotein	protein-coding
MACS_peak_22022	chr2	87745268	87746161	+	115.88	NA	Intergenic	Intergenic	-9260	NR_024204	112597	Hs.652166	NM_052871	ENSG00000222041	LINC00152	C2orf59|NCRNA00152	long intergenic non-protein coding RNA 152	ncRNA
MACS_peak_2995	chr1	171282877	171283654	+	115.86	NA	promoter-TSS (NM_002022)	promoter-TSS (NM_002022)	-221	NM_002022	2329	Hs.386502	XM_005245045	ENSG00000076258	FMO4	FMO2	flavin containing monooxygenase 4	protein-coding
MACS_peak_38054	chr6	146867366	146868627	+	115.84	NA	intron (NM_006834, intron 1 of 2)	intron (NM_006834, intron 1 of 2)	3168	NM_006834	10981	Hs.287714	NM_006834	ENSG00000118508	RAB32	-	RAB32, member RAS oncogene family	protein-coding
MACS_peak_4992	chr10	28580498	28581942	+	115.82	NA	Intergenic	Tigger3b|DNA|TcMar-Tigger	-2941	NR_107053	102465880		NR_107053		MIR8086	hsa-mir-8086	microRNA 8086	ncRNA
MACS_peak_8896	chr12	69907	70974	+	115.82	NA	Intergenic	L1MB5|LINE|L1	2833	NR_026823	677784	Hs.722487	NR_026823	ENSG00000206114	FAM138D	F379	family with sequence similarity 138, member D	ncRNA
MACS_peak_1239	chr1	59192757	59193772	+	115.81	NA	Intergenic	Intergenic	-27517	NM_001085487	114803	Hs.744921	XM_006710314	ENSG00000162601	MYSM1	2A-DUB|2ADUB	Myb-like, SWIRM and MPN domains 1	protein-coding
MACS_peak_41177	chr8	8152970	8154267	+	115.71	NA	Intergenic	Intergenic	67526	NR_024362	286042	Hs.656318	NR_024361	ENSG00000173295	FAM86B3P	-	family with sequence similarity 86, member A pseudogene	pseudo
MACS_peak_7758	chr11	64774084	64774904	+	115.71	NA	Intergenic	Intergenic	-7091	NM_001667	402	Hs.502836	NM_001199745	ENSG00000213465	ARL2	ARFL2	ADP-ribosylation factor-like 2	protein-coding
MACS_peak_9215	chr12	16108674	16110020	+	115.69	NA	intron (NM_015954, intron 1 of 8)	intron (NM_015954, intron 1 of 8)	45241	NM_015954	51071	Hs.39429	XM_006719083	ENSG00000023697	DERA	DEOC	deoxyribose-phosphate aldolase (putative)	protein-coding
MACS_peak_19010	chr18	47813951	47815079	+	115.65	NA	5' UTR (NM_001101654, exon 1 of 15)	5' UTR (NM_001101654, exon 1 of 15)	177	NM_001101654	30827	Hs.180933	XM_006722446	ENSG00000154832	CXXC1	2410002I16Rik|5830420C16Rik|CFP1|CGBP|HsT2645|PCCX1|PHF18|SPP1|ZCGPC1|hCGBP	CXXC finger protein 1	protein-coding
MACS_peak_21486	chr2	55277392	55279565	+	115.64	NA	promoter-TSS (NM_207520)	promoter-TSS (NM_207520)	-744	NM_153828	57142	Hs.637850	XM_005264434	ENSG00000115310	RTN4	ASY|NI220/250|NOGO|NOGO-A|NOGOC|NSP|NSP-CL|Nbla00271|Nbla10545|Nogo-B|Nogo-C|RTN-X|RTN4-A|RTN4-B1|RTN4-B2|RTN4-C	reticulon 4	protein-coding
MACS_peak_17749	chr17	54992806	54993868	+	115.64	NA	Intergenic	Intergenic	-1928	NM_005082	7706	Hs.528952	NM_005082	ENSG00000121060	TRIM25	EFP|RNF147|Z147|ZNF147	tripartite motif containing 25	protein-coding
MACS_peak_22168	chr2	95472484	95473792	+	115.59	NA	intron (NR_003366, intron 15 of 23)	intron (NR_003366, intron 15 of 23)	-46209	NR_038409	90499	Hs.458439	NR_038409		FAM95A	-	family with sequence similarity 95, member A	ncRNA
MACS_peak_39547	chr7	58020432	58022125	+	115.58	NA	Intergenic	ALR/Alpha|Satellite|centr	511395	NM_001159279	441234	Hs.533121	XR_246512	ENSG00000182111	ZNF716	-	zinc finger protein 716	protein-coding
MACS_peak_25945	chr21	33969259	33969995	+	115.58	NA	Intergenic	L1MB3|LINE|L1	-11782	NM_144659	140290	Hs.728804	NM_018277		TCP10L	C21orf77|TCP10A-2	t-complex 10-like	protein-coding
MACS_peak_45669	chrX	5681455	5682122	+	115.57	NA	Intergenic	Intergenic	463456	NM_001282146	57502	Hs.21107	XM_005274564	ENSG00000146938	NLGN4X	ASPGX2|AUTSX2|HLNX|HNL4X|NLGN4	neuroligin 4, X-linked	protein-coding
MACS_peak_5070	chr10	32443963	32445005	+	115.53	NA	Intergenic	L1MDa|LINE|L1	-99113	NM_004521	3799	Hs.327736	NM_004521	ENSG00000170759	KIF5B	HEL-S-61|KINH|KNS|KNS1|UKHC	kinesin family member 5B	protein-coding
MACS_peak_3590	chr1	204560704	204561344	+	115.5	NA	Intergenic	L2b|LINE|L2	75517	NM_001278517	4194	Hs.497492	XM_006711328	ENSG00000198625	MDM4	HDMX|MDMX|MRP1	MDM4, p53 regulator	protein-coding
MACS_peak_22705	chr2	122479377	122480058	+	115.48	NA	intron (NR_037857, intron 3 of 3)	Cheshire|DNA|hAT-Charlie	14786	NM_032390	84365	Hs.367842	NM_032390	ENSG00000155438	NIFK	MKI67IP|Nopp34	nucleolar protein interacting with the FHA domain of MKI67	protein-coding
MACS_peak_17196	chr17	30877715	30879172	+	115.41	NA	intron (NM_015194, intron 21 of 21)	intron (NM_015194, intron 21 of 21)	64338	NM_003885	8851	Hs.500015	NM_003885	ENSG00000176749	CDK5R1	CDK5P35|CDK5R|NCK5A|p23|p25|p35|p35nck5a	cyclin-dependent kinase 5, regulatory subunit 1 (p35)	protein-coding
MACS_peak_25072	chr20	25159312	25160371	+	115.37	NA	Intergenic	AluJo|SINE|Alu	-16498	NM_001247	955	Hs.500375	XM_005260878	ENSG00000197586	ENTPD6	CD39L2|IL-6SAG|IL6ST2|NTPDase-6|dJ738P15.3	ectonucleoside triphosphate diphosphohydrolase 6 (putative)	protein-coding
MACS_peak_37122	chr6	90307538	90308247	+	115.36	NA	intron (NM_001242811, intron 3 of 15)	intron (NM_001242811, intron 3 of 15)	31335	NM_001242814	22881	Hs.702213	XM_005248679	ENSG00000135299	ANKRD6	-	ankyrin repeat domain 6	protein-coding
MACS_peak_6101	chr10	93110088	93111617	+	115.35	NA	intron (NR_024467, intron 3 of 4)	intron (NR_024467, intron 3 of 4)	-59190	NM_001284274	143279	Hs.596096	XM_005269555	ENSG00000165338	HECTD2	-	HECT domain containing E3 ubiquitin protein ligase 2	protein-coding
MACS_peak_18562	chr18	15171635	15175635	+	115.34	NA	Intergenic	Intergenic	152283	NR_027417	644669	Hs.579474	NR_027417	ENSG00000215512	LOC644669	-	ankyrin repeat domain 30B pseudogene	pseudo
MACS_peak_26436	chr22	22464820	22466351	+	115.33	NA	Intergenic	Intergenic	-128345	NM_001282113	8940	Hs.436401	XM_005261811	ENSG00000100038	TOP3B	TOP3B1	topoisomerase (DNA) III beta	protein-coding
MACS_peak_9875	chr12	54776699	54777422	+	115.32	NA	intron (NM_001130968, intron 2 of 6)	L2|LINE|L2	1454	NM_001290001	25946	Hs.505653	XM_005268783	ENSG00000161642	ZNF385A	HZF|RZF|ZFP385|ZNF385	zinc finger protein 385A	protein-coding
MACS_peak_18762	chr18	29962802	29963668	+	115.31	NA	intron (NM_001242409, intron 2 of 5)	intron (NM_001242409, intron 2 of 5)	87212	NM_022751	64762	Hs.444314	NM_001242409	ENSG00000141441	GAREM	C18orf11|FAM59A|Gm944	GRB2 associated, regulator of MAPK1	protein-coding
MACS_peak_19910	chr19	35611206	35611943	+	115.3	NA	intron (NM_001136009, intron 4 of 5)	MER113|DNA|hAT-Charlie	-2030	NR_106947	102466205		NR_106947		MIR6887	hsa-mir-6887	microRNA 6887	ncRNA
MACS_peak_18151	chr17	73155072	73156170	+	115.25	NA	Intergenic	AluJr|SINE|Alu	-4843	NM_001288611	51155	Hs.532803	XM_006721931	ENSG00000189159	HN1	ARM2|HN1A	hematological and neurological expressed 1	protein-coding
MACS_peak_17788	chr17	56780183	56781044	+	115.24	NA	non-coding (NR_103872, exon 3 of 8)	non-coding (NR_103872, exon 3 of 8)	10679	NR_103872	5889	Hs.412587	XM_006722001	ENSG00000108384	RAD51C	BROVCA3|FANCO|R51H3|RAD51L2	RAD51 paralog C	protein-coding
MACS_peak_1981	chr1	110778237	110779292	+	115.23	NA	Intergenic	Intergenic	25428	NM_004978	3749	Hs.153521	XM_006710625	ENSG00000116396	KCNC4	C1orf30|HKSHIIIC|KSHIIIC|KV3.4	potassium voltage-gated channel, Shaw-related subfamily, member 4	protein-coding
MACS_peak_21661	chr2	65546875	65547992	+	115.21	NA	intron (NM_001128210, intron 4 of 5)	intron (NM_001128210, intron 4 of 5)	46498	NM_001128210	200734	Hs.59332	XM_005264200	ENSG00000198369	SPRED2	Spred-2	sprouty-related, EVH1 domain containing 2	protein-coding
MACS_peak_13677	chr14	103729126	103730747	+	115.2	NA	Intergenic	L1MA4|LINE|L1	-70403	NM_001969	1983	Hs.741278	NM_001969	ENSG00000100664	EIF5	EIF-5|EIF-5A	eukaryotic translation initiation factor 5	protein-coding
MACS_peak_18821	chr18	33889029	33890486	+	115.18	NA	intron (NM_001281739, intron 1 of 23)	intron (NM_001281739, intron 1 of 23)	12098	NM_001281739	80206	Hs.630884	XM_005258346	ENSG00000134775	FHOD3	FHOS2|Formactin2	formin homology 2 domain containing 3	protein-coding
MACS_peak_5341	chr10	47037246	47039563	+	115.15	NA	Intergenic	L1MB5|LINE|L1	44858	NM_014696	9721	Hs.523375	XM_005270329		GPRIN2	GRIN2|KIAA0514	G protein regulated inducer of neurite outgrowth 2	protein-coding
MACS_peak_10084	chr12	66042120	66043491	+	115.12	NA	Intergenic	Intergenic	-6653	NR_120431	100507065	Hs.738044	XR_110369	ENSG00000250748	LOC100507065	-	uncharacterized LOC100507065	ncRNA
MACS_peak_7715	chr11	62494732	62496232	+	115.09	NA	promoter-TSS (NR_037946)	promoter-TSS (NR_037946)	-470	NM_173810	283237	Hs.31704	XM_005273930	ENSG00000162222	TTC9C	-	tetratricopeptide repeat domain 9C	protein-coding
MACS_peak_20783	chr2	20309038	20309889	+	115.07	NA	Intergenic	MIRb|SINE|MIR	-57674	NM_014713	9741	Hs.467807	NM_014713	ENSG00000068697	LAPTM4A	HUMORF13|LAPTM4|MBNT|Mtrp	lysosomal protein transmembrane 4 alpha	protein-coding
MACS_peak_26697	chr22	38172865	38173716	+	115.07	NA	TTS (NM_007032)	TTS (NM_007032)	-27824	NM_005318	3005	Hs.745024	NM_005318	ENSG00000189060	H1F0	H10|H1FV	H1 histone family, member 0	protein-coding
MACS_peak_6203	chr10	97453463	97454346	+	115.03	NA	promoter-TSS (NM_001143973)	promoter-TSS (NM_001143973)	-4	NM_015631	26123	Hs.438991	XM_005269690	ENSG00000119977	TCTN3	C10orf61|JBTS18|OFD4|TECT3	tectonic family member 3	protein-coding
MACS_peak_31451	chr4	99351572	99352807	+	114.95	NA	intron (NM_001100427, intron 12 of 14)	intron (NM_001100427, intron 12 of 14)	169662	NM_001100427	5910	Hs.132858	XM_006714284	ENSG00000138698	RAP1GDS1	GDS1|SmgGDS	RAP1, GTP-GDP dissociation stimulator 1	protein-coding
MACS_peak_35455	chr5	178252679	178254267	+	114.87	NA	Intergenic	Intergenic	-33481	NM_058230	117608	Hs.724051	NM_058230		ZNF354B	KID2	zinc finger protein 354B	protein-coding
MACS_peak_39279	chr7	43687452	43688319	+	114.82	NA	intron (NR_047701, intron 3 of 7)	intron (NR_047701, intron 3 of 7)	65193	NM_004760	9263	Hs.709489	NM_004760	ENSG00000164543	STK17A	DRAK1	serine/threonine kinase 17a	protein-coding
MACS_peak_152	chr1	8284129	8285444	+	114.8	NA	Intergenic	AluSx3|SINE|Alu	-93359	NM_001080397	50651	Hs.463036	XM_005263467	ENSG00000162426	SLC45A1	DNB5	solute carrier family 45, member 1	protein-coding
MACS_peak_399	chr1	19337396	19338177	+	114.77	NA	Intergenic	Intergenic	-54960	NM_001136265	126917	Hs.466625	NM_001136265	ENSG00000169991	IFFO2	-	intermediate filament family orphan 2	protein-coding
MACS_peak_19698	chr19	14247179	14248296	+	114.75	NA	promoter-TSS (NR_045214)	promoter-TSS (NR_045214)	-227	NR_045214	100507373	Hs.720437	NR_045214	ENSG00000267169	LOC100507373	-	uncharacterized LOC100507373	ncRNA
MACS_peak_2594	chr1	151467259	151468361	+	114.75	NA	Intergenic	Intergenic	-16052	NM_020770	57530	Hs.591464	XM_005245365	ENSG00000143375	CGN	-	cingulin	protein-coding
MACS_peak_20324	chr19	50528477	50529244	+	114.75	NA	promoter-TSS (NM_016440)	promoter-TSS (NM_016440)	-55	NM_001025778	51231	Hs.443330	XM_005258971	ENSG00000105053	VRK3	-	vaccinia related kinase 3	protein-coding
MACS_peak_12564	chr14	35168909	35170062	+	114.73	NA	Intergenic	Intergenic	13538	NM_021914	1073	Hs.180141	NM_001243645	ENSG00000165410	CFL2	NEM7	cofilin 2 (muscle)	protein-coding
MACS_peak_7723	chr11	63334425	63335409	+	114.73	NA	Intergenic	LTR43|LTR|ERV1	-4062	NM_017878	54979	Hs.272805	NM_017878	ENSG00000133328	HRASLS2	PLA1/2-2	HRAS-like suppressor 2	protein-coding
MACS_peak_18189	chr17	74546591	74547806	+	114.65	NA	Intergenic	Intergenic	-6648	NR_038111	100507246	Hs.288215	NR_038108	ENSG00000163597	SNHG16	ncRAN	small nucleolar RNA host gene 16 (non-protein coding)	ncRNA
MACS_peak_13486	chr14	91724219	91725232	+	114.65	NA	Intergenic	Intergenic	-4501	NM_003485	8111	Hs.8882	XM_005268110	ENSG00000119714	GPR68	GPR12A|OGR1	G protein-coupled receptor 68	protein-coding
MACS_peak_39809	chr7	75791904	75792728	+	114.65	NA	Intergenic	Intergenic	-38895	NM_001110199	222183	Hs.511025	NM_001039212	ENSG00000177679	SRRM3	-	serine/arginine repetitive matrix 3	protein-coding
MACS_peak_29166	chr3	150187089	150188708	+	114.64	NA	Intergenic	Intergenic	61110	NM_014779	9819	Hs.730710	XM_005247920	ENSG00000196428	TSC22D2	TILZ4a|TILZ4b|TILZ4c	TSC22 domain family, member 2	protein-coding
MACS_peak_12708	chr14	50827308	50828226	+	114.61	NA	intron (NM_004196, intron 1 of 8)	L1MB3|LINE|L1	34875	NM_004196	8814	Hs.679430	XM_005268156		CDKL1	KKIALRE|P42	cyclin-dependent kinase-like 1 (CDC2-related kinase)	protein-coding
MACS_peak_28665	chr3	119813119	119814182	+	114.58	NA	promoter-TSS (NM_002093)	promoter-TSS (NM_002093)	-386	NM_002093	2932	Hs.445733	XM_006713610	ENSG00000082701	GSK3B	-	glycogen synthase kinase 3 beta	protein-coding
MACS_peak_25119	chr20	26309843	26311798	+	114.57	NA	Intergenic	ALR/Alpha|Satellite|centr	-120951	NR_040095	284801	Hs.370699	NR_040095	ENSG00000227195	MIR663AHG	-	MIR663A host gene (non-protein coding)	ncRNA
MACS_peak_14441	chr15	59483438	59484804	+	114.47	NA	intron (NM_004998, intron 17 of 27)	intron (NM_004998, intron 17 of 27)	-14894	NM_033195	92483	Hs.307052	NM_033195	ENSG00000171989	LDHAL6B	LDH6B|LDHAL6|LDHL	lactate dehydrogenase A-like 6B	protein-coding
MACS_peak_7492	chr11	44585636	44587379	+	114.47	NA	promoter-TSS (NM_002231)	promoter-TSS (NM_002231)	-634	NM_002231	3732	Hs.527778	XM_006718222		CD82	4F9|C33|GR15|IA4|KAI1|R2|SAR2|ST6|TSPAN27	CD82 molecule	protein-coding
MACS_peak_9874	chr12	54752744	54753699	+	114.44	NA	intron (NR_120486, intron 1 of 3)	intron (NR_120486, intron 1 of 3)	5049	NM_020370	53831	Hs.306199	NM_020370	ENSG00000139572	GPR84	EX33|GPCR4	G protein-coupled receptor 84	protein-coding
MACS_peak_15110	chr15	93346829	93347647	+	114.43	NA	Intergenic	Intergenic	8524	NR_033769	728619	Hs.684129	NR_033769		ASB9P1	-	ankyrin repeat and SOCS box containing 9 pseudogene 1	pseudo
MACS_peak_24058	chr2	210360457	210361363	+	114.39	NA	intron (NM_001039538, intron 1 of 14)	intron (NM_001039538, intron 1 of 14)	72139	NM_001039538	4133	Hs.368281	XM_005246554	ENSG00000078018	MAP2	MAP2A|MAP2B|MAP2C	microtubule-associated protein 2	protein-coding
MACS_peak_17538	chr17	43394157	43395082	+	114.35	NA	promoter-TSS (NM_003954)	promoter-TSS (NM_003954)	-189	NM_003954	9020	Hs.735695	NM_003954		MAP3K14	FTDCR1B|HS|HSNIK|NIK	mitogen-activated protein kinase kinase kinase 14	protein-coding
MACS_peak_28301	chr3	93596814	93597835	+	114.31	NA	intron (NM_000313, intron 13 of 14)	intron (NM_000313, intron 13 of 14)	95610	NM_000313	5627	Hs.64016	XM_005247626	ENSG00000184500	PROS1	PROS|PS21|PS22|PS23|PS24|PS25|PSA|THPH5|THPH6	protein S (alpha)	protein-coding
MACS_peak_1068	chr1	47184692	47185781	+	114.3	NA	promoter-TSS (NM_014774)	promoter-TSS (NM_014774)	-500	NM_014774	9813	Hs.707688	NM_014774	ENSG00000159658	EFCAB14	KIAA0494	EF-hand calcium binding domain 14	protein-coding
MACS_peak_42405	chr8	87187883	87189649	+	114.29	NA	Intergenic	Intergenic	53838	NM_138817	157724	Hs.149095	XM_005250804	ENSG00000164893	SLC7A13	AGT-1|AGT1|XAT2	solute carrier family 7 (anionic amino acid transporter), member 13	protein-coding
MACS_peak_22576	chr2	113449852	113450623	+	114.24	NA	Intergenic	Intergenic	46803	NM_005415	6574	Hs.732750	XM_005263743	ENSG00000144136	SLC20A1	GLVR1|Glvr-1|PIT1|PiT-1	solute carrier family 20 (phosphate transporter), member 1	protein-coding
MACS_peak_16072	chr16	54880543	54881830	+	114.22	NA	Intergenic	Intergenic	81504	NR_034106	643911	Hs.237396	NR_034105		CRNDE	LINC00180|NCRNA00180	colorectal neoplasia differentially expressed (non-protein coding)	ncRNA
MACS_peak_22094	chr2	90466970	90469070	+	114.19	NA	Intergenic	AluSx|SINE|Alu	1356136	NR_039635	100616399		NR_039635	ENSG00000265510	MIR4436A	-	microRNA 4436a	ncRNA
MACS_peak_6423	chr10	112112922	112114388	+	114.19	NA	Intergenic	Intergenic	-48948	NM_005871	10285	Hs.632093	XM_005269382		SMNDC1	SMNR|SPF30|TDRD16C	survival motor neuron domain containing 1	protein-coding
MACS_peak_7983	chr11	75364907	75366006	+	114.17	NA	intron (NM_033063, intron 1 of 3)	L2c|LINE|L2	14023	NM_207577	4135	Hs.585540	XM_006718556	ENSG00000171533	MAP6	MTAP6|N-STOP|STOP	microtubule-associated protein 6	protein-coding
MACS_peak_13789	chr15	21181972	21184223	+	114.13	NA	intron (NR_040094, intron 3 of 4)	AluJb|SINE|Alu	37330	NR_040094	348120	Hs.116287	NR_040094	ENSG00000258710	LINC01193	CT60	long intergenic non-protein coding RNA 1193	ncRNA
MACS_peak_22224	chr2	97838155	97840237	+	114.11	NA	intron (NM_001164315, intron 22 of 75)	intron (NM_001164315, intron 22 of 75)	59963	NM_001164315	375248	Hs.541894	XM_005263937	ENSG00000135976	ANKRD36	UNQ2430	ankyrin repeat domain 36	protein-coding
MACS_peak_24701	chr20	3748315	3748879	+	114.1	NA	promoter-TSS (NM_001039140)	promoter-TSS (NM_001039140)	-145	NM_001258430	54976	Hs.274422	NM_017874	ENSG00000101220	C20orf27	-	chromosome 20 open reading frame 27	protein-coding
MACS_peak_41824	chr8	42122994	42124252	+	114.09	NA	Intergenic	Intergenic	-5197	NM_001242778	3551	Hs.597664	XM_005273490	ENSG00000104365	IKBKB	IKK-beta|IKK2|IKKB|IMD15|NFKBIKB	inhibitor of kappa light polypeptide gene enhancer in B-cells, kinase beta	protein-coding
MACS_peak_44403	chr9	70351716	70352752	+	114.06	NA	Intergenic	(AAATG)n|Simple_repeat|Simple_repeat	22690	NR_121570	101928381	Hs.708686	XR_246696		LOC101928381	-	uncharacterized LOC101928381	ncRNA
MACS_peak_25205	chr20	33759127	33760069	+	114.04	NA	promoter-TSS (NM_006404)	promoter-TSS (NM_006404)	-142	NM_006404	10544	Hs.647450	XM_005260251	ENSG00000101000	PROCR	CCCA|CCD41|EPCR	protein C receptor, endothelial	protein-coding
MACS_peak_12689	chr14	50373821	50375623	+	114.01	NA	Intergenic	Intergenic	14986	NM_001663	382	Hs.719973	NM_001663		ARF6	-	ADP-ribosylation factor 6	protein-coding
MACS_peak_685	chr1	30271826	30272526	+	113.96	NA	Intergenic	HERVL-int|LTR|ERVL	238283	NR_110790	101929406	Hs.639413	XR_246309	ENSG00000233399	LOC101929406	-	uncharacterized LOC101929406	ncRNA
MACS_peak_20193	chr19	46498110	46498980	+	113.89	NA	promoter-TSS (NM_001267723)	promoter-TSS (NM_001267723)	-174	NM_001267723	729440	Hs.515479	XM_005259191	ENSG00000104983	CCDC61	-	coiled-coil domain containing 61	protein-coding
MACS_peak_28649	chr3	118894773	118895550	+	113.86	NA	intron (NM_006952, intron 1 of 7)	intron (NM_006952, intron 1 of 7)	2736	NM_006952	7348	Hs.271580	NM_006952	ENSG00000114638	UPK1B	TSPAN20|UPIB|UPK1	uroplakin 1B	protein-coding
MACS_peak_22389	chr2	106071070	106072688	+	113.8	NA	Intergenic	Intergenic	-16649	NM_201557	2274	Hs.443687	XM_005263901	ENSG00000115641	FHL2	AAG11|DRAL|FHL-2|SLIM-3|SLIM3	four and a half LIM domains 2	protein-coding
MACS_peak_9489	chr12	32871653	32872889	+	113.8	NA	intron (NM_001278463, intron 7 of 18)	intron (NM_001278463, intron 7 of 18)	36616	NM_001040436	51067	Hs.706015	XM_005253381	ENSG00000139131	YARS2	MLASA2|MT-TYRRS|TYRRS	tyrosyl-tRNA synthetase 2, mitochondrial	protein-coding
MACS_peak_37516	chr6	117769465	117770522	+	113.79	NA	Intergenic	L1MB7|LINE|L1	-22975	NM_002944	6098	Hs.1041	XM_006715548	ENSG00000047936	ROS1	MCF3|ROS|c-ros-1	ROS proto-oncogene 1 , receptor tyrosine kinase	protein-coding
MACS_peak_41276	chr8	12354872	12355761	+	113.78	NA	non-coding (NR_040091, exon 5 of 7)	non-coding (NR_040091, exon 5 of 7)	60794	NR_040092	100506990	Hs.720324	NR_040091		LOC100506990	-	uncharacterized LOC100506990	ncRNA
MACS_peak_36116	chr6	26473807	26474809	+	113.76	NA	intron (NR_038992, intron 3 of 3)	intron (NR_038992, intron 3 of 3)	8429	NR_038992	285819	Hs.575357	NR_038992		LOC285819	-	uncharacterized LOC285819	ncRNA
MACS_peak_18176	chr17	74049574	74050808	+	113.73	NA	promoter-TSS (NM_001260503)	promoter-TSS (NM_001260503)	-454	NM_001260503	6730	Hs.514495	NM_001260502	ENSG00000167881	SRP68	-	signal recognition particle 68kDa	protein-coding
MACS_peak_27252	chr3	23155099	23155860	+	113.71	NA	Intergenic	Intergenic	-89305	NM_152653	7325	Hs.595802	XM_005265432		UBE2E2	UBCH8	ubiquitin-conjugating enzyme E2E 2	protein-coding
MACS_peak_30504	chr4	32137043	32138197	+	113.7	NA	Intergenic	L2a|LINE|L2	1415583	NM_032457	5099	Hs.479439	XM_005248163	ENSG00000169851	PCDH7	BH-Pcdh|BHPCDH|PPP1R120	protocadherin 7	protein-coding
MACS_peak_6069	chr10	91766554	91767838	+	113.67	NA	Intergenic	MIRb|SINE|MIR	-50066	NR_110655	101926924	Hs.500498	XR_246158	ENSG00000226159	LINC01375	-	long intergenic non-protein coding RNA 1375	ncRNA
MACS_peak_855	chr1	39648896	39650086	+	113.66	NA	intron (NM_012090, intron 1 of 92)	intron (NM_012090, intron 1 of 92)	99652	NM_012090	23499	Hs.692278	XM_005270694	ENSG00000127603	MACF1	ABP620|ACF7|MACF|OFC4	microtubule-actin crosslinking factor 1	protein-coding
MACS_peak_3033	chr1	172806293	172808114	+	113.63	NA	Intergenic	MIR3|SINE|MIR	179018	NM_000639	356	Hs.2007	NM_000639	ENSG00000117560	FASLG	ALPS1B|APT1LG1|APTL|CD178|CD95-L|CD95L|FASL|TNFSF6	Fas ligand (TNF superfamily, member 6)	protein-coding
MACS_peak_5253	chr10	42397683	42401373	+	113.57	NA	Intergenic	ALR/Alpha|Satellite|centr	463965	NR_024380	441666	Hs.255729	NR_024380	ENSG00000215146	LOC441666	-	zinc finger protein 91 pseudogene	pseudo
MACS_peak_31120	chr4	78122279	78124204	+	113.54	NA	Intergenic	Intergenic	44884	NM_004354	901	Hs.740456	NM_004354	ENSG00000138764	CCNG2	-	cyclin G2	protein-coding
MACS_peak_4104	chr1	228416145	228417124	+	113.54	NA	intron (NM_001271223, intron 10 of 115)	L1MB7|LINE|L1	-15269	NR_073154	574407	Hs.650039	NM_001025495	ENSG00000162913	C1orf145	-	chromosome 1 open reading frame 145	ncRNA
MACS_peak_24700	chr20	3524557	3525793	+	113.53	NA	intron (NM_139321, intron 3 of 28)	intron (NM_139321, intron 3 of 28)	73510	NM_001207047	8455	Hs.276252	XM_005260860	ENSG00000088812	ATRN	DPPT-L|MGCA	attractin	protein-coding
MACS_peak_41079	chr8	161051	162303	+	113.53	NA	non-coding (NR_003572, exon 4 of 4)	non-coding (NR_003572, exon 4 of 4)	-20460	NM_001287255	169270	Hs.591388	XM_006716236	ENSG00000172748	ZNF596	-	zinc finger protein 596	protein-coding
MACS_peak_43267	chr8	141655494	141656458	+	113.52	NA	Intergenic	Charlie2a|DNA|hAT-Charlie	-10330	NM_001164623	27161	Hs.743313	NM_001164623	ENSG00000123908	AGO2	EIF2C2|Q10	argonaute RISC catalytic component 2	protein-coding
MACS_peak_34868	chr5	140900344	140901316	+	113.49	NA	intron (NM_001079812, intron 26 of 26)	intron (NM_001079812, intron 26 of 26)	32022	NM_018929	56097	Hs.368160	NM_018929	ENSG00000240764	PCDHGC5	PCDH-GAMMA-C5	protocadherin gamma subfamily C, 5	protein-coding
MACS_peak_37126	chr6	90662215	90663032	+	113.49	NA	intron (NM_021813, intron 6 of 8)	intron (NM_021813, intron 6 of 8)	58435	NM_032602	84694	Hs.334499	NM_032602	ENSG00000135355	GJA10	CX62	gap junction protein, alpha 10, 62kDa	protein-coding
MACS_peak_14724	chr15	71371520	71373643	+	113.48	NA	Intergenic	Intergenic	35258	NM_001102658	196993	Hs.646533	XM_006720429	ENSG00000225362	CT62	-	cancer/testis antigen 62	protein-coding
MACS_peak_31744	chr4	119337687	119339177	+	113.46	NA	Intergenic	Intergenic	-64510	NM_003619	8492	Hs.445857	XM_005263318	ENSG00000164099	PRSS12	BSSP-3|BSSP3|MRT1	protease, serine, 12 (neurotrypsin, motopsin)	protein-coding
MACS_peak_6737	chr10	129789259	129790045	+	113.42	NA	intron (NM_006504, intron 2 of 20)	intron (NM_006504, intron 2 of 20)	-56161	NM_130435	5791	Hs.127022	XM_005252691	ENSG00000132334	PTPRE	HPTPE|PTPE|R-PTP-EPSILON	protein tyrosine phosphatase, receptor type, E	protein-coding
MACS_peak_13584	chr14	99044357	99045630	+	113.4	NA	Intergenic	Intergenic	-132957	NM_182560	283598	Hs.448754	NM_182560	ENSG00000176605	C14orf177	-	chromosome 14 open reading frame 177	protein-coding
MACS_peak_24522	chr2	235788617	235789634	+	113.4	NA	Intergenic	Intergenic	-71503	NM_014521	23677	Hs.516777	NM_014521	ENSG00000130147	SH3BP4	BOG25|TTP	SH3-domain binding protein 4	protein-coding
MACS_peak_24546	chr2	237779624	237781259	+	113.37	NA	Intergenic	Intergenic	-213643	NM_198189	10920	Hs.531713	NM_006710		COPS8	COP9|CSN8|SGN8	COP9 signalosome subunit 8	protein-coding
MACS_peak_4492	chr10	3149232	3150236	+	113.3	NA	intron (NM_002627, intron 8 of 21)	intron (NM_002627, intron 8 of 21)	-34059	NR_038284	100507034	Hs.665365	NR_038284	ENSG00000237399	PITRM1-AS1	-	PITRM1 antisense RNA 1	ncRNA
MACS_peak_11026	chr12	123198016	123198877	+	113.28	NA	TTS (NM_006018)	TTS (NM_006018)	2993	NM_006018	8843	Hs.458425	NM_006018	ENSG00000255398	HCAR3	GPR109B|HCA3|HM74|PUMAG|Puma-g	hydroxycarboxylic acid receptor 3	protein-coding
MACS_peak_31791	chr4	123587753	123588674	+	113.22	NA	intron (NR_104126, intron 10 of 10)	intron (NR_104126, intron 10 of 10)	-46001	NM_021803	59067	Hs.567559	NM_001207006	ENSG00000138684	IL21	CVID11|IL-21|Za11	interleukin 21	protein-coding
MACS_peak_4581	chr10	5089518	5090978	+	113.19	NA	promoter-TSS (NM_001253908)	promoter-TSS (NM_001253908)	-710	NM_001253908	8644	Hs.78183	NM_001253908	ENSG00000196139	AKR1C3	DD3|DDX|HA1753|HAKRB|HAKRe|HSD17B5|PGFS|hluPGFS	aldo-keto reductase family 1, member C3	protein-coding
MACS_peak_9013	chr12	6960969	6962063	+	113.18	NA	promoter-TSS (NM_001297603)	promoter-TSS (NM_001297603)	225	NM_003481	8078	Hs.631661	NM_001098536	ENSG00000111667	USP5	ISOT	ubiquitin specific peptidase 5 (isopeptidase T)	protein-coding
MACS_peak_15511	chr16	15973191	15974084	+	113.14	NA	intron (NM_144600, intron 3 of 4)	intron (NM_144600, intron 3 of 4)	8810	NM_144600	123811	Hs.514179	XM_005255091	ENSG00000133393	FOPNL	C16orf63|FOR20|PHSECRG2	FGFR1OP N-terminal like	protein-coding
MACS_peak_35707	chr6	7730721	7731622	+	113.13	NA	intron (NM_001718, intron 1 of 6)	intron (NM_001718, intron 1 of 6)	4160	NM_001718	654	Hs.285671	NM_001718	ENSG00000153162	BMP6	VGR|VGR1	bone morphogenetic protein 6	protein-coding
MACS_peak_17227	chr17	33565590	33566427	+	113.11	NA	Intergenic	Intergenic	-4078	NM_144975	162394	Hs.709347	XM_005257934		SLFN5	-	schlafen family member 5	protein-coding
MACS_peak_256	chr1	11967561	11968792	+	113.1	NA	Intergenic	Intergenic	18309	NM_138346	90231	Hs.520094	XM_005263531	ENSG00000116685	KIAA2013	-	KIAA2013	protein-coding
MACS_peak_17393	chr17	39238516	39239439	+	113.08	NA	Intergenic	L2c|LINE|L2	-1482	NM_033061	100132476	Hs.632746	NM_033061	ENSG00000240871	KRTAP4-7	KAP4.7|KRTAP4.7	keratin associated protein 4-7	protein-coding
MACS_peak_22159	chr2	92242659	92247437	+	113.05	NA	Intergenic	Intergenic	115889	NR_027714	440888	Hs.730239	NM_001032412	ENSG00000226481	ACTR3BP2	FKSG73	ACTR3B pseudogene 2	pseudo
MACS_peak_19705	chr19	14635972	14637130	+	113.05	NA	Intergenic	L1ME1|LINE|L1	-3804	NR_030369	693224		NR_030369	ENSG00000207707	MIR639	MIRN639|hsa-mir-639	microRNA 639	ncRNA
MACS_peak_38941	chr7	25164781	25165402	+	113.02	NA	promoter-TSS (NM_018947)	promoter-TSS (NM_018947)	-111	NM_018947	54205	Hs.617193	NM_018947		CYCS	CYC|HCS|THC4	cytochrome c, somatic	protein-coding
MACS_peak_40174	chr7	99679195	99679857	+	112.99	NA	promoter-TSS (NM_001278292)	promoter-TSS (NM_001278292)	-139	NM_001278292	7551	Hs.435302	XM_006716110	ENSG00000166526	ZNF3	A8-51|HF.12|KOX25|PP838|Zfp113	zinc finger protein 3	protein-coding
MACS_peak_43218	chr8	134917638	134918440	+	112.94	NA	Intergenic	Intergenic	-333856	NM_003033	6482	Hs.374257	XM_005251023	ENSG00000008513	ST3GAL1	Gal-NAc6S|SIAT4A|SIATFL|ST3GalA|ST3GalA.1|ST3GalIA|ST3GalIA,1|ST3O	ST3 beta-galactoside alpha-2,3-sialyltransferase 1	protein-coding
MACS_peak_2189	chr1	120687008	120688918	+	112.88	NA	Intergenic	MER85|DNA|PiggyBac	-75646	NM_024408	4853	Hs.487360	XM_005270901	ENSG00000134250	NOTCH2	AGS2|HJCYS|hN2	notch 2	protein-coding
MACS_peak_15176	chr15	96772978	96774617	+	112.88	NA	Intergenic	Intergenic	-95360	NM_001145155	7026	Hs.519445	NM_001145155	ENSG00000185551	NR2F2	ARP1|CHTD4|COUPTFB|COUPTFII|NF-E3|NR2F1|SVP40|TFCOUP2	nuclear receptor subfamily 2, group F, member 2	protein-coding
MACS_peak_2961	chr1	168597596	168598675	+	112.87	NA	Intergenic	Intergenic	52424	NM_002995	6375	Hs.546295	NM_002995	ENSG00000143184	XCL1	ATAC|LPTN|LTN|SCM-1|SCM-1a|SCM1|SCM1A|SCYC1	chemokine (C motif) ligand 1	protein-coding
MACS_peak_15677	chr16	24680577	24681267	+	112.86	NA	intron (NR_122072, intron 1 of 2)	intron (NR_122072, intron 1 of 2)	1461	NR_122072	400511	Hs.592028	XR_109271	ENSG00000224310	LOC400511	-	uncharacterized LOC400511	ncRNA
MACS_peak_13121	chr14	69044310	69045058	+	112.85	NA	intron (NM_133509, intron 10 of 10)	intron (NM_133509, intron 10 of 10)	215947	NM_004926	677	Hs.707091	NM_001244698	ENSG00000185650	ZFP36L1	BRF1|Berg36|ERF-1|ERF1|RNF162B|TIS11B|cMG1	ZFP36 ring finger protein-like 1	protein-coding
MACS_peak_20931	chr2	28498657	28499528	+	112.83	NA	intron (NM_199193, intron 11 of 13)	intron (NM_199193, intron 11 of 13)	34234	NR_038319	100505716	Hs.679092	NR_038319	ENSG00000223522	LOC100505716	-	uncharacterized LOC100505716	ncRNA
MACS_peak_17546	chr17	43564948	43565708	+	112.81	NA	intron (NR_027782, intron 1 of 10).2	intron (NR_027782, intron 1 of 10).2	2818	NR_027774	9842	Hs.514242	XM_006722201	ENSG00000225190	PLEKHM1	AP162|B2|OPTB6	pleckstrin homology domain containing, family M (with RUN domain) member 1	protein-coding
MACS_peak_11083	chr12	125412257	125413620	+	112.81	NA	Intergenic	CpG	12845	NR_049820	100847004		NR_049820	ENSG00000265345	MIR5188	-	microRNA 5188	ncRNA
MACS_peak_35336	chr5	171987997	171988729	+	112.79	NA	Intergenic	L1MC4a|LINE|L1	-79913	NM_001142651	54492	Hs.91521	NR_015355	ENSG00000214357	NEURL1B	NEURL3|hNeur2|neur2	neuralized E3 ubiquitin protein ligase 1B	protein-coding
MACS_peak_15578	chr16	20876869	20877978	+	112.78	NA	intron (NM_173475, intron 1 of 2)	intron (NM_173475, intron 1 of 2)	-34134	NM_020424	57149	Hs.745012	XM_005255444	ENSG00000102897	LYRM1	A211C6.1	LYR motif containing 1	protein-coding
MACS_peak_24545	chr2	237678328	237679530	+	112.77	NA	Intergenic	Intergenic	200549	NM_020311	57007	Hs.471751	XM_005246097	ENSG00000144476	ACKR3	CMKOR1|CXC-R7|CXCR-7|CXCR7|GPR159|RDC-1|RDC1	atypical chemokine receptor 3	protein-coding
MACS_peak_7735	chr11	63952959	63953776	+	112.75	NA	promoter-TSS (NM_001282653)	promoter-TSS (NM_001282653)	-220	NM_006819	10963	Hs.337295	NM_001282652	ENSG00000168439	STIP1	HEL-S-94n|HOP|IEF-SSP-3521|P60|STI1|STI1L	stress-induced phosphoprotein 1	protein-coding
MACS_peak_25712	chr21	10027883	10034885	+	112.73	NA	Intergenic	Intergenic	-62790	NR_038328	100132288	Hs.487562	NM_001033515		TEKT4P2	MAFIPL|TEKT4P	tektin 4 pseudogene 2	pseudo
MACS_peak_35533	chr6	1287054	1288278	+	112.72	NA	Intergenic	Intergenic	-25009	NM_033260	94234	Hs.591352	NM_033260	ENSG00000164379	FOXQ1	HFH1	forkhead box Q1	protein-coding
MACS_peak_39427	chr7	50732386	50732941	+	112.72	NA	intron (NM_001001550, intron 4 of 15)	intron (NM_001001550, intron 4 of 15)	40335	NM_001001550	2887	Hs.164060	XM_005271760	ENSG00000106070	GRB10	GRB-IR|Grb-10|IRBP|MEG1|RSS	growth factor receptor-bound protein 10	protein-coding
MACS_peak_35193	chr5	156984950	156985777	+	112.71	NA	intron (NM_033274, intron 3 of 22)	intron (NM_033274, intron 3 of 22)	17468	NM_033274	8728	Hs.483944	XM_005266003	ENSG00000135074	ADAM19	MADDAM|MLTNB	ADAM metallopeptidase domain 19	protein-coding
MACS_peak_35933	chr6	17993391	17994322	+	112.7	NA	Intergenic	MLT1I|LTR|ERVL-MaLR	-6002	NM_001243423	63971	Hs.94499	XM_005249289	ENSG00000137177	KIF13A	RBKIN|bA500C11.2	kinesin family member 13A	protein-coding
MACS_peak_7950	chr11	73489936	73491310	+	112.7	NA	Intergenic	CpG	-8294	NM_016055	51642	Hs.503239	XM_005274050		MRPL48	HSPC290|L48MT|MRP-L48	mitochondrial ribosomal protein L48	protein-coding
MACS_peak_39926	chr7	80570562	80572641	+	112.69	NA	Intergenic	Intergenic	-22934	NM_006379	10512	Hs.269109	XM_005250113	ENSG00000075223	SEMA3C	SEMAE|SemE	sema domain, immunoglobulin domain (Ig), short basic domain, secreted, (semaphorin) 3C	protein-coding
MACS_peak_5088	chr10	33321170	33322129	+	112.67	NA	Intergenic	Intergenic	-74356	NM_002211	3688	Hs.643813	XM_005252448	ENSG00000150093	ITGB1	CD29|FNRB|GPIIA|MDF2|MSK12|VLA-BETA|VLAB	integrin, beta 1 (fibronectin receptor, beta polypeptide, antigen CD29 includes MDF2, MSK12)	protein-coding
MACS_peak_36223	chr6	30778042	30779324	+	112.62	NA	Intergenic	MER74A|LTR|ERVL	-66356	NM_003897	8870	Hs.76095	NM_003897	ENSG00000137331	IER3	DIF-2|DIF2|GLY96|IEX-1|IEX-1L|IEX1|PRG1	immediate early response 3	protein-coding
MACS_peak_5575	chr10	63843534	63844742	+	112.62	NA	intron (NM_001244638, intron 5 of 6)	intron (NM_001244638, intron 5 of 6)	35168	NM_001244638	84159	Hs.535297	NM_001244638	ENSG00000150347	ARID5B	DESRT|MRF-2|MRF2	AT rich interactive domain 5B (MRF1-like)	protein-coding
MACS_peak_1764	chr1	94158342	94159413	+	112.56	NA	intron (NM_001261408, intron 3 of 13)	intron (NM_001261408, intron 3 of 13)	-11483	NM_003567	8412	Hs.36958	NM_001261408	ENSG00000137936	BCAR3	NSP2|SH2D3B	breast cancer anti-estrogen resistance 3	protein-coding
MACS_peak_3136	chr1	178207406	178208750	+	112.52	NA	intron (NM_170692, intron 1 of 17)	intron (NM_170692, intron 1 of 17)	-102528	NM_004841	9462	Hs.496139	XM_005245620	ENSG00000075391	RASAL2	NGAP	RAS protein activator like 2	protein-coding
MACS_peak_44112	chr9	45371484	45372871	+	112.48	NA	Intergenic	L1MB1|LINE|L1	-366887	NR_121606	102723709	Hs.743015	XR_428510		LOC102723709	-	uncharacterized LOC102723709	ncRNA
MACS_peak_8583	chr11	114224613	114225393	+	112.48	NA	Intergenic	MLT1L|LTR|ERVL-MaLR	25758	NR_120567	101928940	Hs.409846	XR_246480	ENSG00000256195	LOC101928940	-	uncharacterized LOC101928940	ncRNA
MACS_peak_4995	chr10	28616063	28617589	+	112.46	NA	Intergenic	Intergenic	-38547	NR_107053	102465880		NR_107053		MIR8086	hsa-mir-8086	microRNA 8086	ncRNA
MACS_peak_4177	chr1	232357295	232358099	+	112.41	NA	Intergenic	Intergenic	293546	NM_020808	57568	Hs.745009	XM_005273209	ENSG00000116991	SIPA1L2	SPAL2	signal-induced proliferation-associated 1 like 2	protein-coding
MACS_peak_7540	chr11	47788651	47789455	+	112.41	NA	promoter-TSS (NM_015308)	promoter-TSS (NM_015308)	-60	NM_015308	23360	Hs.6834	XM_005252833	ENSG00000109920	FNBP4	FBP30	formin binding protein 4	protein-coding
MACS_peak_32758	chr4	190894760	190896458	+	112.39	NA	Intergenic	Intergenic	33635	NM_004477	2483	Hs.203772	XM_005262879	ENSG00000109536	FRG1	FRG1A|FSG1	FSHD region gene 1	protein-coding
MACS_peak_6610	chr10	122491351	122492479	+	112.34	NA	intron (NR_049879, intron 2 of 4)	MIRc|SINE|MIR	-118772	NM_018117	55717	Hs.144447	XM_005269962	ENSG00000120008	WDR11	BRWD2|DR11|HH14|WDR15	WD repeat domain 11	protein-coding
MACS_peak_34907	chr5	142100159	142100991	+	112.33	NA	Intergenic	Intergenic	-22940	NM_001144935	2246	Hs.483635	XM_005268390	ENSG00000113578	FGF1	AFGF|ECGF|ECGF-beta|ECGFA|ECGFB|FGF-1|FGF-alpha|FGFA|GLIO703|HBGF-1|HBGF1	fibroblast growth factor 1 (acidic)	protein-coding
MACS_peak_38040	chr6	145804054	145805094	+	112.31	NA	Intergenic	Intergenic	-251431	NR_038246	100507557	Hs.124537	NR_038244	ENSG00000235652	LOC100507557	-	uncharacterized LOC100507557	ncRNA
MACS_peak_40226	chr7	102186625	102187339	+	112.29	NA	intron (NM_001097615, intron 4 of 8)	MIRc|SINE|MIR	-4697	NM_001031618	441273	Hs.656428	XM_006715997	ENSG00000205238	SPDYE2	SPDYB2-L1	speedy/RINGO cell cycle regulator family member E2	protein-coding
MACS_peak_34738	chr5	135355890	135357117	+	112.29	NA	Intergenic	Intergenic	-8081	NM_000358	7045	Hs.369397	NM_000358	ENSG00000120708	TGFBI	BIGH3|CDB1|CDG2|CDGG1|CSD|CSD1|CSD2|CSD3|EBMD|LCD1	transforming growth factor, beta-induced, 68kDa	protein-coding
MACS_peak_15592	chr16	21437659	21439005	+	112.29	NA	Intergenic	Intergenic	-1674	NM_130464	23117	Hs.720286	NM_130464		NPIPB3	KIAA0220L|NPIP|NPIPB|NPIPB5|NPIPL3	nuclear pore complex interacting protein family, member B3	protein-coding
MACS_peak_20718	chr2	17801848	17802678	+	112.28	NA	intron (NM_003385, intron 2 of 3)	intron (NM_003385, intron 2 of 3)	80456	NM_003385	7447	Hs.444212	NM_003385	ENSG00000163032	VSNL1	HLP3|HPCAL3|HUVISL1|VILIP|VILIP-1	visinin-like 1	protein-coding
MACS_peak_20084	chr19	43493176	43494582	+	112.23	NA	Intergenic	L1MB3|LINE|L1	36752	NM_002785	5680	Hs.741150	NM_001113410	ENSG00000243130	PSG11	PSBG-11|PSBG-13|PSG13|PSG14	pregnancy specific beta-1-glycoprotein 11	protein-coding
MACS_peak_36991	chr6	80254609	80256011	+	112.19	NA	Intergenic	Intergenic	-8163	NM_001122769	167691	Hs.21945	XM_005248665	ENSG00000135338	LCA5	C6orf152	Leber congenital amaurosis 5	protein-coding
MACS_peak_34967	chr5	145300473	145301480	+	112.16	NA	Intergenic	Intergenic	-15150	NM_152550	153769	Hs.443728	XM_005268380	ENSG00000156463	SH3RF2	HEPP1|POSHER|PPP1R39|RNF158	SH3 domain containing ring finger 2	protein-coding
MACS_peak_40726	chr7	133859194	133860044	+	112.16	NA	intron (NM_144648, intron 8 of 19)	intron (NM_144648, intron 8 of 19)	47514	NM_144648	136332	Hs.149774	NM_144648	ENSG00000155530	LRGUK	-	leucine-rich repeats and guanylate kinase domain containing	protein-coding
MACS_peak_40237	chr7	102315766	102316476	+	112.15	NA	Intergenic	LTR37B|LTR|ERV1	-3945	NM_032959	246721	Hs.732239	NM_032959	ENSG00000228049	POLR2J2	HRPB11B|RPB11b1	polymerase (RNA) II (DNA directed) polypeptide J2	protein-coding
MACS_peak_8586	chr11	114419464	114421321	+	112.14	NA	intron (NM_152315, intron 2 of 5)	L1M5|LINE|L1	10225	NM_152315	120400	Hs.721328	XM_006718765	ENSG00000095110	NXPE1	FAM55A	neurexophilin and PC-esterase domain family, member 1	protein-coding
MACS_peak_44455	chr9	72725756	72727125	+	112.12	NA	intron (NM_153267, intron 4 of 13)	MIR|SINE|MIR	64364	NR_040076	100507244	Hs.556816	NR_040076	ENSG00000204706	MAMDC2-AS1	-	MAMDC2 antisense RNA 1	ncRNA
MACS_peak_4794	chr10	16859299	16860371	+	112.1	NA	promoter-TSS (NM_012425)	promoter-TSS (NM_012425)	-382	NM_012425	6251	Hs.524161	XM_005252552	ENSG00000148484	RSU1	RSP-1	Ras suppressor protein 1	protein-coding
MACS_peak_2524	chr1	149649062	149652234	+	112.08	NA	non-coding (NR_111950, exon 9 of 9)	non-coding (NR_111950, exon 9 of 9)	44731	NR_125392	101954268		NR_125392		RNVU1-20	RNU1-110|vU1.20	RNA, variant U1 small nuclear 20	snRNA
MACS_peak_5231	chr10	38938960	38939869	+	112.04	NA	Intergenic	AT_rich|Low_complexity|Low_complexity	-50313	NR_045000	399746	Hs.742607	NR_045000	ENSG00000227264	ACTR3BP5	FKSG74	ACTR3B pseudogene 5	pseudo
MACS_peak_35920	chr6	17584223	17585420	+	112.01	NA	Intergenic	Intergenic	-15697	NM_016255	51439	Hs.95260	NM_016255	ENSG00000137414	FAM8A1	AHCP	family with sequence similarity 8, member A1	protein-coding
MACS_peak_19676	chr19	13048947	13049640	+	112	NA	promoter-TSS (NM_004343)	promoter-TSS (NM_004343)	-121	NM_004343	811	Hs.515162	NM_004343	ENSG00000179218	CALR	CRT|HEL-S-99n|RO|SSA|cC1qR	calreticulin	protein-coding
MACS_peak_18636	chr18	21173455	21174203	+	112	NA	Intergenic	Intergenic	-7248	NM_000271	4864	Hs.715623	XM_005258277	ENSG00000141458	NPC1	NPC	Niemann-Pick disease, type C1	protein-coding
MACS_peak_17926	chr17	62287125	62288544	+	111.98	NA	intron (NM_001288733, intron 2 of 11)	intron (NM_001288733, intron 2 of 11)	20282	NM_001288733	55852	Hs.175414	XM_005257507	ENSG00000136478	TEX2	HT008|TMEM96	testis expressed 2	protein-coding
MACS_peak_31212	chr4	83315833	83316653	+	111.97	NA	Intergenic	MER21C|LTR|ERVL	-21094	NM_002138	3184	Hs.480073	NM_001003810		HNRNPD	AUF1|AUF1A|HNRPD|P37|hnRNPD0	heterogeneous nuclear ribonucleoprotein D (AU-rich element RNA binding protein 1, 37kDa)	protein-coding
MACS_peak_30301	chr4	11700235	11701792	+	111.96	NA	Intergenic	Intergenic	-270476	NM_005114	9957	Hs.605349	XM_005248221		HS3ST1	3OST|3OST1	heparan sulfate (glucosamine) 3-O-sulfotransferase 1	protein-coding
MACS_peak_17565	chr17	44438962	44439664	+	111.91	NA	promoter-TSS (NM_001039083)	promoter-TSS (NM_001039083)	-150	NM_016632	51326	Hs.733127	XM_005257439	ENSG00000185829	ARL17A	ARF1P2|ARL17P1	ADP-ribosylation factor-like 17A	protein-coding
MACS_peak_2596	chr1	151511951	151512985	+	111.89	NA	promoter-TSS (NM_020127)	promoter-TSS (NM_020127)	-313	NM_001126337	7286	Hs.489922	XM_005245474	ENSG00000143367	TUFT1	-	tuftelin 1	protein-coding
MACS_peak_39524	chr7	57754483	57755389	+	111.87	NA	Intergenic	Intergenic	245053	NM_001159279	441234	Hs.533121	XR_246512	ENSG00000182111	ZNF716	-	zinc finger protein 716	protein-coding
MACS_peak_38581	chr7	3242991	3243769	+	111.77	NA	Intergenic	MER63C|DNA|hAT-Blackjack	-97700	NM_152744	221935	Hs.653013	NM_001079653	ENSG00000146555	SDK1	-	sidekick cell adhesion molecule 1	protein-coding
MACS_peak_42308	chr8	80996376	80997885	+	111.76	NA	intron (NM_001025253, intron 1 of 7)	intron (NM_001025253, intron 1 of 7)	-4064	NM_001287140	7163	Hs.368433	NM_001025252	ENSG00000076554	TPD52	D52|N8L|PC-1|PrLZ|hD52	tumor protein D52	protein-coding
MACS_peak_20433	chr19	57874340	57875071	+	111.74	NA	promoter-TSS (NR_002166)	promoter-TSS (NR_002166)	-174	NR_002166	10597	Hs.446620	NR_002166	ENSG00000256060	TRAPPC2P1	MIP-2A|SEDLP|SEDLP1	trafficking protein particle complex 2 pseudogene 1	pseudo
MACS_peak_22158	chr2	92231740	92236515	+	111.73	NA	Intergenic	Intergenic	104968	NR_027714	440888	Hs.730239	NM_001032412	ENSG00000226481	ACTR3BP2	FKSG73	ACTR3B pseudogene 2	pseudo
MACS_peak_19682	chr19	13509320	13510466	+	111.72	NA	intron (NM_001174080, intron 3 of 46)	intron (NM_001174080, intron 3 of 46)	107381	NM_001127222	773	Hs.501632	NM_000068	ENSG00000141837	CACNA1A	APCA|BI|CACNL1A4|CAV2.1|EA2|FHM|HPCA|MHP|MHP1|SCA6	calcium channel, voltage-dependent, P/Q type, alpha 1A subunit	protein-coding
MACS_peak_42843	chr8	119239464	119241042	+	111.7	NA	intron (NR_109794, intron 4 of 4)	L1PB1|LINE|L1	-116195	NM_000127	2131	Hs.492618	NM_000127		EXT1	EXT|LGCR|LGS|TRPS2|TTV	exostosin glycosyltransferase 1	protein-coding
MACS_peak_2615	chr1	151996304	151997562	+	111.68	NA	Intergenic	Intergenic	6179	NR_103561	441908	Hs.656557	NR_103561		NBPF18P	-	neuroblastoma breakpoint family, member 18, pseudogene	pseudo
MACS_peak_24197	chr2	219162392	219163382	+	111.66	NA	intron (NM_015488, intron 2 of 9)	intron (NM_015488, intron 2 of 9)	-5607	NM_022152	64114	Hs.591605	XM_005246758	ENSG00000135926	TMBIM1	LFG3|MST100|MSTP100|RECS1	transmembrane BAX inhibitor motif containing 1	protein-coding
MACS_peak_11218	chr13	24442672	24443345	+	111.6	NA	intron (NM_005932, intron 7 of 18)	intron (NM_005932, intron 7 of 18)	-20020	NM_001014442	542767	Hs.642624	NM_001014442		C1QTNF9B-AS1	PCOTH	C1QTNF9B antisense RNA 1	protein-coding
MACS_peak_44217	chr9	66955971	66957148	+	111.6	NA	Intergenic	L1M1|LINE|L1	33592	NR_121570	101928381	Hs.708686	XR_246696		LOC101928381	-	uncharacterized LOC101928381	ncRNA
MACS_peak_44896	chr9	99182552	99183200	+	111.59	NA	Intergenic	Intergenic	-2207	NM_153695	195828	Hs.494557	NM_153695	ENSG00000165244	ZNF367	AFF29|CDC14B|ZFF29	zinc finger protein 367	protein-coding
MACS_peak_6492	chr10	116004969	116005783	+	111.55	NA	intron (NM_001272046, intron 1 of 13)	intron (NM_001272046, intron 1 of 13)	6363	NM_001272046	340706	Hs.197741	NM_001272046		VWA2	AMACO|CCSP-2|NET42	von Willebrand factor A domain containing 2	protein-coding
MACS_peak_329	chr1	16499616	16500539	+	111.55	NA	Intergenic	Intergenic	-17495	NM_004431	1969	Hs.171596	XM_005245751	ENSG00000142627	EPHA2	ARCC2|CTPA|CTPP1|CTRCT6|ECK	EPH receptor A2	protein-coding
MACS_peak_17487	chr17	41545478	41547173	+	111.51	NA	Intergenic	Intergenic	-15009	NM_004941	1659	Hs.463105	XM_005257113	ENSG00000067596	DHX8	DDX8|HRH1|PRP22|PRPF22	DEAH (Asp-Glu-Ala-His) box polypeptide 8	protein-coding
MACS_peak_17264	chr17	35213218	35214097	+	111.47	NA	Intergenic	Tigger3c|DNA|TcMar-Tigger	-81115	NM_005568	3975	Hs.443727	NM_005568	ENSG00000132130	LHX1	LIM-1|LIM1	LIM homeobox 1	protein-coding
MACS_peak_15540	chr16	18420736	18422368	+	111.45	NA	intron (NM_001282511, intron 2 of 7).2	LTR48|LTR|ERV1	4967	NM_001282511	101059953	Hs.720303	XM_005255738		NPIPA8	LCR16a9	nuclear pore complex interacting protein family, member A8	protein-coding
MACS_peak_2500	chr1	149203875	149204774	+	111.43	NA	Intergenic	PRIMA4-int|LTR|ERV1	-82806	NR_111933	388692	Hs.271249	NM_001013644		LOC388692	-	uncharacterized LOC388692	ncRNA
MACS_peak_42019	chr8	56819127	56820140	+	111.38	NA	intron (NM_001111097, intron 1 of 12)	L1ME2|LINE|L1	27247	NM_002350	4067	Hs.545418	XM_005251233	ENSG00000254087	LYN	JTK8|p53Lyn|p56Lyn	LYN proto-oncogene, Src family tyrosine kinase	protein-coding
MACS_peak_44290	chr9	68489829	68493153	+	111.36	NA	Intergenic	Intergenic	-37116	NR_033907	642236	Hs.650100	NR_033907		LOC642236	-	FSHD region gene 1 pseudogene	pseudo
MACS_peak_36176	chr6	29764621	29765500	+	111.36	NA	3' UTR (NM_001207043, exon 3 of 3)	3' UTR (NM_001207043, exon 3 of 3)	-4210	NR_002139	54435	Hs.660431	NR_002139		HCG4	HCG4P10|HCGIV-10|HCGIV.9	HLA complex group 4 (non-protein coding)	ncRNA
MACS_peak_9458	chr12	31901686	31902868	+	111.33	NA	Intergenic	LTR8|LTR|ERV1	-20169	NM_001278412	196394	Hs.740628	XM_006719054	ENSG00000151743	AMN1	-	antagonist of mitotic exit network 1 homolog (S. cerevisiae)	protein-coding
MACS_peak_27351	chr3	30580127	30581796	+	111.32	NA	Intergenic	Intergenic	-67033	NM_001024847	7048	Hs.604277	XM_006713316	ENSG00000163513	TGFBR2	AAT3|FAA3|LDS1B|LDS2|LDS2B|MFS2|RIIC|TAAD2|TGFR-2|TGFbeta-RII	transforming growth factor, beta receptor II (70/80kDa)	protein-coding
MACS_peak_9959	chr12	58087310	58088055	+	111.28	NA	promoter-TSS (NM_001261422)	promoter-TSS (NM_001261422)	-56	NM_001017956	10956	Hs.527861	XM_005268581	ENSG00000135506	OS9	ERLEC2|OS-9	osteosarcoma amplified 9, endoplasmic reticulum lectin	protein-coding
MACS_peak_24586	chr2	239869829	239870675	+	111.26	NA	Intergenic	Intergenic	-22287	NR_034162	401039	Hs.516791	NM_001001698	ENSG00000227744	FLJ43879	-	FLJ43879 protein	ncRNA
MACS_peak_39613	chr7	61754035	61758436	+	111.24	NA	Intergenic	HSATII|Satellite|Satellite	1008199	NR_003952	643955	Hs.583308	NR_003952	ENSG00000185037	ZNF733P	ZNF733	zinc finger protein 733, pseudogene	pseudo
MACS_peak_15453	chr16	14107201	14108472	+	111.21	NA	intron (NR_110909, intron 1 of 2)	L2a|LINE|L2	2039	NR_110909	101927311		XR_243356		LOC101927311	-	uncharacterized LOC101927311	ncRNA
MACS_peak_4599	chr10	5637785	5638493	+	111.19	NA	Intergenic	Intergenic	-69930	NR_120497	100132159	Hs.738690	XR_158859		CALML3-AS1	-	CALML3 antisense RNA 1	ncRNA
MACS_peak_7712	chr11	62368984	62369736	+	111.15	NA	promoter-TSS (NM_004739)	promoter-TSS (NM_004739)	-48	NM_004739	9219	Hs.173043	NM_004739	ENSG00000149480	MTA2	MTA1L1|PID	metastasis associated 1 family, member 2	protein-coding
MACS_peak_36532	chr6	42981439	42982177	+	111.13	NA	promoter-TSS (NM_057161)	promoter-TSS (NM_057161)	-33	NR_040101	116138	Hs.412468	NM_057161	ENSG00000124702	KLHDC3	PEAS|dJ20C7.3	kelch domain containing 3	protein-coding
MACS_peak_2938	chr1	167586045	167586927	+	111.13	NA	Intergenic	Intergenic	-12988	NM_052862	92241	Hs.493867	XM_005245605	ENSG00000198771	RCSD1	CAPZIP|MK2S4	RCSD domain containing 1	protein-coding
MACS_peak_15050	chr15	90118142	90118866	+	111.12	NA	promoter-TSS (NM_152259)	promoter-TSS (NM_152259)	-314	NM_152259	90381	Hs.441708	NM_152259	ENSG00000140534	TICRR	C15orf42|SLD3|Treslin	TOPBP1-interacting checkpoint and replication regulator	protein-coding
MACS_peak_22098	chr2	90490750	90491574	+	111.12	NA	Intergenic	Intergenic	1356813	NR_027238	654342	Hs.469287	NR_027238	ENSG00000143429	LOC654342	-	lymphocyte-specific protein 1 pseudogene	pseudo
MACS_peak_20366	chr19	53225418	53226227	+	111.11	NA	intron (NM_030972, intron 3 of 6)	intron (NM_030972, intron 3 of 6)	7313	NM_030972	81856	Hs.143951	NM_001161499	ENSG00000213020	ZNF611	-	zinc finger protein 611	protein-coding
MACS_peak_45193	chr9	114727575	114728339	+	111.07	NA	Intergenic	L2c|LINE|L2	33577	NR_039814	100616114		NR_039814		MIR4668	-	microRNA 4668	ncRNA
MACS_peak_23065	chr2	151335370	151336953	+	111.04	NA	intron (NM_005168, intron 3 of 5)	intron (NM_005168, intron 3 of 5)	8048	NM_005168	390	Hs.713765	NM_001254738	ENSG00000115963	RND3	ARHE|Rho8|RhoE|memB	Rho family GTPase 3	protein-coding
MACS_peak_27422	chr3	33401451	33402578	+	111.04	NA	intron (NM_012157, intron 4 of 14)	intron (NM_012157, intron 4 of 14)	79856	NM_014517	7342	Hs.729120	XM_006713322	ENSG00000153560	UBP1	LBP-1B|LBP-1a|LBP1A|LBP1B	upstream binding protein 1 (LBP-1a)	protein-coding
MACS_peak_33868	chr5	75586017	75586831	+	111.04	NA	intron (NM_014979, intron 6 of 12)	intron (NM_014979, intron 6 of 12)	-112656	NM_006633	10788	Hs.291030	XM_005248409	ENSG00000145703	IQGAP2	-	IQ motif containing GTPase activating protein 2	protein-coding
MACS_peak_41998	chr8	55065338	55066489	+	111.03	NA	Intergenic	Intergenic	18132	NM_014175	29088	Hs.18349	NM_014175		MRPL15	L15mt|MRP-L15|MRP-L7|RPML7	mitochondrial ribosomal protein L15	protein-coding
MACS_peak_2287	chr1	143349144	143351379	+	111.03	NA	Intergenic	Intergenic	-148022	NR_110761	102723769	Hs.652926	XR_430389		LOC102723769	-	uncharacterized LOC102723769	ncRNA
MACS_peak_24622	chr2	243011805	243012600	+	111.03	NA	intron (NR_110220, intron 3 of 3)	intron (NR_110220, intron 3 of 3)	-18642	NR_024437	728323	Hs.471887	NR_024437		LOC728323	-	uncharacterized LOC728323	ncRNA
MACS_peak_13754	chr15	20482671	20484557	+	111.02	NA	Intergenic	L1M5|LINE|L1	-4383	NR_038836	646096	Hs.448789	NR_038836		CHEK2P2	-	checkpoint kinase 2 pseudogene 2	pseudo
MACS_peak_4490	chr10	3132786	3134243	+	111	NA	intron (NM_002627, intron 2 of 21)	intron (NM_002627, intron 2 of 21)	22695	NM_001242339	5214	Hs.26010	XM_005252465	ENSG00000067057	PFKP	ATP-PFK|PFK-C|PFK-P|PFKF	phosphofructokinase, platelet	protein-coding
MACS_peak_18457	chr18	9422702	9423457	+	111	NA	Intergenic	LTR10F|LTR|ERV1	-52451	NM_006788	10928	Hs.528993	XM_006722295	ENSG00000017797	RALBP1	RIP1|RLIP1|RLIP76	ralA binding protein 1	protein-coding
MACS_peak_23341	chr2	168953714	168954644	+	110.97	NA	intron (NM_013233, intron 10 of 17)	AluJr|SINE|Alu	149926	NM_013233	27347	Hs.276271	XM_005246465	ENSG00000198648	STK39	DCHT|PASK|SPAK	serine threonine kinase 39	protein-coding
MACS_peak_20143	chr19	45090931	45092159	+	110.97	NA	Intergenic	L1MDa|LINE|L1	-25395	NM_001205280	147710	Hs.512509	XM_005258540	ENSG00000216588	IGSF23	-	immunoglobulin superfamily, member 23	protein-coding
MACS_peak_4498	chr10	3290790	3292008	+	110.97	NA	Intergenic	Intergenic	-76366	NM_001242307	10531	Hs.528300	XM_005252345	ENSG00000107959	PITRM1	MP1|PreP	pitrilysin metallopeptidase 1	protein-coding
MACS_peak_11554	chr13	45375500	45376740	+	110.95	NA	intron (NR_038433, intron 2 of 2)	MIR|SINE|MIR	7646	NR_038433	144817	Hs.585616	NR_038433	ENSG00000235097	LINC00330	NCRNA00330	long intergenic non-protein coding RNA 330	ncRNA
MACS_peak_44326	chr9	69276056	69277375	+	110.9	NA	Intergenic	L1ME1|LINE|L1	-14085	NM_001286836	220869	Hs.645504	XM_005272748	ENSG00000147996	CBWD5	DC36	COBW domain containing 5	protein-coding
MACS_peak_22326	chr2	102012617	102013480	+	110.88	NA	TTS (NM_001145664)	TTS (NM_001145664)	-9083	NM_153836	200407	Hs.732289	NM_153836		CREG2	-	cellular repressor of E1A-stimulated genes 2	protein-coding
MACS_peak_19994	chr19	39568988	39569957	+	110.88	NA	Intergenic	Intergenic	-5473	NM_001004318	390928	Hs.448934	NM_001004318	ENSG00000183760	PAPL	-	iron/zinc purple acid phosphatase-like protein	protein-coding
MACS_peak_15597	chr16	21528670	21529473	+	110.88	NA	TTS (NR_002594)	TTS (NR_002594)	2694	NR_002594	387254	Hs.664952	NR_002594		SLC7A5P2	IMAA|MMAA	solute carrier family 7 (amino acid transporter light chain, L system), member 5 pseudogene 2	pseudo
MACS_peak_30447	chr4	26198403	26199524	+	110.82	NA	Intergenic	Intergenic	-122369	NM_203283	3516	Hs.479396	XM_005248161	ENSG00000168214	RBPJ	AOS3|CBF1|IGKJRB|IGKJRB1|KBF2|RBP-J|RBPJK|RBPSUH|SUH|csl	recombination signal binding protein for immunoglobulin kappa J region	protein-coding
MACS_peak_45640	chr9	140094996	140095557	+	110.78	NA	promoter-TSS (NM_001128228)	promoter-TSS (NM_001128228)	-113	NM_001128228	286262	Hs.323445	NM_173691	ENSG00000176058	TPRN	C9orf75|DFNB79	taperin	protein-coding
MACS_peak_38312	chr6	158191782	158192578	+	110.77	NA	Intergenic	Intergenic	-52023	NM_016224	51429	Hs.191213	XM_005267015	ENSG00000130340	SNX9	SDP1|SH3PX1|SH3PXD3A|WISP	sorting nexin 9	protein-coding
MACS_peak_11433	chr13	40650865	40652098	+	110.77	NA	Intergenic	L3|LINE|CR1	-104465	NR_046870	100874127	Hs.578028	NR_046870	ENSG00000230710	LINC00332	NCRNA00332	long intergenic non-protein coding RNA 332	ncRNA
MACS_peak_37611	chr6	125423955	125425037	+	110.69	NA	Intergenic	Intergenic	-50379	NM_001300994	7164	Hs.591347	XM_005267121	ENSG00000111907	TPD52L1	D53|hD53	tumor protein D52-like 1	protein-coding
MACS_peak_32668	chr4	186226789	186227614	+	110.67	NA	intron (NM_031953, intron 6 of 18)	intron (NM_031953, intron 6 of 18)	72951	NM_018409	55805	Hs.558513	XM_005263123	ENSG00000109771	LRP2BP	-	LRP2 binding protein	protein-coding
MACS_peak_9780	chr12	51418293	51419169	+	110.67	NA	intron (NM_001174125, intron 1 of 15)	intron (NM_001174125, intron 1 of 15)	1193	NM_001174129	4891	Hs.505545	XM_005268911	ENSG00000110911	SLC11A2	DCT1|DMT1|NRAMP2	solute carrier family 11 (proton-coupled divalent metal ion transporter), member 2	protein-coding
MACS_peak_28150	chr3	75709000	75711265	+	110.66	NA	Intergenic	L1PB4|LINE|L1	-3349	NR_037925	647476	Hs.274541	NR_037925		FLJ20518	-	FSHD region gene 2 family, member C pseudogene	pseudo
MACS_peak_15957	chr16	35269331	35270457	+	110.66	NA	Intergenic	ALR/Alpha|Satellite|centr	288971	NR_033985	400533	Hs.499135	NR_033985	ENSG00000261122	FLJ26245	-	uncharacterized LOC400533	ncRNA
MACS_peak_18121	chr17	70657458	70658230	+	110.64	NA	intron (NM_001159770, intron 7 of 9)	intron (NM_001159770, intron 7 of 9)	-21233	NR_033876	400619	Hs.447555	NR_033876	ENSG00000227036	LINC00511	-	long intergenic non-protein coding RNA 511	ncRNA
MACS_peak_19723	chr19	16222011	16222894	+	110.63	NA	promoter-TSS (NM_005370)	promoter-TSS (NM_005370)	-38	NM_005370	4218	Hs.642874	NM_005370		RAB8A	MEL|RAB8	RAB8A, member RAS oncogene family	protein-coding
MACS_peak_33781	chr5	72617284	72618194	+	110.62	NA	Intergenic	Intergenic	126613	NM_004472	2297	Hs.519385	NM_004472	ENSG00000251493	FOXD1	FKHL8|FREAC-4|FREAC4	forkhead box D1	protein-coding
MACS_peak_36446	chr6	38722517	38724306	+	110.6	NA	intron (NM_001206927, intron 9 of 92)	MIR3|SINE|MIR	40294	NM_001206927	1769	Hs.686107	XM_006715004	ENSG00000124721	DNAH8	ATPase|hdhc9	dynein, axonemal, heavy chain 8	protein-coding
MACS_peak_13747	chr15	20340747	20342535	+	110.6	NA	Intergenic	(CATCT)n|Simple_repeat|Simple_repeat	-146356	NR_038836	646096	Hs.448789	NR_038836		CHEK2P2	-	checkpoint kinase 2 pseudogene 2	pseudo
MACS_peak_41152	chr8	7624691	7625403	+	110.56	NA	Intergenic	L1MB3|LINE|L1	-2059	NR_046351	441328	Hs.694406	NM_001164447		FAM90A10P	FAM90A10	putative protein FAM90A10	pseudo
MACS_peak_45390	chr9	125753341	125754225	+	110.55	NA	intron (NM_012197, intron 6 of 25)	intron (NM_012197, intron 6 of 25)	-42139	NM_005294	2844	Hs.722039	XM_005251933		GPR21	-	G protein-coupled receptor 21	protein-coding
MACS_peak_38890	chr7	23053511	23054344	+	110.52	NA	promoter-TSS (NM_032581)	promoter-TSS (NM_032581)	-157	NM_032581	84668	Hs.85603	XM_005249894	ENSG00000122591	FAM126A	DRCTNNB1A|HCC|HLD5|HYCC1	family with sequence similarity 126, member A	protein-coding
MACS_peak_25847	chr21	28221634	28222958	+	110.51	NA	Intergenic	Intergenic	-4568	NM_006988	9510	Hs.643357	NM_006988	ENSG00000154734	ADAMTS1	C3-C5|METH1	ADAM metallopeptidase with thrombospondin type 1 motif, 1	protein-coding
MACS_peak_24966	chr20	18521837	18522965	+	110.49	NA	intron (NM_006363, intron 12 of 19)	Tigger1|DNA|TcMar-Tigger	-25672	NR_015432	388789	Hs.349092	NR_015432	ENSG00000232388	LINC00493	-	long intergenic non-protein coding RNA 493	ncRNA
MACS_peak_42967	chr8	125116358	125117723	+	110.49	NA	intron (NM_001039112, intron 39 of 40)	intron (NM_001039112, intron 39 of 40)	-64017	NR_040044	439941	Hs.683919	NM_001038706	ENSG00000181171	FER1L6-AS1	C8orf54	FER1L6 antisense RNA 1	ncRNA
MACS_peak_12403	chr14	23564134	23565010	+	110.37	NA	promoter-TSS (NM_017924)	promoter-TSS (NM_017924)	-111	NM_017924	55017	Hs.735365	NM_017924	ENSG00000179933	C14orf119	-	chromosome 14 open reading frame 119	protein-coding
MACS_peak_30087	chr3	197844839	197846373	+	110.33	NA	Intergenic	PRIMA41-int|LTR|ERV1	-33631	NM_001145248	728262	Hs.744675	NM_001145248		FAM157A	-	family with sequence similarity 157, member A	protein-coding
MACS_peak_27069	chr3	11519561	11520951	+	110.31	NA	intron (NM_001136031, intron 17 of 17)	intron (NM_001136031, intron 17 of 17)	90142	NM_001128221	9686	Hs.740389	XM_006713423	ENSG00000144560	VGLL4	VGL-4	vestigial-like family member 4	protein-coding
MACS_peak_40480	chr7	116909254	116910428	+	110.29	NA	Intergenic	Intergenic	53502	NM_003391	7472	Hs.567356	XM_006716109	ENSG00000105989	WNT2	INT1L1|IRP	wingless-type MMTV integration site family member 2	protein-coding
MACS_peak_9161	chr12	13358975	13359713	+	110.26	NA	intron (NM_001423, intron 1 of 4)	intron (NM_001423, intron 1 of 4)	9742	NM_001423	2012	Hs.719042	NM_001423	ENSG00000134531	EMP1	CL-20|EMP-1|TMP	epithelial membrane protein 1	protein-coding
MACS_peak_11461	chr13	41711066	41712635	+	110.18	NA	intron (NR_120423, intron 1 of 3)	MER92C|LTR|ERV1	4786	NR_120423	101929140	Hs.663088	XR_245420		LOC101929140	-	uncharacterized LOC101929140	ncRNA
MACS_peak_34946	chr5	143356815	143358057	+	110.14	NA	Intergenic	Intergenic	165710	NM_021182	57824	Hs.158320	NM_021182	ENSG00000158497	HMHB1	HB-1|HLA-HB1	histocompatibility (minor) HB-1	protein-coding
MACS_peak_33059	chr5	32044874	32045694	+	110.11	NA	intron (NM_178140, intron 6 of 23)	intron (NM_178140, intron 6 of 23)	-109019	NR_036241	100422874		NR_036241	ENSG00000266243	MIR4279	-	microRNA 4279	ncRNA
MACS_peak_20152	chr19	45277203	45278478	+	110.09	NA	Intergenic	MER112|DNA|hAT-Charlie	-3286	NM_001130852	23624	Hs.466907	XM_005258696	ENSG00000142273	CBLC	CBL-3|CBL-SL|RNF57	Cbl proto-oncogene C, E3 ubiquitin protein ligase	protein-coding
MACS_peak_6187	chr10	97026303	97027521	+	110.08	NA	intron (NM_020992, intron 3 of 6)	intron (NM_020992, intron 3 of 6)	23993	NM_020992	9124	Hs.368525	NM_020992	ENSG00000107438	PDLIM1	CLIM1|CLP-36|CLP36|HEL-S-112|hCLIM1	PDZ and LIM domain 1	protein-coding
MACS_peak_13296	chr14	76001575	76002804	+	110.03	NA	intron (NM_006399, intron 2 of 2)	intron (NM_006399, intron 2 of 2)	13405	NM_006399	10538	Hs.509964	NM_006399	ENSG00000156127	BATF	B-ATF|BATF1|SFA-2|SFA2	basic leucine zipper transcription factor, ATF-like	protein-coding
MACS_peak_42663	chr8	103768261	103769359	+	109.98	NA	Intergenic	Intergenic	-100680	NM_005655	7071	Hs.435001	NM_001032282	ENSG00000155090	KLF10	EGR-alpha|EGRA|TIEG|TIEG1	Kruppel-like factor 10	protein-coding
MACS_peak_34422	chr5	118668445	118669643	+	109.96	NA	5' UTR (NM_001286814, exon 1 of 2)	5' UTR (NM_001286814, exon 1 of 2)	174	NM_001286814	25816	Hs.656274	XM_006714584		TNFAIP8	GG2-1|MDC-3.13|NDED|SCC-S2|SCCS2	tumor necrosis factor, alpha-induced protein 8	protein-coding
MACS_peak_113	chr1	7461697	7462482	+	109.91	NA	intron (NM_015215, intron 5 of 22)	intron (NM_015215, intron 5 of 22)	-369240	NM_004781	9341	Hs.66708	NM_004781	ENSG00000049245	VAMP3	CEB	vesicle-associated membrane protein 3	protein-coding
MACS_peak_16761	chr17	4870281	4871167	+	109.89	NA	TTS (NM_001171166)	TTS (NM_001171166)	408	NM_004890	9552	Hs.90436	XM_005256865	ENSG00000091640	SPAG7	ACRP|FSA-1	sperm associated antigen 7	protein-coding
MACS_peak_44607	chr9	82186179	82187153	+	109.87	NA	promoter-TSS (NM_001282760)	promoter-TSS (NM_001282760)	-22	NM_001282753	7091	Hs.444213	XM_005252167	ENSG00000106829	TLE4	BCE-1|BCE1|E(spI)|ESG|ESG4|GRG4	transducin-like enhancer of split 4	protein-coding
MACS_peak_18991	chr18	47257995	47258944	+	109.86	NA	Intergenic	L2c|LINE|L2	81782	NM_006111	10449	Hs.200136	NM_006111	ENSG00000167315	ACAA2	DSAEC	acetyl-CoA acyltransferase 2	protein-coding
MACS_peak_26468	chr22	25290027	25291031	+	109.86	NA	intron (NM_001098497, intron 17 of 24)	MLT1H|LTR|ERVL-MaLR	44785	NM_001001663	255349	Hs.329040	NM_001001663	ENSG00000206069	TMEM211	bA9F11.1	transmembrane protein 211	protein-coding
MACS_peak_10790	chr12	108908532	108909303	+	109.85	NA	promoter-TSS (NM_007076)	promoter-TSS (NM_007076)	-134	NM_007076	11153	Hs.661891	NM_007076		FICD	HIP13|HYPE|UNQ3041	FIC domain containing	protein-coding
MACS_peak_4272	chr1	236073351	236074915	+	109.84	NA	Intergenic	Intergenic	-27125	NR_102436	1130	Hs.532411	XM_005273027	ENSG00000143669	LYST	CHS|CHS1	lysosomal trafficking regulator	protein-coding
MACS_peak_35590	chr6	3432096	3433251	+	109.81	NA	intron (NM_021945, intron 1 of 10)	intron (NM_021945, intron 1 of 10)	12574	NR_104448	63027	Hs.713588	XM_005249285	ENSG00000137266	SLC22A23	C6orf85	solute carrier family 22, member 23	protein-coding
MACS_peak_23099	chr2	153056594	153058069	+	109.8	NA	Intergenic	LTR16A1|LTR|ERVL	-24825	NM_005843	10254	Hs.17200	NM_005843	ENSG00000115145	STAM2	Hbp|STAM2A|STAM2B	signal transducing adaptor molecule (SH3 domain and ITAM motif) 2	protein-coding
MACS_peak_7341	chr11	32728370	32729475	+	109.78	NA	intron (NM_001008391, intron 3 of 17)	MER110-int|LTR|ERV1	87282	NM_001008391	493860	Hs.706808	NM_001008391	ENSG00000186714	CCDC73	NY-SAR-79	coiled-coil domain containing 73	protein-coding
MACS_peak_22259	chr2	99096431	99097174	+	109.76	NA	intron (NM_001134225, intron 1 of 24)	MIRb|SINE|MIR	35481	NM_001134224	3631	Hs.469386	XM_006712499	ENSG00000040933	INPP4A	INPP4|TVAS1	inositol polyphosphate-4-phosphatase, type I, 107kDa	protein-coding
MACS_peak_23837	chr2	198023602	198024705	+	109.73	NA	intron (NM_001195144, intron 2 of 27)	intron (NM_001195144, intron 2 of 27)	143090	NR_046837	101927547	Hs.687027	NR_046837		ANKRD44-IT1	-	ANKRD44 intronic transcript 1 (non-protein coding)	ncRNA
MACS_peak_26338	chr22	18787959	18789413	+	109.71	NA	Intergenic	Intergenic	-9212	NR_003267	2679	Hs.595809	XR_426489	ENSG00000197421	GGT3P	GGT3	gamma-glutamyltransferase 3 pseudogene	pseudo
MACS_peak_20489	chr2	1724902	1726103	+	109.67	NA	intron (NM_012293, intron 1 of 22)	AluY|SINE|Alu	22789	NM_012293	7837	Hs.332197	XM_005264707	ENSG00000130508	PXDN	D2S448|D2S448E|MG50|PRG2|PXN|VPO	peroxidasin homolog (Drosophila)	protein-coding
MACS_peak_7616	chr11	57089701	57090588	+	109.65	NA	intron (NM_033396, intron 1 of 11)	intron (NM_033396, intron 1 of 11)	2269	NM_033396	85456	Hs.530730	XM_005274362	ENSG00000149115	TNKS1BP1	TAB182	tankyrase 1 binding protein 1, 182kDa	protein-coding
MACS_peak_337	chr1	16693081	16693831	+	109.64	NA	promoter-TSS (NR_073501)	promoter-TSS (NR_073501)	-69	NR_073501	26099	Hs.252967	NM_001114600	ENSG00000055070	SZRD1	C1orf144	SUZ RNA binding domain containing 1	protein-coding
MACS_peak_40628	chr7	128600891	128601947	+	109.63	NA	intron (NM_012470, intron 21 of 22)	Tigger3b|DNA|TcMar-Tigger	20695	NM_001098627	3663	Hs.521181	XM_005250317	ENSG00000128604	IRF5	SLEB10	interferon regulatory factor 5	protein-coding
MACS_peak_16842	chr17	7943685	7945168	+	109.57	NA	intron (NM_001039131, intron 3 of 11)	intron (NM_001039131, intron 3 of 11)	2068	NM_001141	247	Hs.111256	NM_001039130	ENSG00000179593	ALOX15B	15-LOX-2	arachidonate 15-lipoxygenase, type B	protein-coding
MACS_peak_6362	chr10	105540995	105541839	+	109.51	NA	intron (NM_014631, intron 2 of 13)	intron (NM_014631, intron 2 of 13)	34880	NR_038940	100505839	Hs.655149	NR_038940		SH3PXD2A-AS1	-	SH3PXD2A antisense RNA 1	ncRNA
MACS_peak_40270	chr7	104585331	104586230	+	109.47	NA	Intergenic	Intergenic	-18688	NR_027374	723809	Hs.124316	NR_027374		LHFPL3-AS2	-	LHFPL3 antisense RNA 2	ncRNA
MACS_peak_6958	chr11	9781029	9781809	+	109.47	NA	promoter-TSS (NR_033972)	promoter-TSS (NR_033972)	-339	NR_033972	440028	Hs.677541	NR_033972	ENSG00000245522	LOC440028	-	uncharacterized LOC440028	ncRNA
MACS_peak_17998	chr17	65417725	65418506	+	109.42	NA	intron (NM_181671, intron 1 of 9)	intron (NM_181671, intron 1 of 9)	44718	NM_012417	26207	Hs.591185	XM_005257216	ENSG00000154217	PITPNC1	M-RDGB-beta|MRDGBbeta|RDGB-BETA|RDGBB|RDGBB1	phosphatidylinositol transfer protein, cytoplasmic 1	protein-coding
MACS_peak_29902	chr3	190062439	190064298	+	109.42	NA	Intergenic	Intergenic	-23133	NM_021101	9076	Hs.439060	NM_021101	ENSG00000163347	CLDN1	CLD1|ILVASC|SEMP1	claudin 1	protein-coding
MACS_peak_44499	chr9	74906913	74908580	+	109.4	NA	Intergenic	Intergenic	-12606	NR_110953	100507540	Hs.54957	XR_108989	ENSG00000225434	LOC100507540	-	uncharacterized LOC100507540	ncRNA
MACS_peak_43847	chr9	35367245	35368311	+	109.39	NA	intron (NM_006377, intron 11 of 38)	intron (NM_006377, intron 11 of 38)	-38974	NR_003582	158381	Hs.575661	NR_003581	ENSG00000179766	ATP8B5P	FetA	ATPase, class I, type 8B, member 5, pseudogene	pseudo
MACS_peak_9156	chr12	13250925	13252054	+	109.38	NA	intron (NM_001206842, intron 1 of 5)	intron (NM_001206842, intron 1 of 5)	-2749	NM_001206845	83445	Hs.240053	XM_005253493	ENSG00000111305	GSG1	-	germ cell associated 1	protein-coding
MACS_peak_45150	chr9	112813154	112814269	+	109.38	NA	intron (NM_001004065, intron 1 of 3)	intron (NM_001004065, intron 1 of 3)	2833	NM_001198656	11217	Hs.591908	NM_001004065	ENSG00000241978	AKAP2	AKAP-2|AKAPKL|PRKA2	A kinase (PRKA) anchor protein 2	protein-coding
MACS_peak_33588	chr5	66145508	66147663	+	109.36	NA	intron (NM_015183, intron 1 of 27)	Tigger4b|DNA|TcMar-Tigger	21981	NM_015183	375449	Hs.732793	XM_005248498	ENSG00000069020	MAST4	-	microtubule associated serine/threonine kinase family member 4	protein-coding
MACS_peak_33641	chr5	68534368	68535403	+	109.36	NA	intron (NM_001799, intron 2 of 11)	L1ME3C|LINE|L1	4263	NM_001799	1022	Hs.184298	XM_005248398	ENSG00000134058	CDK7	CAK1|CDKN7|HCAK|MO15|STK1|p39MO15	cyclin-dependent kinase 7	protein-coding
MACS_peak_37605	chr6	125203713	125204977	+	109.36	NA	Intergenic	Intergenic	-79346	NM_001286398	154214	Hs.656715	XM_006715350	ENSG00000146373	RNF217	C6orf172|IBRDC1|dJ84N20.1	ring finger protein 217	protein-coding
MACS_peak_7794	chr11	65879957	65881419	+	109.33	NA	intron (NM_018026, intron 1 of 23)	intron (NM_018026, intron 1 of 23)	42864	NM_018026	55690	Hs.644326	XM_005274097	ENSG00000175115	PACS1	MRD17	phosphofurin acidic cluster sorting protein 1	protein-coding
MACS_peak_672	chr1	29529099	29529678	+	109.32	NA	intron (NM_001024732, intron 5 of 9)	intron (NM_001024732, intron 5 of 9)	-20751	NM_005626	6429	Hs.469970	XM_006710815	ENSG00000116350	SRSF4	SFRS4|SRP75	serine/arginine-rich splicing factor 4	protein-coding
MACS_peak_19963	chr19	39049956	39050859	+	109.31	NA	intron (NM_000540, intron 89 of 105)	intron (NM_000540, intron 89 of 105)	58268	NM_007181	11184	Hs.95424	XM_006722993	ENSG00000104814	MAP4K1	HPK1	mitogen-activated protein kinase kinase kinase kinase 1	protein-coding
MACS_peak_27035	chr3	10018390	10019494	+	109.3	NA	intron (NM_018447, intron 2 of 7)	intron (NM_018447, intron 2 of 7)	9580	NM_018447	55831	Hs.475392	XM_005265321		EMC3	POB|TMEM111	ER membrane protein complex subunit 3	protein-coding
MACS_peak_12418	chr14	23938318	23939210	+	109.26	NA	promoter-TSS (NM_015514)	promoter-TSS (NM_015514)	-134	NM_015514	25983	Hs.9043	NM_001042635	ENSG00000129460	NGDN	C14orf120|CANu1|LCP5|NGD|lpd-2	neuroguidin, EIF4E binding protein	protein-coding
MACS_peak_15561	chr16	19195352	19196111	+	109.26	NA	intron (NM_016524, intron 5 of 7)	AluY|SINE|Alu	16093	NM_016524	51760	Hs.258326	XM_005255361		SYT17	-	synaptotagmin XVII	protein-coding
MACS_peak_13464	chr14	90909729	90911173	+	109.26	NA	Intergenic	Intergenic	-11123	NR_033986	400238	Hs.131037	NR_033986	ENSG00000233208	LINC00642	-	long intergenic non-protein coding RNA 642	ncRNA
MACS_peak_10839	chr12	111015270	111016782	+	109.22	NA	intron (NM_139283, intron 1 of 5)	intron (NM_139283, intron 1 of 5)	5038	NM_139283	160760	Hs.13854	NM_139283		PPTC7	TA-PP2C|TAPP2C	PTC7 protein phosphatase homolog (S. cerevisiae)	protein-coding
MACS_peak_41063	chr7	157940099	157941380	+	109.2	NA	intron (NM_130842, intron 5 of 21)	intron (NM_130842, intron 5 of 21)	293462	NR_038966	100506585	Hs.661265	NR_038966	ENSG00000233038	LOC100506585	-	uncharacterized LOC100506585	ncRNA
MACS_peak_41117	chr8	6087673	6088772	+	109.18	NA	Intergenic	Arthur1|DNA|hAT-Tip100	175847	NR_040040	100287015	Hs.156928	NR_040040	ENSG00000246089	LOC100287015	-	uncharacterized LOC100287015	ncRNA
MACS_peak_2259	chr1	143118791	143119494	+	109.17	NA	Intergenic	Intergenic	83097	NR_110761	102723769	Hs.652926	XR_430389		LOC102723769	-	uncharacterized LOC102723769	ncRNA
MACS_peak_39841	chr7	76679702	76680906	+	109.16	NA	intron (NR_028058, intron 4 of 4)	intron (NR_028058, intron 4 of 4)	11507	NR_028058	100132832	Hs.729355	NR_028058		PMS2P9	PMS2L17|PMS2LP1|PMSR5	postmeiotic segregation increased 2 pseudogene 9	pseudo
MACS_peak_1060	chr1	46754103	46755125	+	109.16	NA	intron (NM_006369, intron 3 of 9)	intron (NM_006369, intron 3 of 9)	14424	NM_006369	10489	Hs.144941	XM_005270376	ENSG00000132128	LRRC41	MUF1	leucine rich repeat containing 41	protein-coding
MACS_peak_13003	chr14	64584174	64585357	+	109.15	NA	intron (NM_182914, intron 66 of 115)	intron (NM_182914, intron 66 of 115)	-96094	NM_182913	23224	Hs.745014	XM_005267454	ENSG00000054654	SYNE2	EDMD5|NUA|NUANCE|Nesp2|Nesprin-2|SYNE-2|TROPH	spectrin repeat containing, nuclear envelope 2	protein-coding
MACS_peak_45279	chr9	117877629	117878794	+	109.15	NA	intron (NM_002160, intron 1 of 27)	Charlie15a|DNA|hAT-Charlie	2325	NM_002160	3371	Hs.734766	XM_005251972	ENSG00000041982	TNC	150-225|DFNA56|GMEM|GP|HXB|JI|TN|TN-C	tenascin C	protein-coding
MACS_peak_7979	chr11	75129982	75130469	+	109.14	NA	intron (NM_001256802, intron 6 of 6)	Looper|DNA|PiggyBac	11449	NM_001039548	283212	Hs.292451	NM_173583	ENSG00000149243	KLHL35	-	kelch-like family member 35	protein-coding
MACS_peak_10986	chr12	122124481	122125341	+	109.13	NA	Intergenic	CpG	-17351	NM_173855	283385	Hs.434154	XM_005253869	ENSG00000139714	MORN3	-	MORN repeat containing 3	protein-coding
MACS_peak_16402	chr16	75142123	75143312	+	109.09	NA	3' UTR (NM_032268, exon 5 of 5)	3' UTR (NM_032268, exon 5 of 5)	7953	NM_194436	197257	Hs.380929	NM_153486	ENSG00000166816	LDHD	DLD	lactate dehydrogenase D	protein-coding
MACS_peak_5675	chr10	70820906	70821655	+	109.09	NA	Intergenic	Intergenic	-26548	NM_002727	5552	Hs.1908	NM_002727	ENSG00000122862	SRGN	PPG|PRG|PRG1	serglycin	protein-coding
MACS_peak_33278	chr5	46391421	46392524	+	109.08	NA	Intergenic	ALR/Alpha|Satellite|centr	-695752	NM_021072	348980	Hs.353176	XM_006714472		HCN1	BCNG-1|BCNG1|EIEE24|HAC-2	hyperpolarization activated cyclic nucleotide-gated potassium channel 1	protein-coding
MACS_peak_18465	chr18	9618935	9620333	+	109.07	NA	TTS (NR_110773)	TTS (NR_110773)	4372	NR_110774	101927323	Hs.151204	XR_243830	ENSG00000263627	LOC101927323	-	uncharacterized LOC101927323	ncRNA
MACS_peak_19769	chr19	18475563	18476337	+	109.06	NA	3' UTR (NM_017712, exon 5 of 5)	3' UTR (NM_017712, exon 5 of 5)	-21018	NM_004864	9518	Hs.616962	NM_004864	ENSG00000130513	GDF15	GDF-15|MIC-1|MIC1|NAG-1|PDF|PLAB|PTGFB	growth differentiation factor 15	protein-coding
MACS_peak_32894	chr5	14406408	14407234	+	109.05	NA	intron (NM_007118, intron 33 of 56)	intron (NM_007118, intron 33 of 56)	-175070	NM_019018	54491	Hs.155085	NM_019018		FAM105A	NET20	family with sequence similarity 105, member A	protein-coding
MACS_peak_19842	chr19	24630748	24631794	+	109.05	NA	Intergenic	ALR/Alpha|Satellite|centr	-285022	NR_003603	100101266	Hs.744836	NR_003603	ENSG00000268442	HAVCR1P1	-	hepatitis A virus cellular receptor 1 pseudogene 1	pseudo
MACS_peak_4595	chr10	5608451	5609703	+	109.05	NA	Intergenic	AluSx|SINE|Alu	-40868	NR_120497	100132159	Hs.738690	XR_158859		CALML3-AS1	-	CALML3 antisense RNA 1	ncRNA
MACS_peak_21314	chr2	45902313	45902944	+	109.05	NA	intron (NM_005400, intron 1 of 14)	intron (NM_005400, intron 1 of 14)	23585	NM_005400	5581	Hs.580351	XM_005264428	ENSG00000171132	PRKCE	PKCE|nPKC-epsilon	protein kinase C, epsilon	protein-coding
MACS_peak_2663	chr1	153462705	153463578	+	109.02	NA	Intergenic	Intergenic	-30004	NM_002963	6278	Hs.112408	XM_005245431	ENSG00000143556	S100A7	PSOR1|S100A7c	S100 calcium binding protein A7	protein-coding
MACS_peak_44283	chr9	68393197	68394811	+	109.02	NA	Intergenic	L1M1|LINE|L1	60371	NR_033907	642236	Hs.650100	NR_033907		LOC642236	-	FSHD region gene 1 pseudogene	pseudo
MACS_peak_41453	chr8	23213299	23214123	+	109	NA	intron (NM_002318, intron 3 of 13)	L3|LINE|CR1	19990	NR_038323	100507156	Hs.661130	NR_038323	ENSG00000253837	LOC100507156	-	uncharacterized LOC100507156	ncRNA
MACS_peak_7755	chr11	64684557	64685317	+	109	NA	promoter-TSS (NM_015104)	promoter-TSS (NM_015104)	-215	NM_015104	23130	Hs.370671	XM_005273849	ENSG00000110046	ATG2A	-	autophagy related 2A	protein-coding
MACS_peak_12942	chr14	61719174	61719979	+	108.97	NA	Intergenic	Intergenic	28954	NM_001017970	161291	Hs.146180	NM_001017970	ENSG00000182107	TMEM30B	CDC50B	transmembrane protein 30B	protein-coding
MACS_peak_36219	chr6	30736796	30737876	+	108.97	NA	Intergenic	Intergenic	-25009	NM_003897	8870	Hs.76095	NM_003897	ENSG00000137331	IER3	DIF-2|DIF2|GLY96|IEX-1|IEX-1L|IEX1|PRG1	immediate early response 3	protein-coding
MACS_peak_36198	chr6	30495476	30496258	+	108.96	NA	Intergenic	Intergenic	-28619	NM_001077497	80742	Hs.651434	NM_001077497		PRR3	CAT56	proline rich 3	protein-coding
MACS_peak_43318	chr8	145022386	145023132	+	108.95	NA	intron (NM_000445, intron 2 of 32)	intron (NM_000445, intron 2 of 32)	2285	NM_201380	5339	Hs.434248	XM_005250976	ENSG00000178209	PLEC	EBS1|EBSO|HD1|LGMD2Q|PCN|PLEC1|PLEC1b|PLTN	plectin	protein-coding
MACS_peak_10616	chr12	97283135	97284037	+	108.88	NA	Intergenic	Intergenic	-17415	NM_001135177	121441	Hs.270084	XM_005268644	ENSG00000139350	NEDD1	GCP-WD|TUBGCP7	neural precursor cell expressed, developmentally down-regulated 1	protein-coding
MACS_peak_9774	chr12	51180418	51181183	+	108.87	NA	intron (NM_005171, intron 2 of 6)	L1MCc|LINE|L1	23011	NM_005171	466	Hs.648565	NM_005171	ENSG00000123268	ATF1	EWS-ATF1|FUS/ATF-1|TREB36	activating transcription factor 1	protein-coding
MACS_peak_29486	chr3	170406910	170407992	+	108.84	NA	Intergenic	Intergenic	-103588	NM_020949	57709	Hs.596660	XM_006713718	ENSG00000013293	SLC7A14	PPP1R142	solute carrier family 7, member 14	protein-coding
MACS_peak_10708	chr12	104679726	104681479	+	108.81	NA	5' UTR (NM_182729, exon 1 of 15)	5' UTR (NM_182729, exon 1 of 15)	142	NM_182729	7296	Hs.654922	NM_001093771	ENSG00000198431	TXNRD1	GRIM-12|TR|TR1|TRXR1|TXNR	thioredoxin reductase 1	protein-coding
MACS_peak_22586	chr2	113561184	113562319	+	108.8	NA	Intergenic	L1ME1|LINE|L1	-18780	NM_000575	3552	Hs.1722	NM_000575		IL1A	IL-1A|IL1|IL1-ALPHA|IL1F1	interleukin 1, alpha	protein-coding
MACS_peak_505	chr1	24191922	24192610	+	108.7	NA	intron (NM_000147, intron 1 of 7)	intron (NM_000147, intron 1 of 7)	2593	NM_000147	2517	Hs.370858	XM_005245821	ENSG00000179163	FUCA1	FUCA	fucosidase, alpha-L- 1, tissue	protein-coding
MACS_peak_17384	chr17	39070570	39072366	+	108.62	NA	Intergenic	Intergenic	22427	NM_001282433	25984	Hs.9029	XM_005257200	ENSG00000108244	KRT23	CK23|HAIK1|K23	keratin 23 (histone deacetylase inducible)	protein-coding
MACS_peak_22148	chr2	92166931	92168107	+	108.61	NA	Intergenic	L1M1|LINE|L1	38360	NR_027714	440888	Hs.730239	NM_001032412	ENSG00000226481	ACTR3BP2	FKSG73	ACTR3B pseudogene 2	pseudo
MACS_peak_19179	chr18	57552891	57553600	+	108.6	NA	Intergenic	Intergenic	-13947	NM_021127	5366	Hs.96	NM_021127	ENSG00000141682	PMAIP1	APR|NOXA	phorbol-12-myristate-13-acetate-induced protein 1	protein-coding
MACS_peak_3245	chr1	183132238	183134716	+	108.58	NA	Intergenic	Intergenic	-21697	NM_005562	3918	Hs.591484	XM_005245150	ENSG00000058085	LAMC2	B2T|BM600|CSF|EBR2|EBR2A|LAMB2T|LAMNB2	laminin, gamma 2	protein-coding
MACS_peak_18439	chr18	8890567	8891533	+	108.57	NA	Intergenic	MER77B|LTR|ERVL	173681	NM_015210	23255	Hs.707920	XM_005258098	ENSG00000168502	MTCL1	CCDC165|KIAA0802|SOGA2	microtubule crosslinking factor 1	protein-coding
MACS_peak_34393	chr5	115878962	115879790	+	108.54	NA	intron (NM_020796, intron 1 of 18)	intron (NM_020796, intron 1 of 18)	31246	NM_001300780	57556	Hs.156967	XM_005272041	ENSG00000092421	SEMA6A	HT018|SEMA|SEMA6A1|SEMAQ|VIA	sema domain, transmembrane domain (TM), and cytoplasmic domain, (semaphorin) 6A	protein-coding
MACS_peak_7731	chr11	63605798	63606675	+	108.52	NA	promoter-TSS (NM_001163297)	promoter-TSS (NM_001163297)	-164	NM_001163297	2011	Hs.567261	XM_006718441	ENSG00000072518	MARK2	EMK-1|EMK1|PAR-1|Par-1b|Par1b	MAP/microtubule affinity-regulating kinase 2	protein-coding
MACS_peak_15876	chr16	33300388	33301937	+	108.49	NA	Intergenic	Intergenic	-2460	NR_033866	390705	Hs.745226	NR_033866		LOC390705	-	protein phosphatase 2, regulatory subunit B'', beta pseudogene	pseudo
MACS_peak_40678	chr7	130529919	130531192	+	108.48	NA	Intergenic	Intergenic	31014	NR_029503	407021		NR_029503		MIR29A	MIRN29|MIRN29A|hsa-mir-29|hsa-mir-29a|miRNA29A	microRNA 29a	ncRNA
MACS_peak_5125	chr10	34608242	34608976	+	108.48	NA	intron (NM_001184791, intron 16 of 20)	intron (NM_001184791, intron 16 of 20)	495644	NM_001184791	56288	Hs.131489	XM_005252528	ENSG00000148498	PARD3	ASIP|Baz|PAR3|PAR3alpha|PARD-3|PARD3A|PPP1R118|SE2-5L16|SE2-5LT1|SE2-5T2	par-3 family cell polarity regulator	protein-coding
MACS_peak_17002	chr17	19015339	19017292	+	108.46	NA	Intergenic	AluJo|SINE|Alu	-14467	NM_001129778	400581	Hs.677674	NM_001129778		GRAPL	-	GRB2-related adaptor protein-like	protein-coding
MACS_peak_14121	chr15	42124835	42125640	+	108.43	NA	intron (NM_005090, intron 1 of 24)	L2a|LINE|L2	4954	NM_001198588	8681	Hs.198161	NM_001198588	ENSG00000168970	JMJD7-PLA2G4B	HsT16992|cPLA2-beta	JMJD7-PLA2G4B readthrough	protein-coding
MACS_peak_45821	chrY	234073	234821	+	108.41	NA	Intergenic	(TG)n|Simple_repeat|Simple_repeat	3062	NR_027231	283981	Hs.575741	NR_027231		LINC00685	CXYorf10|NCRNA00107|PPP2R3B-AS1	long intergenic non-protein coding RNA 685	ncRNA
MACS_peak_7800	chr11	66035548	66036212	+	108.4	NA	promoter-TSS (NM_030981)	promoter-TSS (NM_030981)	-176	NM_030981	81876	Hs.300816	NM_030981	ENSG00000174903	RAB1B	-	RAB1B, member RAS oncogene family	protein-coding
MACS_peak_26109	chr21	40182786	40183828	+	108.39	NA	intron (NM_001256295, intron 3 of 10)	intron (NM_001256295, intron 3 of 10)	5552	NM_005239	2114	Hs.644231	XM_005260935	ENSG00000157557	ETS2	ETS2IT1	v-ets avian erythroblastosis virus E26 oncogene homolog 2	protein-coding
MACS_peak_11916	chr13	80614485	80615541	+	108.38	NA	Intergenic	Intergenic	29801	NR_104138	101515984	Hs.569290	NR_104138		LINC01080	TCONS_00021856	long intergenic non-protein coding RNA 1080	ncRNA
MACS_peak_8026	chr11	77750890	77751724	+	108.38	NA	intron (NM_001203262, intron 1 of 2)	intron (NM_001203262, intron 1 of 2)	5930	NM_001282406	65987	Hs.709780	NM_001282406	ENSG00000151364	KCTD14	-	potassium channel tetramerization domain containing 14	protein-coding
MACS_peak_2443	chr1	147968560	147969658	+	108.37	NA	intron (NR_102404, intron 17 of 18).2	FLAM_C|SINE|Alu	-13690	NM_001143883	653505	Hs.631792	NM_001143883	ENSG00000255854	PPIAL4B	COAS-2|COAS2|PPIAL4|PPIAL4A	peptidylprolyl isomerase A (cyclophilin A)-like 4B	protein-coding
MACS_peak_22057	chr2	88926820	88928098	+	108.31	NA	promoter-TSS (NM_004836)	promoter-TSS (NM_004836)	-365	NM_004836	9451	Hs.591589	XM_005264649	ENSG00000172071	EIF2AK3	PEK|PERK|WRS	eukaryotic translation initiation factor 2-alpha kinase 3	protein-coding
MACS_peak_44408	chr9	70425895	70426884	+	108.27	NA	Intergenic	Intergenic	2510	NM_199244	349334	Hs.712520	NM_199244	ENSG00000184659	FOXD4L4	FOXD4L2|FOXD4b|bA460E7.2	forkhead box D4-like 4	protein-coding
MACS_peak_7025	chr11	12210392	12211648	+	108.23	NA	intron (NM_001282663, intron 3 of 27)	intron (NM_001282663, intron 3 of 27)	25790	NR_106739	102466906		NR_106739		MIR6124	hsa-mir-6124	microRNA 6124	ncRNA
MACS_peak_13253	chr14	74550975	74551832	+	108.22	NA	promoter-TSS (NM_001278594)	promoter-TSS (NM_001278594)	-207	NM_001278593	4329	Hs.744472	NM_001278593	ENSG00000119711	ALDH6A1	MMSADHA|MMSDH	aldehyde dehydrogenase 6 family, member A1	protein-coding
MACS_peak_30645	chr4	40674711	40675545	+	108.19	NA	Intergenic	Intergenic	-43245	NM_001098634	54502	Hs.518727	XM_005248103	ENSG00000163694	RBM47	NET18	RNA binding motif protein 47	protein-coding
MACS_peak_14054	chr15	40012474	40014212	+	108.19	NA	intron (NM_152597, intron 9 of 11)	intron (NM_152597, intron 9 of 11)	61696	NM_152597	161835	Hs.129598	XM_005254208	ENSG00000150667	FSIP1	-	fibrous sheath interacting protein 1	protein-coding
MACS_peak_37666	chr6	129944066	129945026	+	108.19	NA	intron (NM_033515, intron 5 of 14)	intron (NM_033515, intron 5 of 14)	86824	NM_033515	93663	Hs.486458	XM_005267212	ENSG00000146376	ARHGAP18	MacGAP|SENEX|bA307O14.2	Rho GTPase activating protein 18	protein-coding
MACS_peak_24215	chr2	220462174	220463554	+	108.17	NA	exon (NM_052902, exon 2 of 25)	exon (NM_052902, exon 2 of 25)	268	NM_052902	114790	Hs.22410	XM_006712227	ENSG00000144589	STK11IP	LIP1|LKB1IP|STK11IP1	serine/threonine kinase 11 interacting protein	protein-coding
MACS_peak_7201	chr11	20580846	20581928	+	108.17	NA	Intergenic	L1PA8|LINE|L1	-39559	NM_004211	9152	Hs.136557	XM_005253225		SLC6A5	GLYT-2|GLYT2|HKPX3|NET1	solute carrier family 6 (neurotransmitter transporter), member 5	protein-coding
MACS_peak_45844	chrY	9991811	9993017	+	108.12	NA	Intergenic	L1MEc|LINE|L1	244007	NR_001540	252955	Hs.522846	NR_001540	ENSG00000239225	TTTY23	NCRNA00148|TTTY23B	testis-specific transcript, Y-linked 23 (non-protein coding)	ncRNA
MACS_peak_34456	chr5	121060937	121061763	+	108.11	NA	Intergenic	L1PA8|LINE|L1	-126300	NM_177478	94033	Hs.105324	NM_177478	ENSG00000181867	FTMT	MTF	ferritin mitochondrial	protein-coding
MACS_peak_43213	chr8	134663849	134664542	+	108.06	NA	Intergenic	Intergenic	-80012	NM_003033	6482	Hs.374257	XM_005251023	ENSG00000008513	ST3GAL1	Gal-NAc6S|SIAT4A|SIATFL|ST3GalA|ST3GalA.1|ST3GalIA|ST3GalIA,1|ST3O	ST3 beta-galactoside alpha-2,3-sialyltransferase 1	protein-coding
MACS_peak_28351	chr3	98689682	98690712	+	108.06	NA	Intergenic	Intergenic	-69664	NM_080927	131566	Hs.203691	NM_080927	ENSG00000057019	DCBLD2	CLCP1|ESDN	discoidin, CUB and LCCL domain containing 2	protein-coding
MACS_peak_20804	chr2	20701607	20702265	+	108.04	NA	Intergenic	LTR5A|LTR|ERVK	55101	NM_004040	388	Hs.502876	NM_004040	ENSG00000143878	RHOB	ARH6|ARHB|MST081|MSTP081|RHOH6	ras homolog family member B	protein-coding
MACS_peak_11304	chr13	31317488	31318247	+	108.01	NA	intron (NM_001629, intron 1 of 4)	L2c|LINE|L2	8222	NM_001629	241	Hs.507658	NM_001204406	ENSG00000132965	ALOX5AP	FLAP	arachidonate 5-lipoxygenase-activating protein	protein-coding
MACS_peak_24416	chr2	231481648	231482495	+	108	NA	Intergenic	Intergenic	83173	NR_040038	151475	Hs.528154	NR_040038	ENSG00000226125	LOC151475	-	uncharacterized LOC151475	ncRNA
MACS_peak_22036	chr2	87977580	87978836	+	108	NA	Intergenic	Intergenic	48929	NR_039636	100616341		NR_039636	ENSG00000266139	MIR4435-2	-	microRNA 4435-2	ncRNA
MACS_peak_8569	chr11	113254475	113255894	+	107.97	NA	Intergenic	MIRb|SINE|MIR	-3329	NM_178510	255239	Hs.448473	XM_006718809	ENSG00000170209	ANKK1	PKK2	ankyrin repeat and kinase domain containing 1	protein-coding
MACS_peak_39507	chr7	57606180	57610331	+	107.97	NA	Intergenic	Intergenic	98372	NM_001159279	441234	Hs.533121	XR_246512	ENSG00000182111	ZNF716	-	zinc finger protein 716	protein-coding
MACS_peak_40034	chr7	91187069	91188009	+	107.97	NA	Intergenic	Intergenic	293756	NM_003505	8321	Hs.94234	NM_003505	ENSG00000157240	FZD1	-	frizzled class receptor 1	protein-coding
MACS_peak_22681	chr2	121230371	121231581	+	107.93	NA	Intergenic	Intergenic	-7051	NR_027181	84931	Hs.334519	NM_032845	ENSG00000268194	LINC01101	-	long intergenic non-protein coding RNA 1101	ncRNA
MACS_peak_11492	chr13	42679453	42680721	+	107.85	NA	intron (NM_178009, intron 1 of 29)	intron (NM_178009, intron 1 of 29)	-32091	NM_001297429	160851	Hs.733239	XM_005266271	ENSG00000102780	DGKH	DGKeta	diacylglycerol kinase, eta	protein-coding
MACS_peak_27012	chr3	8911107	8911985	+	107.83	NA	Intergenic	L2b|LINE|L2	93613	NM_020165	56852	Hs.375684	NM_020165	ENSG00000070950	RAD18	RNF73	RAD18 homolog (S. cerevisiae)	protein-coding
MACS_peak_42131	chr8	66975885	66977711	+	107.82	NA	intron (NM_033105, intron 3 of 5)	intron (NM_033105, intron 3 of 5)	43007	NM_033105	85479	Hs.491885	NM_033105	ENSG00000147570	DNAJC5B	CSP-beta	DnaJ (Hsp40) homolog, subfamily C, member 5 beta	protein-coding
MACS_peak_1006	chr1	44513305	44514938	+	107.81	NA	Intergenic	Intergenic	-16957	NM_001024845	6536	Hs.442590	XM_006710840	ENSG00000196517	SLC6A9	GLYT1	solute carrier family 6 (neurotransmitter transporter, glycine), member 9	protein-coding
MACS_peak_22252	chr2	98795489	98796366	+	107.78	NA	intron (NM_144992, intron 8 of 27)	MamRep605|Unknown|Unknown	92332	NM_144992	200403	Hs.269977	XM_005263897	ENSG00000168658	VWA3B	-	von Willebrand factor A domain containing 3B	protein-coding
MACS_peak_9520	chr12	37876976	37878816	+	107.75	NA	Intergenic	Intergenic	-832661	NM_001013620	144245	Hs.259305	XM_005268665		ALG10B	ALG10|KCR1	ALG10B, alpha-1,2-glucosyltransferase	protein-coding
MACS_peak_39620	chr7	61830821	61833188	+	107.72	NA	Intergenic	L1MEg|LINE|L1	932430	NR_003952	643955	Hs.583308	NR_003952	ENSG00000185037	ZNF733P	ZNF733	zinc finger protein 733, pseudogene	pseudo
MACS_peak_25114	chr20	26264197	26265133	+	107.69	NA	Intergenic	ALR/Alpha|Satellite|centr	-74796	NR_040095	284801	Hs.370699	NR_040095	ENSG00000227195	MIR663AHG	-	MIR663A host gene (non-protein coding)	ncRNA
MACS_peak_43156	chr8	131074037	131075126	+	107.67	NA	intron (NM_018482, intron 27 of 29)	intron (NM_018482, intron 27 of 29)	22433	NR_045385	100507117	Hs.741322	NR_045385		ASAP1-IT2	-	ASAP1 intronic transcript 2 (non-protein coding)	ncRNA
MACS_peak_25711	chr21	9986054	9987271	+	107.65	NA	Intergenic	LTR49-int|LTR|ERV1	-18068	NR_038328	100132288	Hs.487562	NM_001033515		TEKT4P2	MAFIPL|TEKT4P	tektin 4 pseudogene 2	pseudo
MACS_peak_45924	chrY	13843646	13844349	+	107.63	NA	Intergenic	(GAATG)n|Satellite|Satellite	689392	NR_033667	352887	Hs.546221	NR_033667	ENSG00000206159	GYG2P1	GYG2P	glycogenin 2 pseudogene 1	pseudo
MACS_peak_3992	chr1	223927935	223928686	+	107.61	NA	intron (NM_001748, intron 2 of 20)	LTR10C|LTR|ERV1	28191	NM_001748	824	Hs.350899	NM_001146068	ENSG00000162909	CAPN2	CANP2|CANPL2|CANPml|mCANP	calpain 2, (m/II) large subunit	protein-coding
MACS_peak_17098	chr17	26662399	26663052	+	107.58	NA	promoter-TSS (NM_174887)	promoter-TSS (NM_174887)	177	NM_021137	7126	Hs.76090	NM_021137	ENSG00000109079	TNFAIP1	B12|B61|BTBD34|EDP1|hBACURD2	tumor necrosis factor, alpha-induced protein 1 (endothelial)	protein-coding
MACS_peak_8735	chr11	122988663	122989952	+	107.58	NA	intron (NM_024769, intron 1 of 6)	intron (NM_024769, intron 1 of 6)	-56264	NM_153201	3312	Hs.180414	XM_006718831	ENSG00000109971	HSPA8	HEL-33|HEL-S-72p|HSC54|HSC70|HSC71|HSP71|HSP73|HSPA10|LAP-1|LAP1|NIP71	heat shock 70kDa protein 8	protein-coding
MACS_peak_20911	chr2	27928437	27929657	+	107.58	NA	Intergenic	Intergenic	-42340	NM_001282731	9913	Hs.6232	XM_005264672	ENSG00000119760	SUPT7L	SPT7L|STAF65|STAF65(gamma)|STAF65G|SUPT7H	suppressor of Ty 7 (S. cerevisiae)-like	protein-coding
MACS_peak_15325	chr16	2185826	2186479	+	107.58	NA	promoter-TSS (NM_000296)	promoter-TSS (NM_000296)	-22	NR_037467	100500916		NR_037467	ENSG00000264397	MIR3180-5	-	microRNA 3180-5	ncRNA
MACS_peak_26323	chr22	18514233	18515826	+	107.54	NA	intron (NR_024417, intron 1 of 1)	intron (NR_024417, intron 1 of 1)	2878	NR_024417	100192420	Hs.589947	NR_024417	ENSG00000235295	FLJ41941	-	uncharacterized LOC100192420	ncRNA
MACS_peak_26272	chr22	16278255	16279542	+	107.52	NA	intron (NM_001136213, intron 4 of 10)	intron (NM_001136213, intron 4 of 10)	4289	NR_046571	100852406	Hs.96459	NR_046571		POTEH-AS1	-	POTEH antisense RNA 1	ncRNA
MACS_peak_42245	chr8	74846911	74847990	+	107.52	NA	Intergenic	Intergenic	36693	NM_001204861	6921	Hs.731928	XM_005251290	ENSG00000154582	TCEB1	SIII|eloC	transcription elongation factor B (SIII), polypeptide 1 (15kDa, elongin C)	protein-coding
MACS_peak_27583	chr3	42725283	42725978	+	107.5	NA	Intergenic	Intergenic	-1381	NM_152393	131377	Hs.350288	XM_005264866	ENSG00000157119	KLHL40	KBTBD5|NEM8|SRYP|SYRP	kelch-like family member 40	protein-coding
MACS_peak_44201	chr9	66767807	66770640	+	107.49	NA	Intergenic	ALR/Alpha|Satellite|centr	-153744	NR_121570	101928381	Hs.708686	XR_246696		LOC101928381	-	uncharacterized LOC101928381	ncRNA
MACS_peak_10059	chr12	65018899	65020022	+	107.44	NA	intron (NR_040718, intron 1 of 3)	intron (NR_040718, intron 1 of 3)	-3075	NR_037515	100500856		NR_037515		MIR548Z	-	microRNA 548z	ncRNA
MACS_peak_13722	chr14	106787924	106789459	+	107.43	NA	Intergenic	Intergenic	44422	NR_033375	338004	Hs.733991	NR_033375	ENSG00000229084	LINC00226	C14orf97|NCRNA00226	long intergenic non-protein coding RNA 226	ncRNA
MACS_peak_289	chr1	14463812	14465102	+	107.42	NA	Intergenic	Intergenic	388581	NM_001007257	7799	Hs.371823	XM_005245992	ENSG00000116731	PRDM2	HUMHOXY1|KMT8|MTB-ZF|RIZ|RIZ1|RIZ2	PR domain containing 2, with ZNF domain	protein-coding
MACS_peak_16752	chr17	4634400	4635370	+	107.42	NA	intron (NM_001001683, intron 1 of 2)	CpG	162	NM_001001683	400569	Hs.513885	NM_001001683	ENSG00000161920	MED11	-	mediator complex subunit 11	protein-coding
MACS_peak_30729	chr4	49131520	49133136	+	107.41	NA	Intergenic	(CATTC)n|Satellite|Satellite	143669	NM_001286791	80157	Hs.479703	XM_005248126	ENSG00000109182	CWH43	CWH43-C	cell wall biogenesis 43 C-terminal homolog (S. cerevisiae)	protein-coding
MACS_peak_27906	chr3	57969220	57970029	+	107.4	NA	Intergenic	MIR|SINE|MIR	-24503	NM_001457	2317	Hs.476448	XM_005264977	ENSG00000136068	FLNB	ABP-278|ABP-280|AOI|FH1|FLN-B|FLN1L|LRS1|SCT|TABP|TAP	filamin B, beta	protein-coding
MACS_peak_44367	chr9	69796450	69798482	+	107.39	NA	Intergenic	T-rich|Low_complexity|Low_complexity	-39682	NR_121570	101928381	Hs.708686	XR_246696		LOC101928381	-	uncharacterized LOC101928381	ncRNA
MACS_peak_16879	chr17	10525734	10526779	+	107.38	NA	non-coding (NR_125367, exon 11 of 11)	non-coding (NR_125367, exon 11 of 11)	34370	NM_002470	4621	Hs.440895	XM_006721528	ENSG00000109063	MYH3	HEMHC|MYHC-EMB|MYHSE1|SMHCE	myosin, heavy chain 3, skeletal muscle, embryonic	protein-coding
MACS_peak_16651	chr17	597329	598008	+	107.33	NA	intron (NM_001128159, intron 4 of 21)	intron (NM_001128159, intron 4 of 21)	20428	NM_001128159	55275	Hs.461819	XM_005256715	ENSG00000141252	VPS53	HCCS1|PCH2E|hVps53L|pp13624	vacuolar protein sorting 53 homolog (S. cerevisiae)	protein-coding
MACS_peak_24181	chr2	218087680	218088611	+	107.32	NA	Intergenic	MER45B|DNA|hAT-Tip100	-363363	NM_003284	7141	Hs.3017	NM_003284	ENSG00000118245	TNP1	TP1	transition protein 1 (during histone to protamine replacement)	protein-coding
MACS_peak_42248	chr8	74884192	74885043	+	107.3	NA	promoter-TSS (NM_005648)	promoter-TSS (NM_005648)	-95	NM_001204859	6921	Hs.731928	XM_005251290	ENSG00000154582	TCEB1	SIII|eloC	transcription elongation factor B (SIII), polypeptide 1 (15kDa, elongin C)	protein-coding
MACS_peak_28152	chr3	75758281	75762206	+	107.29	NA	Intergenic	MER101-int|LTR|ERV1	-27188	NR_036235	100422955		NR_036235	ENSG00000266396	MIR4273	-	microRNA 4273	ncRNA
MACS_peak_9867	chr12	54163900	54164678	+	107.28	NA	Intergenic	Intergenic	-13471	NR_104332	102216268	Hs.742074	NR_104332		CISTR	CISTR-ACT|CISTRACT|re52431	chondrogenesis-associated transcript	ncRNA
MACS_peak_34744	chr5	135458767	135459566	+	107.26	NA	Intergenic	Intergenic	-9368	NM_001001419	4090	Hs.167700	NM_001001419	ENSG00000113658	SMAD5	DWFC|JV5-1|MADH5	SMAD family member 5	protein-coding
MACS_peak_8666	chr11	119088870	119089840	+	107.26	NA	intron (NM_005188, intron 1 of 15)	Tigger7|DNA|TcMar-Tigger	12369	NM_005188	867	Hs.504096	NM_005188	ENSG00000110395	CBL	C-CBL|CBL2|FRA11B|NSLL|RNF55	Cbl proto-oncogene, E3 ubiquitin protein ligase	protein-coding
MACS_peak_36197	chr6	30483681	30484811	+	107.24	NA	Intergenic	Intergenic	27063	NM_005516	3133	Hs.650174	NM_005516	ENSG00000204592	HLA-E	EA1.2|EA2.1|HLA-6.2|MHC|QA1	major histocompatibility complex, class I, E	protein-coding
MACS_peak_18734	chr18	28591071	28591861	+	107.24	NA	intron (NM_001941, intron 9 of 15)	L3|LINE|CR1	31315	NM_001941	1825	Hs.41690	NM_001941	ENSG00000134762	DSC3	CDHF3|DSC|DSC1|DSC2|DSC4|HT-CP	desmocollin 3	protein-coding
MACS_peak_3511	chr1	201998089	201998785	+	107.23	NA	Intergenic	L2c|LINE|L2	18747	NM_001114309	1999	Hs.603657	XM_005244942	ENSG00000163435	ELF3	EPR-1|ERT|ESE-1|ESX	E74-like factor 3 (ets domain transcription factor, epithelial-specific )	protein-coding
MACS_peak_39610	chr7	61675925	61676881	+	107.22	NA	Intergenic	Intergenic	1088031	NR_003952	643955	Hs.583308	NR_003952	ENSG00000185037	ZNF733P	ZNF733	zinc finger protein 733, pseudogene	pseudo
MACS_peak_25718	chr21	10214933	10215989	+	107.21	NA	Intergenic	Intergenic	-246867	NR_038328	100132288	Hs.487562	NM_001033515		TEKT4P2	MAFIPL|TEKT4P	tektin 4 pseudogene 2	pseudo
MACS_peak_4706	chr10	11799263	11800446	+	107.16	NA	intron (NM_024693, intron 4 of 4)	intron (NM_024693, intron 4 of 4)	15498	NM_024693	79746	Hs.22242	NM_024693	ENSG00000134463	ECHDC3	-	enoyl CoA hydratase domain containing 3	protein-coding
MACS_peak_26123	chr21	40693309	40694310	+	107.15	NA	intron (NR_046655, intron 2 of 2)	L2a|LINE|L2	6176	NR_046655	100874093	Hs.588102	NR_046655	ENSG00000238141	BRWD1-AS1	-	BRWD1 antisense RNA 1	ncRNA
MACS_peak_43652	chr9	21918921	21920773	+	107.12	NA	Intergenic	MER75B|DNA|PiggyBac	-47291	NR_024274	51198	Hs.721053	NM_016349	ENSG00000224854	C9orf53	bA149I2.3	chromosome 9 open reading frame 53	ncRNA
MACS_peak_37143	chr6	91120842	91121729	+	107.11	NA	Intergenic	Intergenic	98824	NR_039671	100616109		NR_039671	ENSG00000266760	MIR4464	-	microRNA 4464	ncRNA
MACS_peak_8137	chr11	86195008	86195935	+	107.08	NA	intron (NM_001014811, intron 6 of 13)	intron (NM_001014811, intron 6 of 13)	109693	NM_021827	60494	Hs.144913	XM_005274161	ENSG00000149201	CCDC81	-	coiled-coil domain containing 81	protein-coding
MACS_peak_19531	chr19	5172971	5173767	+	107.05	NA	Intergenic	Charlie25|DNA|hAT-Charlie	167445	NM_002850	5802	Hs.744928	XM_005259600	ENSG00000105426	PTPRS	PTPSIGMA	protein tyrosine phosphatase, receptor type, S	protein-coding
MACS_peak_25697	chr21	9774010	9775209	+	107.03	NA	Intergenic	AluSx|SINE|Alu	-51223	NR_037421	100500862		NR_037421		MIR3648-1	MIR3648	microRNA 3648-1	ncRNA
MACS_peak_35408	chr5	175815444	175816298	+	107.01	NA	promoter-TSS (NM_138820)	promoter-TSS (NM_138820)	87	NM_138820	192286	Hs.534575	NM_138820	ENSG00000146066	HIGD2A	RCF1b	HIG1 hypoxia inducible domain family, member 2A	protein-coding
MACS_peak_19587	chr19	8590320	8591550	+	107.01	NA	intron (NM_012335, intron 24 of 27)	AluSg4|SINE|Alu	-11887	NM_001146175	84330	Hs.515114	XM_006722922	ENSG00000133250	ZNF414	ZFP414	zinc finger protein 414	protein-coding
MACS_peak_21400	chr2	48647614	48648435	+	106.97	NA	Intergenic	Intergenic	-19884	NM_001135629	129285	Hs.654619	NM_001135630	ENSG00000162869	PPP1R21	CCDC128|KLRAQ1	protein phosphatase 1, regulatory subunit 21	protein-coding
MACS_peak_36775	chr6	56234581	56236287	+	106.97	NA	intron (NR_046940, intron 2 of 5)	intron (NR_046940, intron 2 of 5)	-123056	NM_030820	81578	Hs.47629	XM_006715223	ENSG00000124749	COL21A1	COLA1L|dJ682J15.1|dJ708F5.1	collagen, type XXI, alpha 1	protein-coding
MACS_peak_8247	chr11	93983205	93983916	+	106.96	NA	Intergenic	L1PA5|LINE|L1	-55243	NM_001199206	390243	Hs.553758	NM_001080486	ENSG00000183560	FOLR4	Folbp3|JUNO	folate receptor 4, delta (putative)	protein-coding
MACS_peak_34788	chr5	137548814	137549525	+	106.96	NA	promoter-TSS (NM_004661)	promoter-TSS (NM_004661)	-137	NM_004661	8697	Hs.73625	NM_004661	ENSG00000094880	CDC23	ANAPC8|APC8|CUT23	cell division cycle 23	protein-coding
MACS_peak_20929	chr2	28491064	28493053	+	106.95	NA	intron (NM_199193, intron 11 of 13)	intron (NM_199193, intron 11 of 13)	41268	NR_038319	100505716	Hs.679092	NR_038319	ENSG00000223522	LOC100505716	-	uncharacterized LOC100505716	ncRNA
MACS_peak_24610	chr2	242294647	242295775	+	106.95	NA	promoter-TSS (NM_014808)	promoter-TSS (NM_014808)	-453	NM_001282983	9855	Hs.726316	XM_005247049	ENSG00000006607	FARP2	FIR|FRG|PLEKHC3	FERM, RhoGEF and pleckstrin domain protein 2	protein-coding
MACS_peak_16796	chr17	6572665	6573652	+	106.94	NA	Intergenic	Intergenic	12120	NR_045985	100652883	Hs.549540	NR_045985		ALOX15P1	ALOX15P	arachidonate 15-lipoxygenase pseudogene 1	pseudo
MACS_peak_3432	chr1	199241167	199242452	+	106.93	NA	Intergenic	Intergenic	-253716	NR_110525	102800316	Hs.568480	NR_110525		LINC01222	TCONS_00000112	long intergenic non-protein coding RNA 1222	ncRNA
MACS_peak_7533	chr11	47561495	47562300	+	106.85	NA	intron (NM_006560, intron 1 of 13)	intron (NM_006560, intron 1 of 13)	12895	NM_006560	10658	Hs.595333	XM_005252754	ENSG00000149187	CELF1	BRUNOL2|CUG-BP|CUGBP|CUGBP1|EDEN-BP|NAB50|NAPOR|hNab50	CUGBP, Elav-like family member 1	protein-coding
MACS_peak_7975	chr11	74653895	74654715	+	106.82	NA	intron (NM_001270380, intron 2 of 14)	intron (NM_001270380, intron 2 of 14)	5927	NM_001270380	143570	Hs.370145	XM_005273765	ENSG00000166435	XRRA1	-	X-ray radiation resistance associated 1	protein-coding
MACS_peak_37886	chr6	138776073	138777956	+	106.79	NA	intron (NM_020464, intron 3 of 6)	intron (NM_020464, intron 3 of 6)	-20583	NR_036099	100423001		NR_036099		MIR3145	-	microRNA 3145	ncRNA
MACS_peak_44313	chr9	69083499	69086844	+	106.76	NA	intron (NR_002836, intron 8 of 8)	intron (NR_002836, intron 8 of 8)	62683	NR_002836	595135	Hs.571593	NR_002836	ENSG00000227558	PGM5P2	-	phosphoglucomutase 5 pseudogene 2	pseudo
MACS_peak_45878	chrY	13302045	13303118	+	106.76	NA	Intergenic	L1MB7|LINE|L1	1230808	NR_033667	352887	Hs.546221	NR_033667	ENSG00000206159	GYG2P1	GYG2P	glycogenin 2 pseudogene 1	pseudo
MACS_peak_18163	chr17	73685050	73686131	+	106.76	NA	intron (NM_013260, intron 3 of 10)	intron (NM_013260, intron 3 of 10)	22191	NM_013260	29115	Hs.655088	XM_005257256	ENSG00000161526	SAP30BP	HCNGP|HTRG|HTRP	SAP30 binding protein	protein-coding
MACS_peak_33053	chr5	31913356	31914016	+	106.76	NA	intron (NM_178140, intron 1 of 23)	intron (NM_178140, intron 1 of 23)	22579	NR_036241	100422874		NR_036241	ENSG00000266243	MIR4279	-	microRNA 4279	ncRNA
MACS_peak_15804	chr16	31044491	31044985	+	106.75	NA	promoter-TSS (NM_001272095)	promoter-TSS (NM_001272095)	-74	NM_004604	6810	Hs.83734	XM_005255521	ENSG00000103496	STX4	STX4A|p35-2	syntaxin 4	protein-coding
MACS_peak_16381	chr16	74325623	74326373	+	106.69	NA	Intergenic	MLT1H2|LTR|ERVL-MaLR	-4675	NM_002811	5713	Hs.440604	NM_002811	ENSG00000103035	PSMD7	MOV34|P40|Rpn8|S12	proteasome (prosome, macropain) 26S subunit, non-ATPase, 7	protein-coding
MACS_peak_14109	chr15	41624655	41625325	+	106.68	NA	promoter-TSS (NM_016359)	promoter-TSS (NM_016359)	98	NM_001243144	51203	Hs.615092	XM_005254428	ENSG00000137804	NUSAP1	ANKT|BM037|LNP|NUSAP|PRO0310p1|Q0310|SAPL	nucleolar and spindle associated protein 1	protein-coding
MACS_peak_43314	chr8	144751394	144752009	+	106.62	NA	Intergenic	LTR10B1|LTR|ERV1	-14921	NM_001288809	286075	Hs.521922	XM_005250877	ENSG00000181135	ZNF707	-	zinc finger protein 707	protein-coding
MACS_peak_1057	chr1	46648702	46649457	+	106.55	NA	intron (NM_005727, intron 3 of 8)	intron (NM_005727, intron 3 of 8)	8330	NM_005727	10103	Hs.38972	NM_005727	ENSG00000117472	TSPAN1	NET1|TM4C|TM4SF	tetraspanin 1	protein-coding
MACS_peak_41148	chr8	7433587	7434175	+	106.54	NA	Intergenic	Intergenic	-1961	NR_046343	441317	Hs.715411	NM_001136572		FAM90A7P	FAM90A7	putative protein FAM90A7	pseudo
MACS_peak_17174	chr17	29379082	29380041	+	106.53	NA	Intergenic	Intergenic	41882	NR_039886	100616266		NR_039886	ENSG00000265444	MIR4733	-	microRNA 4733	ncRNA
MACS_peak_25247	chr20	35806550	35807635	+	106.52	NA	promoter-TSS (NM_001135771)	promoter-TSS (NM_001135771)	-364	NM_002951	6185	Hs.370895	XM_005260491	ENSG00000118705	RPN2	RIBIIR|RPN-II|RPNII|SWP1	ribophorin II	protein-coding
MACS_peak_14627	chr15	66751830	66753023	+	106.47	NA	intron (NM_002755, intron 5 of 10)	intron (NM_002755, intron 5 of 10)	37720	NM_006049	10302	Hs.30174	NM_006049	ENSG00000174446	SNAPC5	SNAP19	small nuclear RNA activating complex, polypeptide 5, 19kDa	protein-coding
MACS_peak_17045	chr17	20864646	20865425	+	106.46	NA	intron (NR_123730, intron 5 of 5)	L1ME3B|LINE|L1	23202	NR_123730	339260	Hs.661076	XR_424801		LOC339260	-	uncharacterized LOC339260	ncRNA
MACS_peak_12287	chr13	113841168	113842296	+	106.45	NA	intron (NM_001258213, intron 7 of 13)	L1M4|LINE|L1	-20775	NM_001278513	8451	Hs.339735	NM_001008895	ENSG00000139842	CUL4A	-	cullin 4A	protein-coding
MACS_peak_42994	chr8	125860165	125860911	+	106.44	NA	Intergenic	Intergenic	-93712	NR_027321	157381	Hs.651593	NR_027321	ENSG00000249816	LINC00964	-	long intergenic non-protein coding RNA 964	ncRNA
MACS_peak_34665	chr5	132563274	132564675	+	106.43	NA	intron (NM_015082, intron 8 of 15)	L1M1|LINE|L1	176312	NM_002154	3308	Hs.90093	NM_198431		HSPA4	APG-2|HEL-S-5a|HS24/P52|HSPH2|RY|hsp70|hsp70RY	heat shock 70kDa protein 4	protein-coding
MACS_peak_8823	chr11	129309699	129310496	+	106.41	NA	intron (NM_003658, intron 2 of 3)	intron (NM_003658, intron 2 of 3)	64216	NM_003658	8538	Hs.591944	NM_003658	ENSG00000043039	BARX2	-	BARX homeobox 2	protein-coding
MACS_peak_35297	chr5	168139375	168140217	+	106.38	NA	intron (NM_003062, intron 23 of 35)	MIR|SINE|MIR	55464	NR_029632	407001		NR_029632		MIR218-2	MIRN218-2|mir-218-2	microRNA 218-2	ncRNA
MACS_peak_3092	chr1	175237634	175238960	+	106.3	NA	Intergenic	MLT1N2|LTR|ERVL-MaLR	-76068	NM_001162894	9674	Hs.518138	XM_005245628	ENSG00000235750	KIAA0040	-	KIAA0040	protein-coding
MACS_peak_33174	chr5	39359950	39361487	+	106.3	NA	intron (NM_001737, intron 1 of 10)	L1MC4a|LINE|L1	3937	NM_001737	735	Hs.654443	NM_001737	ENSG00000113600	C9	ARMD15|C9D	complement component 9	protein-coding
MACS_peak_9718	chr12	49110261	49111116	+	106.29	NA	promoter-TSS (NM_001277842)	promoter-TSS (NM_001277842)	93	NM_001240	904	Hs.92308	NM_001240	ENSG00000129315	CCNT1	CCNT|CYCT1|HIVE1	cyclin T1	protein-coding
MACS_peak_40347	chr7	107656891	107657898	+	106.29	NA	Intergenic	Intergenic	-13590	NM_002291	3912	Hs.650585	NM_002291	ENSG00000091136	LAMB1	CLM|LIS5	laminin, beta 1	protein-coding
MACS_peak_45887	chrY	13350991	13352093	+	106.27	NA	Intergenic	L1MB4|LINE|L1	1181847	NR_033667	352887	Hs.546221	NR_033667	ENSG00000206159	GYG2P1	GYG2P	glycogenin 2 pseudogene 1	pseudo
MACS_peak_4778	chr10	15165514	15166347	+	106.24	NA	intron (NM_004808, intron 8 of 11)	intron (NM_004808, intron 8 of 11)	-26612	NM_153244	221060	Hs.567777	NM_153244	ENSG00000176236	C10orf111	bA455B2.4	chromosome 10 open reading frame 111	protein-coding
MACS_peak_19990	chr19	39483732	39484362	+	106.24	NA	Intergenic	MLT1L|LTR|ERVL-MaLR	-17594	NR_104026	115290	Hs.531770	NM_024907	ENSG00000269190	FBXO17	FBG4|FBX26|FBXO26|Fbx17	F-box protein 17	protein-coding
MACS_peak_869	chr1	40265450	40266684	+	106.21	NA	Intergenic	L1MB7|LINE|L1	-11534	NM_001720	656	Hs.734367	XM_005271149		BMP8B	BMP8|OP2	bone morphogenetic protein 8b	protein-coding
MACS_peak_43901	chr9	37290607	37291784	+	106.16	NA	intron (NM_032226, intron 2 of 8)	Looper|DNA|PiggyBac	-131512	NM_012203	9380	Hs.155742	XM_005251631	ENSG00000137106	GRHPR	GLXR|GLYD|PH2	glyoxylate reductase/hydroxypyruvate reductase	protein-coding
MACS_peak_39828	chr7	76235117	76235872	+	106.15	NA	intron (NR_029411, intron 2 of 2)	intron (NR_029411, intron 2 of 2)	21126	NM_152992	22932	Hs.488877	NM_012230	ENSG00000146707	POMZP3	POM-ZP3|POM121	POM121 and ZP3 fusion	protein-coding
MACS_peak_18208	chr17	75121254	75122068	+	106.12	NA	intron (NM_001204410, intron 2 of 17)	intron (NM_001204410, intron 2 of 17)	-15344	NM_001039573	6397	Hs.464184	NM_001039573	ENSG00000129657	SEC14L1	PRELID4A|SEC14L	SEC14-like 1 (S. cerevisiae)	protein-coding
MACS_peak_27625	chr3	44927910	44928622	+	106.1	NA	intron (NM_003241, intron 2 of 13)	L2a|LINE|L2	12168	NM_003241	7047	Hs.438265	XM_005265419	ENSG00000163810	TGM4	TGP|hTGP	transglutaminase 4	protein-coding
MACS_peak_9987	chr12	59433984	59435899	+	106.08	NA	Intergenic	Intergenic	-120622	NM_153377	121227	Hs.253736	NM_001136051	ENSG00000139263	LRIG3	LIG3	leucine-rich repeats and immunoglobulin-like domains 3	protein-coding
MACS_peak_3278	chr1	184581020	184581799	+	106.07	NA	intron (NM_030806, intron 5 of 5)	intron (NM_030806, intron 5 of 5)	142632	NM_025191	80267	Hs.523811	XM_005245499	ENSG00000116406	EDEM3	C1orf22	ER degradation enhancer, mannosidase alpha-like 3	protein-coding
MACS_peak_42119	chr8	66629378	66630186	+	106.05	NA	3' UTR (NM_001242318, exon 13 of 13)	3' UTR (NM_001242318, exon 13 of 13)	47674	NM_001145838	9650	Hs.584788	XM_005251327	ENSG00000066855	MTFR1	CHPPR|FAM54A2	mitochondrial fission regulator 1	protein-coding
MACS_peak_19772	chr19	18632760	18633715	+	106.04	NA	promoter-TSS (NM_006532)	promoter-TSS (NM_006532)	-300	NM_006532	8178	Hs.515260	NM_006532	ENSG00000105656	ELL	C19orf17|ELL1|MEN|PPP1R68	elongation factor RNA polymerase II	protein-coding
MACS_peak_5251	chr10	39137826	39138513	+	106.01	NA	Intergenic	(GAATG)n|Satellite|Satellite	148442	NR_045000	399746	Hs.742607	NR_045000	ENSG00000227264	ACTR3BP5	FKSG74	ACTR3B pseudogene 5	pseudo
MACS_peak_1128	chr1	52155630	52157044	+	105.99	NA	intron (NM_148906, intron 2 of 22)	L2a|LINE|L2	-39149	NM_148904	114883	Hs.738830	XM_006710318	ENSG00000117859	OSBPL9	ORP-9|ORP9	oxysterol binding protein-like 9	protein-coding
MACS_peak_44978	chr9	102514660	102516304	+	105.95	NA	intron (NR_109802, intron 2 of 6)	intron (NR_109802, intron 2 of 6)	66689	NR_109802	101928438	Hs.637767	NR_109802	ENSG00000237461	LOC101928438	-	uncharacterized LOC101928438	ncRNA
MACS_peak_297	chr1	15505115	15505901	+	105.93	NA	intron (NM_018022, intron 1 of 2)	intron (NM_018022, intron 1 of 2)	-7388	NM_001278502	727684	Hs.735267	NM_001278501		C1orf195	-	chromosome 1 open reading frame 195	protein-coding
MACS_peak_16660	chr17	806999	807644	+	105.9	NA	intron (NM_022463, intron 1 of 7)	intron (NM_022463, intron 1 of 7)	-39970	NM_001205319	64359	Hs.527989	XM_005256756	ENSG00000167693	NXN	NRX|TRG-4	nucleoredoxin	protein-coding
MACS_peak_33763	chr5	71759558	71760505	+	105.87	NA	intron (NM_152625, intron 1 of 4)	intron (NM_152625, intron 1 of 4)	43218	NM_152625	167465	Hs.370303	NM_152625	ENSG00000178175	ZNF366	DCSCRIPT	zinc finger protein 366	protein-coding
MACS_peak_19690	chr19	13964047	13964706	+	105.86	NA	Intergenic	Tigger7|DNA|TcMar-Tigger	-16903	NR_029495	407010		NR_029495	ENSG00000207980	MIR23A	MIRN23A|hsa-mir-23a|miRNA23A	microRNA 23a	ncRNA
MACS_peak_29609	chr3	177166339	177168026	+	105.85	NA	intron (NR_047568, intron 1 of 3)	intron (NR_047568, intron 1 of 3)	7473	NR_047568	100505566	Hs.581170	NR_047568		LINC00578	-	long intergenic non-protein coding RNA 578	ncRNA
MACS_peak_9873	chr12	54718307	54719195	+	105.85	NA	promoter-TSS (NM_001271735)	promoter-TSS (NM_001271735)	-123	NR_073424	22818	Hs.505652	NM_001271734	ENSG00000111481	COPZ1	COPZ|HSPC181|zeta-COP|zeta1-COP	coatomer protein complex, subunit zeta 1	protein-coding
MACS_peak_41931	chr8	50076631	50078964	+	105.84	NA	Intergenic	L1ME1|LINE|L1	92897	NM_001256597	492307	Hs.741050	NM_001007176	ENSG00000168333	C8orf22	-	chromosome 8 open reading frame 22	protein-coding
MACS_peak_40990	chr7	151305201	151305874	+	105.84	NA	intron (NM_001040633, intron 5 of 15)	L2c|LINE|L2	23807	NM_024429	51422	Hs.647072	XM_005250002	ENSG00000106617	PRKAG2	AAKG|AAKG2|CMH6|H91620p|WPWS	protein kinase, AMP-activated, gamma 2 non-catalytic subunit	protein-coding
MACS_peak_27877	chr3	57040853	57041526	+	105.84	NA	intron (NM_001128615, intron 2 of 12)	L1ME3A|LINE|L1	-53280	NM_181727	353324	Hs.129794	NM_181727	ENSG00000186451	SPATA12	SRG5	spermatogenesis associated 12	protein-coding
MACS_peak_38188	chr6	151773051	151773825	+	105.79	NA	promoter-TSS (NM_001271937)	promoter-TSS (NM_001271937)	45	NM_001286562	79624	Hs.15929	NM_001286562	ENSG00000146476	C6orf211	-	chromosome 6 open reading frame 211	protein-coding
MACS_peak_6682	chr10	126124532	126125505	+	105.78	NA	Intergenic	AluJb|SINE|Alu	13532	NM_001146340	390010	Hs.712041	NM_001146340		NKX1-2	C10orf121|NKX-1.1|bB238F13.2	NK1 homeobox 2	protein-coding
MACS_peak_44395	chr9	70168623	70169685	+	105.78	NA	Intergenic	Intergenic	9661	NM_001126334	653427	Hs.714683	NM_001126334	ENSG00000204779	FOXD4L5	bA15J10.2	forkhead box D4-like 5	protein-coding
MACS_peak_19745	chr19	17419971	17420548	+	105.76	NA	promoter-TSS (NM_024050)	promoter-TSS (NM_024050)	-78	NM_024050	79016	Hs.466154	NM_024050	ENSG00000130311	DDA1	C19orf58|PCIA1	DET1 and DDB1 associated 1	protein-coding
MACS_peak_6197	chr10	97189212	97189970	+	105.76	NA	intron (NM_001034954, intron 4 of 30)	intron (NM_001034954, intron 4 of 30)	11346	NM_001034955	10580	Hs.38621	XM_005269404	ENSG00000095637	SORBS1	CAP|FLAF2|R85FL|SH3D5|SH3P12|SORB1	sorbin and SH3 domain containing 1	protein-coding
MACS_peak_26064	chr21	38218726	38219984	+	105.76	NA	intron (NM_001242785, intron 7 of 11)	intron (NM_001242785, intron 7 of 11)	119601	NM_001242784	3141	Hs.732538	XM_005260953	ENSG00000159267	HLCS	HCS	holocarboxylase synthetase (biotin-(proprionyl-CoA-carboxylase (ATP-hydrolysing)) ligase)	protein-coding
MACS_peak_16646	chr17	259627	260245	+	105.73	NA	promoter-TSS (NM_001013672)	promoter-TSS (NM_001013672)	-182	NM_001013672	400566	Hs.499607	NM_001013672	ENSG00000187624	C17orf97	-	chromosome 17 open reading frame 97	protein-coding
MACS_peak_17659	chr17	47818364	47819176	+	105.73	NA	intron (NM_030802, intron 1 of 7)	intron (NM_030802, intron 1 of 7)	22748	NM_030802	81558	Hs.514308	NM_030802	ENSG00000121104	FAM117A	-	family with sequence similarity 117, member A	protein-coding
MACS_peak_3786	chr1	212769045	212770205	+	105.72	NA	intron (NM_001030287, intron 1 of 3)	intron (NM_001030287, intron 1 of 3)	-12345	NM_001674	467	Hs.460	XM_005273146	ENSG00000162772	ATF3	-	activating transcription factor 3	protein-coding
MACS_peak_13155	chr14	70109989	70111150	+	105.72	NA	intron (NM_014734, intron 1 of 5)	MIRb|SINE|MIR	32259	NM_014734	9766	Hs.440025	NM_014734	ENSG00000100647	KIAA0247	-	KIAA0247	protein-coding
MACS_peak_43097	chr8	128863591	128864933	+	105.72	NA	Intergenic	Intergenic	-38612	NR_003367	5820	Hs.675281	NR_003367	ENSG00000249859	PVT1	LINC00079|NCRNA00079	Pvt1 oncogene (non-protein coding)	ncRNA
MACS_peak_26316	chr22	18115683	18116666	+	105.7	NA	Intergenic	Intergenic	-4586	NM_001039366	529	Hs.517338	NM_001039366	ENSG00000131100	ATP6V1E1	ATP6E|ATP6E2|ATP6V1E|P31|Vma4	ATPase, H+ transporting, lysosomal 31kDa, V1 subunit E1	protein-coding
MACS_peak_35535	chr6	1335061	1336265	+	105.69	NA	Intergenic	Intergenic	22988	NM_033260	94234	Hs.591352	NM_033260	ENSG00000164379	FOXQ1	HFH1	forkhead box Q1	protein-coding
MACS_peak_17513	chr17	42521931	42522757	+	105.69	NA	intron (NM_001002909, intron 3 of 7)	Charlie22a|DNA|hAT-Charlie	-55471	NM_000419	3674	Hs.411312	NM_000419	ENSG00000005961	ITGA2B	BDPLT16|BDPLT2|CD41|CD41B|GP2B|GPIIb|GT|GTA|HPA3|PPP1R93	integrin, alpha 2b (platelet glycoprotein IIb of IIb/IIIa complex, antigen CD41)	protein-coding
MACS_peak_4376	chr1	244941460	244942190	+	105.64	NA	Intergenic	Intergenic	-56814	NM_198076	116228	Hs.411490	NM_198076	ENSG00000203667	COX20	FAM36A	COX20 cytochrome C oxidase assembly factor	protein-coding
MACS_peak_20425	chr19	56825834	56826892	+	105.64	NA	Intergenic	CpG	-53105	NR_003127	147947	Hs.467326	NM_194319	ENSG00000240225	ZNF542P	ZNF542	zinc finger protein 542, pseudogene	pseudo
MACS_peak_6368	chr10	105641175	105642174	+	105.63	NA	3' UTR (NM_024928, exon 10 of 10)	3' UTR (NM_024928, exon 10 of 10)	-26510	NM_014631	9644	Hs.678727	XM_005270294	ENSG00000107957	SH3PXD2A	FISH|SH3MD1|TKS5	SH3 and PX domains 2A	protein-coding
MACS_peak_36344	chr6	35309238	35310444	+	105.61	NA	promoter-TSS (NM_001171820)	promoter-TSS (NM_001171820)	-494	NM_001171820	5467	Hs.696032	XM_005249193	ENSG00000112033	PPARD	FAAR|NR1C2|NUC1|NUCI|NUCII|PPARB	peroxisome proliferator-activated receptor delta	protein-coding
MACS_peak_19574	chr19	8008349	8009122	+	105.58	NA	promoter-TSS (NM_006351)	promoter-TSS (NM_006351)	-27	NM_006351	10469	Hs.465784	NM_006351	ENSG00000104980	TIMM44	TIM44	translocase of inner mitochondrial membrane 44 homolog (yeast)	protein-coding
MACS_peak_39343	chr7	46330413	46331986	+	105.57	NA	Intergenic	Intergenic	-370328	NM_001013398	3486	Hs.450230	NM_000598	ENSG00000146674	IGFBP3	BP-53|IBP3	insulin-like growth factor binding protein 3	protein-coding
MACS_peak_12137	chr13	103563265	103564517	+	105.56	NA	Intergenic	Intergenic	31442	NR_026965	121952	Hs.660773	NR_026965	ENSG00000250878	METTL21EP	METTL21CP1	methyltransferase like 21E, pseudogene	pseudo
MACS_peak_44028	chr9	42720043	42721117	+	105.55	NA	Intergenic	Intergenic	2514	NM_199244	349334	Hs.712520	NM_199244	ENSG00000184659	FOXD4L4	FOXD4L2|FOXD4b|bA460E7.2	forkhead box D4-like 4	protein-coding
MACS_peak_16369	chr16	73023249	73024389	+	105.53	NA	intron (NM_006885, intron 1 of 9)	intron (NM_006885, intron 1 of 9)	58455	NM_006885	463	Hs.598297	XM_005255957	ENSG00000140836	ZFHX3	ATBF1|ATBT|ZNF927	zinc finger homeobox 3	protein-coding
MACS_peak_21381	chr2	47728517	47729616	+	105.52	NA	Intergenic	Intergenic	-25610	NR_120602	644093	Hs.734158	XR_132708		HCG2040054	-	uncharacterized LOC644093	ncRNA
MACS_peak_12185	chr13	106971030	106971962	+	105.5	NA	Intergenic	Intergenic	-57415	NR_034119	728192	Hs.559194	NR_034119		LINC00460	-	long intergenic non-protein coding RNA 460	ncRNA
MACS_peak_747	chr1	32859789	32860664	+	105.45	NA	promoter-TSS (NM_001143888)	promoter-TSS (NM_001143888)	-164	NM_018045	55108	Hs.353454	XM_005270985	ENSG00000160058	BSDC1	-	BSD domain containing 1	protein-coding
MACS_peak_17179	chr17	29601145	29602008	+	105.45	NA	intron (NM_000267, intron 35 of 56)	intron (NM_000267, intron 35 of 56)	22804	NM_002544	4974	Hs.113874	NM_002544	ENSG00000126861	OMG	OMGP	oligodendrocyte myelin glycoprotein	protein-coding
MACS_peak_20878	chr2	26496086	26497705	+	105.45	NA	intron (NM_001281512, intron 5 of 14)	intron (NM_001281512, intron 5 of 14)	29279	NM_001281512	3032	Hs.515848	NM_000183	ENSG00000138029	HADHB	ECHB|MTPB|TP-BETA	hydroxyacyl-CoA dehydrogenase/3-ketoacyl-CoA thiolase/enoyl-CoA hydratase (trifunctional protein), beta subunit	protein-coding
MACS_peak_24172	chr2	217415789	217417280	+	105.44	NA	Intergenic	L2a|LINE|L2	53014	NM_000998	6168	Hs.433701	NM_000998		RPL37A	L37A	ribosomal protein L37a	protein-coding
MACS_peak_13686	chr14	103949421	103950552	+	105.43	NA	intron (NM_001128921, intron 13 of 15)	intron (NM_001128921, intron 13 of 15)	39210	NM_001823	1152	Hs.173724	NM_001823	ENSG00000166165	CKB	B-CK|BCK|CKBB|HEL-211|HEL-S-29	creatine kinase, brain	protein-coding
MACS_peak_31516	chr4	102276683	102278691	+	105.42	NA	Intergenic	Intergenic	8753	NR_033874	90024	Hs.534513	NR_033874	ENSG00000254531	FLJ20021	-	uncharacterized LOC90024	ncRNA
MACS_peak_15786	chr16	30579350	30580138	+	105.41	NA	Intergenic	MIRb|SINE|MIR	3984	NM_145271	146542	Hs.301463	XM_005255138	ENSG00000229809	ZNF688	-	zinc finger protein 688	protein-coding
MACS_peak_22019	chr2	87585355	87589622	+	105.41	NA	Intergenic	(AAATG)n|Simple_repeat|Simple_repeat	-167486	NR_024204	112597	Hs.652166	NM_052871	ENSG00000222041	LINC00152	C2orf59|NCRNA00152	long intergenic non-protein coding RNA 152	ncRNA
MACS_peak_9216	chr12	16115186	16116768	+	105.39	NA	intron (NM_001300779, intron 5 of 7)	intron (NM_001300779, intron 5 of 7)	51871	NM_015954	51071	Hs.39429	XM_006719083	ENSG00000023697	DERA	DEOC	deoxyribose-phosphate aldolase (putative)	protein-coding
MACS_peak_14051	chr15	39921462	39922747	+	105.36	NA	intron (NM_152597, intron 10 of 11)	intron (NM_152597, intron 10 of 11)	48824	NM_003246	7057	Hs.164226	NM_003246		THBS1	THBS|THBS-1|TSP|TSP-1|TSP1	thrombospondin 1	protein-coding
MACS_peak_23354	chr2	169464452	169466103	+	105.33	NA	intron (NM_203463, intron 3 of 9)	L1MB8|LINE|L1	25824	NR_039933	100616356		NR_039933		MIR4774	-	microRNA 4774	ncRNA
MACS_peak_44450	chr9	72635706	72637118	+	105.28	NA	Intergenic	Intergenic	-22085	NM_153267	256691	Hs.547172	NM_153267	ENSG00000165072	MAMDC2	-	MAM domain containing 2	protein-coding
MACS_peak_883	chr1	40480416	40481790	+	105.23	NA	Intergenic	Intergenic	-25152	NM_001105530	10487	Hs.370581	XM_005270367	ENSG00000131236	CAP1	CAP|CAP1-PEN	CAP, adenylate cyclase-associated protein 1 (yeast)	protein-coding
MACS_peak_29078	chr3	143162167	143163278	+	105.23	NA	intron (NM_173653, intron 12 of 15)	intron (NM_173653, intron 12 of 15)	101634	NR_048544	100885796	Hs.581618	NR_048544	ENSG00000240012	SLC9A9-AS1	-	SLC9A9 antisense RNA 1	ncRNA
MACS_peak_6576	chr10	120949672	120950470	+	105.21	NA	Intergenic	L2b|LINE|L2	-11694	NM_006793	10935	Hs.523302	NM_006793	ENSG00000165672	PRDX3	AOP-1|AOP1|HBC189|MER5|PRO1748|SP-22|prx-III	peroxiredoxin 3	protein-coding
MACS_peak_25911	chr21	30848748	30849683	+	105.21	NA	Intergenic	Intergenic	104394	NR_046564	100874322	Hs.326404	NR_046564		BACH1-IT2	-	BACH1 intronic transcript 2 (non-protein coding)	ncRNA
MACS_peak_2061	chr1	115345429	115346312	+	105.2	NA	Intergenic	MLT1H|LTR|ERVL-MaLR	-22562	NM_001102396	80143	Hs.709277	NM_001102396	ENSG00000052723	SIKE1	SIKE	suppressor of IKBKE 1	protein-coding
MACS_peak_16898	chr17	12921167	12922222	+	105.19	NA	promoter-TSS (NM_018127)	promoter-TSS (NM_018127)	-313	NM_001165962	60528	Hs.434232	NM_001165962	ENSG00000006744	ELAC2	COXPD17|ELC2|HPC2	elaC ribonuclease Z 2	protein-coding
MACS_peak_20269	chr19	48456730	48458345	+	105.16	NA	Intergenic	Intergenic	-1402	NR_024220	100170225	Hs.717052	NR_024220		SNAR-C1	-	small ILF3/NF90-associated RNA C1	snRNA
MACS_peak_20889	chr2	26919043	26919832	+	105.16	NA	intron (NM_002246, intron 1 of 1)	intron (NM_002246, intron 1 of 1)	3856	NM_002246	3777	Hs.645288	XM_005264293		KCNK3	K2p3.1|OAT1|PPH4|TASK|TASK-1|TBAK1	potassium channel, subfamily K, member 3	protein-coding
MACS_peak_38353	chr6	159347362	159348151	+	105.16	NA	Intergenic	Tigger3|DNA|TcMar-Tigger	38137	NM_001195032	100130967	Hs.32804	XM_005266787		C6orf99	yR211F11.1	chromosome 6 open reading frame 99	protein-coding
MACS_peak_23145	chr2	157311719	157312774	+	105.15	NA	intron (NM_000408, intron 1 of 16)	L2c|LINE|L2	19346	NM_000408	2820	Hs.512382	XM_005246469	ENSG00000115159	GPD2	GDH2|GPDM|mGPDH	glycerol-3-phosphate dehydrogenase 2 (mitochondrial)	protein-coding
MACS_peak_24525	chr2	235889811	235890658	+	105.15	NA	intron (NM_014521, intron 1 of 5)	intron (NM_014521, intron 1 of 5)	29606	NM_014521	23677	Hs.516777	NM_014521	ENSG00000130147	SH3BP4	BOG25|TTP	SH3-domain binding protein 4	protein-coding
MACS_peak_16185	chr16	66550618	66551197	+	105.15	NA	intron (NM_001271935, intron 6 of 7)	intron (NM_001271935, intron 6 of 7)	32821	NM_001272050	7084	Hs.512619	NM_001172643	ENSG00000166548	TK2	MTDPS2|MTTK	thymidine kinase 2, mitochondrial	protein-coding
MACS_peak_39603	chr7	61635118	61636528	+	105.08	NA	Intergenic	ALR/Alpha|Satellite|centr	1128611	NR_003952	643955	Hs.583308	NR_003952	ENSG00000185037	ZNF733P	ZNF733	zinc finger protein 733, pseudogene	pseudo
MACS_peak_21117	chr2	37902915	37903993	+	105.07	NA	Intergenic	Intergenic	-3776	NM_001270436	10602	Hs.369574	NM_001270436	ENSG00000163171	CDC42EP3	BORG2|CEP3|UB1	CDC42 effector protein (Rho GTPase binding) 3	protein-coding
MACS_peak_36051	chr6	24583490	24584791	+	105.07	NA	promoter-TSS (NM_001252328)	promoter-TSS (NM_001252328)	-685	NM_001252328	9856	Hs.26441	XM_005249504	ENSG00000137261	KIAA0319	DYLX2|DYX2|NMIG	KIAA0319	protein-coding
MACS_peak_21363	chr2	47212102	47213173	+	105.01	NA	intron (NM_001288955, intron 5 of 18)	intron (NM_001288955, intron 5 of 18)	-43643	NM_001171511	90411	Hs.662152	NM_001171506	ENSG00000180398	MCFD2	F5F8D|F5F8D2|LMAN1IP|SDNSF	multiple coagulation factor deficiency 2	protein-coding
MACS_peak_34979	chr5	145561834	145562667	+	105.01	NA	promoter-TSS (NM_020117)	promoter-TSS (NM_020117)	44	NM_020117	51520	Hs.432674	NM_020117	ENSG00000133706	LARS	HSPC192|LARS1|LEURS|LEUS|LFIS|LRS|PIG44|RNTLS|hr025Cl	leucyl-tRNA synthetase	protein-coding
MACS_peak_5615	chr10	65459670	65461054	+	105.01	NA	Intergenic	MIR3|SINE|MIR	179239	NM_001001330	221035	Hs.499833	XM_005269620	ENSG00000165476	REEP3	C10orf74	receptor accessory protein 3	protein-coding
MACS_peak_37828	chr6	136914798	136915557	+	105.01	NA	intron (NM_005923, intron 21 of 29)	intron (NM_005923, intron 21 of 29)	-43220	NM_003980	9053	Hs.486548	XM_005267209	ENSG00000135525	MAP7	E-MAP-115|EMAP115	microtubule-associated protein 7	protein-coding
MACS_peak_27018	chr3	9210802	9211639	+	105	NA	intron (NM_001033117, intron 1 of 21)	L2b|LINE|L2	-22957	NR_121664	101927416	Hs.742235	XR_245180		LOC101927416	-	uncharacterized LOC101927416	ncRNA
MACS_peak_32165	chr4	151925259	151925935	+	105	NA	intron (NM_006726, intron 2 of 57)	MER44B|DNA|TcMar-Tigger	10822	NM_001199282	987	Hs.480938	XM_005263372	ENSG00000198589	LRBA	BGL|CDC4L|CVID8|LAB300|LBA	LPS-responsive vesicle trafficking, beach and anchor containing	protein-coding
MACS_peak_30859	chr4	56415773	56416740	+	104.97	NA	Intergenic	MIRb|SINE|MIR	-3180	NM_004898	9575	Hs.689578	XM_005265787	ENSG00000134852	CLOCK	KAT13D|bHLHe8	clock circadian regulator	protein-coding
MACS_peak_35656	chr6	5670429	5671565	+	104.96	NA	intron (NR_110842, intron 2 of 3)	intron (NR_110842, intron 2 of 3)	24508	NR_110842	101927950	Hs.571136	XR_241963	ENSG00000270174	LOC101927950	-	uncharacterized LOC101927950	ncRNA
[truncated: 44,132 more rows]
