# Supplementary material for: Heterarchy of transcription factors driving basal and luminal cell phenotypes in human urothelium
Source: Cell Death Differ. 2017 Mar 10;24(5):809–18. doi: 10.1038/cdd.2017.10 (PMC5423105; doi:10.1038/cdd.2017.10)
Supplement: Supplementary Table 24 [file cdd201710x14.xlsx]

## Sheet: ann_treated24_p3_peaks
PeakID (cmd=annotatePeaks.pl treated24_p3_peaks.bed hg19)	Chr	Start	End	Strand	Peak Score	Focus Ratio/Region Size	Annotation	Detailed Annotation	Distance to TSS	Nearest PromoterID	Entrez ID	Nearest Unigene	Nearest Refseq	Nearest Ensembl	Gene Name	Gene Alias	Gene Description	Gene Type
MACS_peak_16823	chr17	41399496	41401479	+	3220.05	NA	Intergenic	LTR13|LTR|ERVK	-19425	NR_047479	100874261	Hs.546898	NR_047479	ENSG00000236383	LINC00854	TMEM106A-AS1	long intergenic non-protein coding RNA 854	ncRNA
MACS_peak_29877	chr4	68263974	68267063	+	3100	NA	Intergenic	ALR/Alpha|Satellite|centr	22200	NR_110747	101927237	Hs.435644	XR_245250	ENSG00000250075	LOC101927237	-	uncharacterized LOC101927237	ncRNA
MACS_peak_31574	chr5	9982	12032	+	3100	NA	Intergenic	(CCCTAA)n|Simple_repeat|Simple_repeat	-129366	NM_052909	153478	Hs.535800	XM_006714446		PLEKHG4B	-	pleckstrin homology domain containing, family G (with RhoGef domain) member 4B	protein-coding
MACS_peak_24843	chr21	9825404	9829257	+	3100	NA	Intergenic	SSU-rRNA_Hsa|rRNA|rRNA	1127	NR_037458	100500815		NR_037458	ENSG00000264063	MIR3687-1	MIR3687	microRNA 3687-1	ncRNA
MACS_peak_6476	chr10	135499083	135501471	+	2676.41	NA	Intergenic	BSR/Beta|Satellite|Satellite	-59978	NM_001080998	441581	Hs.690471	NM_001080998	ENSG00000225899	FRG2B	-	FSHD region gene 2 family, member B	protein-coding
MACS_peak_17699	chr18	106435	112784	+	2514.05	NA	intron (NR_033770, intron 1 of 4)	BSR/Beta|Satellite|Satellite	544	NR_033770	727758	Hs.585843	NR_033770		ROCK1P1	-	Rho-associated, coiled-coil containing protein kinase 1 pseudogene 1	pseudo
MACS_peak_25455	chr22	18883561	18884430	+	2294.18	NA	Intergenic	HSATI|Satellite|Satellite	-9741	NM_005675	8214	Hs.474185	NM_005675	ENSG00000183628	DGCR6	-	DiGeorge syndrome critical region gene 6	protein-coding
MACS_peak_5043	chr10	38815500	38818860	+	2288.13	NA	Intergenic	(GAATG)n|Satellite|Satellite	100106	NR_024497	399744	Hs.497951	NM_001013665		LINC00999	-	long intergenic non-protein coding RNA 999	ncRNA
MACS_peak_1820	chr1	91852505	91853367	+	2237.13	NA	intron (NM_001017975, intron 4 of 38)	LSU-rRNA_Hsa|rRNA|rRNA	17490	NM_001017975	164045	Hs.454818	XM_006710395	ENSG00000162669	HFM1	MER3|POF9|SEC63D1|Si-11|Si-11-6|helicase	HFM1, ATP-dependent DNA helicase homolog (S. cerevisiae)	protein-coding
MACS_peak_43595	chrX	108297077	108298104	+	2110.36	NA	Intergenic	LSU-rRNA_Hsa|rRNA|rRNA	317820	NR_110652	101928358	Hs.722300	XR_430539		LOC101928358	-	uncharacterized LOC101928358	ncRNA
MACS_peak_39892	chr8	43792338	43795170	+	2075.24	NA	Intergenic	ALR/Alpha|Satellite|centr	646169	NM_001005365	340441	Hs.531579	NM_001002920		POTEA	A26A1|CT104.3|POTE-8|POTE8	POTE ankyrin domain family, member A	protein-coding
MACS_peak_37771	chr7	61967115	61973468	+	2010.34	NA	Intergenic	ALR/Alpha|Satellite|centr	794143	NR_003952	643955	Hs.583308	NR_003952	ENSG00000185037	ZNF733P	ZNF733	zinc finger protein 733, pseudogene	pseudo
MACS_peak_35333	chr6	58773379	58780194	+	2009.87	NA	Intergenic	ALR/Alpha|Satellite|centr	-489062	NR_003660	375513	Hs.675815	NM_206908		GUSBP4	C6orf216|GUSBL2|SMA3-L|SMAC3L|b55C20.2	glucuronidase, beta pseudogene 4	pseudo
MACS_peak_41927	chr9	44992116	44993594	+	1961.86	NA	Intergenic	SST1|Satellite|centr	2619	NR_027421	100132948	Hs.651534	NM_001024942	ENSG00000154537	FAM27C	FAM27A|FAM27A1|FAM27A3	family with sequence similarity 27, member C	ncRNA
MACS_peak_42020	chr9	66970698	66974397	+	1954.56	NA	Intergenic	ALR/Alpha|Satellite|centr	49580	NR_121570	101928381	Hs.708686	XR_246696		LOC101928381	-	uncharacterized LOC101928381	ncRNA
MACS_peak_21773	chr2	109815629	109816499	+	1948.65	NA	intron (NM_001099289, intron 1 of 9)	(GAATG)n|Satellite|Satellite	-58020	NR_036223	100422863		NR_036223	ENSG00000264934	MIR4265	-	microRNA 4265	ncRNA
MACS_peak_43771	chrY	28815131	28818239	+	1822.8	NA	Intergenic	(GAATG)n|Simple_repeat|Simple_repeat	942048	NR_002176	474148	Hs.511777	NR_002176		TTTY3B	LNCRNA00122|NCRNA00122	testis-specific transcript, Y-linked 3B (non-protein coding)	ncRNA
MACS_peak_6554	chr11	3674736	3676179	+	1781.54	NA	intron (NM_004314, intron 1 of 4)	intron (NM_004314, intron 1 of 4)	9096	NM_004314	417	Hs.382188	XM_005252933	ENSG00000129744	ART1	ART2|ARTC1|CD296|RT6	ADP-ribosyltransferase 1	protein-coding
MACS_peak_15243	chr16	33962310	33964413	+	1773.93	NA	promoter-TSS (NR_038368)	promoter-TSS (NR_038368)	-858	NR_038368	649159	Hs.532675	NM_001040069	ENSG00000256642	LINC00273	NCRNA00273|TOP	long intergenic non-protein coding RNA 273	ncRNA
MACS_peak_16821	chr17	41381357	41382687	+	1751.82	NA	promoter-TSS (NR_047479)	promoter-TSS (NR_047479)	-960	NR_047479	100874261	Hs.546898	NR_047479	ENSG00000236383	LINC00854	TMEM106A-AS1	long intergenic non-protein coding RNA 854	ncRNA
MACS_peak_15247	chr16	34021276	34023126	+	1728.64	NA	Intergenic	ALR/Alpha|Satellite|centr	-59698	NR_038368	649159	Hs.532675	NM_001040069	ENSG00000256642	LINC00273	NCRNA00273|TOP	long intergenic non-protein coding RNA 273	ncRNA
MACS_peak_2749	chr1	156185988	156186932	+	1710.84	NA	intron (NM_001199664, intron 1 of 4)	CpG	3681	NM_001199663	100527963	Hs.654541	NM_001199661	ENSG00000260238	PMF1-BGLAP	PMF1	PMF1-BGLAP readthrough	protein-coding
MACS_peak_24238	chr20	29829089	29830047	+	1707.18	NA	Intergenic	(GAATG)n|Satellite|Satellite	-15899	NM_001037730	245929	Hs.580793	NM_001037730	ENSG00000215547	DEFB115	DEFB-15	defensin, beta 115	protein-coding
MACS_peak_25489	chr22	20688940	20689878	+	1700.05	NA	Intergenic	HSATI|Satellite|Satellite	-58996	NM_003426	7625	Hs.517418	NM_001256523	ENSG00000185252	ZNF74	COS52|ZFP520|ZNF520|hZNF7	zinc finger protein 74	protein-coding
MACS_peak_24216	chr20	26189713	26190590	+	1657.82	NA	promoter-TSS (NR_040095)	promoter-TSS (NR_040095)	-282	NR_040095	284801	Hs.370699	NR_040095	ENSG00000227195	MIR663AHG	-	MIR663A host gene (non-protein coding)	ncRNA
MACS_peak_42052	chr9	67790506	67792273	+	1631.21	NA	Intergenic	SST1|Satellite|centr	2800	NR_027422	100133121	Hs.744835	NR_027422	ENSG00000170215	FAM27B	FAM27A2	family with sequence similarity 27, member B	ncRNA
MACS_peak_25445	chr22	18717602	18718419	+	1629.08	NA	Intergenic	AluSc8|SINE|Alu	61464	NR_003267	2679	Hs.595809	XR_426489	ENSG00000197421	GGT3P	GGT3	gamma-glutamyltransferase 3 pseudogene	pseudo
MACS_peak_25444	chr22	18687985	18688839	+	1493.94	NA	Intergenic	HSATI|Satellite|Satellite	55654	NM_017414	11274	Hs.38260	XM_006724074	ENSG00000184979	USP18	ISG43|UBP43	ubiquitin specific peptidase 18	protein-coding
MACS_peak_22492	chr2	162134822	162139274	+	1473.14	NA	Intergenic	MER21B|LTR|ERVL	-25894	NR_110593	101929512	Hs.666488	XR_241338		LOC101929512	-	uncharacterized LOC101929512	ncRNA
MACS_peak_42011	chr9	66832714	66837092	+	1412.32	NA	Intergenic	ALR/Alpha|Satellite|centr	-88064	NR_121570	101928381	Hs.708686	XR_246696		LOC101928381	-	uncharacterized LOC101928381	ncRNA
MACS_peak_10	chr1	564232	570535	+	1339.24	NA	TTS (NR_106781)	TTS (NR_106781)	410	NR_106781	102465432		NR_106781		MIR6723	hsa-mir-6723	microRNA 6723	ncRNA
MACS_peak_5070	chr10	42596676	42603538	+	1335.13	NA	Intergenic	HSATII|Satellite|Satellite	263386	NR_024380	441666	Hs.255729	NR_024380	ENSG00000215146	LOC441666	-	zinc finger protein 91 pseudogene	pseudo
MACS_peak_36803	chr6	170707227	170709691	+	1271.21	NA	intron (NM_001286381, intron 7 of 8)	intron (NM_001286381, intron 7 of 8)	68610	NR_039787	100616430		NR_039787		MIR4644	-	microRNA 4644	ncRNA
MACS_peak_43755	chrY	13842371	13843099	+	1218.99	NA	Intergenic	(GAATG)n|Satellite|Satellite	690654	NR_033667	352887	Hs.546221	NR_033667	ENSG00000206159	GYG2P1	GYG2P	glycogenin 2 pseudogene 1	pseudo
MACS_peak_42134	chr9	69707990	69711650	+	1179.53	NA	Intergenic	ALR/Alpha|Satellite|centr	47964	NR_121570	101928381	Hs.708686	XR_246696		LOC101928381	-	uncharacterized LOC101928381	ncRNA
MACS_peak_43736	chrY	13464340	13470319	+	1152.02	NA	Intergenic	BSR/Beta|Satellite|Satellite	1066060	NR_033667	352887	Hs.546221	NR_033667	ENSG00000206159	GYG2P1	GYG2P	glycogenin 2 pseudogene 1	pseudo
MACS_peak_35336	chr6	61910602	61915119	+	1151.28	NA	Intergenic	ALR/Alpha|Satellite|centr	-371148	NM_001190706	100463487		NM_001190706	ENSG00000255633	MTRNR2L9	HN9	MT-RNR2-like 9 (pseudogene)	protein-coding
MACS_peak_25481	chr22	20325394	20327022	+	1136.52	NA	Intergenic	HSATI|Satellite|Satellite	-18580	NM_033257	85359	Hs.410965	NM_033257	ENSG00000128185	DGCR6L	DGCR6	DiGeorge syndrome critical region gene 6-like	protein-coding
MACS_peak_21471	chr2	91596055	91598314	+	1102.26	NA	Intergenic	HSATII|Satellite|Satellite	250791	NR_027238	654342	Hs.469287	NR_027238	ENSG00000143429	LOC654342	-	lymphocyte-specific protein 1 pseudogene	pseudo
MACS_peak_16937	chr17	45212589	45214933	+	1096.91	NA	intron (NM_001293089, intron 14 of 18)	intron (NM_001293089, intron 14 of 18)	52917	NM_001293091	996	Hs.602766	XM_005257892	ENSG00000004897	CDC27	ANAPC3|APC3|CDC27Hs|D0S1430E|D17S978E|H-NUC|HNUC|NUC2	cell division cycle 27	protein-coding
MACS_peak_2287	chr1	121478126	121485482	+	1076.86	NA	Intergenic	ALR/Alpha|Satellite|centr	220894	NR_003955	647121	Hs.697682	NR_003955		EMBP1	-	embigin pseudogene 1	pseudo
MACS_peak_8552	chr12	2364753	2365462	+	1068.35	NA	intron (NM_001129832, intron 3 of 47)	intron (NM_001129832, intron 3 of 47)	-13835	NR_046769	100874370	Hs.653548	NR_046769		CACNA1C-IT3	-	CACNA1C intronic transcript 3 (non-protein coding)	ncRNA
MACS_peak_29722	chr4	49511368	49517431	+	1058.37	NA	Intergenic	Intergenic	525740	NM_001286791	80157	Hs.479703	XM_005248126	ENSG00000109182	CWH43	CWH43-C	cell wall biogenesis 43 C-terminal homolog (S. cerevisiae)	protein-coding
MACS_peak_16412	chr17	22020332	22021099	+	990.62	NA	Intergenic	Intergenic	-1722	NM_001190452	100462977	Hs.740185	NM_001190452	ENSG00000256618	MTRNR2L1	HN1	MT-RNR2-like 1	protein-coding
MACS_peak_16542	chr17	31149247	31150194	+	987.15	NA	intron (NM_015194, intron 1 of 21)	CpG	54182	NM_015194	4642	Hs.602063	NM_015194	ENSG00000176658	MYO1D	PPP1R108|myr4	myosin ID	protein-coding
MACS_peak_18892	chr19	7514921	7516190	+	985.83	NA	intron (NM_001130955, intron 5 of 19)	intron (NM_001130955, intron 5 of 19)	10981	NM_001130955	23370	Hs.736818	XM_005272464	ENSG00000104880	ARHGEF18	P114-RhoGEF	Rho/Rac guanine nucleotide exchange factor (GEF) 18	protein-coding
MACS_peak_24542	chr20	47131276	47133239	+	977.21	NA	Intergenic	D20S16|Satellite|Satellite	143603	NR_026958	284749	Hs.299080	NR_026958	ENSG00000235621	LINC00494	-	long intergenic non-protein coding RNA 494	ncRNA
MACS_peak_43737	chrY	13472369	13476949	+	962.3	NA	Intergenic	BSR/Beta|Satellite|Satellite	1058730	NR_033667	352887	Hs.546221	NR_033667	ENSG00000206159	GYG2P1	GYG2P	glycogenin 2 pseudogene 1	pseudo
MACS_peak_25524	chr22	21678144	21681171	+	954.63	NA	Intergenic	AluSc8|SINE|Alu	42943	NR_024583	29797	Hs.745076	NR_024583		POM121L8P	DKFZp434K191	POM121 transmembrane nucleoporin-like 8 pseudogene	pseudo
MACS_peak_7768	chr11	85194764	85195508	+	938.3	NA	intron (NM_001142699, intron 3 of 27)	LSU-rRNA_Hsa|rRNA|rRNA	143178	NM_001142699	1740	Hs.367656	XM_005273805	ENSG00000150672	DLG2	PPP1R58|PSD-93|PSD93|chapsyn-110	discs, large homolog 2 (Drosophila)	protein-coding
MACS_peak_25453	chr22	18877766	18878796	+	933.9	NA	Intergenic	HSATI|Satellite|Satellite	-15455	NM_005675	8214	Hs.474185	NM_005675	ENSG00000183628	DGCR6	-	DiGeorge syndrome critical region gene 6	protein-coding
MACS_peak_43685	chrY	10041240	10045499	+	922.89	NA	Intergenic	ALR/Alpha|Satellite|centr	294962	NR_001540	252955	Hs.522846	NR_001540	ENSG00000239225	TTTY23	NCRNA00148|TTTY23B	testis-specific transcript, Y-linked 23 (non-protein coding)	ncRNA
MACS_peak_24215	chr20	26188478	26189670	+	921.88	NA	promoter-TSS (NR_030386)	promoter-TSS (NR_030386)	-160	NR_030386	724033		NR_030386	ENSG00000227195	MIR663A	MIR663|MIRN663|hsa-mir-663|hsa-mir-663a	microRNA 663a	ncRNA
MACS_peak_24835	chr21	9697938	9701292	+	920.44	NA	Intergenic	ACRO1|Satellite|acro	-126217	NR_037421	100500862		NR_037421		MIR3648-1	MIR3648	microRNA 3648-1	ncRNA
MACS_peak_40178	chr8	70602032	70602783	+	915.13	NA	intron (NM_001146008, intron 5 of 7)	LSU-rRNA_Hsa|rRNA|rRNA	142997	NM_001146009	81796	Hs.443609	XM_005251313	ENSG00000137571	SLCO5A1	OATP-J|OATP-RP4|OATP5A1|OATPRP4|SLC21A15	solute carrier organic anion transporter family, member 5A1	protein-coding
MACS_peak_5913	chr10	98561051	98561829	+	906.76	NA	Intergenic	GA-rich|Low_complexity|Low_complexity	-30577	NM_001170765	84458	Hs.745068	XM_006718033	ENSG00000196233	LCOR	MLR2	ligand dependent nuclear receptor corepressor	protein-coding
MACS_peak_36812	chr7	23564	24769	+	877.74	NA	Intergenic	L1MD3|LINE|L1	-125552	NR_108065	100507642	Hs.736320	NR_108064		LOC100507642	-	uncharacterized LOC100507642	ncRNA
MACS_peak_1	chr1	9954	10583	+	873.48	NA	Intergenic	(CCCTAA)n|Simple_repeat|Simple_repeat	-1606	NR_046018	100287102	Hs.714157	NR_046018		DDX11L1	-	DEAD/H (Asp-Glu-Ala-Asp/His) box helicase 11 like 1	pseudo
MACS_peak_2322	chr1	143281242	143284357	+	865.65	NA	Intergenic	Intergenic	-80560	NR_110761	102723769	Hs.652926	XR_430389		LOC102723769	-	uncharacterized LOC102723769	ncRNA
MACS_peak_11644	chr13	110076183	110076958	+	847.31	NA	Intergenic	Intergenic	-256919	NR_047700	100885782	Hs.655942	NR_047700	ENSG00000236242	MYO16-AS1	-	MYO16 antisense RNA 1	ncRNA
MACS_peak_42219	chr9	72652812	72653639	+	832.24	NA	Intergenic	(GAATG)n|Satellite|Satellite	-5272	NM_153267	256691	Hs.547172	NM_153267	ENSG00000165072	MAMDC2	-	MAM domain containing 2	protein-coding
MACS_peak_25516	chr22	21521236	21522736	+	819.67	NA	intron (NR_108107, intron 1 of 12)	HSATI|Satellite|Satellite	794	NR_108107	642633		XR_433733		FAM230B	-	family with sequence similarity 230, member B (non-protein coding)	ncRNA
MACS_peak_37700	chr7	61054319	61057764	+	817.44	NA	Intergenic	L1M5|LINE|L1	1708393	NR_003952	643955	Hs.583308	NR_003952	ENSG00000185037	ZNF733P	ZNF733	zinc finger protein 733, pseudogene	pseudo
MACS_peak_43426	chr9	141121045	141124044	+	815.77	NA	intron (NM_001145249, intron 5 of 6)	intron (NM_001145249, intron 5 of 6)	15907	NM_001145249	100132403	Hs.741123	NM_001145249		FAM157B	-	family with sequence similarity 157, member B	protein-coding
MACS_peak_29106	chr4	1421027	1423143	+	809.49	NA	Intergenic	Intergenic	-21855	NM_001290079	54729	Hs.526396	NM_001290079		NKX1-1	HSPX153|NKX-1.1|SAX2	NK1 homeobox 1	protein-coding
MACS_peak_18684	chr18	77378315	77380980	+	805.04	NA	Intergenic	Intergenic	-60154	NM_004715	9150	Hs.734021	XM_005266782	ENSG00000060069	CTDP1	CCFDN|FCP1	CTD (carboxy-terminal domain, RNA polymerase II, polypeptide A) phosphatase, subunit 1	protein-coding
MACS_peak_43683	chrY	10035753	10036769	+	793.74	NA	Intergenic	SSU-rRNA_Hsa|rRNA|rRNA	287854	NR_001540	252955	Hs.522846	NR_001540	ENSG00000239225	TTTY23	NCRNA00148|TTTY23B	testis-specific transcript, Y-linked 23 (non-protein coding)	ncRNA
MACS_peak_43741	chrY	13686727	13690921	+	775.24	NA	Intergenic	(GAATG)n|Satellite|Satellite	844565	NR_033667	352887	Hs.546221	NR_033667	ENSG00000206159	GYG2P1	GYG2P	glycogenin 2 pseudogene 1	pseudo
MACS_peak_21518	chr2	92266957	92270706	+	767.14	NA	Intergenic	HSATII|Satellite|Satellite	139672	NR_027714	440888	Hs.730239	NM_001032412	ENSG00000226481	ACTR3BP2	FKSG73	ACTR3B pseudogene 2	pseudo
MACS_peak_43735	chrY	13460157	13462484	+	762.4	NA	Intergenic	BSR/Beta|Satellite|Satellite	1072069	NR_033667	352887	Hs.546221	NR_033667	ENSG00000206159	GYG2P1	GYG2P	glycogenin 2 pseudogene 1	pseudo
MACS_peak_37656	chr7	56438121	56440830	+	724.1	NA	Intergenic	Intergenic	76593	NR_029420	650226	Hs.448401	NR_029420		LOC650226	-	ankyrin repeat domain 26 pseudogene	pseudo
MACS_peak_10656	chr12	127650162	127651285	+	714.13	NA	Intergenic	LSU-rRNA_Hsa|rRNA|rRNA	-105781	NR_104646	101927592	Hs.385663	NR_104646	ENSG00000249345	LOC101927592	-	uncharacterized LOC101927592	ncRNA
MACS_peak_36831	chr7	944937	946371	+	705.04	NA	intron (NM_006869, intron 4 of 10)	GA-rich|Low_complexity|Low_complexity	14872	NM_001284311	11033	Hs.602573	NM_001284308	ENSG00000105963	ADAP1	CENTA1|GCS1L|p42IP4	ArfGAP with dual PH domains 1	protein-coding
MACS_peak_4247	chr1	236876669	236878541	+	702.04	NA	intron (NM_001278344, intron 1 of 22)	intron (NM_001278344, intron 1 of 22)	27851	NM_001103	88	Hs.498178	NM_001103	ENSG00000077522	ACTN2	CMD1AA	actinin, alpha 2	protein-coding
MACS_peak_27242	chr3	73159606	73160483	+	693.89	NA	Intergenic	CpG	49234	NM_018029	55096	Hs.658858	NM_018029	ENSG00000255423	EBLN2	EBLN-2	endogenous Bornavirus-like nucleoprotein 2	protein-coding
MACS_peak_24227	chr20	26313867	26319586	+	661.4	NA	Intergenic	ALR/Alpha|Satellite|centr	-126857	NR_040095	284801	Hs.370699	NR_040095	ENSG00000227195	MIR663AHG	-	MIR663A host gene (non-protein coding)	ncRNA
MACS_peak_39887	chr8	43094453	43095487	+	648.53	NA	Intergenic	SAR|Satellite|Satellite	-52615	NM_001002920	340441	Hs.531579	NM_001002920		POTEA	A26A1|CT104.3|POTE-8|POTE8	POTE ankyrin domain family, member A	protein-coding
MACS_peak_5089	chr10	42817061	42818547	+	640.62	NA	Intergenic	ALR/Alpha|Satellite|centr	45689	NR_024380	441666	Hs.255729	NR_024380	ENSG00000215146	LOC441666	-	zinc finger protein 91 pseudogene	pseudo
MACS_peak_25446	chr22	18721124	18722044	+	634.17	NA	Intergenic	HSATI|Satellite|Satellite	57890	NR_003267	2679	Hs.595809	XR_426489	ENSG00000197421	GGT3P	GGT3	gamma-glutamyltransferase 3 pseudogene	pseudo
MACS_peak_31227	chr4	167500965	167502036	+	628.47	NA	Intergenic	(TATATG)n|Simple_repeat|Simple_repeat	654077	NM_001204353	50859	Hs.481133	XM_005263041	ENSG00000196104	SPOCK3	HSAJ1454|TES-3|TICN3	sparc/osteonectin, cwcv and kazal-like domains proteoglycan (testican) 3	protein-coding
MACS_peak_37730	chr7	61240404	61244003	+	626.27	NA	Intergenic	ALR/Alpha|Satellite|centr	1522231	NR_003952	643955	Hs.583308	NR_003952	ENSG00000185037	ZNF733P	ZNF733	zinc finger protein 733, pseudogene	pseudo
MACS_peak_24853	chr21	10084902	10089357	+	623.74	NA	Intergenic	(GAATG)n|Satellite|Satellite	-118535	NR_038328	100132288	Hs.487562	NM_001033515		TEKT4P2	MAFIPL|TEKT4P	tektin 4 pseudogene 2	pseudo
MACS_peak_5065	chr10	39125177	39125989	+	612.21	NA	Intergenic	(GAATG)n|Satellite|Satellite	135856	NR_045000	399746	Hs.742607	NR_045000	ENSG00000227264	ACTR3BP5	FKSG74	ACTR3B pseudogene 5	pseudo
MACS_peak_9093	chr12	34841122	34842836	+	581.68	NA	Intergenic	ALR/Alpha|Satellite|centr	666763	NM_032834	84920	Hs.102971	XM_006719157		ALG10	ALG10A|DIE2|KCR1	ALG10, alpha-1,2-glucosyltransferase	protein-coding
MACS_peak_15939	chr16	90182376	90185003	+	577.05	NA	Intergenic	Intergenic	-41351	NM_001098173	11105	Hs.406695	XM_005256274	ENSG00000126856	PRDM7	PFM4|ZNF910	PR domain containing 7	protein-coding
MACS_peak_43699	chrY	13140727	13141433	+	575.28	NA	Intergenic	(CATTC)n|Satellite|Satellite	1392309	NR_033667	352887	Hs.546221	NR_033667	ENSG00000206159	GYG2P1	GYG2P	glycogenin 2 pseudogene 1	pseudo
MACS_peak_8508	chr12	95158	95773	+	575.26	NA	Intergenic	(TTAGGG)n|Simple_repeat|Simple_repeat	7481	NR_028269	100288778	Hs.585931	NR_028269		LOC100288778	-	WAS protein family homolog 1 pseudogene	pseudo
MACS_peak_43663	chrY	9923738	9925528	+	561.27	NA	Intergenic	ALR/Alpha|Satellite|centr	176226	NR_001540	252955	Hs.522846	NR_001540	ENSG00000239225	TTTY23	NCRNA00148|TTTY23B	testis-specific transcript, Y-linked 23 (non-protein coding)	ncRNA
MACS_peak_41751	chr9	35913208	35914496	+	558.8	NA	Intergenic	(TG)n|Simple_repeat|Simple_repeat	4372	NR_024283	158376	Hs.302677	NR_024283	ENSG00000235387	LINC00961	-	long intergenic non-protein coding RNA 961	ncRNA
MACS_peak_31555	chr4	190942304	190944021	+	555.84	NA	Intergenic	CpG	5250	NM_001005217	448831	Hs.626907	NM_001005217	ENSG00000205097	FRG2	FRG2A	FSHD region gene 2	protein-coding
MACS_peak_43746	chrY	13717638	13720398	+	549.67	NA	Intergenic	(GAATG)n|Satellite|Satellite	814371	NR_033667	352887	Hs.546221	NR_033667	ENSG00000206159	GYG2P1	GYG2P	glycogenin 2 pseudogene 1	pseudo
MACS_peak_24234	chr20	29518058	29519010	+	529.56	NA	Intergenic	SST1|Satellite|centr	-93345	NR_003579	284802	Hs.653099	NR_003579	ENSG00000149531	FRG1B	C20orf80|bA348I14.2	FSHD region gene 1 family, member B	pseudo
MACS_peak_43684	chrY	10037632	10037988	+	527.94	NA	Intergenic	Intergenic	289403	NR_001540	252955	Hs.522846	NR_001540	ENSG00000239225	TTTY23	NCRNA00148|TTTY23B	testis-specific transcript, Y-linked 23 (non-protein coding)	ncRNA
MACS_peak_19588	chr19	44914534	44915960	+	526.76	NA	Intergenic	ACRO1|Satellite|acro	-9470	NM_001291489	26974	Hs.709428	XM_005258734	ENSG00000267508	ZNF285	ZNF285A	zinc finger protein 285	protein-coding
MACS_peak_2275	chr1	121426335	121427499	+	520.02	NA	Intergenic	ALR/Alpha|Satellite|centr	166007	NR_003955	647121	Hs.697682	NR_003955		EMBP1	-	embigin pseudogene 1	pseudo
MACS_peak_43635	chrX	136520131	136520757	+	516.89	NA	Intergenic	L1PA7|LINE|L1	-127902	NM_003413	7547	Hs.111227	NM_003413	ENSG00000156925	ZIC3	HTX|HTX1|VACTERLX|ZNF203	Zic family member 3	protein-coding
MACS_peak_29037	chr3	196625338	196626052	+	508.17	NA	intron (NM_152699, intron 2 of 9)	HSATII|Satellite|Satellite	30968	NM_152699	205564	Hs.240770	XM_005269310	ENSG00000119231	SENP5	-	SUMO1/sentrin specific peptidase 5	protein-coding
MACS_peak_2003	chr1	108113087	108113820	+	506.07	NA	TTS (NM_001079874)	TTS (NM_001079874)	117673	NM_001079874	10451	Hs.267659	XM_005270359	ENSG00000134215	VAV3	-	vav 3 guanine nucleotide exchange factor	protein-coding
MACS_peak_43409	chr9	140221975	140223187	+	504.06	NA	intron (NM_017820, intron 17 of 21)	intron (NM_017820, intron 17 of 21)	-25878	NM_001004354	441478	Hs.732282	NM_001004354	ENSG00000198435	NRARP	-	NOTCH-regulated ankyrin repeat protein	protein-coding
MACS_peak_16939	chr17	45234012	45234747	+	503.06	NA	exon (NM_001293091, exon 6 of 18)	exon (NM_001293091, exon 6 of 18)	32299	NM_001293091	996	Hs.602766	XM_005257892	ENSG00000004897	CDC27	ANAPC3|APC3|CDC27Hs|D0S1430E|D17S978E|H-NUC|HNUC|NUC2	cell division cycle 27	protein-coding
MACS_peak_41883	chr9	42818780	42819495	+	500	NA	Intergenic	ALR/Alpha|Satellite|centr	-39015	NR_026558	441432	Hs.743215	NR_026558		AQP7P3	AQPap-3	aquaporin 7 pseudogene 3	pseudo
MACS_peak_32403	chr5	71146470	71147222	+	499.71	NA	Intergenic	LSU-rRNA_Hsa|rRNA|rRNA	131856	NM_004291	9607	Hs.1707	NM_004291	ENSG00000164326	CARTPT	CART	CART prepropeptide	protein-coding
MACS_peak_25390	chr22	16212296	16213748	+	498.09	NA	Intergenic	ALR/Alpha|Satellite|centr	-20013	NR_122113	503637	Hs.744284	NR_122113		DUXAP8	-	double homeobox A pseudogene 8	pseudo
MACS_peak_5069	chr10	42407886	42410019	+	492.54	NA	Intergenic	ALR/Alpha|Satellite|centr	454541	NR_024380	441666	Hs.255729	NR_024380	ENSG00000215146	LOC441666	-	zinc finger protein 91 pseudogene	pseudo
MACS_peak_22104	chr2	133011625	133013834	+	471.96	NA	intron (NR_027020, intron 1 of 4)	SSU-rRNA_Hsa|rRNA|rRNA	1924	NR_031608	100313824		NR_031608	ENSG00000221288	MIR663B	MIRN663B	microRNA 663b	ncRNA
MACS_peak_29708	chr4	49297300	49300121	+	471.71	NA	Intergenic	L1MB8|LINE|L1	310051	NM_001286791	80157	Hs.479703	XM_005248126	ENSG00000109182	CWH43	CWH43-C	cell wall biogenesis 43 C-terminal homolog (S. cerevisiae)	protein-coding
MACS_peak_12690	chr14	88237295	88238035	+	466.89	NA	Intergenic	Intergenic	221950	NM_001201401	2581	Hs.513439	XR_245677	ENSG00000054983	GALC	-	galactosylceramidase	protein-coding
MACS_peak_16827	chr17	41465370	41467167	+	466.15	NA	promoter-TSS (NR_027412)	promoter-TSS (NR_027412)	-2	NR_027413	100130581	Hs.732952	NR_027412	ENSG00000188825	LINC00910	-	long intergenic non-protein coding RNA 910	ncRNA
MACS_peak_39886	chr8	43092586	43094169	+	464.59	NA	Intergenic	SAR|Satellite|Satellite	-54208	NM_001002920	340441	Hs.531579	NM_001002920		POTEA	A26A1|CT104.3|POTE-8|POTE8	POTE ankyrin domain family, member A	protein-coding
MACS_peak_31539	chr4	190842001	190843279	+	461.22	NA	Intergenic	L1M1|LINE|L1	-19334	NM_004477	2483	Hs.203772	XM_005262879	ENSG00000109536	FRG1	FRG1A|FSG1	FSHD region gene 1	protein-coding
MACS_peak_7861	chr11	93966515	93972990	+	449.3	NA	Intergenic	L1PA2|LINE|L1	-69051	NM_001199206	390243	Hs.553758	NM_001080486	ENSG00000183560	FOLR4	Folbp3|JUNO	folate receptor 4, delta (putative)	protein-coding
MACS_peak_24236	chr20	29635497	29638959	+	438.47	NA	TTS (NR_045115)	TTS (NR_045115)	910	NR_045115	140678	Hs.653099	NR_045115		MLLT10P1	MLLT10L|bA348I14.3	myeloid/lymphoid or mixed-lineage leukemia (trithorax homolog, Drosophila); translocated to, 10 pseudogene 1	pseudo
MACS_peak_2288	chr1	142535408	142541762	+	434.02	NA	Intergenic	(GAATG)n|Satellite|Satellite	175020	NR_046228	100874392	Hs.648245	NR_046228		ANKRD20A12P	-	ankyrin repeat domain 20 family, member A12, pseudogene	pseudo
MACS_peak_26091	chr22	51081839	51082956	+	430.78	NA	Intergenic	LTR8|LTR|ERV1	-15796	NM_001085427	410	Hs.731715	XM_006724414		ARSA	MLD	arylsulfatase A	protein-coding
MACS_peak_43761	chrY	13868112	13869502	+	429.09	NA	Intergenic	(GAATG)n|Satellite|Satellite	664582	NR_033667	352887	Hs.546221	NR_033667	ENSG00000206159	GYG2P1	GYG2P	glycogenin 2 pseudogene 1	pseudo
MACS_peak_6511	chr11	1016423	1018161	+	428.05	NA	exon (NM_005961, exon 31 of 33)	exon (NM_005961, exon 31 of 33)	19414	NM_005961	4588	Hs.528432	XM_006725532	ENSG00000184956	MUC6	MUC-6	mucin 6, oligomeric mucus/gel-forming	protein-coding
MACS_peak_35546	chr6	83274212	83275324	+	425.79	NA	Intergenic	L1M4|LINE|L1	200807	NM_001166392	7162	Hs.82128	XM_005248763	ENSG00000146242	TPBG	5T4|5T4AG|M6P1|WAIF1	trophoblast glycoprotein	protein-coding
MACS_peak_24834	chr21	9695559	9697726	+	415.48	NA	Intergenic	MER21B|LTR|ERVL	-129190	NR_037421	100500862		NR_037421		MIR3648-1	MIR3648	microRNA 3648-1	ncRNA
MACS_peak_23797	chr20	1282083	1283373	+	411.94	NA	intron (NM_014723, intron 5 of 5)	L1MB7|LINE|L1	11589	NM_015685	27111	Hs.657015	NM_001199784	ENSG00000125775	SDCBP2	SITAC|SITAC18|ST-2	syndecan binding protein (syntenin) 2	protein-coding
MACS_peak_36601	chr6	157731164	157732278	+	411.35	NA	intron (NM_018452, intron 3 of 3)	intron (NM_018452, intron 3 of 3)	13570	NM_018452	729515	Hs.157212	NM_018452	ENSG00000215712	TMEM242	BM033|C6orf35	transmembrane protein 242	protein-coding
MACS_peak_31594	chr5	2145421	2147193	+	406.05	NA	Intergenic	Intergenic	162278	NR_107011	102465854		NR_107011		MIR548BA	hsa-mir-548ba	microRNA 548ba	ncRNA
MACS_peak_16564	chr17	33477886	33478529	+	405.76	NA	intron (NM_001267052, intron 4 of 19)	LSU-rRNA_Hsa|rRNA|rRNA	3371	NM_001267052	146862	Hs.379636	XM_005257926	ENSG00000141161	UNC45B	CMYA4|SMUNC45|UNC45	unc-45 homolog B (C. elegans)	protein-coding
MACS_peak_24870	chr21	10772562	10775567	+	399.88	NA	Intergenic	(GAATG)n|Satellite|Satellite	216879	NM_001290224	7179	Hs.122986	NM_001290224	ENSG00000166157	TPTE	CT44|PTEN2	transmembrane phosphatase with tensin homology	protein-coding
MACS_peak_2347	chr1	143912982	143914116	+	397.63	NA	promoter-TSS (NM_001287385)	promoter-TSS (NM_001287385)	-389	NM_001287385	554282		NM_001287385		FAM72C	-	family with sequence similarity 72, member C	protein-coding
MACS_peak_9101	chr12	38006492	38009998	+	394.84	NA	Intergenic	ALR/Alpha|Satellite|centr	-702312	NM_001013620	144245	Hs.259305	XM_005268665		ALG10B	ALG10|KCR1	ALG10B, alpha-1,2-glucosyltransferase	protein-coding
MACS_peak_43767	chrY	28587418	28588337	+	390.99	NA	Intergenic	L3|LINE|CR1	713240	NR_002176	474148	Hs.511777	NR_002176		TTTY3B	LNCRNA00122|NCRNA00122	testis-specific transcript, Y-linked 3B (non-protein coding)	ncRNA
MACS_peak_42155	chr9	70006155	70007994	+	387.72	NA	Intergenic	ALR/Alpha|Satellite|centr	171741	NM_001126334	653427	Hs.714683	NM_001126334	ENSG00000204779	FOXD4L5	bA15J10.2	forkhead box D4-like 5	protein-coding
MACS_peak_37705	chr7	61097111	61102427	+	382.83	NA	Intergenic	ALR/Alpha|Satellite|centr	1664665	NR_003952	643955	Hs.583308	NR_003952	ENSG00000185037	ZNF733P	ZNF733	zinc finger protein 733, pseudogene	pseudo
MACS_peak_24872	chr21	10817830	10820409	+	382.45	NA	Intergenic	(GAATG)n|Satellite|Satellite	171824	NM_001290224	7179	Hs.122986	NM_001290224	ENSG00000166157	TPTE	CT44|PTEN2	transmembrane phosphatase with tensin homology	protein-coding
MACS_peak_31532	chr4	190756681	190758528	+	380.62	NA	Intergenic	(CCA)n|Simple_repeat|Simple_repeat	-104370	NM_004477	2483	Hs.203772	XM_005262879	ENSG00000109536	FRG1	FRG1A|FSG1	FSHD region gene 1	protein-coding
MACS_peak_21482	chr2	91690565	91695270	+	380.35	NA	Intergenic	L1MA9|LINE|L1	155058	NR_027238	654342	Hs.469287	NR_027238	ENSG00000143429	LOC654342	-	lymphocyte-specific protein 1 pseudogene	pseudo
MACS_peak_42158	chr9	70076407	70077043	+	372.83	NA	Intergenic	ALR/Alpha|Satellite|centr	102090	NM_001126334	653427	Hs.714683	NM_001126334	ENSG00000204779	FOXD4L5	bA15J10.2	forkhead box D4-like 5	protein-coding
MACS_peak_5063	chr10	39106945	39107694	+	368.17	NA	Intergenic	(CATTC)n|Satellite|Satellite	117592	NR_045000	399746	Hs.742607	NR_045000	ENSG00000227264	ACTR3BP5	FKSG74	ACTR3B pseudogene 5	pseudo
MACS_peak_42132	chr9	69690943	69693293	+	367.73	NA	Intergenic	ALR/Alpha|Satellite|centr	40757	NR_024443	100133920	Hs.645503	NR_024443		LOC100133920	-	uncharacterized LOC100133920	ncRNA
MACS_peak_37810	chr7	64960327	64961618	+	364.79	NA	intron (NR_038378, intron 9 of 9)	intron (NR_038378, intron 9 of 9)	122260	NM_007139	168374	Hs.9521	XM_006715861	ENSG00000146757	ZNF92	HEL-203|HPF12|HTF12|TF12	zinc finger protein 92	protein-coding
MACS_peak_29083	chr3	197894320	197896535	+	363.98	NA	intron (NM_001145248, intron 5 of 6)	intron (NM_001145248, intron 5 of 6)	16190	NM_001145248	728262	Hs.744675	NM_001145248		FAM157A	-	family with sequence similarity 157, member A	protein-coding
MACS_peak_6433	chr10	130262377	130263157	+	361.73	NA	Intergenic	CT-rich|Low_complexity|Low_complexity	178553	NR_120619	101927381	Hs.523342	XR_242761		LINC01163	TCONS_00017722	long intergenic non-protein coding RNA 1163	ncRNA
MACS_peak_19313	chr19	36066214	36066896	+	359.87	NA	Intergenic	LSU-rRNA_Hsa|rRNA|rRNA	-11995	NM_000704	495	Hs.36992	NM_000704	ENSG00000105675	ATP4A	ATP6A	ATPase, H+/K+ exchanging, alpha polypeptide	protein-coding
MACS_peak_29241	chr4	9272822	9274383	+	357.25	NA	Intergenic	Intergenic	4257	NM_001256863	100287513	Hs.723053	NM_001256863	ENSG00000248933	USP17L22	-	ubiquitin specific peptidase 17-like family member 22	protein-coding
MACS_peak_10805	chr13	28033462	28034394	+	350.72	NA	Intergenic	AluJb|SINE|Alu	-9189	NM_152912	219402	Hs.534582	XM_005266283	ENSG00000122033	MTIF3	IF3mt	mitochondrial translational initiation factor 3	protein-coding
MACS_peak_29715	chr4	49330671	49333879	+	348.84	NA	Intergenic	ACRO1|Satellite|acro	343616	NM_001286791	80157	Hs.479703	XM_005248126	ENSG00000109182	CWH43	CWH43-C	cell wall biogenesis 43 C-terminal homolog (S. cerevisiae)	protein-coding
MACS_peak_41922	chr9	44875852	44876652	+	346.18	NA	Intergenic	SST1|Satellite|centr	-113984	NR_027421	100132948	Hs.651534	NM_001024942	ENSG00000154537	FAM27C	FAM27A|FAM27A1|FAM27A3	family with sequence similarity 27, member C	ncRNA
MACS_peak_2321	chr1	143278344	143281086	+	340.62	NA	Intergenic	ACRO1|Satellite|acro	-77476	NR_110761	102723769	Hs.652926	XR_430389		LOC102723769	-	uncharacterized LOC102723769	ncRNA
MACS_peak_31761	chr5	21478167	21481231	+	340.14	NA	intron (NR_027026, intron 3 of 4)	intron (NR_027026, intron 3 of 4)	20110	NR_027027	728411	Hs.88181	NM_207331	ENSG00000183666	GUSBP1	-	glucuronidase, beta pseudogene 1	pseudo
MACS_peak_2270	chr1	121403723	121405636	+	337.22	NA	Intergenic	ALR/Alpha|Satellite|centr	143769	NR_003955	647121	Hs.697682	NR_003955		EMBP1	-	embigin pseudogene 1	pseudo
MACS_peak_43548	chrX	61814792	61816007	+	335.97	NA	Intergenic	ALR/Alpha|Satellite|centr	755819	NM_001012968	139886	Hs.612782	NM_001012968	ENSG00000186767	SPIN4	-	spindlin family, member 4	protein-coding
MACS_peak_39359	chr8	12051439	12052726	+	335.31	NA	promoter-TSS (NR_003494)	promoter-TSS (NR_003494)	-458	NM_001083537	85002	Hs.675799	XM_006716255	ENSG00000186523	FAM86B1	-	family with sequence similarity 86, member B1	protein-coding
MACS_peak_31729	chr5	17583278	17586465	+	335.25	NA	Intergenic	Intergenic	-197452	NR_033975	401177	Hs.508311	NR_033975	ENSG00000250822	LOC401177	-	uncharacterized LOC401177	ncRNA
MACS_peak_42185	chr9	70835485	70841948	+	333.42	NA	Intergenic	AluSp|SINE|Alu	-18089	NM_001286836	220869	Hs.645504	XM_005272748	ENSG00000147996	CBWD5	DC36	COBW domain containing 5	protein-coding
MACS_peak_21472	chr2	91598360	91600405	+	330.51	NA	Intergenic	HSATII|Satellite|Satellite	248593	NR_027238	654342	Hs.469287	NR_027238	ENSG00000143429	LOC654342	-	lymphocyte-specific protein 1 pseudogene	pseudo
MACS_peak_15975	chr17	965572	967950	+	330.01	NA	intron (NM_001282149, intron 5 of 17)	intron (NM_001282149, intron 5 of 17)	15625	NM_001282149	29	Hs.159306	XM_006721506	ENSG00000159842	ABR	MDB	active BCR-related	protein-coding
MACS_peak_29736	chr4	49633172	49637928	+	329.74	NA	Intergenic	(GAATG)n|Satellite|Satellite	646891	NM_001286791	80157	Hs.479703	XM_005248126	ENSG00000109182	CWH43	CWH43-C	cell wall biogenesis 43 C-terminal homolog (S. cerevisiae)	protein-coding
MACS_peak_42169	chr9	70327132	70327832	+	327.92	NA	Intergenic	ALR/Alpha|Satellite|centr	47442	NR_121570	101928381	Hs.708686	XR_246696		LOC101928381	-	uncharacterized LOC101928381	ncRNA
MACS_peak_39178	chr7	158707726	158709887	+	325.88	NA	intron (NM_018051, intron 14 of 24)	intron (NM_018051, intron 14 of 24)	59537	NM_018051	55112	Hs.389945	XM_005249549	ENSG00000126870	WDR60	FAP163|SRPS6|SRTD8	WD repeat domain 60	protein-coding
MACS_peak_43667	chrY	9944478	9945524	+	325.82	NA	Intergenic	L1M1|LINE|L1	196594	NR_001540	252955	Hs.522846	NR_001540	ENSG00000239225	TTTY23	NCRNA00148|TTTY23B	testis-specific transcript, Y-linked 23 (non-protein coding)	ncRNA
MACS_peak_41953	chr9	45728850	45729735	+	325.05	NA	Intergenic	SST1|Satellite|centr	-387651	NR_103714	100289124	Hs.567050	NM_001024608	ENSG00000237198	FAM27E2	FAM27E1	family with sequence similarity 27, member E2	ncRNA
MACS_peak_43681	chrY	10025664	10027137	+	324.98	NA	Intergenic	Intergenic	277993	NR_001540	252955	Hs.522846	NR_001540	ENSG00000239225	TTTY23	NCRNA00148|TTTY23B	testis-specific transcript, Y-linked 23 (non-protein coding)	ncRNA
MACS_peak_18868	chr19	6424596	6425809	+	324.25	NA	promoter-TSS (NM_003685)	promoter-TSS (NM_003685)	-380	NM_003685	8570	Hs.727344	XM_005259668	ENSG00000088247	KHSRP	FBP2|FUBP2|KSRP	KH-type splicing regulatory protein	protein-coding
MACS_peak_7194	chr11	48962392	48964156	+	323.59	NA	Intergenic	ALR/Alpha|Satellite|centr	-89878	NM_001206626	283116	Hs.448644	NM_001206626	ENSG00000182053	TRIM49B	-	tripartite motif containing 49B	protein-coding
MACS_peak_22157	chr2	135874727	135875645	+	323.3	NA	intron (NM_001172435, intron 7 of 24)	(TTC)n|Simple_repeat|Simple_repeat	65351	NM_001172435	22930	Hs.306327	XR_427077	ENSG00000115839	RAB3GAP1	P130|RAB3GAP|RAB3GAP130|WARBM1	RAB3 GTPase activating protein subunit 1 (catalytic)	protein-coding
MACS_peak_40331	chr8	82754343	82755401	+	322.63	NA	promoter-TSS (NM_152837)	promoter-TSS (NM_152837)	-351	NM_022133	64089	Hs.492121	XM_005251282	ENSG00000104497	SNX16	-	sorting nexin 16	protein-coding
MACS_peak_37703	chr7	61078787	61082589	+	322.38	NA	Intergenic	ALR/Alpha|Satellite|centr	1683746	NR_003952	643955	Hs.583308	NR_003952	ENSG00000185037	ZNF733P	ZNF733	zinc finger protein 733, pseudogene	pseudo
MACS_peak_29242	chr4	9325370	9326354	+	320.53	NA	Intergenic	Intergenic	-1029	NM_001242332	728405	Hs.553810	NM_001242332	ENSG00000231637	USP17L29	-	ubiquitin specific peptidase 17-like family member 29	protein-coding
MACS_peak_15276	chr16	46495089	46500686	+	319.49	NA	Intergenic	HSATII|Satellite|Satellite	105122	NR_026556	124149	Hs.97414	NM_001004299		ANKRD26P1	-	ankyrin repeat domain 26 pseudogene 1	pseudo
MACS_peak_31521	chr4	190154759	190155915	+	317.25	NA	Intergenic	Intergenic	-425423	NR_121679	101928971	Hs.519164	XR_244775	ENSG00000250739	LINC01262	TCONS_l2_00021807	long intergenic non-protein coding RNA 1262	ncRNA
MACS_peak_9102	chr12	38016034	38016616	+	315.08	NA	Intergenic	ALR/Alpha|Satellite|centr	-694232	NM_001013620	144245	Hs.259305	XM_005268665		ALG10B	ALG10|KCR1	ALG10B, alpha-1,2-glucosyltransferase	protein-coding
MACS_peak_21452	chr2	90374567	90377724	+	315.07	NA	Intergenic	HSATII|Satellite|Satellite	1264261	NR_039635	100616399		NR_039635	ENSG00000265510	MIR4436A	-	microRNA 4436a	ncRNA
MACS_peak_10695	chr13	20370204	20371792	+	313.82	NA	Intergenic	AluSq|SINE|Alu	-13839	NM_001042414	55269	Hs.213198	XM_006719844		PSPC1	PSP1	paraspeckle component 1	protein-coding
MACS_peak_19617	chr19	45681319	45682219	+	312.9	NA	promoter-TSS (NM_024108)	promoter-TSS (NM_024108)	-234	NM_212550	388552	Hs.103902	NM_212550	ENSG00000189114	BLOC1S3	BLOS3|HPS8|RP	biogenesis of lysosomal organelles complex-1, subunit 3	protein-coding
MACS_peak_17656	chr17	79818341	79819215	+	312.37	NA	promoter-TSS (NM_000918)	promoter-TSS (NM_000918)	-234	NM_000918	5034	Hs.464336	NM_000918	ENSG00000185624	P4HB	DSI|ERBA2L|GIT|P4Hbeta|PDI|PDIA1|PHDB|PO4DB|PO4HB|PROHB	prolyl 4-hydroxylase, beta polypeptide	protein-coding
MACS_peak_2284	chr1	121462199	121462701	+	310.49	NA	Intergenic	ALR/Alpha|Satellite|centr	201540	NR_003955	647121	Hs.697682	NR_003955		EMBP1	-	embigin pseudogene 1	pseudo
MACS_peak_16407	chr17	21666592	21668917	+	307.47	NA	Intergenic	L2a|LINE|L2	-157616	NR_028336	284123	Hs.348578	NM_203392	ENSG00000178130	FAM27L	-	family with sequence similarity 27-like	ncRNA
MACS_peak_29706	chr4	49284757	49287231	+	305.45	NA	Intergenic	MER47C|DNA|TcMar-Tigger	297335	NM_001286791	80157	Hs.479703	XM_005248126	ENSG00000109182	CWH43	CWH43-C	cell wall biogenesis 43 C-terminal homolog (S. cerevisiae)	protein-coding
MACS_peak_43758	chrY	13850773	13852370	+	305.39	NA	Intergenic	(GAATG)n|Satellite|Satellite	681818	NR_033667	352887	Hs.546221	NR_033667	ENSG00000206159	GYG2P1	GYG2P	glycogenin 2 pseudogene 1	pseudo
MACS_peak_25488	chr22	20657001	20657955	+	304.71	NA	Intergenic	HSATI|Satellite|Satellite	-90927	NM_003426	7625	Hs.517418	NM_001256523	ENSG00000185252	ZNF74	COS52|ZFP520|ZNF520|hZNF7	zinc finger protein 74	protein-coding
MACS_peak_19813	chr19	50379719	50381539	+	301.93	NA	promoter-TSS (NM_001168222)	promoter-TSS (NM_001168222)	15	NM_001098632	84335	Hs.610819	NM_001098632	ENSG00000204673	AKT1S1	Lobe|PRAS40	AKT1 substrate 1 (proline-rich)	protein-coding
MACS_peak_15129	chr16	30381601	30382750	+	300.76	NA	promoter-TSS (NM_015527)	promoter-TSS (NM_015527)	-653	NM_015527	26000	Hs.632182	NM_015527	ENSG00000169221	TBC1D10B	EPI64B	TBC1 domain family, member 10B	protein-coding
MACS_peak_15152	chr16	30933531	30935081	+	300.51	NA	promoter-TSS (NM_001282351)	promoter-TSS (NM_001282351)	-70	NM_001282351	54620	Hs.152149	NM_001099784	ENSG00000099364	FBXL19	CXXC11|Fbl19|JHDM1C	F-box and leucine-rich repeat protein 19	protein-coding
MACS_peak_43526	chrX	55172195	55172926	+	299.64	NA	exon (NM_001166703, exon 3 of 3)	exon (NM_001166703, exon 3 of 3)	14975	NM_001166703	90736	Hs.415414	XM_006724611	ENSG00000182518	FAM104B	CXorf44	family with sequence similarity 104, member B	protein-coding
MACS_peak_43753	chrY	13810723	13811497	+	298.93	NA	Intergenic	(GAATG)n|Satellite|Satellite	722279	NR_033667	352887	Hs.546221	NR_033667	ENSG00000206159	GYG2P1	GYG2P	glycogenin 2 pseudogene 1	pseudo
MACS_peak_19887	chr19	54640509	54641616	+	297.41	NA	promoter-TSS (NM_014516)	promoter-TSS (NM_014516)	-374	NM_014516	4849	Hs.343571	XM_005258956	ENSG00000088038	CNOT3	LENG2|NOT3|NOT3H	CCR4-NOT transcription complex, subunit 3	protein-coding
MACS_peak_41930	chr9	45128209	45129613	+	296.28	NA	Intergenic	(CA)n|Simple_repeat|Simple_repeat	-123621	NR_121606	102723709	Hs.743015	XR_428510		LOC102723709	-	uncharacterized LOC102723709	ncRNA
MACS_peak_37704	chr7	61082902	61086087	+	292.98	NA	Intergenic	ALR/Alpha|Satellite|centr	1679940	NR_003952	643955	Hs.583308	NR_003952	ENSG00000185037	ZNF733P	ZNF733	zinc finger protein 733, pseudogene	pseudo
MACS_peak_15241	chr16	33932383	33936397	+	291.92	NA	Intergenic	Intergenic	28113	NR_038368	649159	Hs.532675	NM_001040069	ENSG00000256642	LINC00273	NCRNA00273|TOP	long intergenic non-protein coding RNA 273	ncRNA
MACS_peak_19806	chr19	50268567	50270349	+	290.75	NA	promoter-TSS (NM_014203)	promoter-TSS (NM_014203)	-722	NM_130787	160	Hs.467125	NM_014203	ENSG00000196961	AP2A1	ADTAA|AP2-ALPHA|CLAPA1	adaptor-related protein complex 2, alpha 1 subunit	protein-coding
MACS_peak_31551	chr4	190908200	190910019	+	287.84	NA	Intergenic	PRIMA41-int|LTR|ERV1	39303	NM_001005217	448831	Hs.626907	NM_001005217	ENSG00000205097	FRG2	FRG2A	FSHD region gene 2	protein-coding
MACS_peak_31996	chr5	49434778	49441706	+	287.79	NA	Intergenic	ALR/Alpha|Satellite|centr	298992	NM_198449	133418	Hs.561411	NM_198449	ENSG00000170571	EMB	GP70	embigin	protein-coding
MACS_peak_7189	chr11	48947986	48948725	+	286.73	NA	Intergenic	ALR/Alpha|Satellite|centr	-104797	NM_001206626	283116	Hs.448644	NM_001206626	ENSG00000182053	TRIM49B	-	tripartite motif containing 49B	protein-coding
MACS_peak_14708	chr16	5147651	5148750	+	286.68	NA	promoter-TSS (NM_001289029)	promoter-TSS (NM_001289029)	-379	NM_001289029	196483	Hs.592086	XM_005255157	ENSG00000118894	FAM86A	-	family with sequence similarity 86, member A	protein-coding
MACS_peak_5042	chr10	38777760	38778472	+	286.64	NA	Intergenic	(GAATG)n|Satellite|Satellite	61042	NR_024497	399744	Hs.497951	NM_001013665		LINC00999	-	long intergenic non-protein coding RNA 999	ncRNA
MACS_peak_11724	chr14	19944673	19945728	+	285.08	NA	Intergenic	ALR/Alpha|Satellite|centr	-19866	NR_110526	503639	Hs.744284	XR_132758		DUXAP10	-	double homeobox A pseudogene 10	pseudo
MACS_peak_43534	chrX	58544585	58545542	+	284.02	NA	Intergenic	ALR/Alpha|Satellite|centr	-607996	NM_007156	7789	Hs.550094	NM_007156	ENSG00000198205	ZXDA	ZNF896	zinc finger, X-linked, duplicated A	protein-coding
MACS_peak_20026	chr2	3184074	3185182	+	283.08	NA	Intergenic	CpG	-54830	NR_110228	101927554	Hs.638446	NR_110228	ENSG00000234423	LINC01250	-	long intergenic non-protein coding RNA 1250	ncRNA
MACS_peak_43615	chrX	115002502	115005460	+	281.58	NA	Intergenic	CpG	176162	NM_001282338	5358	Hs.496622	NM_001136025	ENSG00000102024	PLS3	BMND18|T-plastin	plastin 3	protein-coding
MACS_peak_22040	chr2	129062473	129064408	+	281.24	NA	intron (NM_004807, intron 1 of 1)	intron (NM_004807, intron 1 of 1)	12731	NM_004807	9394	Hs.512841	NM_004807	ENSG00000136720	HS6ST1	HH15|HS6ST	heparan sulfate 6-O-sulfotransferase 1	protein-coding
MACS_peak_43734	chrY	13452836	13454165	+	281.21	NA	Intergenic	(CATTC)n|Satellite|Satellite	1079889	NR_033667	352887	Hs.546221	NR_033667	ENSG00000206159	GYG2P1	GYG2P	glycogenin 2 pseudogene 1	pseudo
MACS_peak_25487	chr22	20656059	20656995	+	280.76	NA	Intergenic	HSATI|Satellite|Satellite	-91878	NM_003426	7625	Hs.517418	NM_001256523	ENSG00000185252	ZNF74	COS52|ZFP520|ZNF520|hZNF7	zinc finger protein 74	protein-coding
MACS_peak_15444	chr16	57769006	57769775	+	279.29	NA	promoter-TSS (NM_005886)	promoter-TSS (NM_005886)	-270	NM_005886	10300	Hs.732486	XM_005255772	ENSG00000140854	KATNB1	KAT	katanin p80 (WD repeat containing) subunit B 1	protein-coding
MACS_peak_43664	chrY	9930985	9931748	+	278.89	NA	Intergenic	L1M1|LINE|L1	182959	NR_001540	252955	Hs.522846	NR_001540	ENSG00000239225	TTTY23	NCRNA00148|TTTY23B	testis-specific transcript, Y-linked 23 (non-protein coding)	ncRNA
MACS_peak_2510	chr1	148950957	148954451	+	276.76	NA	non-coding (NR_027354, exon 4 of 4)	non-coding (NR_027354, exon 4 of 4)	22299	NR_027354	645166	Hs.744183	NR_027354	ENSG00000232527	LOC645166	-	lymphocyte-specific protein 1 pseudogene	pseudo
MACS_peak_21451	chr2	90372640	90374563	+	276.41	NA	Intergenic	HSATII|Satellite|Satellite	1261717	NR_039635	100616399		NR_039635	ENSG00000265510	MIR4436A	-	microRNA 4436a	ncRNA
MACS_peak_39160	chr7	157939594	157941794	+	275.36	NA	intron (NM_130842, intron 5 of 21)	intron (NM_130842, intron 5 of 21)	293417	NR_038966	100506585	Hs.661265	NR_038966	ENSG00000233038	LOC100506585	-	uncharacterized LOC100506585	ncRNA
MACS_peak_37746	chr7	61608592	61609133	+	275.06	NA	Intergenic	ALR/Alpha|Satellite|centr	1155572	NR_003952	643955	Hs.583308	NR_003952	ENSG00000185037	ZNF733P	ZNF733	zinc finger protein 733, pseudogene	pseudo
MACS_peak_43674	chrY	10003646	10004822	+	274.77	NA	Intergenic	L1MA9|LINE|L1	255827	NR_001540	252955	Hs.522846	NR_001540	ENSG00000239225	TTTY23	NCRNA00148|TTTY23B	testis-specific transcript, Y-linked 23 (non-protein coding)	ncRNA
MACS_peak_16411	chr17	21903883	21907160	+	274.06	NA	intron (NR_027084, intron 1 of 1)	SST1|Satellite|centr	1459	NR_027084	284124	Hs.310247	NR_027084		FLJ36000	-	uncharacterized FLJ36000	ncRNA
MACS_peak_42323	chr9	79186287	79187190	+	271.12	NA	Intergenic	LSU-rRNA_Hsa|rRNA|rRNA	71189	NM_001097636	2650	Hs.521568	XM_006717052	ENSG00000187210	GCNT1	C2GNT|C2GNT-L|C2GNT1|G6NT|NACGT2|NAGCT2	glucosaminyl (N-acetyl) transferase 1, core 2	protein-coding
MACS_peak_19890	chr19	54693349	54695274	+	269.93	NA	promoter-TSS (NM_001146056)	promoter-TSS (NM_001146056)	192	NM_001282333	79042	Hs.15580	XM_005259241	ENSG00000170892	TSEN34	LENG5|PCH2C|SEN34|SEN34L	TSEN34 tRNA splicing endonuclease subunit	protein-coding
MACS_peak_40361	chr8	86795757	86801366	+	269.77	NA	Intergenic	L1PA5|LINE|L1	5036	NR_003594	100288527	Hs.535056	NR_003594		REXO1L2P	-	REX1, RNA exonuclease 1 homolog (S. cerevisiae)-like 2 (pseudogene)	pseudo
MACS_peak_40356	chr8	86567657	86573566	+	268.33	NA	Intergenic	Intergenic	-2706	NR_003594	100288527	Hs.535056	NR_003594		REXO1L2P	-	REX1, RNA exonuclease 1 homolog (S. cerevisiae)-like 2 (pseudogene)	pseudo
MACS_peak_5066	chr10	39128531	39129207	+	266.29	NA	Intergenic	(GAATG)n|Satellite|Satellite	139142	NR_045000	399746	Hs.742607	NR_045000	ENSG00000227264	ACTR3BP5	FKSG74	ACTR3B pseudogene 5	pseudo
MACS_peak_2283	chr1	121458486	121459524	+	265.75	NA	Intergenic	ALR/Alpha|Satellite|centr	198095	NR_003955	647121	Hs.697682	NR_003955		EMBP1	-	embigin pseudogene 1	pseudo
MACS_peak_19734	chr19	48423054	48424681	+	264.05	NA	Intergenic	Intergenic	2181	NR_004435	100126798	Hs.579631	NR_004435		SNAR-A1	SNAR-A53113498	small ILF3/NF90-associated RNA A1	snRNA
MACS_peak_42042	chr9	67315255	67322029	+	264.05	NA	Intergenic	ALR/Alpha|Satellite|centr	-29150	NR_002817	375719	Hs.658215	XR_426389		AQP7P1	bA251O17.3	aquaporin 7 pseudogene 1	pseudo
MACS_peak_43228	chr9	130829303	130830621	+	262.97	NA	promoter-TSS (NM_197956)	promoter-TSS (NM_197956)	-363	NM_197956	203245	Hs.740682	XR_242574	ENSG00000171169	NAIF1	C9orf90|bA379C10.2	nuclear apoptosis inducing factor 1	protein-coding
MACS_peak_43675	chrY	10005255	10006570	+	261.78	NA	Intergenic	Intergenic	257505	NR_001540	252955	Hs.522846	NR_001540	ENSG00000239225	TTTY23	NCRNA00148|TTTY23B	testis-specific transcript, Y-linked 23 (non-protein coding)	ncRNA
MACS_peak_24535	chr20	46523260	46524835	+	260.11	NA	Intergenic	D20S16|Satellite|Satellite	-87923	NR_109942	101060004	Hs.129970	NR_109942		LOC101060004	-	uncharacterized LOC101060004	ncRNA
MACS_peak_19472	chr19	41256163	41257907	+	258.19	NA	5' UTR (NM_004596, exon 1 of 6)	5' UTR (NM_004596, exon 1 of 6)	276	NM_004596	6626	Hs.466775	NM_004596	ENSG00000077312	SNRPA	Mud1|U1-A|U1A	small nuclear ribonucleoprotein polypeptide A	protein-coding
MACS_peak_19509	chr19	42772163	42773668	+	257.45	NA	Intergenic	CpG	-13599	NM_006494	2077	Hs.655969	XM_005258643	ENSG00000105722	ERF	CRS4|PE-2|PE2	Ets2 repressor factor	protein-coding
MACS_peak_18673	chr18	76774141	76775479	+	257.38	NA	Intergenic	Intergenic	34535	NM_171999	27164	Hs.700557	NM_171999		SALL3	ZNF796	spalt-like transcription factor 3	protein-coding
MACS_peak_29705	chr4	49280373	49284035	+	256.92	NA	Intergenic	ACRO1|Satellite|acro	293545	NM_001286791	80157	Hs.479703	XM_005248126	ENSG00000109182	CWH43	CWH43-C	cell wall biogenesis 43 C-terminal homolog (S. cerevisiae)	protein-coding
MACS_peak_2272	chr1	121414875	121416158	+	256.53	NA	Intergenic	ALR/Alpha|Satellite|centr	154606	NR_003955	647121	Hs.697682	NR_003955		EMBP1	-	embigin pseudogene 1	pseudo
MACS_peak_7384	chr11	64007630	64009283	+	252.11	NA	promoter-TSS (NM_001135208)	promoter-TSS (NM_001135208)	43	NM_004470	2286	Hs.227729	XM_005273848	ENSG00000173486	FKBP2	FKBP-13|PPIase	FK506 binding protein 2, 13kDa	protein-coding
MACS_peak_18816	chr19	4471344	4472381	+	251.65	NA	promoter-TSS (NM_032631)	promoter-TSS (NM_032631)	-331	NM_001001520	84717	Hs.43071	NM_001001520	ENSG00000167674	HDGFRP2	HDGF-2|HDGF2|HRP-2	hepatoma-derived growth factor-related protein 2	protein-coding
MACS_peak_8509	chr12	145743	147489	+	251.45	NA	Intergenic	L1P1|LINE|L1	-29433	NM_001170738	440073	Hs.536319	NM_001170738	ENSG00000120645	IQSEC3	-	IQ motif and Sec7 domain 3	protein-coding
MACS_peak_16415	chr17	25262995	25270135	+	250.8	NA	Intergenic	(GAGTG)n|Simple_repeat|Simple_repeat	354457	NR_039748	100616277		NR_039748	ENSG00000263583	MIR4522	-	microRNA 4522	ncRNA
MACS_peak_22105	chr2	133037938	133039469	+	248.71	NA	Intergenic	LSU-rRNA_Hsa|rRNA|rRNA	-23161	NR_027020	554226	Hs.380689	NR_027019	ENSG00000163046	ANKRD30BL	ANKRD30BP3|NCRNA00164	ankyrin repeat domain 30B-like	pseudo
MACS_peak_25838	chr22	38172202	38173713	+	248.64	NA	TTS (NM_007032)	TTS (NM_007032)	-28157	NM_005318	3005	Hs.745024	NM_005318	ENSG00000189060	H1F0	H10|H1FV	H1 histone family, member 0	protein-coding
MACS_peak_18876	chr19	6737346	6738318	+	248.33	NA	promoter-TSS (NM_001080452)	promoter-TSS (NM_001080452)	-199	NM_001080452	56927	Hs.167641	XM_006722801	ENSG00000125734	GPR108	LUSTR2	G protein-coupled receptor 108	protein-coding
MACS_peak_18853	chr19	5903644	5905049	+	248.32	NA	promoter-TSS (NM_175614)	promoter-TSS (NM_175614)	-322	NR_034166	126328	Hs.406062	NM_001193375	ENSG00000174886	NDUFA11	B14.7|CI-B14.7	NADH dehydrogenase (ubiquinone) 1 alpha subcomplex, 11, 14.7kDa	protein-coding
MACS_peak_35175	chr6	48794309	48795665	+	247.45	NA	Intergenic	MER54B|LTR|ERVL	636054	NM_000255	4594	Hs.485527	XM_005249143	ENSG00000146085	MUT	MCM	methylmalonyl CoA mutase	protein-coding
MACS_peak_15271	chr16	46465540	46467037	+	247.29	NA	Intergenic	(TG)n|Simple_repeat|Simple_repeat	136721	NR_026556	124149	Hs.97414	NM_001004299		ANKRD26P1	-	ankyrin repeat domain 26 pseudogene 1	pseudo
MACS_peak_2268	chr1	121384109	121388078	+	247.17	NA	Intergenic	ALR/Alpha|Satellite|centr	125183	NR_003955	647121	Hs.697682	NR_003955		EMBP1	-	embigin pseudogene 1	pseudo
MACS_peak_18809	chr19	4342471	4343261	+	246.38	NA	promoter-TSS (NM_001159846)	promoter-TSS (NM_001159846)	-658	NM_001300862	84954	Hs.321689	XM_005259663	ENSG00000008382	MPND	-	MPN domain containing	protein-coding
MACS_peak_25869	chr22	39040091	39040822	+	246.24	NA	intron (NM_001291030, intron 3 of 16)	L1MC1|LINE|L1	12178	NM_001013647	646851	Hs.542707	XM_005261703	ENSG00000184949	FAM227A	-	family with sequence similarity 227, member A	protein-coding
MACS_peak_31525	chr4	190200484	190201546	+	246.16	NA	Intergenic	HERVL74-int|LTR|ERVL	-379745	NR_121679	101928971	Hs.519164	XR_244775	ENSG00000250739	LINC01262	TCONS_l2_00021807	long intergenic non-protein coding RNA 1262	ncRNA
MACS_peak_3967	chr1	224200188	224203005	+	246.04	NA	Intergenic	(GAATG)n|Satellite|Satellite	-100193	NR_049764	23219	Hs.713992	NM_001136115	ENSG00000143756	FBXO28	CENP-30|Fbx28	F-box protein 28	protein-coding
MACS_peak_11717	chr14	19629654	19630854	+	244.99	NA	Intergenic	ALR/Alpha|Satellite|centr	-19778	NR_110526	503639	Hs.744284	XR_132758		DUXAP10	-	double homeobox A pseudogene 10	pseudo
MACS_peak_42022	chr9	66989644	66990965	+	244.69	NA	Intergenic	ALR/Alpha|Satellite|centr	41768	NR_046175	286297	Hs.645503	NR_046175	ENSG00000182021	LOC286297	-	uncharacterized LOC286297	ncRNA
MACS_peak_19137	chr19	18302445	18304310	+	244.61	NA	promoter-TSS (NM_032683)	promoter-TSS (NM_032683)	-663	NM_032683	84769	Hs.515254	NM_032683	ENSG00000254858	MPV17L2	FKSG24	MPV17 mitochondrial membrane protein-like 2	protein-coding
MACS_peak_8881	chr12	20704090	20704751	+	244.56	NA	intron (NM_000921, intron 1 of 15)	SSU-rRNA_Hsa|rRNA|rRNA	-20378	NM_001244683	5139	Hs.737522	XM_006719086	ENSG00000172572	PDE3A	CGI-PDE|CGI-PDE A|CGI-PDE-A	phosphodiesterase 3A, cGMP-inhibited	protein-coding
MACS_peak_19643	chr19	46194939	46196070	+	243.23	NA	promoter-TSS (NM_001163377)	promoter-TSS (NM_001163377)	-61	NM_177542	6633	Hs.515472	XM_005259180	ENSG00000125743	SNRPD2	SMD2|SNRPD1|Sm-D2	small nuclear ribonucleoprotein D2 polypeptide 16.5kDa	protein-coding
MACS_peak_43652	chrY	234027	234835	+	242.19	NA	Intergenic	(TG)n|Simple_repeat|Simple_repeat	3046	NR_027231	283981	Hs.575741	NR_027231		LINC00685	CXYorf10|NCRNA00107|PPP2R3B-AS1	long intergenic non-protein coding RNA 685	ncRNA
MACS_peak_7179	chr11	48816409	48818344	+	241.98	NA	Intergenic	ALR/Alpha|Satellite|centr	-235776	NM_001206626	283116	Hs.448644	NM_001206626	ENSG00000182053	TRIM49B	-	tripartite motif containing 49B	protein-coding
MACS_peak_15259	chr16	35239297	35240033	+	240.94	NA	Intergenic	ALR/Alpha|Satellite|centr	258742	NR_033985	400533	Hs.499135	NR_033985	ENSG00000261122	FLJ26245	-	uncharacterized LOC400533	ncRNA
MACS_peak_19820	chr19	50635683	50640836	+	240.6	NA	Intergenic	AluSp|SINE|Alu	-1138	NR_024231	100170224	Hs.446545	NR_024231		SNAR-B1	-	small ILF3/NF90-associated RNA B1	snRNA
MACS_peak_30026	chr4	76806950	76807641	+	240.1	NA	intron (NM_006239, intron 7 of 16)	LSU-rRNA_Hsa|rRNA|rRNA	16386	NM_006239	5470	Hs.290873	XM_006714241	ENSG00000156194	PPEF2	PPP7CB	protein phosphatase, EF-hand calcium binding domain 2	protein-coding
MACS_peak_43215	chr9	130502703	130503573	+	239.84	NA	intron (NM_001252334, intron 9 of 11)	AluSc8|SINE|Alu	-5510	NM_001252018	27433	Hs.444106	XR_428523	ENSG00000160404	TOR2A	TORP1	torsin family 2, member A	protein-coding
MACS_peak_15952	chr17	164268	165938	+	239.71	NA	intron (NM_001190411, intron 4 of 8)	intron (NM_001190411, intron 4 of 8)	-15893	NM_001242780	100506388	Hs.627744	XM_006721360		LOC100506388	-	uncharacterized LOC100506388	protein-coding
MACS_peak_31588	chr5	1333130	1334117	+	239.32	NA	intron (NM_030782, intron 7 of 16)	intron (NM_030782, intron 7 of 16)	11379	NM_030782	81037	Hs.444673	XM_006714502	ENSG00000049656	CLPTM1L	CRR9	CLPTM1-like	protein-coding
MACS_peak_40004	chr8	54857223	54858655	+	239.26	NA	intron (NM_001286673, intron 2 of 4)	L1MB7|LINE|L1	64507	NR_104579	8601	Hs.368733	NM_001286673	ENSG00000147509	RGS20	RGSZ1|ZGAP1|g(z)GAP|gz-GAP	regulator of G-protein signaling 20	protein-coding
MACS_peak_31554	chr4	190934124	190936198	+	237.76	NA	Intergenic	L1M1|LINE|L1	13251	NM_001005217	448831	Hs.626907	NM_001005217	ENSG00000205097	FRG2	FRG2A	FSHD region gene 2	protein-coding
MACS_peak_20009	chr2	739926	741105	+	237.37	NA	Intergenic	Intergenic	-63076	NM_152834	129787	Hs.43899	NM_152834		TMEM18	-	transmembrane protein 18	protein-coding
MACS_peak_10132	chr12	96199299	96200659	+	237	NA	Intergenic	Intergenic	-15443	NM_021229	59277	Hs.201034	NM_021229	ENSG00000074527	NTN4	PRO3091	netrin 4	protein-coding
MACS_peak_39897	chr8	46861437	46862108	+	236.45	NA	Intergenic	ALR/Alpha|Satellite|centr	-890736	NR_027012	497634	Hs.406982	NR_027012	ENSG00000253314	LINC00293	BEYLA|NCRNA00293	long intergenic non-protein coding RNA 293	ncRNA
MACS_peak_31725	chr5	17518969	17520801	+	235.08	NA	Intergenic	Intergenic	-132466	NR_033975	401177	Hs.508311	NR_033975	ENSG00000250822	LOC401177	-	uncharacterized LOC401177	ncRNA
MACS_peak_34782	chr6	32144478	32146516	+	232.78	NA	promoter-TSS (NR_003129).3	promoter-TSS (NR_003129).3	391	NM_032741	10554	Hs.409230	XM_005248805	ENSG00000204310	AGPAT1	1-AGPAT1|G15|LPAAT-alpha|LPAATA	1-acylglycerol-3-phosphate O-acyltransferase 1	protein-coding
MACS_peak_43751	chrY	13745569	13748578	+	231.69	NA	Intergenic	(GAATG)n|Satellite|Satellite	786316	NR_033667	352887	Hs.546221	NR_033667	ENSG00000206159	GYG2P1	GYG2P	glycogenin 2 pseudogene 1	pseudo
MACS_peak_13000	chr14	105956933	105957790	+	231.09	NA	promoter-TSS (NM_001134876)	promoter-TSS (NM_001134876)	-225	NM_001134875	283643	Hs.720306	NM_173608	ENSG00000185347	C14orf80	-	chromosome 14 open reading frame 80	protein-coding
MACS_peak_18900	chr19	8008313	8009541	+	230.86	NA	promoter-TSS (NM_006351)	promoter-TSS (NM_006351)	-219	NM_006351	10469	Hs.465784	NM_006351	ENSG00000104980	TIMM44	TIM44	translocase of inner mitochondrial membrane 44 homolog (yeast)	protein-coding
MACS_peak_31524	chr4	190197680	190199133	+	230.56	NA	Intergenic	Intergenic	-382354	NR_121679	101928971	Hs.519164	XR_244775	ENSG00000250739	LINC01262	TCONS_l2_00021807	long intergenic non-protein coding RNA 1262	ncRNA
MACS_peak_7420	chr11	65149091	65150674	+	230.52	NA	promoter-TSS (NM_001278250)	promoter-TSS (NM_001278250)	-25	NM_001278250	283130	Hs.661604	XM_006718507	ENSG00000162241	SLC25A45	-	solute carrier family 25, member 45	protein-coding
MACS_peak_7136	chr11	46708370	46709640	+	230.2	NA	intron (NM_004308, intron 4 of 12)	intron (NM_004308, intron 4 of 12)	13210	NM_004308	392	Hs.138860	NM_004308	ENSG00000175220	ARHGAP1	CDC42GAP|RHOGAP|RHOGAP1|p50rhoGAP	Rho GTPase activating protein 1	protein-coding
MACS_peak_1162	chr1	45956602	45957623	+	230.11	NA	promoter-TSS (NM_007170)	promoter-TSS (NM_007170)	-272	NM_007170	10420	Hs.591499	XM_005270355	ENSG00000070759	TESK2	-	testis-specific kinase 2	protein-coding
MACS_peak_8534	chr12	1194165	1195048	+	229.89	NA	intron (NR_027946, intron 3 of 18)	intron (NR_027946, intron 3 of 18)	94202	NR_027946	23085	Hs.601216	NM_001301248	ENSG00000082805	ERC1	Cast2|ELKS|ERC-1|RAB6IP2	ELKS/RAB6-interacting/CAST family member 1	protein-coding
MACS_peak_19749	chr19	48971787	48973375	+	229.68	NA	5' UTR (NM_004228, exon 1 of 12)	5' UTR (NM_004228, exon 1 of 12)	116	NM_017457	9266	Hs.144011	XM_006723472	ENSG00000105443	CYTH2	ARNO|CTS18|CTS18.1|PSCD2|PSCD2L|SEC7L|Sec7p-L|Sec7p-like	cytohesin 2	protein-coding
MACS_peak_7204	chr11	50724538	50726411	+	229.68	NA	Intergenic	ALR/Alpha|Satellite|centr	357156	NR_024504	646813	Hs.684179	NR_024504		LOC646813	-	DEAH (Asp-Glu-Ala-His) box helicase 9 pseudogene	pseudo
MACS_peak_40358	chr8	86750787	86756559	+	229.56	NA	Intergenic	L1PA5|LINE|L1	4088	NR_003594	100288527	Hs.535056	NR_003594		REXO1L2P	-	REX1, RNA exonuclease 1 homolog (S. cerevisiae)-like 2 (pseudogene)	pseudo
MACS_peak_24830	chr21	9594779	9595576	+	228.43	NA	Intergenic	HERVL-int|LTR|ERVL	-230655	NR_037421	100500862		NR_037421		MIR3648-1	MIR3648	microRNA 3648-1	ncRNA
MACS_peak_43769	chrY	28796584	28797823	+	228.1	NA	Intergenic	(GAATG)n|Satellite|Satellite	922566	NR_002176	474148	Hs.511777	NR_002176		TTTY3B	LNCRNA00122|NCRNA00122	testis-specific transcript, Y-linked 3B (non-protein coding)	ncRNA
MACS_peak_18942	chr19	9929468	9930745	+	227.61	NA	promoter-TSS (NM_017703)	promoter-TSS (NM_017703)	-375	NM_017703	54850	Hs.12439	XM_005259964	ENSG00000127452	FBXL12	Fbl12	F-box and leucine-rich repeat protein 12	protein-coding
MACS_peak_21249	chr2	74684977	74685723	+	227.54	NA	promoter-TSS (NM_012477)	promoter-TSS (NM_012477)	-177	NM_012477	23559	Hs.516114	NM_012477	ENSG00000239779	WBP1	WBP-1	WW domain binding protein 1	protein-coding
MACS_peak_37731	chr7	61254830	61256058	+	226.93	NA	Intergenic	ALR/Alpha|Satellite|centr	1508990	NR_003952	643955	Hs.583308	NR_003952	ENSG00000185037	ZNF733P	ZNF733	zinc finger protein 733, pseudogene	pseudo
MACS_peak_18960	chr19	10827855	10828891	+	226.48	NA	promoter-TSS (NM_004945)	promoter-TSS (NM_004945)	-356	NM_001005361	1785	Hs.211463	NM_001005360	ENSG00000079805	DNM2	CMT2M|CMTDI1|CMTDIB|DI-CMTB|DYN2|DYNII|LCCS5	dynamin 2	protein-coding
MACS_peak_19246	chr19	27813700	27815081	+	225.43	NA	Intergenic	ALR/Alpha|Satellite|centr	-469985	NR_110688	101927151	Hs.733949	XR_243975		LOC101927151	-	uncharacterized LOC101927151	ncRNA
MACS_peak_43768	chrY	28793205	28794844	+	224.66	NA	Intergenic	(GAATG)n|Satellite|Satellite	919387	NR_002176	474148	Hs.511777	NR_002176		TTTY3B	LNCRNA00122|NCRNA00122	testis-specific transcript, Y-linked 3B (non-protein coding)	ncRNA
MACS_peak_5044	chr10	38880031	38882338	+	224.46	NA	Intergenic	HSATII|Satellite|Satellite	-108543	NR_045000	399746	Hs.742607	NR_045000	ENSG00000227264	ACTR3BP5	FKSG74	ACTR3B pseudogene 5	pseudo
MACS_peak_8591	chr12	6040498	6042054	+	224.26	NA	intron (NM_001278597, intron 1 of 25)	GA-rich|Low_complexity|Low_complexity	13149	NM_001278596	57101	Hs.148970	XM_006718988	ENSG00000047617	ANO2	C12orf3|TMEM16B	anoctamin 2, calcium activated chloride channel	protein-coding
MACS_peak_43658	chrY	9908798	9910302	+	223.95	NA	Intergenic	ALR/Alpha|Satellite|centr	161143	NR_001540	252955	Hs.522846	NR_001540	ENSG00000239225	TTTY23	NCRNA00148|TTTY23B	testis-specific transcript, Y-linked 23 (non-protein coding)	ncRNA
MACS_peak_33972	chr5	177309494	177311307	+	223.68	NA	intron (NR_003615, intron 5 of 5)	intron (NR_003615, intron 5 of 5)	8138	NR_003615	728554	Hs.535769	NR_003615	ENSG00000170089	LOC728554	-	THO complex 3 pseudogene	pseudo
MACS_peak_944	chr1	36851423	36853070	+	223.66	NA	promoter-TSS (NM_032017)	promoter-TSS (NM_032017)	-718	NM_001282546	83931	Hs.471768	NM_001282546	ENSG00000196182	STK40	SHIK|SgK495	serine/threonine kinase 40	protein-coding
MACS_peak_12217	chr14	58764131	58765482	+	223.33	NA	promoter-TSS (NM_023000)	promoter-TSS (NM_023000)	49	NR_029434	379025	Hs.531089	NR_029434	ENSG00000257621	FLJ31306	-	uncharacterized LOC379025	ncRNA
MACS_peak_15228	chr16	33574909	33576644	+	223	NA	Intergenic	Intergenic	-12533	NR_046943	100873777		NR_046943	ENSG00000206787	RNU6-76P	RNU6-76	RNA, U6 small nuclear 76, pseudogene	snRNA
MACS_peak_19416	chr19	39420719	39421860	+	222.33	NA	promoter-TSS (NM_033362)	promoter-TSS (NM_033362)	-59	NM_033362	6183	Hs.411125	NM_021107	ENSG00000128626	MRPS12	MPR-S12|MT-RPS12|RPMS12|RPS12|RPSM12	mitochondrial ribosomal protein S12	protein-coding
MACS_peak_18897	chr19	7894290	7895241	+	221.69	NA	promoter-TSS (NM_145245)	promoter-TSS (NM_145245)	-396	NM_145245	115704	Hs.26870	XM_005272458	ENSG00000142459	EVI5L	-	ecotropic viral integration site 5-like	protein-coding
MACS_peak_2516	chr1	149222062	149225492	+	221.11	NA	Intergenic	Intergenic	-63353	NR_111933	388692	Hs.271249	NM_001013644		LOC388692	-	uncharacterized LOC388692	ncRNA
MACS_peak_2527	chr1	149602245	149603357	+	220.25	NA	intron (NR_111957, intron 2 of 3)	MLT2A2|LTR|ERVL	-3116	NR_125392	101954268		NR_125392		RNVU1-20	RNU1-110|vU1.20	RNA, variant U1 small nuclear 20	snRNA
MACS_peak_7437	chr11	65382486	65383382	+	220.21	NA	promoter-TSS (NM_032223)	promoter-TSS (NM_032223)	-849	NM_032223	399909	Hs.380801	XM_005273987	ENSG00000197136	PCNXL3	-	pecanex-like 3 (Drosophila)	protein-coding
MACS_peak_19928	chr19	56651836	56652893	+	220.15	NA	promoter-TSS (NM_018337)	promoter-TSS (NM_018337)	-171	NM_001253792	55311	Hs.741890	XM_005259034	ENSG00000167685	ZNF444	EZF-2|EZF2|ZSCAN17	zinc finger protein 444	protein-coding
MACS_peak_697	chr1	27487983	27488610	+	220.14	NA	Intergenic	MIRb|SINE|MIR	-6675	NM_003047	6548	Hs.469116	NM_003047	ENSG00000090020	SLC9A1	APNH|NHE-1|NHE1|PPP1R143	solute carrier family 9, subfamily A (NHE1, cation proton antiporter 1), member 1	protein-coding
MACS_peak_19908	chr19	55849937	55851431	+	218.69	NA	promoter-TSS (NM_032701)	promoter-TSS (NM_032701)	-537	NM_032701	84787	Hs.590982	XM_005259338	ENSG00000133247	SUV420H2	KMT5C	suppressor of variegation 4-20 homolog 2 (Drosophila)	protein-coding
MACS_peak_19606	chr19	45393434	45394701	+	218.29	NA	promoter-TSS (NM_006114)	promoter-TSS (NM_006114)	-410	NM_001128917	10452	Hs.655909	XM_005258411	ENSG00000130204	TOMM40	C19orf1|D19S1177E|PER-EC1|PEREC1|TOM40	translocase of outer mitochondrial membrane 40 homolog (yeast)	protein-coding
MACS_peak_43754	chrY	13832987	13833607	+	217.75	NA	Intergenic	(GAATG)n|Satellite|Satellite	700092	NR_033667	352887	Hs.546221	NR_033667	ENSG00000206159	GYG2P1	GYG2P	glycogenin 2 pseudogene 1	pseudo
MACS_peak_19918	chr19	56110087	56111394	+	217.64	NA	promoter-TSS (NM_153219)	promoter-TSS (NM_153219)	153	NM_032836	84922	Hs.515617	XM_005259352	ENSG00000179943	FIZ1	ZNF798	FLT3-interacting zinc finger 1	protein-coding
MACS_peak_19429	chr19	39902267	39903350	+	217.47	NA	promoter-TSS (NM_022835)	promoter-TSS (NM_022835)	-942	NM_022835	64857	Hs.631574	XM_005259163	ENSG00000090924	PLEKHG2	ARHGEF42|CLG	pleckstrin homology domain containing, family G (with RhoGef domain) member 2	protein-coding
MACS_peak_17696	chr18	9971	10863	+	217.23	NA	Intergenic	(CCCTAA)n|Simple_repeat|Simple_repeat	-1658	NR_110795	102723376	Hs.606852	XR_428653		LOC102723376	-	uncharacterized LOC102723376	ncRNA
MACS_peak_2256	chr1	120837750	120839190	+	217.11	NA	promoter-TSS (NM_001100910)	promoter-TSS (NM_001100910)	-535	NM_001100910	653820	Hs.339665	XM_006710841	ENSG00000188610	FAM72B	p17	family with sequence similarity 72, member B	protein-coding
MACS_peak_165	chr1	8318668	8320281	+	217.09	NA	Intergenic	Intergenic	-58671	NM_001080397	50651	Hs.463036	XM_005263467	ENSG00000162426	SLC45A1	DNB5	solute carrier family 45, member 1	protein-coding
MACS_peak_21486	chr2	91737239	91740475	+	216.96	NA	Intergenic	L1MEd|LINE|L1	109118	NR_027238	654342	Hs.469287	NR_027238	ENSG00000143429	LOC654342	-	lymphocyte-specific protein 1 pseudogene	pseudo
MACS_peak_42002	chr9	66586805	66589003	+	216.93	NA	Intergenic	AluSg|SINE|Alu	-33993	NR_122076	403323	Hs.739105	XR_252551		LOC403323	-	uncharacterized LOC403323	ncRNA
MACS_peak_18	chr1	823893	826349	+	216.2	NA	Intergenic	Intergenic	-12939	NR_027055	284593	Hs.449006	NR_027055	ENSG00000230368	FAM41C	-	family with sequence similarity 41, member C	ncRNA
MACS_peak_37750	chr7	61638195	61639506	+	215.81	NA	Intergenic	ALR/Alpha|Satellite|centr	1125584	NR_003952	643955	Hs.583308	NR_003952	ENSG00000185037	ZNF733P	ZNF733	zinc finger protein 733, pseudogene	pseudo
MACS_peak_33766	chr5	159546257	159547140	+	215.8	NA	promoter-TSS (NM_001267035)	promoter-TSS (NM_001267035)	-246	NM_001267035	114825	Hs.744960	XM_005265807	ENSG00000170234	PWWP2A	MST101	PWWP domain containing 2A	protein-coding
MACS_peak_62	chr1	2628740	2629419	+	215.71	NA	intron (NM_001242672, intron 4 of 6)	intron (NM_001242672, intron 4 of 6)	-64598	NM_033467	79258	Hs.591453	NM_033467	ENSG00000142606	MMEL1	MMEL2|NEP2|NEPII|NL1|NL2|SEP	membrane metallo-endopeptidase-like 1	protein-coding
MACS_peak_30088	chr4	80273213	80274757	+	215.54	NA	Intergenic	GA-rich|Low_complexity|Low_complexity	-26814	NM_032693	84779	Hs.676048	NM_032693		NAA11	ARD1B|ARD2|hARD2	N(alpha)-acetyltransferase 11, NatA catalytic subunit	protein-coding
MACS_peak_14851	chr16	15766386	15767225	+	215.15	NA	intron (NM_017668, intron 3 of 8)	intron (NM_017668, intron 3 of 8)	22722	NM_017668	54820	Hs.655378	XM_005255396	ENSG00000072864	NDE1	HOM-TES-87|LIS4|MHAC|NDE|NUDE|NUDE1	nudE neurodevelopment protein 1	protein-coding
MACS_peak_42045	chr9	67364143	67365198	+	214.55	NA	Intergenic	Intergenic	-75178	NR_002817	375719	Hs.658215	XR_426389		AQP7P1	bA251O17.3	aquaporin 7 pseudogene 1	pseudo
MACS_peak_19717	chr19	48018032	48019050	+	213.97	NA	promoter-TSS (NM_003827)	promoter-TSS (NM_003827)	-26	NM_003827	8775	Hs.744881	XM_006723454	ENSG00000105402	NAPA	SNAPA	N-ethylmaleimide-sensitive factor attachment protein, alpha	protein-coding
MACS_peak_41778	chr9	37465137	37466303	+	213.88	NA	promoter-TSS (NM_014872)	promoter-TSS (NM_014872)	-313	NM_014872	9925	Hs.161276	XM_005251634	ENSG00000168795	ZBTB5	-	zinc finger and BTB domain containing 5	protein-coding
MACS_peak_21459	chr2	90444531	90445693	+	213.63	NA	Intergenic	L2|LINE|L2	1333228	NR_039635	100616399		NR_039635	ENSG00000265510	MIR4436A	-	microRNA 4436a	ncRNA
MACS_peak_35056	chr6	43596902	43598362	+	213.14	NA	promoter-TSS (NM_019096)	promoter-TSS (NM_019096)	353	NM_001003690	9587	Hs.715485	NM_001003690	ENSG00000124688	MAD2L1BP	CMT2	MAD2L1 binding protein	protein-coding
MACS_peak_19112	chr19	17377638	17378541	+	213.05	NA	promoter-TSS (NM_014173)	promoter-TSS (NM_014173)	-96	NM_001288756	29086	Hs.190722	NM_001033549	ENSG00000105393	BABAM1	C19orf62|MERIT40|NBA1	BRISC and BRCA1 A complex member 1	protein-coding
MACS_peak_27251	chr3	75484107	75485259	+	212.9	NA	promoter-TSS (NR_024241)	promoter-TSS (NR_024241)	-417	NR_024241	692099	Hs.591652	NR_024241	ENSG00000244026	FAM86DP	FAM86D	family with sequence similarity 86, member D, pseudogene	pseudo
MACS_peak_13011	chr15	20000017	20001509	+	212.75	NA	Intergenic	ALR/Alpha|Satellite|centr	-487234	NR_038836	646096	Hs.448789	NR_038836		CHEK2P2	-	checkpoint kinase 2 pseudogene 2	pseudo
MACS_peak_16641	chr17	36348675	36353356	+	212.57	NA	TTS (NR_036750)	TTS (NR_036750)	-2366	NM_001001418	414060	Hs.743999	XM_005257981	ENSG00000234972	TBC1D3C	TBC1D3D	TBC1 domain family, member 3C	protein-coding
MACS_peak_14864	chr16	16403353	16404223	+	212.49	NA	promoter-TSS (NR_036141).2	promoter-TSS (NR_036141).2	52	NR_036142	100422956		NR_036142	ENSG00000265373	MIR3180-2	-	microRNA 3180-2	ncRNA
MACS_peak_25430	chr22	18359476	18360527	+	212.4	NA	intron (NM_001136004, intron 17 of 21)	intron (NM_001136004, intron 17 of 21)	29651	NM_001122731	57553	Hs.528024	XM_005261262	ENSG00000243156	MICAL3	MICAL-3	microtubule associated monooxygenase, calponin and LIM domain containing 3	protein-coding
MACS_peak_25872	chr22	39101076	39102164	+	211.87	NA	promoter-TSS (NM_004286)	promoter-TSS (NM_004286)	-187	NM_004286	9567	Hs.276925	XM_005261857	ENSG00000100226	GTPBP1	GP-1|GP1|HSPC018	GTP binding protein 1	protein-coding
MACS_peak_12885	chr14	99947109	99947907	+	211.79	NA	promoter-TSS (NM_199123)	promoter-TSS (NM_199123)	-231	NM_001099402	8812	Hs.510409	XM_005268154		CCNK	CPR4	cyclin K	protein-coding
MACS_peak_27254	chr3	75717380	75721532	+	211.33	NA	Intergenic	Intergenic	-1976	NR_040005	401074	Hs.528540	NR_040004	ENSG00000242516	LINC00960	-	long intergenic non-protein coding RNA 960	ncRNA
MACS_peak_19231	chr19	24601222	24602779	+	210.82	NA	Intergenic	ALR/Alpha|Satellite|centr	-255751	NR_003603	100101266	Hs.744836	NR_003603	ENSG00000268442	HAVCR1P1	-	hepatitis A virus cellular receptor 1 pseudogene 1	pseudo
MACS_peak_28260	chr3	152768919	152770463	+	210.74	NA	Intergenic	Intergenic	-110310	NM_002886	5912	Hs.700713	NM_002886		RAP2B	-	RAP2B, member of RAS oncogene family	protein-coding
MACS_peak_15234	chr16	33864916	33865836	+	209.57	NA	Intergenic	AluSz6|SINE|Alu	97127	NR_038368	649159	Hs.532675	NM_001040069	ENSG00000256642	LINC00273	NCRNA00273|TOP	long intergenic non-protein coding RNA 273	ncRNA
MACS_peak_7331	chr11	62366442	62367912	+	209.21	NA	intron (NM_004739, intron 3 of 17)	intron (NM_004739, intron 3 of 17)	2135	NM_004739	9219	Hs.173043	NM_004739	ENSG00000149480	MTA2	MTA1L1|PID	metastasis associated 1 family, member 2	protein-coding
MACS_peak_13137	chr15	28665381	28666233	+	208.76	NA	Intergenic	Intergenic	-5830	NR_039734	100616382		NR_039734	ENSG00000263964	MIR4509-3	-	microRNA 4509-3	ncRNA
MACS_peak_43574	chrX	88458769	88460262	+	208.71	NA	Intergenic	Intergenic	457289	NM_001184771	53336	Hs.458292	NM_001184771	ENSG00000147183	CPXCR1	CT77	CPX chromosome region, candidate 1	protein-coding
MACS_peak_821	chr1	31904402	31905250	+	208.65	NA	intron (NM_001199039, intron 9 of 10)	G-rich|Low_complexity|Low_complexity	18166	NM_018565	347735	Hs.270655	NM_001199037	ENSG00000168528	SERINC2	PRO0899|TDE2|TDE2L	serine incorporator 2	protein-coding
MACS_peak_40363	chr8	86823175	86826759	+	208.62	NA	Intergenic	L1PA5|LINE|L1	-9177	NR_003594	100288527	Hs.535056	NR_003594		REXO1L2P	-	REX1, RNA exonuclease 1 homolog (S. cerevisiae)-like 2 (pseudogene)	pseudo
MACS_peak_25417	chr22	17390349	17392820	+	208.25	NA	Intergenic	Intergenic	83220	NR_003607	27437	Hs.143955	NR_003607	ENSG00000229027	HSFY1P1	CECR8|HSFYL1|HSFYP1|NCRNA00016	heat shock transcription factor, Y-linked 1 pseudogene 1	pseudo
MACS_peak_25451	chr22	18841614	18842401	+	208.2	NA	Intergenic	Intergenic	-51729	NM_005675	8214	Hs.474185	NM_005675	ENSG00000183628	DGCR6	-	DiGeorge syndrome critical region gene 6	protein-coding
MACS_peak_19901	chr19	55699873	55701331	+	207.35	NA	intron (NM_002842, intron 12 of 19)	AluSx1|SINE|Alu	-8882	NM_003180	6861	Hs.631566	XM_006723338		SYT5	-	synaptotagmin V	protein-coding
MACS_peak_2300	chr1	143117770	143118701	+	207.09	NA	Intergenic	MLT1H|LTR|ERVL-MaLR	84004	NR_110761	102723769	Hs.652926	XR_430389		LOC102723769	-	uncharacterized LOC102723769	ncRNA
MACS_peak_18702	chr19	506911	507634	+	206.31	NA	promoter-TSS (NM_033513)	promoter-TSS (NM_033513)	-225	NM_033513	91978	Hs.369613	NM_033513	ENSG00000141933	TPGS1	C19orf20|GTRGEO22|PGs1	tubulin polyglutamylase complex subunit 1	protein-coding
MACS_peak_19924	chr19	56164837	56166514	+	205.53	NA	5' UTR (NM_007279, exon 1 of 12)	5' UTR (NM_007279, exon 1 of 12)	259	NM_001012478	11338	Hs.528007	XM_006722994	ENSG00000063244	U2AF2	U2AF65	U2 small nuclear RNA auxiliary factor 2	protein-coding
MACS_peak_31730	chr5	17591931	17598395	+	204.61	NA	Intergenic	Intergenic	-207744	NR_033975	401177	Hs.508311	NR_033975	ENSG00000250822	LOC401177	-	uncharacterized LOC401177	ncRNA
MACS_peak_18963	chr19	10946116	10947493	+	204.44	NA	promoter-TSS (NR_104015)	promoter-TSS (NR_104015)	179	NM_006858	11018	Hs.661691	XM_006722631		TMED1	IL1RL1LG|Il1rl1l|Tp24	transmembrane emp24 protein transport domain containing 1	protein-coding
MACS_peak_38363	chr7	100550492	100551239	+	203.69	NA	exon (NM_005960, exon 2 of 13)	exon (NM_005960, exon 2 of 13)	3813	NM_005960	4584	Hs.744530	XM_006710192		MUC3A	MUC-3A|MUC3	mucin 3A, cell surface associated	protein-coding
MACS_peak_31534	chr4	190795946	190798761	+	203.57	NA	Intergenic	Intergenic	-64621	NM_004477	2483	Hs.203772	XM_005262879	ENSG00000109536	FRG1	FRG1A|FSG1	FSHD region gene 1	protein-coding
MACS_peak_12971	chr14	103979032	103979902	+	203.22	NA	Intergenic	Intergenic	9729	NM_001823	1152	Hs.173724	NM_001823	ENSG00000166165	CKB	B-CK|BCK|CKBB|HEL-211|HEL-S-29	creatine kinase, brain	protein-coding
MACS_peak_19812	chr19	50372382	50373336	+	203.15	NA	3' UTR (NM_001278160, exon 5 of 5)	3' UTR (NM_001278160, exon 5 of 5)	-2037	NM_007254	11284	Hs.78016	NM_007254	ENSG00000039650	PNKP	EIEE10|MCSZ|PNK	polynucleotide kinase 3'-phosphatase	protein-coding
MACS_peak_8631	chr12	6960229	6962693	+	202.68	NA	promoter-TSS (NM_001297603)	promoter-TSS (NM_001297603)	170	NM_003481	8078	Hs.631661	NM_001098536	ENSG00000111667	USP5	ISOT	ubiquitin specific peptidase 5 (isopeptidase T)	protein-coding
MACS_peak_42110	chr9	69381307	69382089	+	202.15	NA	promoter-TSS (NM_001098805)	promoter-TSS (NM_001098805)	-283	NM_001098805	728747	Hs.645502	NM_001098805	ENSG00000172014	ANKRD20A4	-	ankyrin repeat domain 20 family, member A4	protein-coding
MACS_peak_28010	chr3	136713409	136714492	+	201.68	NA	intron (NM_144717, intron 5 of 6)	intron (NM_144717, intron 5 of 6)	37243	NM_144717	53833	Hs.61232	XM_006713665	ENSG00000174564	IL20RB	DIRS1|FNDC6|IL-20R2	interleukin 20 receptor beta	protein-coding
MACS_peak_32580	chr5	79946978	79948178	+	201.52	NA	promoter-TSS (NM_001190470)	promoter-TSS (NM_001190470)	-724	NM_001190470	100462981	Hs.666077	NM_001190470	ENSG00000271043	MTRNR2L2	HN2	MT-RNR2-like 2	protein-coding
MACS_peak_383	chr1	16856757	16859053	+	201.44	NA	Intergenic	Intergenic	-17504	NR_037446	100500876		NR_037446	ENSG00000263811	MIR3675	-	microRNA 3675	ncRNA
MACS_peak_6382	chr10	126676703	126678405	+	201.4	NA	3' UTR (NM_001083914, exon 11 of 11)	3' UTR (NM_001083914, exon 11 of 11)	38899	NM_022802	1488	Hs.501345	XM_005269561	ENSG00000175029	CTBP2	-	C-terminal binding protein 2	protein-coding
MACS_peak_9501	chr12	56366984	56368133	+	201.36	NA	promoter-TSS (NM_002868)	promoter-TSS (NM_002868)	-139	NM_001252036	5869	Hs.157659	XM_005269051	ENSG00000111540	RAB5B	-	RAB5B, member RAS oncogene family	protein-coding
MACS_peak_41909	chr9	44069983	44071037	+	201.32	NA	Intergenic	Intergenic	-314075	NR_121564	101927827	Hs.738704	XR_247167	ENSG00000229311	LOC101927827	-	uncharacterized LOC101927827	ncRNA
MACS_peak_17536	chr17	74260694	74261652	+	201.25	NA	promoter-TSS (NM_182565)	promoter-TSS (NM_182565)	-113	NM_182565	283991	Hs.744981	NM_182565	ENSG00000185262	UBALD2	FAM100B	UBA-like domain containing 2	protein-coding
MACS_peak_19247	chr19	27821388	27822765	+	201.22	NA	Intergenic	ALR/Alpha|Satellite|centr	-462299	NR_110688	101927151	Hs.733949	XR_243975		LOC101927151	-	uncharacterized LOC101927151	ncRNA
MACS_peak_7349	chr11	62608490	62609745	+	200.87	NA	Intergenic	U2|snRNA|snRNA	-1489	NM_018093	54663	Hs.654620	XM_005274055	ENSG00000133316	WDR74	-	WD repeat domain 74	protein-coding
MACS_peak_31273	chr4	169990882	169991957	+	200.71	NA	Intergenic	Intergenic	-59951	NM_032783	84869	Hs.659311	XM_005263315	ENSG00000145439	CBR4	SDR45C1	carbonyl reductase 4	protein-coding
MACS_peak_6501	chr11	694848	696051	+	200.03	NA	promoter-TSS (NM_174940)	promoter-TSS (NM_174940)	-142	NM_001276274	283232	Hs.448664	XM_006718206		TMEM80	-	transmembrane protein 80	protein-coding
MACS_peak_25529	chr22	21910083	21912018	+	199.62	NA	intron (NM_001256355, intron 1 of 3)	AluSz|SINE|Alu	-5300	NM_001128633	150221	Hs.447643	NM_001128633	ENSG00000183246	RIMBP3C	RIM-BP3.3|RIMBP3.3	RIMS binding protein 3C	protein-coding
MACS_peak_41196	chr8	142249178	142250706	+	199.59	NA	intron (NM_001286646, intron 1 of 7)	intron (NM_001286646, intron 1 of 7)	-11269	NM_001286648	57210	Hs.372492	XM_006716604	ENSG00000022567	SLC45A4	-	solute carrier family 45, member 4	protein-coding
MACS_peak_9332	chr12	50505269	50506095	+	199.57	NA	promoter-TSS (NM_032901)	promoter-TSS (NM_032901)	-82	NM_001257134	84987	Hs.388645	NM_001257133	ENSG00000178449	COX14	C12orf62	cytochrome c oxidase assembly homolog 14 (S. cerevisiae)	protein-coding
MACS_peak_37924	chr7	74024310	74025239	+	199.45	NA	Intergenic	MIRb|SINE|MIR	-47217	NM_032999	2969	Hs.743231	XM_005250291	ENSG00000077809	GTF2I	BAP135|BTKAP1|DIWS|GTFII-I|IB291|SPIN|TFII-I|WBS|WBSCR6	general transcription factor IIi	protein-coding
MACS_peak_35937	chr6	119558287	119558986	+	199.08	NA	intron (NM_005907, intron 6 of 12)	intron (NM_005907, intron 6 of 12)	-88278	NM_001100411	79632	Hs.443789	NM_001100411	ENSG00000111879	FAM184A	C6orf60	family with sequence similarity 184, member A	protein-coding
MACS_peak_15179	chr16	32093595	32095452	+	198.8	NA	Intergenic	AluJr|SINE|Alu	104911	NR_109773	100289574	Hs.728036	NR_109773	ENSG00000230267	HERC2P4	D16F37S5	hect domain and RLD 2 pseudogene 4	pseudo
MACS_peak_15242	chr16	33938819	33943361	+	198.74	NA	Intergenic	Intergenic	21413	NR_038368	649159	Hs.532675	NM_001040069	ENSG00000256642	LINC00273	NCRNA00273|TOP	long intergenic non-protein coding RNA 273	ncRNA
MACS_peak_33829	chr5	168073171	168074728	+	198.66	NA	Intergenic	Tigger3|DNA|TcMar-Tigger	-67335	NM_024594	79646	Hs.591729	NM_024594		PANK3	-	pantothenate kinase 3	protein-coding
MACS_peak_4236	chr1	236260202	236260955	+	198.52	NA	Intergenic	LTR10A|LTR|ERV1	-32097	NM_002508	4811	Hs.356624	XM_006711771	ENSG00000116962	NID1	NID	nidogen 1	protein-coding
MACS_peak_19406	chr19	39173893	39175661	+	198.4	NA	intron (NM_004924, intron 1 of 20)	MIRc|SINE|MIR	36510	NM_004924	81	Hs.270291	XM_005259281		ACTN4	ACTININ-4|FSGS|FSGS1	actinin, alpha 4	protein-coding
MACS_peak_19501	chr19	42579697	42580581	+	198.05	NA	promoter-TSS (NM_022752)	promoter-TSS (NM_022752)	-151	NM_022752	64763	Hs.13323	XM_005259159	ENSG00000105732	ZNF574	FP972	zinc finger protein 574	protein-coding
MACS_peak_17153	chr17	56594956	56595942	+	197.6	NA	promoter-TSS (NM_004687)	promoter-TSS (NM_004687)	-198	NM_004687	9110	Hs.514373	XM_005257784	ENSG00000108389	MTMR4	FYVE-DSP2|ZFYVE11	myotubularin related protein 4	protein-coding
MACS_peak_42090	chr9	69006866	69009855	+	197.22	NA	Intergenic	Intergenic	139494	NR_002836	595135	Hs.571593	NR_002836	ENSG00000227558	PGM5P2	-	phosphoglucomutase 5 pseudogene 2	pseudo
MACS_peak_42010	chr9	66819756	66826809	+	196.96	NA	Intergenic	ALR/Alpha|Satellite|centr	-99685	NR_121570	101928381	Hs.708686	XR_246696		LOC101928381	-	uncharacterized LOC101928381	ncRNA
MACS_peak_19055	chr19	14228481	14229092	+	196.64	NA	promoter-TSS (NM_002730)	promoter-TSS (NM_002730)	-227	NM_002730	5566	Hs.631630	XM_005259984	ENSG00000072062	PRKACA	PKACA	protein kinase, cAMP-dependent, catalytic, alpha	protein-coding
MACS_peak_26640	chr3	38206135	38207172	+	196.55	NA	promoter-TSS (NM_005109)	promoter-TSS (NM_005109)	-373	NM_005109	9943	Hs.475970	XM_005265638	ENSG00000172939	OXSR1	OSR1	oxidative stress responsive 1	protein-coding
MACS_peak_25401	chr22	16849843	16851236	+	196.47	NA	Intergenic	HSATII|Satellite|Satellite	223161	NM_014406	150160	Hs.128342	NM_014406	ENSG00000198445	CCT8L2	CESK1	chaperonin containing TCP1, subunit 8 (theta)-like 2	protein-coding
MACS_peak_8260	chr11	118966099	118966816	+	196.25	NA	promoter-TSS (NM_002105)	promoter-TSS (NM_002105)	-280	NM_002105	3014	Hs.477879	NM_002105	ENSG00000188486	H2AFX	H2A.X|H2A/X|H2AX	H2A histone family, member X	protein-coding
MACS_peak_1005	chr1	40399553	40400928	+	196.24	NA	Intergenic	Intergenic	-20544	NM_001136493	84879	Hs.655177	XM_005271285	ENSG00000168389	MFSD2A	MFSD2|NLS1	major facilitator superfamily domain containing 2A	protein-coding
MACS_peak_2499	chr1	148753421	148755010	+	196.13	NA	intron (NR_104217, intron 2 of 17)	intron (NR_104217, intron 2 of 17)	-51800	NM_001144032	730262		NM_001144032		PPIAL4E	COAS2	peptidylprolyl isomerase A (cyclophilin A)-like 4E	protein-coding
MACS_peak_19056	chr19	14247329	14248279	+	196.04	NA	promoter-TSS (NR_045214)	promoter-TSS (NR_045214)	-160	NR_045214	100507373	Hs.720437	NR_045214	ENSG00000267169	LOC100507373	-	uncharacterized LOC100507373	ncRNA
MACS_peak_13024	chr15	20145528	20146195	+	195.97	NA	Intergenic	Intergenic	-342136	NR_038836	646096	Hs.448789	NR_038836		CHEK2P2	-	checkpoint kinase 2 pseudogene 2	pseudo
MACS_peak_7184	chr11	48882329	48884802	+	195.93	NA	Intergenic	ALR/Alpha|Satellite|centr	-169587	NM_001206626	283116	Hs.448644	NM_001206626	ENSG00000182053	TRIM49B	-	tripartite motif containing 49B	protein-coding
MACS_peak_13034	chr15	20503022	20505854	+	195.34	NA	Intergenic	L1M1|LINE|L1	16441	NR_038836	646096	Hs.448789	NR_038836		CHEK2P2	-	checkpoint kinase 2 pseudogene 2	pseudo
MACS_peak_4616	chr10	12762063	12763066	+	194.79	NA	intron (NM_020397, intron 3 of 9)	intron (NM_020397, intron 3 of 9)	-112569	NR_027322	283070	Hs.600547	NR_027322		LOC283070	-	uncharacterized LOC283070	ncRNA
MACS_peak_19805	chr19	50179439	50180694	+	194.76	NA	promoter-TSS (NM_198318)	promoter-TSS (NM_198318)	-343	NM_001207042	3276	Hs.20521	XM_005258842	ENSG00000126457	PRMT1	ANM1|HCP1|HRMT1L2|IR1B4	protein arginine methyltransferase 1	protein-coding
MACS_peak_15197	chr16	32490025	32495370	+	194.47	NA	Intergenic	L2|LINE|L2	-191395	NR_033866	390705	Hs.745226	NR_033866		LOC390705	-	protein phosphatase 2, regulatory subunit B'', beta pseudogene	pseudo
MACS_peak_19681	chr19	47164200	47165045	+	194.11	NA	promoter-TSS (NR_040041)	promoter-TSS (NR_040041)	-113	NR_040041	100506068	Hs.434327	NR_040041	ENSG00000245598	DACT3-AS1	-	DACT3 antisense RNA 1	ncRNA
MACS_peak_16158	chr17	7307244	7308249	+	194	NA	promoter-TSS (NR_037719)	promoter-TSS (NR_037719)	-296	NM_152766	254863	Hs.730789	NM_152766	ENSG00000205544	TMEM256	C17orf61	transmembrane protein 256	protein-coding
MACS_peak_5425	chr10	71906230	71907240	+	193.52	NA	promoter-TSS (NR_073593)	promoter-TSS (NR_073593)	-239	NR_073580	219743	Hs.533655	NM_001040273	ENSG00000156521	TYSND1	NET41	trypsin domain containing 1	protein-coding
MACS_peak_29436	chr4	26781035	26782693	+	193.52	NA	Intergenic	Intergenic	-80449	NM_001169117	57620	Hs.744950	NM_001169117	ENSG00000109689	STIM2	-	stromal interaction molecule 2	protein-coding
MACS_peak_32361	chr5	69515049	69516068	+	193.46	NA	non-coding (NR_027386, exon 6 of 6)	non-coding (NR_027386, exon 6 of 6)	6064	NR_024054	11039	Hs.654588	NM_006780		SMA4	SMA3|b55C20.2	glucuronidase, beta pseudogene	pseudo
MACS_peak_21466	chr2	90481538	90482511	+	193.1	NA	Intergenic	(GCTG)n|Simple_repeat|Simple_repeat	1365951	NR_027238	654342	Hs.469287	NR_027238	ENSG00000143429	LOC654342	-	lymphocyte-specific protein 1 pseudogene	pseudo
MACS_peak_18909	chr19	8426444	8427765	+	193.03	NA	Intergenic	Intergenic	-1907	NR_104213	51129	Hs.9613	XM_005272484	ENSG00000167772	ANGPTL4	ANGPTL2|ARP4|FIAF|HARP|HFARP|NL2|PGAR|TGQTL|UNQ171|pp1158	angiopoietin-like 4	protein-coding
MACS_peak_43204	chr9	130323720	130324743	+	192.86	NA	intron (NM_001035534, intron 1 of 13)	intron (NM_001035534, intron 1 of 13)	7165	NM_022833	64855	Hs.522401	XM_005252135	ENSG00000136830	FAM129B	C9orf88|MEG-3|MINERVA|OC58|bA356B19.6	family with sequence similarity 129, member B	protein-coding
MACS_peak_19413	chr19	39340398	39341632	+	192.74	NA	promoter-TSS (NM_001533)	promoter-TSS (NM_001533)	-398	NM_001533	3191	Hs.644906	XR_243927	ENSG00000104824	HNRNPL	HNRPL|hnRNP-L	heterogeneous nuclear ribonucleoprotein L	protein-coding
MACS_peak_17660	chr17	79980592	79981268	+	192.7	NA	promoter-TSS (NM_144999)	promoter-TSS (NM_144999)	-145	NM_001271007	201254	Hs.37616	XM_005256339	ENSG00000169689	STRA13	CENP-X|CENPX|D9|FAAP10|MHF2	stimulated by retinoic acid 13	protein-coding
MACS_peak_43436	chrX	9373081	9374347	+	192.63	NA	Intergenic	Intergenic	-57621	NM_001139468	6907	Hs.495656	NM_001139466	ENSG00000101849	TBL1X	EBI|SMAP55|TBL1	transducin (beta)-like 1X-linked	protein-coding
MACS_peak_16643	chr17	36399417	36406271	+	192.62	NA	intron (NR_036750, intron 1 of 11)	intron (NR_036750, intron 1 of 11)	10412	NR_036750	440434	Hs.443837	NR_036750	ENSG00000174093	LOC440434	-	aminopeptidase puromycin sensitive pseudogene	pseudo
MACS_peak_25882	chr22	39380762	39381641	+	192.51	NA	intron (NM_001270411, intron 2 of 7)	AluSx1|SINE|Alu	2797	NM_004900	9582	Hs.658626	NM_001270411	ENSG00000179750	APOBEC3B	A3B|APOBEC1L|ARCD3|ARP4|DJ742C19.2|PHRBNL|bK150C2.2	apolipoprotein B mRNA editing enzyme, catalytic polypeptide-like 3B	protein-coding
MACS_peak_37657	chr7	56441064	56441894	+	191.29	NA	Intergenic	Intergenic	74589	NR_029420	650226	Hs.448401	NR_029420		LOC650226	-	ankyrin repeat domain 26 pseudogene	pseudo
MACS_peak_15937	chr16	90158011	90159443	+	190.62	NA	Intergenic	PRIMA41-int|LTR|ERV1	-16389	NM_001098173	11105	Hs.406695	XM_005256274	ENSG00000126856	PRDM7	PFM4|ZNF910	PR domain containing 7	protein-coding
MACS_peak_21485	chr2	91727947	91730509	+	190.37	NA	Intergenic	Intergenic	118747	NR_027238	654342	Hs.469287	NR_027238	ENSG00000143429	LOC654342	-	lymphocyte-specific protein 1 pseudogene	pseudo
MACS_peak_19176	chr19	19496045	19496870	+	190.25	NA	promoter-TSS (NM_017660)	promoter-TSS (NM_017660)	-185	NM_017660	54815	Hs.118964	XM_005259954	ENSG00000167491	GATAD2A	p66alpha	GATA zinc finger domain containing 2A	protein-coding
MACS_peak_9455	chr12	53893720	53895635	+	189.91	NA	promoter-TSS (NM_004178)	promoter-TSS (NM_004178)	-28	NM_004178	6895	Hs.604255	XM_005269114	ENSG00000139546	TARBP2	LOQS|TRBP|TRBP1|TRBP2	TAR (HIV-1) RNA binding protein 2	protein-coding
MACS_peak_4468	chr10	4713291	4714905	+	189.75	NA	intron (NR_024475, intron 1 of 3)	L1MB7|LINE|L1	6164	NR_024475	100216001	Hs.634869	NR_024475	ENSG00000231298	LINC00704	-	long intergenic non-protein coding RNA 704	ncRNA
MACS_peak_2356	chr1	144094519	144095792	+	189.51	NA	Intergenic	Intergenic	-51656	NM_001278267	100288142	Hs.445080	XM_006711103	ENSG00000203832	NBPF20	-	neuroblastoma breakpoint family, member 20	protein-coding
MACS_peak_21900	chr2	113997939	113999152	+	189.06	NA	TTS (NR_047570)	TTS (NR_047570)	4699	NR_015377	654433	Hs.656660	NR_015377	ENSG00000189223	PAX8-AS1	-	PAX8 antisense RNA 1	ncRNA
MACS_peak_43697	chrY	13128921	13131048	+	188.83	NA	Intergenic	ALR/Alpha|Satellite|centr	1403405	NR_033667	352887	Hs.546221	NR_033667	ENSG00000206159	GYG2P1	GYG2P	glycogenin 2 pseudogene 1	pseudo
MACS_peak_29914	chr4	69729969	69732233	+	188.82	NA	Intergenic	LTR10C|LTR|ERV1	49390	NM_001075	7365	Hs.201634	NM_001075		UGT2B10	UDPGT2B10	UDP glucuronosyltransferase 2 family, polypeptide B10	protein-coding
MACS_peak_15117	chr16	30204255	30206026	+	188.78	NA	promoter-TSS (NM_024044).2	promoter-TSS (NM_024044).2	-24	NM_178044	79008	Hs.728161	NM_024044	ENSG00000181625	SLX1B	GIYD2	SLX1 structure-specific endonuclease subunit homolog B (S. cerevisiae)	protein-coding
MACS_peak_31523	chr4	190194617	190195367	+	188.62	NA	Intergenic	Intergenic	-385768	NR_121679	101928971	Hs.519164	XR_244775	ENSG00000250739	LINC01262	TCONS_l2_00021807	long intergenic non-protein coding RNA 1262	ncRNA
MACS_peak_25136	chr21	37528382	37529243	+	188.61	NA	promoter-TSS (NR_038894)	promoter-TSS (NR_038894)	-206	NR_038893	100506428	Hs.651214	NR_038892	ENSG00000236830	CBR3-AS1	PlncRNA-1	CBR3 antisense RNA 1	ncRNA
MACS_peak_2486	chr1	148511347	148513162	+	188.32	NA	intron (NR_104217, intron 2 of 17)	L1M7|LINE|L1	-45934	NM_001170755	284565	Hs.714127	XM_005245096	ENSG00000203827	NBPF15	AB14|AG3|NBPF16	neuroblastoma breakpoint family, member 15	protein-coding
MACS_peak_8563	chr12	3409068	3409836	+	188.22	NA	Intergenic	Intergenic	-81063	NM_001256536	56341	Hs.504530	XM_006718986	ENSG00000111218	PRMT8	HRMT1L3|HRMT1L4	protein arginine methyltransferase 8	protein-coding
MACS_peak_5060	chr10	39077490	39080225	+	187.84	NA	Intergenic	(CATTC)n|Satellite|Satellite	89130	NR_045000	399746	Hs.742607	NR_045000	ENSG00000227264	ACTR3BP5	FKSG74	ACTR3B pseudogene 5	pseudo
MACS_peak_43427	chrX	284015	284928	+	187.73	NA	Intergenic	Intergenic	3086	NR_027232	283981	Hs.575741	NR_027231		LINC00685	CXYorf10|NCRNA00107|PPP2R3B-AS1	long intergenic non-protein coding RNA 685	ncRNA
MACS_peak_31999	chr5	49460018	49461635	+	187.51	NA	Intergenic	ALR/Alpha|Satellite|centr	276408	NM_198449	133418	Hs.561411	NM_198449	ENSG00000170571	EMB	GP70	embigin	protein-coding
MACS_peak_15200	chr16	32789824	32790652	+	187.37	NA	Intergenic	Intergenic	-102788	NR_110910	24150	Hs.706716	XM_006721026		TP53TG3	P53TG3|TP53TG3A	TP53 target 3	protein-coding
MACS_peak_9094	chr12	34846062	34847131	+	187.32	NA	Intergenic	ALR/Alpha|Satellite|centr	671380	NM_032834	84920	Hs.102971	XM_006719157		ALG10	ALG10A|DIE2|KCR1	ALG10, alpha-1,2-glucosyltransferase	protein-coding
MACS_peak_25515	chr22	21520161	21521090	+	187.3	NA	promoter-TSS (NR_108107)	promoter-TSS (NR_108107)	-567	NR_108107	642633		XR_433733		FAM230B	-	family with sequence similarity 230, member B (non-protein coding)	ncRNA
MACS_peak_42295	chr9	76298594	76300236	+	187.26	NA	Intergenic	MER61D|LTR|ERV1	532634	NM_000700	301	Hs.494173	NM_000700	ENSG00000135046	ANXA1	ANX1|LPC1	annexin A1	protein-coding
MACS_peak_19088	chr19	16221981	16222884	+	186.98	NA	promoter-TSS (NM_005370)	promoter-TSS (NM_005370)	-58	NM_005370	4218	Hs.642874	NM_005370		RAB8A	MEL|RAB8	RAB8A, member RAS oncogene family	protein-coding
MACS_peak_23772	chr2	243011691	243012542	+	186.4	NA	intron (NR_110220, intron 3 of 3)	intron (NR_110220, intron 3 of 3)	-18728	NR_024437	728323	Hs.471887	NR_024437		LOC728323	-	uncharacterized LOC728323	ncRNA
MACS_peak_41886	chr9	42852997	42854618	+	186.34	NA	non-coding (NR_046175, exon 3 of 4).2	non-coding (NR_046175, exon 3 of 4).2	-4345	NR_026558	441432	Hs.743215	NR_026558		AQP7P3	AQPap-3	aquaporin 7 pseudogene 3	pseudo
MACS_peak_8627	chr12	6844711	6845604	+	186.22	NA	Intergenic	L1MD2|LINE|L1	11708	NM_001164093	50813	Hs.530823	XM_005253694	ENSG00000111652	COPS7A	CSN7A|SGN7a	COP9 signalosome subunit 7A	protein-coding
MACS_peak_40231	chr8	74884173	74885095	+	185.57	NA	promoter-TSS (NM_005648)	promoter-TSS (NM_005648)	-112	NM_001204859	6921	Hs.731928	XM_005251290	ENSG00000154582	TCEB1	SIII|eloC	transcription elongation factor B (SIII), polypeptide 1 (15kDa, elongin C)	protein-coding
MACS_peak_26906	chr3	50272914	50273913	+	185.39	NA	promoter-TSS (NM_002070)	promoter-TSS (NM_002070)	-176	NM_002070	2771	Hs.77269	NM_001166425	ENSG00000114353	GNAI2	GIP|GNAI2B|H_LUCA15.1|H_LUCA16.1	guanine nucleotide binding protein (G protein), alpha inhibiting activity polypeptide 2	protein-coding
MACS_peak_12537	chr14	74550974	74551962	+	185.38	NA	promoter-TSS (NM_001278594)	promoter-TSS (NM_001278594)	-188	NM_001024674	91750	Hs.612866	NM_001024674		LIN52	C14orf46|c14_5549	lin-52 DREAM MuvB core complex component	protein-coding
MACS_peak_17511	chr17	73640902	73642633	+	185.34	NA	promoter-TSS (NM_001162997)	promoter-TSS (NM_001162997)	-879	NM_001162997	100130933	Hs.662541	XM_005256903	ENSG00000259120	SMIM6	C17orf110	small integral membrane protein 6	protein-coding
MACS_peak_41992	chr9	66038711	66039987	+	184.93	NA	Intergenic	Intergenic	-417940	NR_121647	103352539	Hs.351215	NR_121647		LINC01410	-	long intergenic non-protein coding RNA 1410	ncRNA
MACS_peak_17697	chr18	49832	50888	+	184.93	NA	Intergenic	PRIMA41-int|LTR|ERV1	38285	NR_110795	102723376	Hs.606852	XR_428653		LOC102723376	-	uncharacterized LOC102723376	ncRNA
MACS_peak_24812	chr20	62962770	62965301	+	184.8	NA	Intergenic	L1PB1|LINE|L1	42297	NR_040415	140849	Hs.745565	NR_040415		LINC00266-1	C20orf69|NCRNA00266|NCRNA00266-1|bA476I15.3	long intergenic non-protein coding RNA 266-1	ncRNA
MACS_peak_28587	chr3	177094609	177096450	+	184.71	NA	Intergenic	AluSz|SINE|Alu	-64180	NR_047568	100505566	Hs.581170	NR_047568		LINC00578	-	long intergenic non-protein coding RNA 578	ncRNA
MACS_peak_106	chr1	6474304	6476025	+	184.69	NA	TTS (NM_019089)	TTS (NM_019089)	4815	NM_019089	54626	Hs.118727	NM_019089	ENSG00000069812	HES2	bHLHb40	hes family bHLH transcription factor 2	protein-coding
MACS_peak_19234	chr19	24630772	24631776	+	184.36	NA	Intergenic	ALR/Alpha|Satellite|centr	-285025	NR_003603	100101266	Hs.744836	NR_003603	ENSG00000268442	HAVCR1P1	-	hepatitis A virus cellular receptor 1 pseudogene 1	pseudo
MACS_peak_17946	chr18	19811912	19812798	+	184.15	NA	Intergenic	(TCCA)n|Simple_repeat|Simple_repeat	62957	NM_005257	2627	Hs.741506	XM_005258248	ENSG00000141448	GATA6	-	GATA binding protein 6	protein-coding
MACS_peak_10665	chr12	130876680	130877975	+	184.01	NA	Intergenic	Intergenic	54894	NM_001190971	9271	Hs.405659	XM_005253632	ENSG00000125207	PIWIL1	CT80.1|HIWI|MIWI|PIWI	piwi-like RNA-mediated gene silencing 1	protein-coding
MACS_peak_24225	chr20	26301873	26302796	+	183.87	NA	Intergenic	ALR/Alpha|Satellite|centr	-112465	NR_040095	284801	Hs.370699	NR_040095	ENSG00000227195	MIR663AHG	-	MIR663A host gene (non-protein coding)	ncRNA
MACS_peak_2599	chr1	151319463	151320343	+	183.85	NA	promoter-TSS (NM_000449)	promoter-TSS (NM_000449)	-134	NM_000449	5993	Hs.632472	XM_005245405	ENSG00000143390	RFX5	-	regulatory factor X, 5 (influences HLA class II expression)	protein-coding
MACS_peak_2595	chr1	151253502	151254908	+	183.69	NA	promoter-TSS (NM_020832)	promoter-TSS (NM_020832)	-586	NM_020832	57592	Hs.225083	XM_005245366	ENSG00000143373	ZNF687	-	zinc finger protein 687	protein-coding
MACS_peak_9473	chr12	54718308	54719199	+	183.55	NA	promoter-TSS (NM_001271735)	promoter-TSS (NM_001271735)	-121	NR_073424	22818	Hs.505652	NM_001271734	ENSG00000111481	COPZ1	COPZ|HSPC181|zeta-COP|zeta1-COP	coatomer protein complex, subunit zeta 1	protein-coding
MACS_peak_29707	chr4	49289890	49294715	+	183.38	NA	Intergenic	Intergenic	303643	NM_001286791	80157	Hs.479703	XM_005248126	ENSG00000109182	CWH43	CWH43-C	cell wall biogenesis 43 C-terminal homolog (S. cerevisiae)	protein-coding
MACS_peak_33986	chr5	178012331	178012985	+	182.9	NA	intron (NM_173465, intron 1 of 28)	intron (NM_173465, intron 1 of 28)	4898	NM_173465	91522	Hs.660026	XM_006714933	ENSG00000050767	COL23A1	-	collagen, type XXIII, alpha 1	protein-coding
MACS_peak_13019	chr15	20120173	20122357	+	182.75	NA	Intergenic	MER77B|LTR|ERVL	-366732	NR_038836	646096	Hs.448789	NR_038836		CHEK2P2	-	checkpoint kinase 2 pseudogene 2	pseudo
MACS_peak_41736	chr9	35603767	35604658	+	182.68	NA	Intergenic	CpG	-1069	NM_006285	7016	Hs.708096	NM_006285	ENSG00000107140	TESK1	-	testis-specific kinase 1	protein-coding
MACS_peak_2303	chr1	143150268	143152624	+	182.63	NA	intron (NR_110761, intron 2 of 2)	L1MCa|LINE|L1	50793	NR_110761	102723769	Hs.652926	XR_430389		LOC102723769	-	uncharacterized LOC102723769	ncRNA
MACS_peak_15144	chr16	30669049	30670453	+	182.38	NA	Intergenic	CpG	-6027	NM_001105079	64319	Hs.247186	NM_022452	ENSG00000156860	FBRS	FBS|FBS1	fibrosin	protein-coding
MACS_peak_42984	chr9	117126149	117127497	+	182.32	NA	intron (NM_030767, intron 7 of 21)	intron (NM_030767, intron 7 of 21)	29862	NM_030767	80709	Hs.494895	XM_005252243	ENSG00000106948	AKNA	-	AT-hook transcription factor	protein-coding
MACS_peak_43551	chrX	61838888	61839668	+	182.3	NA	Intergenic	ALR/Alpha|Satellite|centr	731940	NM_001012968	139886	Hs.612782	NM_001012968	ENSG00000186767	SPIN4	-	spindlin family, member 4	protein-coding
MACS_peak_37199	chr7	25164808	25165579	+	182.17	NA	promoter-TSS (NM_018947)	promoter-TSS (NM_018947)	-213	NM_018947	54205	Hs.617193	NM_018947		CYCS	CYC|HCS|THC4	cytochrome c, somatic	protein-coding
MACS_peak_2451	chr1	147553285	147553949	+	182.17	NA	Intergenic	L2c|LINE|L2	54475	NM_001101663	200030	Hs.744018	XM_006711197	ENSG00000152042	NBPF11	NBPF24	neuroblastoma breakpoint family, member 11	protein-coding
MACS_peak_6533	chr11	2421310	2422118	+	182.12	NA	promoter-TSS (NM_001297658)	promoter-TSS (NM_001297658)	-4	NM_001297661	10078	Hs.732116	XM_005252722	ENSG00000184281	TSSC4	-	tumor suppressing subtransferable candidate 4	protein-coding
MACS_peak_7366	chr11	63605783	63606815	+	181.97	NA	promoter-TSS (NM_001163297)	promoter-TSS (NM_001163297)	-101	NM_001163297	2011	Hs.567261	XM_006718441	ENSG00000072518	MARK2	EMK-1|EMK1|PAR-1|Par-1b|Par1b	MAP/microtubule affinity-regulating kinase 2	protein-coding
MACS_peak_23644	chr2	235330613	235331452	+	181.89	NA	Intergenic	Intergenic	74661	NM_005737	10123	Hs.730678	NM_001282431	ENSG00000188042	ARL4C	ARL7|LAK	ADP-ribosylation factor-like 4C	protein-coding
MACS_peak_26806	chr3	47018044	47018980	+	181.89	NA	promoter-TSS (NR_102269)	promoter-TSS (NR_102269)	-255	NM_001277074	151903	Hs.745081	XM_006712991	ENSG00000160799	CCDC12	-	coiled-coil domain containing 12	protein-coding
MACS_peak_16182	chr17	7790417	7791334	+	181.82	NA	intron (NM_001005271, intron 1 of 39)	intron (NM_001005271, intron 1 of 39)	-1294	NM_005852	1107	Hs.25601	XM_005256427	ENSG00000170004	CHD3	Mi-2a|Mi2-ALPHA|ZFH	chromodomain helicase DNA binding protein 3	protein-coding
MACS_peak_21439	chr2	89101565	89105658	+	181.77	NA	intron (NR_015424, intron 13 of 16)	MER58A|DNA|hAT-Charlie	-8273	NR_039635	100616399		NR_039635	ENSG00000265510	MIR4436A	-	microRNA 4436a	ncRNA
MACS_peak_19484	chr19	41769353	41770380	+	181.68	NA	promoter-TSS (NM_007040)	promoter-TSS (NM_007040)	-361	NM_007040	11100	Hs.718642	XM_005258459	ENSG00000105323	HNRNPUL1	E1B-AP5|E1BAP5|HNRPUL1	heterogeneous nuclear ribonucleoprotein U-like 1	protein-coding
MACS_peak_16406	chr17	21562027	21566573	+	181.37	NA	Intergenic	Intergenic	-109359	NM_001113434	339263	Hs.745165	XM_005256621	ENSG00000212719	C17orf51	-	chromosome 17 open reading frame 51	protein-coding
MACS_peak_32002	chr5	49500641	49501861	+	181.3	NA	Intergenic	ALR/Alpha|Satellite|centr	235983	NM_198449	133418	Hs.561411	NM_198449	ENSG00000170571	EMB	GP70	embigin	protein-coding
MACS_peak_14848	chr16	15684458	15685306	+	180.87	NA	Intergenic	MIR|SINE|MIR	20070	NR_106761	102465252		NR_106761		MIR6506	hsa-mir-6506	microRNA 6506	ncRNA
MACS_peak_43556	chrX	61870525	61871198	+	180.81	NA	Intergenic	ALR/Alpha|Satellite|centr	700357	NM_001012968	139886	Hs.612782	NM_001012968	ENSG00000186767	SPIN4	-	spindlin family, member 4	protein-coding
MACS_peak_19900	chr19	55677767	55678890	+	180.51	NA	promoter-TSS (NM_001256716)	promoter-TSS (NM_001256716)	-238	NM_001256716	352909	Hs.351582	NM_001256714	ENSG00000167646	DNAAF3	C19orf51|CILD2|DAB1|PCD|PF22	dynein, axonemal, assembly factor 3	protein-coding
MACS_peak_6550	chr11	3443572	3444761	+	180.44	NA	Intergenic	CpG	-31021	NR_044999	10821	Hs.741779	NR_044999	ENSG00000189398	OR7E12P	HG1058|OR11-3|OR7E58P|OR7E79P|OR7E81P|OST021	olfactory receptor, family 7, subfamily E, member 12 pseudogene	pseudo
MACS_peak_10893	chr13	34116236	34117424	+	180.11	NA	intron (NM_001243476, intron 3 of 17)	CpG	134142	NM_001243476	90627	Hs.721224	XM_005266586	ENSG00000133121	STARD13	ARHGAP37|DLC2|GT650|LINC00464	StAR-related lipid transfer (START) domain containing 13	protein-coding
MACS_peak_30854	chr4	140164439	140165281	+	180.06	NA	Intergenic	Intergenic	36632	NM_032623	84709	Hs.710036	NM_032623	ENSG00000137463	MGARP	C4orf49|CESP-1|HUMMR|OSAP	mitochondria-localized glutamic acid-rich protein	protein-coding
MACS_peak_855	chr1	32598962	32599560	+	179.99	NA	intron (NM_012316, intron 1 of 13)	AluJo|SINE|Alu	25617	NM_012316	23633	Hs.711019	XM_005270711	ENSG00000025800	KPNA6	IPOA7|KPNA7	karyopherin alpha 6 (importin alpha 7)	protein-coding
MACS_peak_101	chr1	6403339	6404153	+	179.94	NA	intron (NM_181866, intron 2 of 8)	intron (NM_181866, intron 2 of 8)	15258	NM_181866	11332	Hs.126137	XM_005263427	ENSG00000097021	ACOT7	ACH1|ACT|BACH|CTE-II|LACH|LACH1|hBACH	acyl-CoA thioesterase 7	protein-coding
MACS_peak_11493	chr13	98084983	98085897	+	179.73	NA	Intergenic	CpG	-1035	NM_021033	5911	Hs.508480	NM_021033		RAP2A	K-REV|KREV|RAP2|RbBP-30	RAP2A, member of RAS oncogene family	protein-coding
MACS_peak_39239	chr8	7251691	7252988	+	179.61	NA	Intergenic	Intergenic	22015	NM_001205266	100289462	Hs.740237	NM_001205266	ENSG00000177257	DEFB4B	DEFB4P	defensin, beta 4B	protein-coding
MACS_peak_19659	chr19	46498108	46498856	+	179.6	NA	promoter-TSS (NM_001267723)	promoter-TSS (NM_001267723)	-237	NM_001267723	729440	Hs.515479	XM_005259191	ENSG00000104983	CCDC61	-	coiled-coil domain containing 61	protein-coding
MACS_peak_43201	chr9	130158878	130159730	+	179.31	NA	promoter-TSS (NM_014580)	promoter-TSS (NM_014580)	-113	NM_001271712	29988	Hs.179522	XM_005251949	ENSG00000136856	SLC2A8	GLUT8|GLUTX1	solute carrier family 2 (facilitated glucose transporter), member 8	protein-coding
MACS_peak_25324	chr21	44930269	44931180	+	179.12	NA	Intergenic	Intergenic	-32621	NR_026863	114038	Hs.592161	NR_026863	ENSG00000185186	LINC00313	C21orf84|NCRNA00313	long intergenic non-protein coding RNA 313	ncRNA
MACS_peak_16291	chr17	16913776	16914912	+	179.04	NA	Intergenic	Intergenic	-31730	NM_201274	23164	Hs.462341	XM_005256563	ENSG00000133030	MPRIP	M-RIP|MRIP|RHOIP3|RIP3|p116Rip	myosin phosphatase Rho interacting protein	protein-coding
MACS_peak_16946	chr17	45317190	45318092	+	178.91	NA	Intergenic	Intergenic	-13567	NM_000212	3690	Hs.218040	NM_000212	ENSG00000259207	ITGB3	BDPLT16|BDPLT2|CD61|GP3A|GPIIIa|GT	integrin, beta 3 (platelet glycoprotein IIIa, antigen CD61)	protein-coding
MACS_peak_19801	chr19	50143253	50144291	+	178.39	NA	promoter-TSS (NM_006270)	promoter-TSS (NM_006270)	-372	NM_006270	6237	Hs.515536	NM_006270	ENSG00000126458	RRAS	-	related RAS viral (r-ras) oncogene homolog	protein-coding
MACS_peak_28079	chr3	141658784	141659742	+	178.37	NA	Intergenic	Intergenic	59966	NM_001178140	7029	Hs.379018	XM_005247731	ENSG00000114126	TFDP2	DP2	transcription factor Dp-2 (E2F dimerization partner 2)	protein-coding
MACS_peak_38351	chr7	100183562	100184454	+	178.14	NA	promoter-TSS (NM_033506)	promoter-TSS (NM_033506)	52	NM_033506	26261	Hs.283764	XM_005250259	ENSG00000106336	FBXO24	FBX24	F-box protein 24	protein-coding
MACS_peak_41666	chr9	33328647	33330512	+	177.89	NA	intron (NM_002504, intron 10 of 23)	MER77B|LTR|ERVL	39161	NM_147133	4799	Hs.413074	XM_005251473	ENSG00000086102	NFX1	NFX2|TEG-42|Tex42	nuclear transcription factor, X-box binding 1	protein-coding
MACS_peak_8183	chr11	114431800	114433232	+	177.78	NA	Intergenic	Intergenic	-1899	NM_152315	120400	Hs.721328	XM_006718765	ENSG00000095110	NXPE1	FAM55A	neurexophilin and PC-esterase domain family, member 1	protein-coding
MACS_peak_34459	chr6	17865256	17866682	+	177.68	NA	intron (NM_001105568, intron 4 of 37)	intron (NM_001105568, intron 4 of 37)	121885	NM_001105568	63971	Hs.94499	XM_005249289	ENSG00000137177	KIF13A	RBKIN|bA500C11.2	kinesin family member 13A	protein-coding
MACS_peak_18964	chr19	10981362	10982268	+	177.56	NA	promoter-TSS (NM_199141)	promoter-TSS (NM_199141)	-438	NM_199141	10498	Hs.323213	XM_005259708	ENSG00000142453	CARM1	PRMT4	coactivator-associated arginine methyltransferase 1	protein-coding
MACS_peak_17990	chr18	21231049	21231739	+	177.37	NA	intron (NM_173505, intron 1 of 9)	intron (NM_173505, intron 1 of 9)	11455	NM_173505	147463	Hs.374774	NM_173505	ENSG00000154065	ANKRD29	-	ankyrin repeat domain 29	protein-coding
MACS_peak_27830	chr3	125634519	125635706	+	177.34	NA	promoter-TSS (NR_024250)	promoter-TSS (NR_024250)	-332	NR_024250	100125556	Hs.553949	NR_024250	ENSG00000171084	FAM86JP	-	family with sequence similarity 86, member A pseudogene	pseudo
MACS_peak_14796	chr16	14013466	14014191	+	176.87	NA	promoter-TSS (NM_005236)	promoter-TSS (NM_005236)	-186	NM_005236	2072	Hs.567265	XR_243267	ENSG00000175595	ERCC4	ERCC11|FANCQ|RAD1|XPF	excision repair cross-complementation group 4	protein-coding
MACS_peak_6453	chr10	134261154	134262150	+	176.62	NA	3' UTR (NM_173541, exon 3 of 3)	3' UTR (NM_173541, exon 3 of 3)	2938	NM_173541	170393	Hs.375059	NM_173541		C10orf91	bA432J24.4	chromosome 10 open reading frame 91	protein-coding
MACS_peak_120	chr1	6844907	6845684	+	176.6	NA	promoter-TSS (NM_001242701)	promoter-TSS (NM_001242701)	-89	NM_015215	23261	Hs.671020	XM_006710482	ENSG00000171735	CAMTA1	CANPMR	calmodulin binding transcription activator 1	protein-coding
MACS_peak_25010	chr21	30517503	30518849	+	176.52	NA	intron (NM_001286624, intron 1 of 3)	intron (NM_001286624, intron 1 of 3)	296	NM_001286624	56911	Hs.222802	XM_006724033	ENSG00000156265	MAP3K7CL	C21orf7|HC21ORF7|TAK1L|TAKL|TAKL-1|TAKL-2|TAKL-4	MAP3K7 C-terminal like	protein-coding
MACS_peak_14831	chr16	15004458	15005483	+	176.35	NA	promoter-TSS (NR_036141)	promoter-TSS (NR_036141)	-107	NR_036141	100422870		NR_036141	ENSG00000265537	MIR3180-1	-	microRNA 3180-1	ncRNA
MACS_peak_34993	chr6	41814098	41815129	+	176.12	NA	intron (NM_018561, intron 3 of 6)	L1MB2|LINE|L1	24762	NM_001286554	25862	Hs.665742	NM_001286554	ENSG00000164663	USP49	-	ubiquitin specific peptidase 49	protein-coding
MACS_peak_22163	chr2	136287896	136289183	+	175.76	NA	promoter-TSS (NM_001282799)	promoter-TSS (NM_001282799)	-239	NM_001286568	84083	Hs.658422	XM_005263809	ENSG00000121988	ZRANB3	4933425L19Rik|AH2	zinc finger, RAN-binding domain containing 3	protein-coding
MACS_peak_730	chr1	28201486	28202313	+	175.3	NA	intron (NM_004848, intron 1 of 4)	intron (NM_004848, intron 1 of 4)	2845	NM_001039477	9473	Hs.10649	XM_005246041	ENSG00000130775	THEMIS2	C1orf38|ICB-1	thymocyte selection associated family member 2	protein-coding
MACS_peak_42040	chr9	67290010	67294997	+	175.25	NA	Intergenic	Charlie18a|DNA|hAT-Charlie	-3011	NR_002817	375719	Hs.658215	XR_426389		AQP7P1	bA251O17.3	aquaporin 7 pseudogene 1	pseudo
MACS_peak_42043	chr9	67333169	67339864	+	175.22	NA	Intergenic	L1MDa|LINE|L1	-47024	NR_002817	375719	Hs.658215	XR_426389		AQP7P1	bA251O17.3	aquaporin 7 pseudogene 1	pseudo
MACS_peak_9856	chr12	78241594	78242510	+	175.1	NA	intron (NM_001024383, intron 1 of 39)	intron (NM_001024383, intron 1 of 39)	16983	NM_014903	89795	Hs.655301	XM_005269215	ENSG00000067798	NAV3	POMFIL1|STEERIN3|unc53H3	neuron navigator 3	protein-coding
MACS_peak_25402	chr22	16864784	16866293	+	175.06	NA	Intergenic	Intergenic	208162	NM_014406	150160	Hs.128342	NM_014406	ENSG00000198445	CCT8L2	CESK1	chaperonin containing TCP1, subunit 8 (theta)-like 2	protein-coding
MACS_peak_6827	chr11	18405045	18406392	+	174.91	NA	Intergenic	Intergenic	-10218	NM_001165416	3939	Hs.2795	NM_001135239	ENSG00000134333	LDHA	GSD11|HEL-S-133P|LDH1|LDHM	lactate dehydrogenase A	protein-coding
MACS_peak_18778	chr19	2908725	2909399	+	174.79	NA	intron (NM_173480, intron 1 of 3)	L1MB7|LINE|L1	8166	NM_173480	126295	Hs.591378	NM_173480	ENSG00000171970	ZNF57	ZNF424	zinc finger protein 57	protein-coding
MACS_peak_21963	chr2	121148870	121149591	+	174.71	NA	Intergenic	(CAGAGA)n|Simple_repeat|Simple_repeat	45511	NM_002193	3625	Hs.1735	NM_002193	ENSG00000163083	INHBB	-	inhibin, beta B	protein-coding
MACS_peak_5075	chr10	42624638	42626715	+	174.7	NA	Intergenic	L1M5|LINE|L1	237817	NR_024380	441666	Hs.255729	NR_024380	ENSG00000215146	LOC441666	-	zinc finger protein 91 pseudogene	pseudo
MACS_peak_43544	chrX	61794321	61795016	+	174.62	NA	Intergenic	ALR/Alpha|Satellite|centr	776550	NM_001012968	139886	Hs.612782	NM_001012968	ENSG00000186767	SPIN4	-	spindlin family, member 4	protein-coding
MACS_peak_18982	chr19	11485129	11486171	+	174.57	NA	intron (NM_175871, intron 1 of 1)	CpG	267	NM_175871	126074	Hs.631619	NM_175871	ENSG00000173928	SWSAP1	C19orf39|SWS1AP1|ZSWIM7AP1	SWIM-type zinc finger 7 associated protein 1	protein-coding
MACS_peak_23749	chr2	241248045	241249330	+	174.57	NA	Intergenic	(TG)n|Simple_repeat|Simple_repeat	-126428	NM_002081	2817	Hs.328232	NM_002081	ENSG00000063660	GPC1	glypican	glypican 1	protein-coding
MACS_peak_37758	chr7	61675877	61676947	+	174.52	NA	Intergenic	Intergenic	1088022	NR_003952	643955	Hs.583308	NR_003952	ENSG00000185037	ZNF733P	ZNF733	zinc finger protein 733, pseudogene	pseudo
MACS_peak_2726	chr1	155292767	155294455	+	174.49	NA	promoter-TSS (NM_014328)	promoter-TSS (NM_014328)	-117	NM_014328	23623	Hs.226499	XM_006711254	ENSG00000160753	RUSC1	NESCA	RUN and SH3 domain containing 1	protein-coding
MACS_peak_2473	chr1	148176550	148178750	+	174.15	NA	intron (NR_102404, intron 6 of 18).2	intron (NR_102404, intron 6 of 18).2	24886	NM_001144032	730262		NM_001144032		PPIAL4E	COAS2	peptidylprolyl isomerase A (cyclophilin A)-like 4E	protein-coding
MACS_peak_19337	chr19	36705325	36706235	+	173.73	NA	promoter-TSS (NM_152477)	promoter-TSS (NM_152477)	-205	NM_152477	147929	Hs.596338	XM_005258553	ENSG00000196357	ZNF565	-	zinc finger protein 565	protein-coding
MACS_peak_19138	chr19	18314618	18315573	+	173.69	NA	promoter-TSS (NM_002866)	promoter-TSS (NM_002866)	-221	NM_002866	5864	Hs.27744	NM_002866	ENSG00000105649	RAB3A	-	RAB3A, member RAS oncogene family	protein-coding
MACS_peak_2264	chr1	121139561	121142152	+	173.69	NA	Intergenic	Intergenic	-1091	NR_104189	100873165	Hs.568525	NR_104189		SRGAP2-AS1	-	SRGAP2 antisense RNA 1	ncRNA
MACS_peak_2725	chr1	155278173	155278909	+	173.51	NA	promoter-TSS (NM_001135822)	promoter-TSS (NM_001135822)	2	NM_001242825	2224	Hs.335918	XM_005244962	ENSG00000160752	FDPS	FPPS|FPS	farnesyl diphosphate synthase	protein-coding
MACS_peak_20045	chr2	5768246	5769312	+	173.5	NA	Intergenic	Intergenic	62471	NR_110580	102723818	Hs.128107	XR_425357		LINC01248	-	long intergenic non-protein coding RNA 1248	ncRNA
MACS_peak_19636	chr19	46087278	46088570	+	173.44	NA	exon (NM_001017989, exon 1 of 2)	exon (NM_001017989, exon 1 of 2)	198	NM_001017989	80207	Hs.723713	XM_005259278	ENSG00000125741	OPA3	MGA3	optic atrophy 3 (autosomal recessive, with chorea and spastic paraplegia)	protein-coding
MACS_peak_19135	chr19	18262545	18264217	+	173.16	NA	promoter-TSS (NM_005027)	promoter-TSS (NM_005027)	-607	NR_073517	5296	Hs.371344	NM_005027	ENSG00000105647	PIK3R2	MPPH|P85B|p85|p85-BETA	phosphoinositide-3-kinase, regulatory subunit 2 (beta)	protein-coding
MACS_peak_1304	chr1	54873017	54874541	+	173.13	NA	Intergenic	Intergenic	-1711	NM_018070	23648	Hs.658676	XM_005270713	ENSG00000157216	SSBP3	CSDP|SSDP|SSDP1	single stranded DNA binding protein 3	protein-coding
MACS_peak_13062	chr15	21181820	21183904	+	173.13	NA	intron (NR_040094, intron 3 of 4)	intron (NR_040094, intron 3 of 4)	37095	NR_040094	348120	Hs.116287	NR_040094	ENSG00000258710	LINC01193	CT60	long intergenic non-protein coding RNA 1193	ncRNA
MACS_peak_32401	chr5	70896804	70898022	+	172.73	NA	intron (NM_022132, intron 4 of 16)	Charlie16a|DNA|hAT-Charlie	14298	NM_022132	64087	Hs.604789	XM_005248567	ENSG00000131844	MCCC2	MCCB	methylcrotonoyl-CoA carboxylase 2 (beta)	protein-coding
MACS_peak_18836	chr19	4911721	4912539	+	172.72	NA	intron (NM_001290052, intron 2 of 16)	intron (NM_001290052, intron 2 of 16)	1751	NM_001290052	29128	Hs.108106	NM_001048201		UHRF1	ICBP90|Np95|RNF106|hNP95|hUHRF1|huNp95	ubiquitin-like with PHD and ring finger domains 1	protein-coding
MACS_peak_26912	chr3	50336544	50337567	+	172.13	NA	promoter-TSS (NM_001200032)	promoter-TSS (NM_001200032)	-156	NM_001200031	8372	Hs.729310	NM_001200029	ENSG00000186792	HYAL3	HYAL-3|LUCA-3|LUCA3	hyaluronoglucosaminidase 3	protein-coding
MACS_peak_24857	chr21	10366233	10369232	+	172.01	NA	Intergenic	Tigger1|DNA|TcMar-Tigger	-399138	NR_038328	100132288	Hs.487562	NM_001033515		TEKT4P2	MAFIPL|TEKT4P	tektin 4 pseudogene 2	pseudo
MACS_peak_22101	chr2	132980288	132984916	+	171.96	NA	intron (NR_027020, intron 1 of 4)	ALR/Alpha|Satellite|centr	32051	NR_031608	100313824		NR_031608	ENSG00000221288	MIR663B	MIRN663B	microRNA 663b	ncRNA
MACS_peak_4600	chr10	11798982	11800621	+	171.86	NA	intron (NM_024693, intron 4 of 4)	intron (NM_024693, intron 4 of 4)	15445	NM_024693	79746	Hs.22242	NM_024693	ENSG00000134463	ECHDC3	-	enoyl CoA hydratase domain containing 3	protein-coding
MACS_peak_9070	chr12	32871674	32872993	+	171.77	NA	intron (NM_001278463, intron 7 of 18)	intron (NM_001278463, intron 7 of 18)	36554	NM_001040436	51067	Hs.706015	XM_005253381	ENSG00000139131	YARS2	MLASA2|MT-TYRRS|TYRRS	tyrosyl-tRNA synthetase 2, mitochondrial	protein-coding
MACS_peak_16775	chr17	39956574	39957552	+	171.53	NA	Intergenic	Intergenic	11388	NM_006455	10609	Hs.446459	XM_005256952	ENSG00000141696	LEPREL4	NO55|NOL55|SC65	leprecan-like 4	protein-coding
MACS_peak_17484	chr17	72868937	72869849	+	171.45	NA	promoter-TSS (NM_001258012)	promoter-TSS (NM_001258012)	-237	NR_047576	2232	Hs.69745	XM_006721772	ENSG00000161513	FDXR	ADXR	ferredoxin reductase	protein-coding
MACS_peak_3620	chr1	206137513	206138668	+	171.28	NA	promoter-TSS (NM_001287385).2	promoter-TSS (NM_001287385).2	-350	NM_001287385	554282		NM_001287385		FAM72C	-	family with sequence similarity 72, member C	protein-coding
MACS_peak_10596	chr12	123431003	123431953	+	171.27	NA	intron (NM_001243013, intron 5 of 10)	intron (NM_001243013, intron 5 of 10)	19578	NM_203444	23457	Hs.511951	XM_005253558	ENSG00000150967	ABCB9	EST122234|TAPL	ATP-binding cassette, sub-family B (MDR/TAP), member 9	protein-coding
MACS_peak_7467	chr11	66079470	66080690	+	171.23	NA	Intergenic	CpG	4435	NM_020404	57124	Hs.195727	NM_020404	ENSG00000174807	CD248	CD164L1|TEM1	CD248 molecule, endosialin	protein-coding
MACS_peak_5496	chr10	74090388	74092324	+	171.16	NA	Intergenic	MIR3|SINE|MIR	23551	NM_001002762	54788	Hs.500013	XM_005269931	ENSG00000148719	DNAJB12	DJ10	DnaJ (Hsp40) homolog, subfamily B, member 12	protein-coding
MACS_peak_33031	chr5	118405714	118406900	+	170.72	NA	promoter-TSS (NM_005509)	promoter-TSS (NM_005509)	-777	NM_001290322	1657	Hs.181042	XM_005271909	ENSG00000172869	DMXL1	-	Dmx-like 1	protein-coding
MACS_peak_2304	chr1	143160520	143162681	+	170.66	NA	intron (NR_110761, intron 2 of 2)	MER4-int|LTR|ERV1	40639	NR_110761	102723769	Hs.652926	XR_430389		LOC102723769	-	uncharacterized LOC102723769	ncRNA
MACS_peak_758	chr1	28764141	28765294	+	170.57	NA	promoter-TSS (NM_023923)	promoter-TSS (NM_023923)	56	NM_023923	65979	Hs.225641	XM_005245970	ENSG00000204138	PHACTR4	PPP1R124	phosphatase and actin regulator 4	protein-coding
MACS_peak_25957	chr22	41985665	41986409	+	170.54	NA	promoter-TSS (NM_002676)	promoter-TSS (NM_002676)	-166	NM_002676	5372	Hs.75835	XM_005261637	ENSG00000100417	PMM1	Sec53	phosphomannomutase 1	protein-coding
MACS_peak_35637	chr6	91078462	91079519	+	170.49	NA	Intergenic	Intergenic	56529	NR_039671	100616109		NR_039671	ENSG00000266760	MIR4464	-	microRNA 4464	ncRNA
MACS_peak_20066	chr2	9211009	9211785	+	170.49	NA	Intergenic	MLT1J|LTR|ERVL-MaLR	-67521	NM_138799	129642	Hs.593538	XR_241247		MBOAT2	LPCAT4|OACT2	membrane bound O-acyltransferase domain containing 2	protein-coding
MACS_peak_6684	chr11	10530875	10531576	+	170.08	NA	promoter-TSS (NM_001190702)	promoter-TSS (NM_001190702)	-502	NM_001190702	100463486	Hs.717003	NM_001190702	ENSG00000255823	MTRNR2L8	HN8	MT-RNR2-like 8	protein-coding
MACS_peak_21158	chr2	70141486	70142324	+	170.07	NA	promoter-TSS (NM_001202514)	promoter-TSS (NM_001202514)	-268	NM_001202514	4084	Hs.468908	NM_001202513	ENSG00000059728	MXD1	BHLHC58|MAD|MAD1	MAX dimerization protein 1	protein-coding
MACS_peak_18423	chr18	55568782	55569791	+	170.02	NA	Intergenic	Intergenic	-98959	NM_005603	5205	Hs.216623	XM_006722481	ENSG00000081923	ATP8B1	ATPIC|BRIC|FIC1|ICP1|PFIC|PFIC1	ATPase, aminophospholipid transporter, class I, type 8B, member 1	protein-coding
MACS_peak_8777	chr12	13024943	13026372	+	169.9	NA	Intergenic	Intergenic	-2754	NR_003932	387841	Hs.631728	NR_003932	ENSG00000234498	RPL13AP20	RPL13A_9_1211	ribosomal protein L13a pseudogene 20	pseudo
MACS_peak_19022	chr19	12847460	12848402	+	169.82	NA	promoter-TSS (NM_004317)	promoter-TSS (NM_004317)	-375	NM_004317	439	Hs.465985	NM_004317	ENSG00000198356	ASNA1	ARSA-I|ARSA1|ASNA-I|GET3|TRC40|hASNA-I	arsA arsenite transporter, ATP-binding, homolog 1 (bacterial)	protein-coding
MACS_peak_22103	chr2	132995901	132997946	+	169.78	NA	intron (NR_027020, intron 1 of 4)	ALR/Alpha|Satellite|centr	17730	NR_031608	100313824		NR_031608	ENSG00000221288	MIR663B	MIRN663B	microRNA 663b	ncRNA
MACS_peak_5390	chr10	70480411	70481193	+	169.77	NA	promoter-TSS (NM_018237)	promoter-TSS (NM_018237)	-99	NM_001282960	55749	Hs.49853	NM_001282959	ENSG00000060339	CCAR1	-	cell division cycle and apoptosis regulator 1	protein-coding
MACS_peak_24819	chr21	9485241	9488119	+	169.57	NA	Intergenic	MER4D1|LTR|ERV1	-339152	NR_037421	100500862		NR_037421		MIR3648-1	MIR3648	microRNA 3648-1	ncRNA
MACS_peak_2049	chr1	110546180	110547620	+	169.41	NA	5' UTR (NM_001242675, exon 1 of 17)	5' UTR (NM_001242675, exon 1 of 17)	330	NM_001242675	10768	Hs.743973	NM_001242673	ENSG00000168710	AHCYL1	DCAL|IRBIT|PPP1R78|PRO0233|XPVKONA	adenosylhomocysteinase-like 1	protein-coding
MACS_peak_14401	chr15	93424615	93426175	+	169.36	NA	promoter-TSS (NR_037601)	promoter-TSS (NR_037601)	-678	NR_037600	100507217	Hs.622504	NR_037600	ENSG00000272888	LOC100507217	-	uncharacterized LOC100507217	ncRNA
MACS_peak_43661	chrY	9918756	9919651	+	169.33	NA	Intergenic	ALR/Alpha|Satellite|centr	170796	NR_001540	252955	Hs.522846	NR_001540	ENSG00000239225	TTTY23	NCRNA00148|TTTY23B	testis-specific transcript, Y-linked 23 (non-protein coding)	ncRNA
MACS_peak_18570	chr18	65027202	65027974	+	169.08	NA	Intergenic	Intergenic	-156195	NR_033921	643542	Hs.652901	NR_033921	ENSG00000265533	LOC643542	-	uncharacterized LOC643542	ncRNA
MACS_peak_58	chr1	2584453	2587567	+	169.04	NA	intron (NM_001242672, intron 4 of 6)	intron (NM_001242672, intron 4 of 6)	-21529	NM_033467	79258	Hs.591453	NM_033467	ENSG00000142606	MMEL1	MMEL2|NEP2|NEPII|NL1|NL2|SEP	membrane metallo-endopeptidase-like 1	protein-coding
MACS_peak_33959	chr5	176816201	176817325	+	168.82	NA	3' UTR (NM_001167579, exon 9 of 9)	3' UTR (NM_001167579, exon 9 of 9)	5331	NM_001167579	6569	Hs.936	XM_005265974	ENSG00000131183	SLC34A1	FRTS2|NAPI-3|NPHLOP1|NPT2|NPTIIa|SLC11|SLC17A2	solute carrier family 34 (type II sodium/phosphate contransporter), member 1	protein-coding
MACS_peak_2847	chr1	161430002	161431400	+	168.78	NA	Intergenic	CpG	-44504	NM_021642	2212	Hs.352642	XM_005244960	ENSG00000143226	FCGR2A	CD32|CD32A|CDw32|FCG2|FCGR2|FCGR2A1|FcGR|IGFR2	Fc fragment of IgG, low affinity IIa, receptor (CD32)	protein-coding
MACS_peak_24161	chr20	23329832	23331675	+	168.45	NA	promoter-TSS (NM_013248)	promoter-TSS (NM_013248)	-620	NM_013248	29107	Hs.516933	NM_013248	ENSG00000132661	NXT1	MTR2|P15	nuclear transport factor 2-like export factor 1	protein-coding
MACS_peak_33949	chr5	175963980	175965345	+	168.31	NA	promoter-TSS (NM_014901)	promoter-TSS (NM_014901)	-241	NM_014901	22838	Hs.434888	XM_005265840	ENSG00000146083	RNF44	-	ring finger protein 44	protein-coding
MACS_peak_8732	chr12	11898518	11899974	+	168.25	NA	intron (NM_001987, intron 1 of 7)	intron (NM_001987, intron 1 of 7)	96458	NM_001987	2120	Hs.504765	NM_001987	ENSG00000139083	ETV6	TEL|TEL/ABL	ets variant 6	protein-coding
MACS_peak_29228	chr4	9215556	9216893	+	168.18	NA	promoter-TSS (NM_001256859)	promoter-TSS (NM_001256859)	-907	NM_001256861	100287441	Hs.741133	NM_001256861	ENSG00000250745	USP17L20	-	ubiquitin specific peptidase 17-like family member 20	protein-coding
MACS_peak_6042	chr10	104503106	104503925	+	167.7	NA	promoter-TSS (NM_001083913)	promoter-TSS (NM_001083913)	-212	NM_001083913	54838	Hs.707763	NM_001083913	ENSG00000166272	WBP1L	C10orf26|OPA1L|OPAL1	WW domain binding protein 1-like	protein-coding
MACS_peak_15147	chr16	30752622	30753459	+	167.61	NA	intron (NM_001256829, intron 1 of 2)	intron (NM_001256829, intron 1 of 2)	1528	NM_001256829	100862671	Hs.667372	NM_001256829		LOC100862671	-	uncharacterized LOC100862671	protein-coding
MACS_peak_26632	chr3	38065863	38067822	+	167.55	NA	promoter-TSS (NR_024071)	promoter-TSS (NR_024071)	-564	NR_024071	5333	Hs.80776	NM_001130964	ENSG00000187091	PLCD1	NDNC3|PLC-III	phospholipase C, delta 1	protein-coding
MACS_peak_19755	chr19	49122269	49123137	+	167.41	NA	promoter-TSS (NM_001204159)	promoter-TSS (NM_001204159)	-28	NR_073022	6141	Hs.515517	NM_000979	ENSG00000063177	RPL18	L18	ribosomal protein L18	protein-coding
MACS_peak_31549	chr4	190896530	190899257	+	167.33	NA	Intergenic	L1M3|LINE|L1	35919	NM_004477	2483	Hs.203772	XM_005262879	ENSG00000109536	FRG1	FRG1A|FSG1	FSHD region gene 1	protein-coding
MACS_peak_15433	chr16	57375236	57376251	+	167.12	NA	Intergenic	Intergenic	-16952	NM_002990	6367	Hs.534347	NM_002990	ENSG00000102962	CCL22	ABCD-1|DC/B-CK|MDC|SCYA22|STCP-1	chemokine (C-C motif) ligand 22	protein-coding
MACS_peak_6464	chr10	134824145	134825302	+	166.84	NA	Intergenic	(TG)n|Simple_repeat|Simple_repeat	45685	NR_046231	399829	Hs.252872	NR_046231	ENSG00000240707	LINC01168	-	long intergenic non-protein coding RNA 1168	ncRNA
MACS_peak_29001	chr3	195217922	195218975	+	166.43	NA	Intergenic	Intergenic	-9781	NR_049867	100847082		NR_049867	ENSG00000265924	MIR5692C1	-	microRNA 5692c-1	ncRNA
MACS_peak_15954	chr17	259463	260322	+	166.42	NA	promoter-TSS (NM_001013672)	promoter-TSS (NM_001013672)	-226	NM_001013672	400566	Hs.499607	NM_001013672	ENSG00000187624	C17orf97	-	chromosome 17 open reading frame 97	protein-coding
MACS_peak_1212	chr1	48034898	48036096	+	166.39	NA	Intergenic	AluJb|SINE|Alu	133808	NM_004474	2306	Hs.166188	NM_004474	ENSG00000186564	FOXD2	FKHL17|FREAC-9|FREAC9	forkhead box D2	protein-coding
MACS_peak_11809	chr14	23564152	23564978	+	166.34	NA	promoter-TSS (NM_017924)	promoter-TSS (NM_017924)	-118	NM_017924	55017	Hs.735365	NM_017924	ENSG00000179933	C14orf119	-	chromosome 14 open reading frame 119	protein-coding
MACS_peak_38920	chr7	138144390	138145381	+	166.33	NA	promoter-TSS (NM_015905)	promoter-TSS (NM_015905)	-194	NM_003852	8805	Hs.490287	NM_003852	ENSG00000122779	TRIM24	PTC6|RNF82|TF1A|TIF1|TIF1A|TIF1ALPHA|hTIF1	tripartite motif containing 24	protein-coding
MACS_peak_16813	chr17	41149856	41150661	+	166.26	NA	promoter-TSS (NM_000988)	promoter-TSS (NM_000988)	-188	NM_000988	6155	Hs.660076	NM_000988	ENSG00000131469	RPL27	L27	ribosomal protein L27	protein-coding
MACS_peak_13006	chr14	107161477	107161966	+	165.82	NA	Intergenic	Intergenic	223276	NR_027457	338005	Hs.322826	NR_027457	ENSG00000187156	LINC00221	C14orf98|NCRNA00221	long intergenic non-protein coding RNA 221	ncRNA
MACS_peak_19776	chr19	49496379	49497423	+	165.76	NA	promoter-TSS (NM_001161587)	promoter-TSS (NM_001161587)	-255	NM_006666	10856	Hs.515846	XM_005258426	ENSG00000183207	RUVBL2	ECP51|INO80J|REPTIN|RVB2|TIH2|TIP48|TIP49B	RuvB-like AAA ATPase 2	protein-coding
MACS_peak_6150	chr10	112677998	112679449	+	165.75	NA	promoter-TSS (NM_007373)	promoter-TSS (NM_007373)	-29	NM_001195306	92482	Hs.651480	NM_001195304	ENSG00000214413	BBIP1	BBIP10|BBS18|NCRNA00081|bA348N5.3	BBSome interacting protein 1	protein-coding
MACS_peak_3556	chr1	203829233	203830988	+	165.73	NA	promoter-TSS (NM_003094)	promoter-TSS (NM_003094)	-630	NM_003094	6635	Hs.654418	NM_003094		SNRPE	B-raf|HYPT11|SME|Sm-E	small nuclear ribonucleoprotein polypeptide E	protein-coding
MACS_peak_19471	chr19	41221329	41223200	+	165.69	NA	promoter-TSS (NM_025194)	promoter-TSS (NM_025194)	526	NM_024876	79934	Hs.130712	XM_005259270	ENSG00000123815	ADCK4	NPHS9	aarF domain containing kinase 4	protein-coding
MACS_peak_37608	chr7	53223106	53223833	+	165.56	NA	Intergenic	L1MB3|LINE|L1	120120	NM_182595	285877	Hs.381970	NM_182595	ENSG00000221900	POM121L12	-	POM121 transmembrane nucleoporin-like 12	protein-coding
MACS_peak_41064	chr8	131073899	131075130	+	165.48	NA	intron (NM_018482, intron 27 of 29)	intron (NM_018482, intron 27 of 29)	22500	NR_045385	100507117	Hs.741322	NR_045385		ASAP1-IT2	-	ASAP1 intronic transcript 2 (non-protein coding)	ncRNA
MACS_peak_10361	chr12	110661441	110663070	+	165.45	NA	Intergenic	Intergenic	-56777	NM_001681	488	Hs.506759	XM_005253888	ENSG00000174437	ATP2A2	ATP2B|DAR|DD|SERCA2	ATPase, Ca++ transporting, cardiac muscle, slow twitch 2	protein-coding
MACS_peak_7268	chr11	59382944	59384205	+	165.43	NA	promoter-TSS (NM_002556)	promoter-TSS (NM_002556)	43	NM_002556	5007	Hs.597091	NM_002556	ENSG00000110048	OSBP	OSBP1	oxysterol binding protein	protein-coding
MACS_peak_24663	chr20	52444347	52446500	+	165.33	NA	Intergenic	Intergenic	46825	NR_002189	391257	Hs.449977	NR_002189		SUMO1P1	PIC1L|UBL2|UBL6	SUMO1 pseudogene 1	pseudo
MACS_peak_2532	chr1	149688678	149690197	+	165.16	NA	Intergenic	L1PA17|LINE|L1	-64813	NM_000566	2209	Hs.77424	XM_005244957	ENSG00000150337	FCGR1A	CD64|CD64A|FCRI|IGFR1	Fc fragment of IgG, high affinity Ia, receptor (CD64)	protein-coding
MACS_peak_40903	chr8	124705596	124706484	+	165.11	NA	intron (NM_001003954, intron 7 of 11)	intron (NM_001003954, intron 7 of 11)	-40850	NM_001081675	340359	Hs.450252	XM_005250901	ENSG00000175946	KLHL38	C8ORFK36	kelch-like family member 38	protein-coding
MACS_peak_7298	chr11	61064729	61065827	+	165.08	NA	Intergenic	Intergenic	-2490	NM_152718	220001	Hs.60640	XM_005273836	ENSG00000167992	VWCE	URG11|VWC1	von Willebrand factor C and EGF domains	protein-coding
MACS_peak_10148	chr12	96839275	96840453	+	165.04	NA	Intergenic	Intergenic	-45498	NM_001170464	5128	Hs.506415	XM_006719444	ENSG00000059758	CDK17	PCTAIRE2|PCTK2	cyclin-dependent kinase 17	protein-coding
MACS_peak_2678	chr1	153643238	153644582	+	165	NA	promoter-TSS (NM_004515)	promoter-TSS (NM_004515)	-406	NM_004515	3608	Hs.75117	NM_001267809	ENSG00000143621	ILF2	NF45|PRO3063	interleukin enhancer binding factor 2	protein-coding
MACS_peak_16434	chr17	26367841	26368973	+	164.94	NA	Intergenic	Intergenic	-1281	NM_016231	51701	Hs.208759	XM_005257988	ENSG00000087095	NLK	-	nemo-like kinase	protein-coding
MACS_peak_10017	chr12	90484565	90485612	+	164.87	NA	Intergenic	Intergenic	382356	NR_028138	338758	Hs.601766	NR_028138	ENSG00000271614	LINC00936	-	long intergenic non-protein coding RNA 936	ncRNA
MACS_peak_16319	chr17	17875509	17876450	+	164.79	NA	promoter-TSS (NM_001130092)	promoter-TSS (NM_001130092)	-148	NM_031294	83450	Hs.579264	XM_005256810	ENSG00000171962	LRRC48	-	leucine rich repeat containing 48	protein-coding
MACS_peak_31577	chr5	271129	272017	+	164.77	NA	promoter-TSS (NM_013232)	promoter-TSS (NM_013232)	66	NR_104613	102467073	Hs.368328	NR_104613		LOC102467073	-	uncharacterized LOC102467073	ncRNA
MACS_peak_13861	chr15	67175389	67176419	+	164.7	NA	Intergenic	Intergenic	174974	NM_001142861	4091	Hs.153863	NM_001142861	ENSG00000137834	SMAD6	AOVD2|HsT17432|MADH6|MADH7	SMAD family member 6	protein-coding
MACS_peak_6510	chr11	964635	965456	+	164.7	NA	intron (NM_012305, intron 2 of 21)	intron (NM_012305, intron 2 of 21)	39236	NM_012305	161	Hs.19121	XM_006718159	ENSG00000183020	AP2A2	ADTAB|CLAPA2|HIP-9|HIP9|HYPJ	adaptor-related protein complex 2, alpha 2 subunit	protein-coding
MACS_peak_41932	chr9	45350389	45352369	+	164.69	NA	Intergenic	L1PA16|LINE|L1	-346089	NR_121606	102723709	Hs.743015	XR_428510		LOC102723709	-	uncharacterized LOC102723709	ncRNA
MACS_peak_16450	chr17	27046248	27047278	+	164.65	NA	promoter-TSS (NR_000013)	promoter-TSS (NR_000013)	-237	NM_000984	6147	Hs.419463	NM_000984		RPL23A	L23A|MDA20	ribosomal protein L23a	protein-coding
MACS_peak_17690	chr17	80832230	80834525	+	164.61	NA	intron (NM_005993, intron 14 of 38)	intron (NM_005993, intron 14 of 38)	-35446	NM_024702	79755	Hs.653124	NM_024702	ENSG00000141579	ZNF750	ZFP750	zinc finger protein 750	protein-coding
MACS_peak_9701	chr12	67662262	67663427	+	164.58	NA	promoter-TSS (NM_018448)	promoter-TSS (NM_018448)	-217	NM_018448	55832	Hs.546407	NM_018448		CAND1	TIP120|TIP120A	cullin-associated and neddylation-dissociated 1	protein-coding
MACS_peak_7211	chr11	54941469	54942153	+	164.54	NA	Intergenic	ALR/Alpha|Satellite|centr	-87847	NM_024114	79097	Hs.195715	NM_024114	ENSG00000150244	TRIM48	RNF101	tripartite motif containing 48	protein-coding
MACS_peak_41057	chr8	130798589	130800127	+	164.52	NA	promoter-TSS (NM_031415)	promoter-TSS (NM_031415)	-224	NM_031415	56169	Hs.133244	NM_031415	ENSG00000147697	GSDMC	MLZE	gasdermin C	protein-coding
MACS_peak_43037	chr9	119599039	119601328	+	164.16	NA	intron (NM_014010, intron 10 of 21)	MIRc|SINE|MIR	150602	NM_012210	22954	Hs.591910	XM_005251813	ENSG00000119401	TRIM32	BBS11|HT2A|LGMD2H|TATIP	tripartite motif containing 32	protein-coding
MACS_peak_19888	chr19	54663170	54664093	+	163.86	NA	promoter-TSS (NM_024316)	promoter-TSS (NM_024316)	-150	NM_024316	79165	Hs.590974	NM_024316		LENG1	-	leukocyte receptor cluster (LRC) member 1	protein-coding
MACS_peak_12922	chr14	102414116	102414989	+	163.85	NA	Intergenic	CpG	-16313	NM_001376	1778	Hs.614080	NM_001376	ENSG00000197102	DYNC1H1	DHC1|DHC1a|DNCH1|DNCL|DNECL|DYHC|Dnchc1|HL-3|SMALED1|p22	dynein, cytoplasmic 1, heavy chain 1	protein-coding
MACS_peak_14535	chr15	101253239	101254391	+	163.72	NA	Intergenic	Intergenic	111060	NM_198243	140460	Hs.709044	NM_024708	ENSG00000183475	ASB7	-	ankyrin repeat and SOCS box containing 7	protein-coding
MACS_peak_16095	chr17	4870238	4871450	+	163.67	NA	TTS (NM_001171166)	TTS (NM_001171166)	288	NM_004890	9552	Hs.90436	XM_005256865	ENSG00000091640	SPAG7	ACRP|FSA-1	sperm associated antigen 7	protein-coding
MACS_peak_38369	chr7	100728051	100728958	+	163.64	NA	promoter-TSS (NM_030961)	promoter-TSS (NM_030961)	-282	NM_030961	81844	Hs.521092	NM_030961	ENSG00000169871	TRIM56	RNF109	tripartite motif containing 56	protein-coding
MACS_peak_18829	chr19	4790911	4792001	+	163.64	NA	promoter-TSS (NM_018708)	promoter-TSS (NM_018708)	-272	NM_018708	55527	Hs.515082	NM_018708	ENSG00000141965	FEM1A	EPRAP	fem-1 homolog a (C. elegans)	protein-coding
MACS_peak_26934	chr3	51532822	51534715	+	163.62	NA	intron (NM_014703, intron 1 of 24)	CpG	250	NM_014703	9730	Hs.716623	XM_005276751		VPRBP	DCAF1	Vpr (HIV-1) binding protein	protein-coding
MACS_peak_24651	chr20	52237733	52238919	+	163.61	NA	Intergenic	Intergenic	-38690	NM_006526	7764	Hs.711564	XM_005260545	ENSG00000171940	ZNF217	ZABC1	zinc finger protein 217	protein-coding
MACS_peak_10110	chr12	95496665	95497559	+	163.53	NA	intron (NM_018351, intron 14 of 20)	intron (NM_018351, intron 14 of 20)	-29708	NM_001032287	7181	Hs.707524	XM_005269133	ENSG00000120798	NR2C1	TR2	nuclear receptor subfamily 2, group C, member 1	protein-coding
MACS_peak_19474	chr19	41304316	41305215	+	163.51	NA	promoter-TSS (NM_080732)	promoter-TSS (NM_080732)	-283	NM_080732	112398	Hs.730737	NM_053046	ENSG00000269858	EGLN2	EIT6|HIF-PH1|HIFPH1|HPH-1|HPH-3|PHD1	egl-9 family hypoxia-inducible factor 2	protein-coding
MACS_peak_18933	chr19	9732187	9734159	+	163.47	NA	intron (NR_122038, intron 1 of 3)	LTR10C|LTR|ERV1	1015	NR_122038	284385	Hs.733676	NM_001242812	ENSG00000267106	ZNF561-AS1	C19orf82	ZNF561 antisense RNA 1 (head to head)	ncRNA
MACS_peak_25135	chr21	37513539	37514509	+	162.8	NA	non-coding (NR_038894, exon 3 of 3)	non-coding (NR_038894, exon 3 of 3)	6761	NM_001236	874	Hs.154510	NM_001236	ENSG00000159231	CBR3	HEL-S-25|SDR21C2|hCBR3	carbonyl reductase 3	protein-coding
MACS_peak_20046	chr2	5774305	5775957	+	162.55	NA	intron (NR_110580, intron 4 of 4)	AluSz6|SINE|Alu	56119	NR_110580	102723818	Hs.128107	XR_425357		LINC01248	-	long intergenic non-protein coding RNA 1248	ncRNA
MACS_peak_457	chr1	19687555	19688613	+	162.5	NA	intron (NM_001282162, intron 4 of 8)	intron (NM_001282162, intron 4 of 8)	49344	NM_001040125	54896	Hs.647620	XM_005245915	ENSG00000040487	PQLC2	-	PQ loop repeat containing 2	protein-coding
MACS_peak_15991	chr17	1619330	1621179	+	162.48	NA	promoter-TSS (NR_028504)	promoter-TSS (NR_028504)	437	NM_001163673	124997	Hs.234572	XM_005256454	ENSG00000167716	WDR81	CAMRQ2|PPP1R166	WD repeat domain 81	protein-coding
MACS_peak_19165	chr19	19029601	19030787	+	162.44	NA	promoter-TSS (NM_007263)	promoter-TSS (NM_007263)	5	NM_199442	11316	Hs.10326	NM_007263	ENSG00000105669	COPE	epsilon-COP	coatomer protein complex, subunit epsilon	protein-coding
MACS_peak_19565	chr19	44172265	44173399	+	162.26	NA	intron (NM_001301037, intron 1 of 5)	intron (NM_001301037, intron 1 of 5)	1666	NM_001005377	5329	Hs.466871	XM_005258988	ENSG00000011422	PLAUR	CD87|U-PAR|UPAR|URKR	plasminogen activator, urokinase receptor	protein-coding
MACS_peak_33979	chr5	177580602	177581394	+	162.24	NA	promoter-TSS (NM_017838)	promoter-TSS (NM_017838)	-37	NM_001034833	55651	Hs.744074	NM_001034833	ENSG00000145912	NHP2	DKCB2|NHP2P|NOLA2	NHP2 ribonucleoprotein	protein-coding
MACS_peak_41154	chr8	139842853	139843944	+	162.22	NA	intron (NM_152888, intron 5 of 64)	L2a|LINE|L2	82838	NM_152888	169044	Hs.117169	XM_005250810	ENSG00000169436	COL22A1	-	collagen, type XXII, alpha 1	protein-coding
MACS_peak_28999	chr3	195211410	195212790	+	162.18	NA	Intergenic	Intergenic	-3433	NR_049867	100847082		NR_049867	ENSG00000265924	MIR5692C1	-	microRNA 5692c-1	ncRNA
MACS_peak_29558	chr4	39183472	39184387	+	162.1	NA	promoter-TSS (NM_025132)	promoter-TSS (NM_025132)	-95	NM_025132	57728	Hs.438482	XM_005262658	ENSG00000157796	WDR19	ATD5|CED4|DYF-2|IFT144|NPHP13|ORF26|Oseg6|PWDMP|SRTD5	WD repeat domain 19	protein-coding
MACS_peak_41792	chr9	38045929	38048331	+	162.06	NA	intron (NM_003028, intron 1 of 5)	intron (NM_003028, intron 1 of 5)	22080	NM_003028	6461	Hs.521482	NM_003028		SHB	bA3J10.2	Src homology 2 domain containing adaptor protein B	protein-coding
MACS_peak_16039	chr17	2858198	2859035	+	162.06	NA	intron (NM_015085, intron 3 of 24)	L1MB5|LINE|L1	10573	NR_110818	101927911	Hs.626373	XR_243581	ENSG00000262884	LOC101927911	-	uncharacterized LOC101927911	ncRNA
MACS_peak_26849	chr3	48700887	48701905	+	162.02	NA	intron (NR_111921, intron 1 of 2)	CpG	195	NR_111921	102724368	Hs.663571	XR_427334		CELSR3-AS1	-	CELSR3 antisense RNA 1 (head to head)	ncRNA
MACS_peak_29247	chr4	9369835	9370962	+	161.99	NA	non-coding (NR_027279, exon 1 of 1)	non-coding (NR_027279, exon 1 of 1)	798	NR_027279	391622	Hs.722658	NR_027279	ENSG00000205946	USP17L6P	DUB4|USP17L6|vDUB4	ubiquitin specific peptidase 17-like family member 6, pseudogene	pseudo
MACS_peak_30140	chr4	83955635	83956599	+	161.88	NA	promoter-TSS (NM_001258006)	promoter-TSS (NM_001258006)	-122	NM_016129	51138	Hs.190384	NM_001258006	ENSG00000138663	COPS4	CSN4	COP9 signalosome subunit 4	protein-coding
MACS_peak_417	chr1	17559451	17560786	+	161.88	NA	intron (NM_013358, intron 11 of 15)	intron (NM_013358, intron 11 of 15)	-15475	NM_016233	51702	Hs.149195	XM_006710684	ENSG00000142619	PADI3	PAD3|PDI3	peptidyl arginine deiminase, type III	protein-coding
MACS_peak_17944	chr18	19803428	19804286	+	161.81	NA	Intergenic	Intergenic	54459	NM_005257	2627	Hs.741506	XM_005258248	ENSG00000141448	GATA6	-	GATA binding protein 6	protein-coding
MACS_peak_2324	chr1	143343004	143345096	+	161.8	NA	Intergenic	Intergenic	-141811	NR_110761	102723769	Hs.652926	XR_430389		LOC102723769	-	uncharacterized LOC102723769	ncRNA
MACS_peak_43049	chr9	120544979	120546013	+	161.7	NA	Intergenic	Intergenic	79043	NM_138554	7099	Hs.174312	NM_003266	ENSG00000136869	TLR4	ARMD10|CD284|TLR-4|TOLL	toll-like receptor 4	protein-coding
MACS_peak_7584	chr11	71822995	71824756	+	161.37	NA	promoter-TSS (NM_001278493)	promoter-TSS (NM_001278493)	-53	NM_001278487	25906	Hs.38044	XM_005273885	ENSG00000110200	ANAPC15	APC15|C11orf51	anaphase promoting complex subunit 15	protein-coding
MACS_peak_4242	chr1	236628388	236629953	+	161.32	NA	intron (NM_145861, intron 4 of 5)	intron (NM_145861, intron 4 of 5)	-52344	NM_201545	3964	Hs.735982	NM_006499	ENSG00000116977	LGALS8	Gal-8|PCTA-1|PCTA1|Po66-CBP	lectin, galactoside-binding, soluble, 8	protein-coding
MACS_peak_7692	chr11	77705424	77706516	+	161.2	NA	promoter-TSS (NM_033547)	promoter-TSS (NM_033547)	-253	NM_033547	92105	Hs.533723	XM_005274393	ENSG00000149262	INTS4	INT4|MST093	integrator complex subunit 4	protein-coding
MACS_peak_8649	chr12	7186344	7187588	+	161.12	NA	TTS (NM_001733)	TTS (NM_001733)	18986	NM_201442	716	Hs.458355	XM_005253760	ENSG00000182326	C1S	-	complement component 1, s subcomponent	protein-coding
MACS_peak_36768	chr6	168407937	168408920	+	160.99	NA	Intergenic	LTR51|LTR|ERV1	-10125	NM_030615	3834	Hs.150013	XM_006715473	ENSG00000125337	KIF25	KNSL3	kinesin family member 25	protein-coding
MACS_peak_31595	chr5	3323511	3324456	+	160.92	NA	Intergenic	(TG)n|Simple_repeat|Simple_repeat	146034	NR_104617	102467074	Hs.575250	NR_104617		LINC01377	-	long intergenic non-protein coding RNA 1377	ncRNA
MACS_peak_39583	chr8	25315673	25316746	+	160.89	NA	promoter-TSS (NM_152562)	promoter-TSS (NM_152562)	-225	NM_017634	54793	Hs.188763	XM_005273541	ENSG00000104756	KCTD9	BTBD27	potassium channel tetramerization domain containing 9	protein-coding
MACS_peak_31548	chr4	190895509	190896523	+	160.82	NA	Intergenic	Intergenic	34042	NM_004477	2483	Hs.203772	XM_005262879	ENSG00000109536	FRG1	FRG1A|FSG1	FSHD region gene 1	protein-coding
MACS_peak_37762	chr7	61771538	61772583	+	160.63	NA	Intergenic	Intergenic	992374	NR_003952	643955	Hs.583308	NR_003952	ENSG00000185037	ZNF733P	ZNF733	zinc finger protein 733, pseudogene	pseudo
MACS_peak_26608	chr3	36999145	37000748	+	160.57	NA	Intergenic	Intergenic	-13398	NM_014831	9881	Hs.170999	XM_006713432	ENSG00000168016	TRANK1	LBA1	tetratricopeptide repeat and ankyrin repeat containing 1	protein-coding
MACS_peak_16951	chr17	45579144	45581006	+	160.32	NA	Intergenic	Intergenic	-10089	NR_033934	653479	Hs.537279	NR_033934		MRPL45P2	-	mitochondrial ribosomal protein L45 pseudogene 2	pseudo
MACS_peak_34819	chr6	33385577	33386399	+	160.21	NA	promoter-TSS (NM_015921)	promoter-TSS (NM_015921)	77	NM_001014837	51596	Hs.520070	XM_006715108	ENSG00000112514	CUTA	ACHAP|C6orf82	cutA divalent cation tolerance homolog (E. coli)	protein-coding
MACS_peak_39888	chr8	43095729	43097333	+	160.18	NA	Intergenic	SAR|Satellite|Satellite	-51054	NM_001002920	340441	Hs.531579	NM_001002920		POTEA	A26A1|CT104.3|POTE-8|POTE8	POTE ankyrin domain family, member A	protein-coding
MACS_peak_43676	chrY	10010817	10012409	+	160.09	NA	Intergenic	Intergenic	263206	NR_001540	252955	Hs.522846	NR_001540	ENSG00000239225	TTTY23	NCRNA00148|TTTY23B	testis-specific transcript, Y-linked 23 (non-protein coding)	ncRNA
MACS_peak_16918	chr17	44438848	44439777	+	160.07	NA	promoter-TSS (NM_001039083)	promoter-TSS (NM_001039083)	-149	NM_016632	51326	Hs.733127	XM_005257439	ENSG00000185829	ARL17A	ARF1P2|ARL17P1	ADP-ribosylation factor-like 17A	protein-coding
MACS_peak_15541	chr16	67438367	67439277	+	160	NA	intron (NM_013304, intron 3 of 10)	intron (NM_013304, intron 3 of 10)	-11384	NM_016140	51673	Hs.534458	XM_005255979	ENSG00000159713	TPPP3	TPPP/p20|p20|p25gamma	tubulin polymerization-promoting protein family member 3	protein-coding
MACS_peak_17056	chr17	48980595	48982235	+	159.92	NA	Intergenic	L1ME1|LINE|L1	-36076	NM_001243877	10140	Hs.744946	NM_001243877	ENSG00000141232	TOB1	APRO6|PIG49|TOB|TROB|TROB1	transducer of ERBB2, 1	protein-coding
MACS_peak_10687	chr12	133656373	133657754	+	159.91	NA	5' UTR (NM_001300776, exon 1 of 4)	5' UTR (NM_001300776, exon 1 of 4)	274	NM_001300778	7699	Hs.181552	XM_005266188		ZNF140	pHZ-39	zinc finger protein 140	protein-coding
MACS_peak_9538	chr12	57472385	57473163	+	159.86	NA	promoter-TSS (NM_001130963)	promoter-TSS (NM_001130963)	-200	NM_015257	23306	Hs.591040	XM_006719298	ENSG00000166881	TMEM194A	TMEM194	transmembrane protein 194A	protein-coding
MACS_peak_14532	chr15	101142262	101142883	+	159.85	NA	promoter-TSS (NM_001040616)	promoter-TSS (NM_001040616)	-127	NM_001040616	55180	Hs.105633	XM_005254941		LINS	LINS1|MRT27|WINS1	lines homolog (Drosophila)	protein-coding
MACS_peak_15148	chr16	30759186	30759876	+	159.66	NA	promoter-TSS (NM_001172432)	promoter-TSS (NM_001172432)	-89	NM_001172432	5261	Hs.65735	XM_005255363	ENSG00000156873	PHKG2	GSD9C	phosphorylase kinase, gamma 2 (testis)	protein-coding
MACS_peak_21104	chr2	67516933	67518374	+	159.55	NA	Intergenic	Intergenic	-75202	NR_038844	644838	Hs.145561	NR_038844	ENSG00000236780	LOC644838	-	uncharacterized LOC644838	ncRNA
MACS_peak_11800	chr14	23387902	23388978	+	159.55	NA	promoter-TSS (NM_001077352)	promoter-TSS (NM_001077352)	-44	NM_001077352	55147	Hs.4997	XM_005267797	ENSG00000100461	RBM23	CAPERbeta|RNPC4	RNA binding motif protein 23	protein-coding
MACS_peak_19461	chr19	41076313	41077225	+	159.37	NA	intron (NM_020971, intron 33 of 35)	intron (NM_020971, intron 33 of 35)	-5988	NM_138392	92799	Hs.26506	XM_006723474	ENSG00000160410	SHKBP1	Sb1	SH3KBP1 binding protein 1	protein-coding
MACS_peak_37907	chr7	73264985	73266418	+	159.37	NA	Intergenic	AluJr|SINE|Alu	-8846	NM_152559	155368	Hs.647042	NM_152559	ENSG00000165171	WBSCR27	-	Williams Beuren syndrome chromosome region 27	protein-coding
MACS_peak_21192	chr2	71453993	71454927	+	159.31	NA	promoter-TSS (NM_020459)	promoter-TSS (NM_020459)	-227	NM_020459	400961	Hs.416735	XM_005264310	ENSG00000124374	PAIP2B	-	poly(A) binding protein interacting protein 2B	protein-coding
MACS_peak_7489	chr11	66725717	66726498	+	159.21	NA	promoter-TSS (NM_000920)	promoter-TSS (NM_000920)	-260	NM_000920	5091	Hs.89890	XM_005274031	ENSG00000173599	PC	PCB	pyruvate carboxylase	protein-coding
MACS_peak_25665	chr22	30216684	30218067	+	159.17	NA	intron (NM_001242906, intron 4 of 18)	MIRb|SINE|MIR	16918	NM_001242906	84164	Hs.731754	XM_005261775	ENSG00000100325	ASCC2	ASC1p100|p100	activating signal cointegrator 1 complex subunit 2	protein-coding
MACS_peak_1731	chr1	85754945	85756222	+	159.05	NA	Intergenic	Intergenic	-12996	NM_003921	8915	Hs.193516	XM_005271311	ENSG00000142867	BCL10	CARMEN|CIPER|CLAP|c-E10|mE10	B-cell CLL/lymphoma 10	protein-coding
MACS_peak_19850	chr19	52692667	52693804	+	159	NA	non-coding (NR_033500, exon 1 of 14)	non-coding (NR_033500, exon 1 of 14)	180	NM_014225	5518	Hs.467192	NM_014225		PPP2R1A	PP2A-Aalpha|PP2AAALPHA|PR65A	protein phosphatase 2, regulatory subunit A, alpha	protein-coding
MACS_peak_4191	chr1	234858404	234860577	+	158.97	NA	promoter-TSS (NR_038856)	promoter-TSS (NR_038856)	-299	NR_038856	100506810	Hs.586634	NR_038856	ENSG00000227630	LINC01132	-	long intergenic non-protein coding RNA 1132	ncRNA
MACS_peak_7095	chr11	43701688	43702486	+	158.96	NA	promoter-TSS (NM_016142)	promoter-TSS (NM_016142)	-56	NM_016142	51144	Hs.132513	NM_016142	ENSG00000149084	HSD17B12	KAR|SDR12C1	hydroxysteroid (17-beta) dehydrogenase 12	protein-coding
MACS_peak_20445	chr2	29388225	29389610	+	158.95	NA	intron (NM_001287528, intron 13 of 14)	intron (NM_001287528, intron 13 of 14)	50625	NM_024692	79745	Hs.122927	XM_005264562	ENSG00000115295	CLIP4	RSNL2	CAP-GLY domain containing linker protein family, member 4	protein-coding
MACS_peak_14622	chr16	2205158	2205984	+	158.87	NA	promoter-TSS (NR_002736)	promoter-TSS (NR_002736)	-228	NM_032271	84231	Hs.713632	XM_005255627	ENSG00000131653	TRAF7	RFWD1|RNF119	TNF receptor-associated factor 7, E3 ubiquitin protein ligase	protein-coding
MACS_peak_2839	chr1	161195284	161196078	+	158.82	NA	promoter-TSS (NM_001286373)	promoter-TSS (NM_001286373)	-48	NM_001286374	84134	Hs.321653	XM_006711572	ENSG00000158882	TOMM40L	TOMM40B	translocase of outer mitochondrial membrane 40 homolog (yeast)-like	protein-coding
MACS_peak_31114	chr4	157854796	157855756	+	158.81	NA	intron (NR_036641, intron 1 of 6)	Tigger3b|DNA|TcMar-Tigger	37270	NM_016205	56034	Hs.570855	XM_006714273		PDGFC	FALLOTEIN|SCDGF	platelet derived growth factor C	protein-coding
MACS_peak_7168	chr11	47968256	47969264	+	158.72	NA	Intergenic	Intergenic	-33350	NM_001098503	5795	Hs.318547	XM_006718269	ENSG00000149177	PTPRJ	CD148|DEP1|HPTPeta|R-PTP-ETA|SCC1	protein tyrosine phosphatase, receptor type, J	protein-coding
MACS_peak_13963	chr15	71371306	71373630	+	158.64	NA	Intergenic	Intergenic	35371	NM_001102658	196993	Hs.646533	XM_006720429	ENSG00000225362	CT62	-	cancer/testis antigen 62	protein-coding
MACS_peak_9643	chr12	64574549	64576187	+	158.58	NA	Intergenic	Intergenic	40708	NM_001300940	144577	Hs.505871	XM_005268677	ENSG00000174206	C12orf66	-	chromosome 12 open reading frame 66	protein-coding
MACS_peak_18959	chr19	10764314	10765232	+	158.5	NA	promoter-TSS (NM_004516)	promoter-TSS (NM_004516)	-164	NM_153464	3609	Hs.465885	XM_005259895	ENSG00000129351	ILF3	CBTF|DRBF|DRBP76|MMP4|MPHOSPH4|MPP4|NF-AT-90|NF110|NF110b|NF90|NF90a|NF90b|NFAR|NFAR-1|NFAR2|TCP110|TCP80	interleukin enhancer binding factor 3, 90kDa	protein-coding
MACS_peak_29723	chr4	49523476	49524739	+	158.46	NA	Intergenic	L1PB|LINE|L1	535448	NM_001286791	80157	Hs.479703	XM_005248126	ENSG00000109182	CWH43	CWH43-C	cell wall biogenesis 43 C-terminal homolog (S. cerevisiae)	protein-coding
MACS_peak_19398	chr19	39050017	39050945	+	158.33	NA	intron (NM_000540, intron 89 of 105)	MER112|DNA|hAT-Charlie	58194	NM_007181	11184	Hs.95424	XM_006722993	ENSG00000104814	MAP4K1	HPK1	mitogen-activated protein kinase kinase kinase kinase 1	protein-coding
MACS_peak_17336	chr17	64947923	64948726	+	158.3	NA	Intergenic	Intergenic	-12656	NM_014405	27092	Hs.514423	NM_014405	ENSG00000075461	CACNG4	-	calcium channel, voltage-dependent, gamma subunit 4	protein-coding
MACS_peak_23617	chr2	234155896	234157090	+	158.28	NA	Intergenic	Intergenic	-3724	NM_001190266	55054	Hs.529322	XM_005246082	ENSG00000085978	ATG16L1	APG16L|ATG16A|ATG16L|IBD10|WDR30	autophagy related 16-like 1 (S. cerevisiae)	protein-coding
MACS_peak_6444	chr10	133810937	133811872	+	158.23	NA	Intergenic	Intergenic	-15969	NM_004052	664	Hs.144873	NM_004052		BNIP3	NIP3	BCL2/adenovirus E1B 19kDa interacting protein 3	protein-coding
MACS_peak_43722	chrY	13377540	13378312	+	158.23	NA	Intergenic	Intergenic	1155463	NR_033667	352887	Hs.546221	NR_033667	ENSG00000206159	GYG2P1	GYG2P	glycogenin 2 pseudogene 1	pseudo
MACS_peak_32901	chr5	108745334	108746461	+	158.19	NA	promoter-TSS (NM_014819)	promoter-TSS (NM_014819)	-222	NM_014819	9867	Hs.483036	NM_014819	ENSG00000198961	PJA2	Neurodap1|RNF131	praja ring finger 2, E3 ubiquitin protein ligase	protein-coding
MACS_peak_29061	chr3	197243015	197243958	+	157.62	NA	intron (NM_004051, intron 5 of 6)	intron (NM_004051, intron 5 of 6)	39372	NM_203314	622	Hs.274539	XM_005269352	ENSG00000161267	BDH1	BDH|SDR9C1	3-hydroxybutyrate dehydrogenase, type 1	protein-coding
MACS_peak_17167	chr17	57232178	57233411	+	157.12	NA	promoter-TSS (NM_001100595)	promoter-TSS (NM_001100595)	6	NM_001100595	348235	Hs.463607	NM_001100595	ENSG00000182628	SKA2	FAM33A	spindle and kinetochore associated complex subunit 2	protein-coding
MACS_peak_29081	chr3	197844665	197846430	+	156.99	NA	Intergenic	PRIMA41-int|LTR|ERV1	-33690	NM_001145248	728262	Hs.744675	NM_001145248		FAM157A	-	family with sequence similarity 157, member A	protein-coding
MACS_peak_17450	chr17	70657281	70658413	+	156.91	NA	intron (NM_001159770, intron 7 of 9)	intron (NM_001159770, intron 7 of 9)	-21236	NR_033876	400619	Hs.447555	NR_033876	ENSG00000227036	LINC00511	-	long intergenic non-protein coding RNA 511	ncRNA
MACS_peak_23775	chr2	243153678	243156243	+	156.89	NA	Intergenic	L1MC|LINE|L1	124116	NR_024437	728323	Hs.471887	NR_024437		LOC728323	-	uncharacterized LOC728323	ncRNA
MACS_peak_10236	chr12	104656699	104658323	+	156.85	NA	intron (NM_001093771, intron 3 of 16)	intron (NM_001093771, intron 3 of 16)	-22949	NM_182742	7296	Hs.654922	NM_001093771	ENSG00000198431	TXNRD1	GRIM-12|TR|TR1|TRXR1|TXNR	thioredoxin reductase 1	protein-coding
MACS_peak_395	chr1	17080247	17084440	+	156.49	NA	3' UTR (NM_001271733, exon 15 of 15)	3' UTR (NM_001271733, exon 15 of 15)	8632	NM_001271733	11223	Hs.655432	NR_002729		MST1L	BRF-1|D1F15S1A|MSPL-7|MSPL7|MST1P9|MSTP7|MSTP9	macrophage stimulating 1-like	protein-coding
MACS_peak_12133	chr14	53019035	53019705	+	156.49	NA	promoter-TSS (NM_020784)	promoter-TSS (NM_020784)	-69	NM_001160047	57544	Hs.532609	NM_001160047	ENSG00000087301	TXNDC16	ERp90|KIAA1344	thioredoxin domain containing 16	protein-coding
MACS_peak_39100	chr7	151970446	151972513	+	156.48	NA	intron (NM_170606, intron 6 of 58)	intron (NM_170606, intron 6 of 58)	161611	NM_170606	58508	Hs.647120	XM_005250025	ENSG00000055609	KMT2C	HALR|MLL3	lysine (K)-specific methyltransferase 2C	protein-coding
MACS_peak_12785	chr14	93509482	93510925	+	156.43	NA	intron (NM_001142593, intron 3 of 10)	intron (NM_001142593, intron 3 of 10)	-23594	NR_002808	319085	Hs.612888	NR_002808	ENSG00000258730	ITPK1-AS1	C14orf85|ITPK1-AS|ITPK1AS|NCRNA00203	ITPK1 antisense RNA 1	ncRNA
MACS_peak_37889	chr7	72649163	72649947	+	156.4	NA	intron (NR_003186, intron 7 of 7)	CpG-24473	14881	NR_003186	654816	Hs.655201	NR_003186	ENSG00000182487	NCF1B	NCF-1B|SH3PXD1B	neutrophil cytosolic factor 1B pseudogene	pseudo
MACS_peak_18911	chr19	8454581	8455408	+	156.39	NA	promoter-TSS (NR_049795)	promoter-TSS (NR_049795)	-211	NM_004218	9230	Hs.626404	NM_004218	ENSG00000185236	RAB11B	H-YPT3	RAB11B, member RAS oncogene family	protein-coding
MACS_peak_3957	chr1	223926558	223928615	+	156.37	NA	intron (NM_001748, intron 2 of 20)	intron (NM_001748, intron 2 of 20)	27467	NM_001748	824	Hs.350899	NM_001146068	ENSG00000162909	CAPN2	CANP2|CANPL2|CANPml|mCANP	calpain 2, (m/II) large subunit	protein-coding
MACS_peak_21542	chr2	96588308	96589230	+	156.36	NA	Intergenic	Intergenic	-87530	NR_003698	729234	Hs.720108	NR_003698	ENSG00000231584	FAHD2CP	-	fumarylacetoacetate hydrolase domain containing 2C, pseudogene	pseudo
MACS_peak_16772	chr17	39942776	39943735	+	156.35	NA	promoter-TSS (NM_021991)	promoter-TSS (NM_021991)	-291	NM_021991	3728	Hs.514174	XM_005257313	ENSG00000173801	JUP	ARVD12|CTNNG|DP3|DPIII|PDGB|PKGB	junction plakoglobin	protein-coding
MACS_peak_24587	chr20	48782290	48783369	+	156.31	NA	Intergenic	Intergenic	-6278	NR_109943	101927541	Hs.570391	NR_109943	ENSG00000231742	LINC01273	-	long intergenic non-protein coding RNA 1273	ncRNA
MACS_peak_23360	chr2	219134610	219135404	+	156.22	NA	promoter-TSS (NM_015488)	promoter-TSS (NM_015488)	-108	NM_015488	25953	Hs.98475	NM_001077399	ENSG00000127838	PNKD	BRP17|DYT8|FPD1|KIPP1184|MR-1|MR1|PDC|PKND1|TAHCCP2	paroxysmal nonkinesigenic dyskinesia	protein-coding
MACS_peak_3006	chr1	171750085	171751026	+	156.2	NA	promoter-TSS (NM_015935)	promoter-TSS (NM_015935)	-206	NM_015935	51603	Hs.494705	XM_005245256	ENSG00000010165	METTL13	5630401D24Rik|KIAA0859|feat	methyltransferase like 13	protein-coding
MACS_peak_43422	chr9	141067333	141068146	+	156.04	NA	intron (NR_027156, intron 1 of 4)	THE1B|LTR|ERVL-MaLR	23174	NR_027156	643224	Hs.551805	NR_027156		TUBBP5	-	tubulin, beta pseudogene 5	pseudo
MACS_peak_43682	chrY	10027882	10030163	+	155.98	NA	Intergenic	Intergenic	280615	NR_001540	252955	Hs.522846	NR_001540	ENSG00000239225	TTTY23	NCRNA00148|TTTY23B	testis-specific transcript, Y-linked 23 (non-protein coding)	ncRNA
MACS_peak_28032	chr3	138493106	138494493	+	155.78	NA	Intergenic	Intergenic	-15598	NM_006219	5291	Hs.239818	XM_005247530		PIK3CB	P110BETA|PI3K|PI3KBETA|PIK3C1	phosphatidylinositol-4,5-bisphosphate 3-kinase, catalytic subunit beta	protein-coding
MACS_peak_20699	chr2	43520684	43521503	+	155.72	NA	intron (NM_022065, intron 31 of 37)	L3|LINE|CR1	66743	NR_027251	100129726	Hs.194480	NM_178529		LINC01126	-	long intergenic non-protein coding RNA 1126	ncRNA
MACS_peak_40112	chr8	66546165	66547040	+	155.69	NA	promoter-TSS (NM_018120)	promoter-TSS (NM_018120)	-150	NM_018120	55156	Hs.269542	XM_005251264	ENSG00000104442	ARMC1	Arcp	armadillo repeat containing 1	protein-coding
MACS_peak_40364	chr8	86830822	86836282	+	155.66	NA	Intergenic	L1MA8|LINE|L1	6619	NR_003594	100288527	Hs.535056	NR_003594		REXO1L2P	-	REX1, RNA exonuclease 1 homolog (S. cerevisiae)-like 2 (pseudogene)	pseudo
MACS_peak_25073	chr21	35013768	35015074	+	155.6	NA	promoter-TSS (NM_001001132)	promoter-TSS (NM_001001132)	-261	NM_145858	9946	Hs.352671	NM_145858	ENSG00000205758	CRYZL1	4P11|QOH-1	crystallin, zeta (quinone reductase)-like 1	protein-coding
MACS_peak_41382	chr9	6566295	6567630	+	155.1	NA	intron (NM_000170, intron 15 of 24)	MIRb|SINE|MIR	78730	NM_000170	2731	Hs.584238	NM_000170	ENSG00000178445	GLDC	GCE|GCSP|HYGN1	glycine dehydrogenase (decarboxylating)	protein-coding
MACS_peak_4182	chr1	234699928	234701055	+	155.03	NA	Intergenic	Intergenic	-32966	NR_038426	100506795	Hs.448989	NR_038426	ENSG00000231768	LINC01354	-	long intergenic non-protein coding RNA 1354	ncRNA
MACS_peak_19508	chr19	42746575	42747722	+	154.99	NA	promoter-TSS (NM_019884)	promoter-TSS (NM_019884)	-412	NM_019884	2931	Hs.466828	NM_019884	ENSG00000105723	GSK3A	-	glycogen synthase kinase 3 alpha	protein-coding
MACS_peak_19427	chr19	39881462	39882177	+	154.95	NA	promoter-TSS (NM_017592)	promoter-TSS (NM_017592)	16	NM_001256826	54623	Hs.466714	NM_001256826	ENSG00000006712	PAF1	F23149_1|PD2	Paf1, RNA polymerase II associated factor, homolog (S. cerevisiae)	protein-coding
MACS_peak_25448	chr22	18786784	18789423	+	154.86	NA	Intergenic	Intergenic	-8629	NR_003267	2679	Hs.595809	XR_426489	ENSG00000197421	GGT3P	GGT3	gamma-glutamyltransferase 3 pseudogene	pseudo
MACS_peak_21516	chr2	92231726	92234727	+	154.86	NA	Intergenic	Intergenic	104067	NR_027714	440888	Hs.730239	NM_001032412	ENSG00000226481	ACTR3BP2	FKSG73	ACTR3B pseudogene 2	pseudo
MACS_peak_9293	chr12	49110211	49111098	+	154.85	NA	5' UTR (NM_001277842, exon 1 of 8)	5' UTR (NM_001277842, exon 1 of 8)	127	NM_001240	904	Hs.92308	NM_001240	ENSG00000129315	CCNT1	CCNT|CYCT1|HIVE1	cyclin T1	protein-coding
MACS_peak_9230	chr12	46553634	46555010	+	154.76	NA	Intergenic	Intergenic	105956	NM_001278389	81539	Hs.533770	NM_001077484	ENSG00000111371	SLC38A1	ATA1|NAT2|SAT1|SNAT1	solute carrier family 38, member 1	protein-coding
MACS_peak_15257	chr16	35228746	35229632	+	154.56	NA	Intergenic	ALR/Alpha|Satellite|centr	248266	NR_033985	400533	Hs.499135	NR_033985	ENSG00000261122	FLJ26245	-	uncharacterized LOC400533	ncRNA
MACS_peak_43418	chr9	140609626	140611197	+	154.56	NA	intron (NM_001145527, intron 2 of 15)	intron (NM_001145527, intron 2 of 15)	-47063	NR_024341	643210	Hs.721002	NM_001039765		EHMT1-IT1	-	EHMT1 intronic transcript 1	ncRNA
MACS_peak_38996	chr7	143015450	143016340	+	154.5	NA	intron (NM_000083, intron 1 of 22)	intron (NM_000083, intron 1 of 22)	2676	NR_046453	1180	Hs.121483	NM_000083	ENSG00000188037	CLCN1	CLC1	chloride channel, voltage-sensitive 1	protein-coding
MACS_peak_37489	chr7	44774572	44775655	+	154.48	NA	Intergenic	L1MB8|LINE|L1	-13052	NM_001300959	83637	Hs.600681	XM_005249866	ENSG00000122515	ZMIZ2	NET27|TRAFIP20|ZIMP7|hZIMP7	zinc finger, MIZ-type containing 2	protein-coding
MACS_peak_39822	chr8	38895402	38896625	+	154.29	NA	intron (NR_027878, intron 11 of 20)	L2a|LINE|L2	41508	NM_003816	8754	Hs.591852	NM_003816	ENSG00000168615	ADAM9	CORD9|MCMP|MDC9|Mltng	ADAM metallopeptidase domain 9	protein-coding
MACS_peak_1310	chr1	55229954	55230807	+	154.13	NA	promoter-TSS (NM_152268)	promoter-TSS (NM_152268)	-154	NM_152268	25973	Hs.380169	NM_152268	ENSG00000162396	PARS2	MT-PRORS	prolyl-tRNA synthetase 2, mitochondrial (putative)	protein-coding
MACS_peak_19357	chr19	37771857	37772624	+	154.11	NA	Intergenic	SST1|Satellite|centr	-12328	NR_029390	284412	Hs.635932	NR_029390		LOC284412	-	uncharacterized LOC284412	ncRNA
MACS_peak_24135	chr20	22370225	22371509	+	154.1	NA	Intergenic	Intergenic	30414	NR_027090	284788	Hs.651993	NR_027089	ENSG00000204684	LOC284788	-	uncharacterized LOC284788	ncRNA
MACS_peak_36804	chr6	170714116	170715201	+	153.95	NA	3' UTR (NM_032448, exon 11 of 11)	3' UTR (NM_032448, exon 11 of 11)	74809	NR_039787	100616430		NR_039787		MIR4644	-	microRNA 4644	ncRNA
MACS_peak_43362	chr9	136809793	136810499	+	153.85	NA	intron (NM_003371, intron 1 of 26)	intron (NM_003371, intron 1 of 26)	47300	NM_003371	7410	Hs.689325	XM_005272213	ENSG00000160293	VAV2	VAV-2	vav 2 guanine nucleotide exchange factor	protein-coding
MACS_peak_7301	chr11	61136820	61137821	+	153.59	NA	TTS (NM_016464)	TTS (NM_016464)	-7565	NM_153611	220002	Hs.22546	XM_006718464	ENSG00000162144	CYB561A3	CYBASC3|LCYTB	cytochrome b561 family, member A3	protein-coding
MACS_peak_8666	chr12	8395336	8396528	+	153.55	NA	promoter-TSS (NR_024254)	promoter-TSS (NR_024254)	-390	NR_024254	653113	Hs.661749	NR_024254		FAM86FP	-	family with sequence similarity 86, member A pseudogene	pseudo
MACS_peak_20041	chr2	5162463	5163170	+	153.5	NA	Intergenic	(CTA)n|Simple_repeat|Simple_repeat	-459004	NR_034134	727982	Hs.444391	NR_034134	ENSG00000231532	LINC01249	-	long intergenic non-protein coding RNA 1249	ncRNA
MACS_peak_387	chr1	16946731	16952113	+	153.5	NA	intron (NR_026752, intron 5 of 6)	AluSp|SINE|Alu	7979	NR_026752	84809	Hs.733729	NR_026752	ENSG00000215908	CROCCP2	CROCCL1	ciliary rootlet coiled-coil, rootletin pseudogene 2	pseudo
MACS_peak_18193	chr18	38447229	38448514	+	153.48	NA	Intergenic	Intergenic	652690	NR_002838	641516	Hs.116612	NR_002838	ENSG00000267313	KC6	-	keratoconus gene 6	ncRNA
MACS_peak_31119	chr4	157919486	157921182	+	153.44	NA	Intergenic	Intergenic	-27788	NR_036641	56034	Hs.570855	XM_006714273		PDGFC	FALLOTEIN|SCDGF	platelet derived growth factor C	protein-coding
MACS_peak_28553	chr3	172402967	172404092	+	153.43	NA	intron (NM_020792, intron 1 of 4)	intron (NM_020792, intron 1 of 4)	25479	NM_001146278	57552	Hs.444099	XM_005247672	ENSG00000144959	NCEH1	AADACL1|NCEH	neutral cholesterol ester hydrolase 1	protein-coding
MACS_peak_24750	chr20	58546942	58548102	+	153.35	NA	intron (NM_177980, intron 4 of 17)	intron (NM_177980, intron 4 of 17)	14051	NM_177980	60437	Hs.729046	XM_006723846	ENSG00000124215	CDH26	VR20	cadherin 26	protein-coding
MACS_peak_26945	chr3	52090949	52091909	+	153.26	NA	promoter-TSS (NM_001947)	promoter-TSS (NM_001947)	-968	NM_001947	1849	Hs.591664	NM_001947	ENSG00000164086	DUSP7	MKPX|PYST2	dual specificity phosphatase 7	protein-coding
MACS_peak_37699	chr7	58052003	58053632	+	153.16	NA	Intergenic	ALR/Alpha|Satellite|centr	542934	NM_001159279	441234	Hs.533121	XR_246512	ENSG00000182111	ZNF716	-	zinc finger protein 716	protein-coding
MACS_peak_14320	chr15	90118020	90118955	+	153.07	NA	promoter-TSS (NM_152259)	promoter-TSS (NM_152259)	-331	NM_152259	90381	Hs.441708	NM_152259	ENSG00000140534	TICRR	C15orf42|SLD3|Treslin	TOPBP1-interacting checkpoint and replication regulator	protein-coding
MACS_peak_17105	chr17	54992595	54993765	+	153.07	NA	Intergenic	MIRb|SINE|MIR	-1771	NM_005082	7706	Hs.528952	NM_005082	ENSG00000121060	TRIM25	EFP|RNF147|Z147|ZNF147	tripartite motif containing 25	protein-coding
MACS_peak_15610	chr16	69429794	69431081	+	153.03	NA	Intergenic	MIR3|SINE|MIR	-10546	NM_005652	7014	Hs.63335	XM_005256121	ENSG00000132604	TERF2	TRBF2|TRF2	telomeric repeat binding factor 2	protein-coding
MACS_peak_41984	chr9	47186019	47188795	+	153.03	NA	Intergenic	Intergenic	423616	NR_046203	643648	Hs.640178	NR_046203		LINC01189	-	long intergenic non-protein coding RNA 1189	ncRNA
MACS_peak_15189	chr16	32354577	32356228	+	152.9	NA	Intergenic	L1M1|LINE|L1	-54100	NR_033866	390705	Hs.745226	NR_033866		LOC390705	-	protein phosphatase 2, regulatory subunit B'', beta pseudogene	pseudo
MACS_peak_27731	chr3	119813051	119814294	+	152.79	NA	promoter-TSS (NM_002093)	promoter-TSS (NM_002093)	-408	NM_002093	2932	Hs.445733	XM_006713610	ENSG00000082701	GSK3B	-	glycogen synthase kinase 3 beta	protein-coding
MACS_peak_37998	chr7	76235096	76235907	+	152.55	NA	intron (NR_029411, intron 2 of 2)	intron (NR_029411, intron 2 of 2)	21119	NM_152992	22932	Hs.488877	NM_012230	ENSG00000146707	POMZP3	POM-ZP3|POM121	POM121 and ZP3 fusion	protein-coding
MACS_peak_5150	chr10	48332071	48333219	+	152.48	NA	Intergenic	Intergenic	-22444	NM_153034	118738	Hs.27788	XM_005270313	ENSG00000165388	ZNF488	-	zinc finger protein 488	protein-coding
MACS_peak_36728	chr6	163812779	163814206	+	152.44	NA	Intergenic	Intergenic	21490	NR_037593	100526820	Hs.644159	NR_037593	ENSG00000270419	CAHM	LINC00468	colon adenocarcinoma hypermethylated (non-protein coding)	ncRNA
MACS_peak_40820	chr8	119849641	119850732	+	152.37	NA	Intergenic	MER21C|LTR|ERVL	114197	NM_002546	4982	Hs.81791	NM_002546	ENSG00000164761	TNFRSF11B	OCIF|OPG|TR1	tumor necrosis factor receptor superfamily, member 11b	protein-coding
MACS_peak_18331	chr18	47813836	47814733	+	152.3	NA	5' UTR (NM_001101654, exon 1 of 15)	5' UTR (NM_001101654, exon 1 of 15)	408	NM_001101654	30827	Hs.180933	XM_006722446	ENSG00000154832	CXXC1	2410002I16Rik|5830420C16Rik|CFP1|CGBP|HsT2645|PCCX1|PHF18|SPP1|ZCGPC1|hCGBP	CXXC finger protein 1	protein-coding
MACS_peak_3578	chr1	204386120	204387321	+	152.25	NA	Intergenic	L2c|LINE|L2	-5775	NM_032833	84919	Hs.304376	XM_005245551	ENSG00000158615	PPP1R15B	CREP	protein phosphatase 1, regulatory subunit 15B	protein-coding
MACS_peak_6388	chr10	126752992	126753896	+	152.15	NA	intron (NM_001290214, intron 2 of 10)	intron (NM_001290214, intron 2 of 10)	-32005	NR_036178	100423041		NR_036178		MIR4296	-	microRNA 4296	ncRNA
MACS_peak_21840	chr2	112290380	112291898	+	152.03	NA	Intergenic	Intergenic	-38447	NR_024373	541471	Hs.562920	NR_015395	ENSG00000172965	MIR4435-1HG	AGD2|LINC00978	MIR4435-1 host gene (non-protein coding)	ncRNA
MACS_peak_19745	chr19	48835789	48836700	+	152.02	NA	3' UTR (NM_018273, exon 8 of 8)	3' UTR (NM_018273, exon 8 of 8)	7615	NM_001425	2014	Hs.9999	NM_001425	ENSG00000142227	EMP3	YMP	epithelial membrane protein 3	protein-coding
MACS_peak_26841	chr3	48506717	48507539	+	152.02	NA	TTS (NM_130384)	TTS (NM_130384)	209	NM_007248	11277	Hs.744646	NM_007248	ENSG00000213689	TREX1	AGS1|CRV|DRN3|HERNS	three prime repair exonuclease 1	protein-coding
MACS_peak_23683	chr2	237678348	237679500	+	151.81	NA	Intergenic	Intergenic	200544	NM_020311	57007	Hs.471751	XM_005246097	ENSG00000144476	ACKR3	CMKOR1|CXC-R7|CXCR-7|CXCR7|GPR159|RDC-1|RDC1	atypical chemokine receptor 3	protein-coding
MACS_peak_4467	chr10	4705076	4705923	+	151.72	NA	TTS (NR_015425)	TTS (NR_015425)	7151	NR_015425	338588	Hs.121365	NR_015425		LINC00705	-	long intergenic non-protein coding RNA 705	ncRNA
MACS_peak_25983	chr22	43084241	43085308	+	151.64	NA	Intergenic	Intergenic	32102	NM_017436	53947	Hs.105956	XM_005261643	ENSG00000128274	A4GALT	A14GALT|A4GALT1|Gb3S|P(k)|P1|P1PK|PK	alpha 1,4-galactosyltransferase	protein-coding
MACS_peak_15544	chr16	67554887	67555863	+	151.58	NA	intron (NR_104656, intron 1 of 1)	intron (NR_104656, intron 1 of 1)	7273	NR_104656	100505942	Hs.121233	NR_104656		LOC100505942	-	uncharacterized LOC100505942	ncRNA
MACS_peak_8450	chr11	129697742	129700025	+	151.54	NA	intron (NM_138788, intron 1 of 5)	intron (NM_138788, intron 1 of 5)	13142	NM_138788	120224	Hs.504301	XM_005271400	ENSG00000151715	TMEM45B	-	transmembrane protein 45B	protein-coding
MACS_peak_12950	chr14	103453363	103454271	+	151.53	NA	intron (NM_006035, intron 5 of 36)	L1ME3|LINE|L1	64824	NM_030943	81693	Hs.534494	NM_030943	ENSG00000166126	AMN	PRO1028|amnionless	amnion associated transmembrane protein	protein-coding
MACS_peak_10654	chr12	127610076	127611128	+	151.44	NA	Intergenic	Intergenic	-65660	NR_104646	101927592	Hs.385663	NR_104646	ENSG00000249345	LOC101927592	-	uncharacterized LOC101927592	ncRNA
MACS_peak_37761	chr7	61764991	61766098	+	151.42	NA	Intergenic	Intergenic	998890	NR_003952	643955	Hs.583308	NR_003952	ENSG00000185037	ZNF733P	ZNF733	zinc finger protein 733, pseudogene	pseudo
MACS_peak_31839	chr5	34608468	34609977	+	151.37	NA	Intergenic	Intergenic	-47211	NM_015577	26064	Hs.431400	XM_006714469	ENSG00000039560	RAI14	NORPEG|RAI13	retinoic acid induced 14	protein-coding
MACS_peak_26262	chr3	12486211	12487192	+	151.36	NA	Intergenic	Intergenic	-39230	NM_001145393	80746	Hs.335550	XM_005265495	ENSG00000154743	TSEN2	PCH2B|SEN2|SEN2L	TSEN2 tRNA splicing endonuclease subunit	protein-coding
MACS_peak_15083	chr16	29464627	29466563	+	151.32	NA	promoter-TSS (NM_024044)	promoter-TSS (NM_024044)	-227	NM_024044	79008	Hs.728161	NM_024044	ENSG00000181625	SLX1B	GIYD2	SLX1 structure-specific endonuclease subunit homolog B (S. cerevisiae)	protein-coding
MACS_peak_4908	chr10	32048751	32049737	+	151.27	NA	Intergenic	CpG	148610	NM_001270699	94134	Hs.741991	XM_005252644	ENSG00000165322	ARHGAP12	-	Rho GTPase activating protein 12	protein-coding
MACS_peak_43750	chrY	13742675	13744984	+	151.24	NA	Intergenic	(GAATG)n|Satellite|Satellite	789560	NR_033667	352887	Hs.546221	NR_033667	ENSG00000206159	GYG2P1	GYG2P	glycogenin 2 pseudogene 1	pseudo
MACS_peak_15448	chr16	57868619	57869923	+	151.18	NA	Intergenic	Intergenic	24722	NM_001278081	388282	Hs.434720	NM_001278081		LOC388282	-	uncharacterized LOC388282	protein-coding
MACS_peak_25567	chr22	24603694	24604633	+	151.13	NA	Intergenic	L1MC|LINE|L1	26719	NM_019601	56241	Hs.131819	NM_019601	ENSG00000099994	SUSD2	BK65A6.2	sushi domain containing 2	protein-coding
MACS_peak_19410	chr19	39289999	39290820	+	151.08	NA	Intergenic	Intergenic	10559	NM_001042507	653499	Hs.558355	NM_001042507	ENSG00000178934	LGALS7B	GAL7|Gal-7|HKL-14|LGALS7|PI7	lectin, galactoside-binding, soluble, 7B	protein-coding
MACS_peak_43366	chr9	137029309	137030414	+	150.97	NA	promoter-TSS (NR_023344)	promoter-TSS (NR_023344)	-175	NR_023344	100151684	Hs.545589	NR_023344	ENSG00000221676	RNU6ATAC	RNU6ATAC1|U6ATAC	RNA, U6atac small nuclear (U12-dependent splicing)	snRNA
MACS_peak_11198	chr13	52985438	52986431	+	150.74	NA	TTS (NM_016075)	TTS (NM_016075)	-5305	NM_018676	55901	Hs.325667	NM_018676	ENSG00000136114	THSD1	TMTSP|UNQ3010	thrombospondin, type I, domain containing 1	protein-coding
MACS_peak_26943	chr3	52079501	52081010	+	150.7	NA	Intergenic	Intergenic	10206	NM_001947	1849	Hs.591664	NM_001947	ENSG00000164086	DUSP7	MKPX|PYST2	dual specificity phosphatase 7	protein-coding
MACS_peak_25337	chr21	45131918	45133001	+	150.57	NA	Intergenic	LTR35A|LTR|ERV1	-6519	NM_003681	8566	Hs.284491	XM_005261195	ENSG00000160209	PDXK	C21orf124|C21orf97|HEL-S-1a|PKH|PNK	pyridoxal (pyridoxine, vitamin B6) kinase	protein-coding
MACS_peak_27048	chr3	58200127	58201002	+	150.45	NA	Intergenic	Intergenic	-3834	NM_001256560	1776	Hs.476453	NM_001256560	ENSG00000163687	DNASE1L3	DHP2|DNAS1L3|LSD|SLEB16	deoxyribonuclease I-like 3	protein-coding
MACS_peak_3690	chr1	208357160	208358339	+	150.4	NA	intron (NM_025179, intron 3 of 31)	intron (NM_025179, intron 3 of 31)	59916	NM_025179	5362	Hs.497626	XM_005273164	ENSG00000076356	PLXNA2	OCT|PLXN2	plexin A2	protein-coding
MACS_peak_24191	chr20	25734144	25736437	+	150.36	NA	Intergenic	L1MB7|LINE|L1	41588	NR_027061	728882	Hs.682103	NR_026714		FAM182B	-	family with sequence similarity 182, member B	ncRNA
MACS_peak_19748	chr19	48948244	48949369	+	150.23	NA	promoter-TSS (NM_031485)	promoter-TSS (NM_031485)	-224	NM_031485	83743	Hs.400625	NM_031485		GRWD1	CDW4|GRWD|RRB1|WDR28	glutamate-rich WD repeat containing 1	protein-coding
MACS_peak_19735	chr19	48429657	48430759	+	150.13	NA	Intergenic	L1P4|LINE|L1	-1867	NR_024217	100170218	Hs.723092	NR_024217		SNAR-C2	-	small ILF3/NF90-associated RNA C2	snRNA
MACS_peak_19707	chr19	47735498	47736518	+	150.12	NA	promoter-TSS (NM_001127241)	promoter-TSS (NM_001127241)	15	NM_001127241	27113	Hs.467020	XM_005258740	ENSG00000105327	BBC3	JFY-1|JFY1|PUMA	BCL2 binding component 3	protein-coding
MACS_peak_5034	chr10	38265147	38266052	+	150.05	NA	promoter-TSS (NM_145011)	promoter-TSS (NM_145011)	-146	NM_145011	219749	Hs.499429	XM_005252384	ENSG00000175395	ZNF25	KOX19|Zfp9	zinc finger protein 25	protein-coding
MACS_peak_42545	chr9	94482381	94483247	+	150.02	NA	Intergenic	Intergenic	-84187	NR_037489	100500902		NR_037489		MIR3910-2	-	microRNA 3910-2	ncRNA
MACS_peak_2320	chr1	143272811	143274307	+	149.94	NA	Intergenic	L1PB|LINE|L1	-71320	NR_110761	102723769	Hs.652926	XR_430389		LOC102723769	-	uncharacterized LOC102723769	ncRNA
MACS_peak_13533	chr15	51176060	51177999	+	149.89	NA	Intergenic	Intergenic	-23840	NM_007347	23431	Hs.413366	XM_005254264	ENSG00000081014	AP4E1	CPSQ4|SPG51	adaptor-related protein complex 4, epsilon 1 subunit	protein-coding
MACS_peak_19123	chr19	17560900	17561947	+	149.89	NA	Intergenic	L1MB5|LINE|L1	-2047	NM_001190844	100130519	Hs.436603	NM_001190844	ENSG00000188051	TMEM221	-	transmembrane protein 221	protein-coding
MACS_peak_15169	chr16	31470422	31471685	+	149.75	NA	exon (NM_024742, exon 1 of 4)	exon (NM_024742, exon 1 of 4)	736	NM_024742	79798	Hs.732945	XM_005255581	ENSG00000140691	ARMC5	-	armadillo repeat containing 5	protein-coding
MACS_peak_39808	chr8	38591807	38592758	+	149.75	NA	intron (NM_001146216, intron 1 of 12)	intron (NM_001146216, intron 1 of 12)	6578	NM_001146216	6867	Hs.279245	XM_005273622	ENSG00000147526	TACC1	Ga55	transforming, acidic coiled-coil containing protein 1	protein-coding
MACS_peak_19183	chr19	19774268	19775186	+	149.7	NA	promoter-TSS (NM_020410)	promoter-TSS (NM_020410)	-224	NM_020410	57130	Hs.501794	XM_005259992	ENSG00000105726	ATP13A1	ATP13A	ATPase type 13A1	protein-coding
MACS_peak_41264	chr9	200773	201551	+	149.68	NA	Intergenic	THE1C|LTR|ERVL-MaLR	-13703	NM_203447	81704	Hs.132599	NM_001190458	ENSG00000107099	DOCK8	HEL-205|MRD2|ZIR8	dedicator of cytokinesis 8	protein-coding
MACS_peak_37623	chr7	54898512	54899989	+	149.55	NA	Intergenic	MER4C|LTR|ERV1	72244	NR_110040	100996654	Hs.127991	NR_110040		LOC100996654	-	uncharacterized LOC100996654	ncRNA
MACS_peak_16287	chr17	16738159	16739260	+	149.54	NA	Intergenic	LTR5_Hs|LTR|ERVK	-2562	NR_029392	400578	Hs.723586	NR_029392	ENSG00000227300	KRT16P2	-	keratin 16 pseudogene 2	pseudo
MACS_peak_5823	chr10	93411907	93413819	+	149.51	NA	Intergenic	L3|LINE|CR1	-20005	NM_005398	5507	Hs.744999	NM_005398	ENSG00000119938	PPP1R3C	PPP1R5	protein phosphatase 1, regulatory subunit 3C	protein-coding
MACS_peak_43656	chrY	9340096	9341399	+	149.48	NA	intron (NM_001164471, intron 1 of 6).3	(CA)n|Simple_repeat|Simple_repeat	-18484	NR_046300	100289150	Hs.638604	NR_046300		FAM197Y5	-	family with sequence similarity 197, Y-linked, member 5	ncRNA
MACS_peak_43207	chr9	130345857	130347135	+	149.44	NA	Intergenic	AluY|SINE|Alu	-5210	NM_001035534	64855	Hs.522401	XM_005252135	ENSG00000136830	FAM129B	C9orf88|MEG-3|MINERVA|OC58|bA356B19.6	family with sequence similarity 129, member B	protein-coding
MACS_peak_29369	chr4	19947525	19948275	+	149.37	NA	Intergenic	MER50|LTR|ERV1	-307287	NM_001289135	9353	Hs.29802	XM_005248211	ENSG00000145147	SLIT2	SLIL3|Slit-2	slit homolog 2 (Drosophila)	protein-coding
MACS_peak_39597	chr8	26122700	26124115	+	149.28	NA	Intergenic	Intergenic	-25600	NM_002717	5520	Hs.146339	XM_005273559	ENSG00000221914	PPP2R2A	B55A|B55ALPHA|PR52A|PR55A	protein phosphatase 2, regulatory subunit B, alpha	protein-coding
MACS_peak_600	chr1	24620261	24621904	+	149.24	NA	Intergenic	Intergenic	-24730	NM_198173	57822	Hs.657920	NM_001195010	ENSG00000158055	GRHL3	SOM|TFCP2L4|VWS2	grainyhead-like 3 (Drosophila)	protein-coding
MACS_peak_35601	chr6	88441337	88442623	+	149.23	NA	Intergenic	Intergenic	-29995	NM_018064	55122	Hs.485915	NM_018064	ENSG00000135334	AKIRIN2	C6orf166|FBI1|dJ486L4.2	akirin 2	protein-coding
MACS_peak_31985	chr5	46321594	46327064	+	149.16	NA	Intergenic	ALR/Alpha|Satellite|centr	-628109	NM_021072	348980	Hs.353176	XM_006714472		HCN1	BCNG-1|BCNG1|EIEE24|HAC-2	hyperpolarization activated cyclic nucleotide-gated potassium channel 1	protein-coding
MACS_peak_26224	chr3	11178266	11179601	+	149.14	NA	5' UTR (NM_001098213, exon 1 of 2)	5' UTR (NM_001098213, exon 1 of 2)	154	NM_001098213	3269	Hs.1570	NM_000861	ENSG00000196639	HRH1	H1-R|hisH1	histamine receptor H1	protein-coding
MACS_peak_25920	chr22	40894283	40895692	+	149.07	NA	intron (NM_001282661, intron 3 of 13)	intron (NM_001282661, intron 3 of 13)	-22817	NR_109965	101927257	Hs.662725	NR_109965	ENSG00000232564	LOC101927257	-	uncharacterized LOC101927257	ncRNA
MACS_peak_42991	chr9	117313981	117314671	+	149.03	NA	Intergenic	Intergenic	-35668	NM_004888	9550	Hs.388654	NM_004888		ATP6V1G1	ATP6G|ATP6G1|ATP6GL|ATP6J|Vma10	ATPase, H+ transporting, lysosomal 13kDa, V1 subunit G1	protein-coding
MACS_peak_25658	chr22	29999034	29999826	+	149.03	NA	promoter-TSS (NM_000268)	promoter-TSS (NM_000268)	-115	NM_181830	4771	Hs.187898	NM_000268	ENSG00000186575	NF2	ACN|BANF|SCH	neurofibromin 2 (merlin)	protein-coding
MACS_peak_41790	chr9	38008067	38008861	+	148.95	NA	intron (NM_003028, intron 2 of 5)	intron (NM_003028, intron 2 of 5)	60746	NM_003028	6461	Hs.521482	NM_003028		SHB	bA3J10.2	Src homology 2 domain containing adaptor protein B	protein-coding
MACS_peak_23544	chr2	230045300	230045912	+	148.89	NA	intron (NM_001100818, intron 1 of 2)	LSU-rRNA_Hsa|rRNA|rRNA	90451	NM_017933	55022	Hs.745038	NM_001100818	ENSG00000153823	PID1	NYGGF4|P-CLI1|PCLI1	phosphotyrosine interaction domain containing 1	protein-coding
MACS_peak_7111	chr11	45757718	45759068	+	148.82	NA	Intergenic	MIRb|SINE|MIR	14535	NR_047569	100507384	Hs.259426	NR_047569	ENSG00000254519	LOC100507384	-	uncharacterized LOC100507384	ncRNA
MACS_peak_341	chr1	15885123	15886412	+	148.79	NA	intron (NR_109898, intron 7 of 14)	intron (NR_109898, intron 7 of 14)	25838	NM_024758	79814	Hs.461532	NM_024758		AGMAT	-	agmatine ureohydrolase (agmatinase)	protein-coding
MACS_peak_9523	chr12	56753722	56754646	+	148.73	NA	promoter-TSS (NM_005419)	promoter-TSS (NM_005419)	-147	NM_005419	6773	Hs.530595	XM_005269108	ENSG00000170581	STAT2	ISGF-3|P113|STAT113	signal transducer and activator of transcription 2, 113kDa	protein-coding
MACS_peak_8626	chr12	6832743	6833685	+	148.68	NA	promoter-TSS (NM_001164093)	promoter-TSS (NM_001164093)	64	NM_016319	50813	Hs.530823	XM_005253694	ENSG00000111652	COPS7A	CSN7A|SGN7a	COP9 signalosome subunit 7A	protein-coding
MACS_peak_17159	chr17	56818052	56819060	+	148.59	NA	Intergenic	Tigger7|DNA|TcMar-Tigger	-14674	NM_014906	22843	Hs.245044	XM_005257169		PPM1E	CaMKP-N|POPX1|PP2CH|caMKN	protein phosphatase, Mg2+/Mn2+ dependent, 1E	protein-coding
MACS_peak_16440	chr17	26662317	26662971	+	148.59	NA	promoter-TSS (NM_021137)	promoter-TSS (NM_021137)	96	NM_021137	7126	Hs.76090	NM_021137	ENSG00000109079	TNFAIP1	B12|B61|BTBD34|EDP1|hBACURD2	tumor necrosis factor, alpha-induced protein 1 (endothelial)	protein-coding
MACS_peak_25721	chr22	32042140	32043236	+	148.5	NA	Intergenic	Intergenic	-15878	NM_014338	23761	Hs.732339	XM_005261455	ENSG00000241878	PISD	DJ858B16|PSD|PSDC|PSSC|dJ858B16.2	phosphatidylserine decarboxylase	protein-coding
MACS_peak_9368	chr12	51417761	51419224	+	148.46	NA	intron (NM_001174125, intron 1 of 15)	intron (NM_001174125, intron 1 of 15)	1432	NM_001174129	4891	Hs.505545	XM_005268911	ENSG00000110911	SLC11A2	DCT1|DMT1|NRAMP2	solute carrier family 11 (proton-coupled divalent metal ion transporter), member 2	protein-coding
MACS_peak_40422	chr8	92081507	92082848	+	148.41	NA	promoter-TSS (NM_016023)	promoter-TSS (NM_016023)	240	NR_110439	100506365	Hs.729064	XR_108865		OTUD6B-AS1	GS1-251I9.4	OTUD6B antisense RNA 1 (head to head)	ncRNA
MACS_peak_43220	chr9	130681438	130682310	+	148.36	NA	Intergenic	Intergenic	-2569	NM_175040	27090	Hs.709827	XM_005251922	ENSG00000136840	ST6GALNAC4	IV|SIAT3-C|SIAT3C|SIAT7-D|SIAT7D|ST6GALNACIV|ST6GalNAc	ST6 (alpha-N-acetyl-neuraminyl-2,3-beta-galactosyl-1,3)-N-acetylgalactosaminide alpha-2,6-sialyltransferase 4	protein-coding
MACS_peak_31542	chr4	190855536	190856467	+	148.29	NA	Intergenic	Tigger13a|DNA|TcMar-Tigger	-5973	NM_004477	2483	Hs.203772	XM_005262879	ENSG00000109536	FRG1	FRG1A|FSG1	FSHD region gene 1	protein-coding
MACS_peak_26047	chr22	46409134	46410169	+	148.18	NA	Intergenic	Intergenic	7155	NR_027240	730668	Hs.640071	NR_027240		LOC730668	-	dynein heavy chain -like pseudogene	pseudo
MACS_peak_25966	chr22	42228458	42229344	+	148.07	NA	promoter-TSS (NM_004599)	promoter-TSS (NM_004599)	-182	NR_103834	6721	Hs.443258	XM_006724310	ENSG00000198911	SREBF2	SREBP-2|SREBP2|bHLHd2	sterol regulatory element binding transcription factor 2	protein-coding
MACS_peak_39251	chr8	7624684	7625456	+	148.01	NA	Intergenic	(CAAAA)n|Simple_repeat|Simple_repeat	-2036	NR_046351	441328	Hs.694406	NM_001164447		FAM90A10P	FAM90A10	putative protein FAM90A10	pseudo
MACS_peak_19709	chr19	47759523	47761012	+	147.95	NA	intron (NM_015603, intron 1 of 11)	CpG	536	NM_015603	26093	Hs.227782	XM_006723133	ENSG00000105321	CCDC9	-	coiled-coil domain containing 9	protein-coding
MACS_peak_42369	chr9	82186174	82187046	+	147.94	NA	promoter-TSS (NM_001282760)	promoter-TSS (NM_001282760)	-78	NM_001282753	7091	Hs.444213	XM_005252167	ENSG00000106829	TLE4	BCE-1|BCE1|E(spI)|ESG|ESG4|GRG4	transducin-like enhancer of split 4	protein-coding
MACS_peak_36797	chr6	170461171	170461858	+	147.71	NA	Intergenic	(TGGG)n|Simple_repeat|Simple_repeat	110143	NR_002787	154449	Hs.447751	NR_002787	ENSG00000230960	LOC154449	-	uncharacterized LOC154449	ncRNA
MACS_peak_38705	chr7	123437530	123438913	+	147.65	NA	Intergenic	Intergenic	-15972	NR_002731	26062	Hs.381305	NR_002731		HYALP1	HYAL6	hyaluronoglucosaminidase pseudogene 1	pseudo
MACS_peak_7249	chr11	57566038	57567207	+	147.5	NA	intron (NM_001085468, intron 4 of 16)	intron (NM_001085468, intron 4 of 16)	37388	NM_001085467	1500	Hs.166011	NM_001085458	ENSG00000198561	CTNND1	CAS|CTNND|P120CAS|P120CTN|p120|p120(CAS)|p120(CTN)	catenin (cadherin-associated protein), delta 1	protein-coding
MACS_peak_19533	chr19	43393405	43394418	+	147.43	NA	Intergenic	L1MB3|LINE|L1	-10040	NM_006905	5669	Hs.709192	XM_005259063	ENSG00000231924	PSG1	B1G1|CD66f|DHFRP2|FL-NCA-1/2|PBG1|PS-beta-C/D|PS-beta-G-1|PSBG-1|PSBG1|PSG95|PSGGA|PSGIIA|SP1	pregnancy specific beta-1-glycoprotein 1	protein-coding
MACS_peak_21470	chr2	91595073	91595819	+	147.41	NA	Intergenic	HSATII|Satellite|Satellite	252529	NR_027238	654342	Hs.469287	NR_027238	ENSG00000143429	LOC654342	-	lymphocyte-specific protein 1 pseudogene	pseudo
MACS_peak_43702	chrY	13261327	13262746	+	147.11	NA	Intergenic	L1PB|LINE|L1	1271353	NR_033667	352887	Hs.546221	NR_033667	ENSG00000206159	GYG2P1	GYG2P	glycogenin 2 pseudogene 1	pseudo
MACS_peak_26246	chr3	11811726	11813199	+	147.09	NA	Intergenic	Intergenic	-50220	NM_014667	9686	Hs.740389	XM_006713423	ENSG00000144560	VGLL4	VGL-4	vestigial-like family member 4	protein-coding
MACS_peak_43073	chr9	123630438	123631469	+	147.02	NA	TTS (NM_001286843)	TTS (NM_001286843)	236	NR_104601	26147	Hs.460124	XM_005251906	ENSG00000119403	PHF19	MTF2L1|PCL3|TDRD19B	PHD finger protein 19	protein-coding
MACS_peak_15112	chr16	30076328	30077191	+	147.02	NA	promoter-TSS (NM_184041)	promoter-TSS (NM_184041)	-235	NM_184041	226	Hs.732822	XM_006721109	ENSG00000149925	ALDOA	ALDA|GSD12|HEL-S-87p	aldolase A, fructose-bisphosphate	protein-coding
MACS_peak_14265	chr15	85770423	85771606	+	146.96	NA	Intergenic	LTR10G|LTR|ERV1	-22496	NR_049748	642423	Hs.681665	NR_049748		LOC642423	-	golgin A2 pseudogene	pseudo
MACS_peak_2282	chr1	121450450	121451940	+	146.92	NA	Intergenic	ALR/Alpha|Satellite|centr	190285	NR_003955	647121	Hs.697682	NR_003955		EMBP1	-	embigin pseudogene 1	pseudo
MACS_peak_16479	chr17	28036759	28038517	+	146.88	NA	intron (NM_001282129, intron 3 of 15)	intron (NM_001282129, intron 3 of 15)	50812	NM_001282131	85464	Hs.654754	XM_005258058	ENSG00000141298	SSH2	SSH-2|SSH-2L	slingshot protein phosphatase 2	protein-coding
MACS_peak_35535	chr6	82731716	82733266	+	146.87	NA	Intergenic	Intergenic	224980	NM_015525	25998	Hs.306425	XM_006715453	ENSG00000005700	IBTK	BTBD26|BTKI	inhibitor of Bruton agammaglobulinemia tyrosine kinase	protein-coding
MACS_peak_19672	chr19	46876513	46877654	+	146.8	NA	intron (NM_001204284, intron 2 of 11)	L2b|LINE|L2	26832	NM_001204284	5536	Hs.654604	NM_001204284	ENSG00000011485	PPP5C	PP5|PPP5|PPT	protein phosphatase 5, catalytic subunit	protein-coding
MACS_peak_28715	chr3	184278642	184279740	+	146.76	NA	promoter-TSS (NM_004443)	promoter-TSS (NM_004443)	-396	NM_004443	2049	Hs.2913	NM_004443	ENSG00000182580	EPHB3	ETK2|HEK2|TYRO6	EPH receptor B3	protein-coding
MACS_peak_29082	chr3	197855485	197857148	+	146.73	NA	Intergenic	Intergenic	-22921	NM_001145248	728262	Hs.744675	NM_001145248		FAM157A	-	family with sequence similarity 157, member A	protein-coding
MACS_peak_4471	chr10	4745998	4746998	+	146.72	NA	Intergenic	Intergenic	-26236	NR_024475	100216001	Hs.634869	NR_024475	ENSG00000231298	LINC00704	-	long intergenic non-protein coding RNA 704	ncRNA
MACS_peak_39361	chr8	12080775	12082716	+	146.72	NA	Intergenic	HERVK-int|LTR|ERVK	-30121	NM_001083537	85002	Hs.675799	XM_006716255	ENSG00000186523	FAM86B1	-	family with sequence similarity 86, member B1	protein-coding
MACS_peak_10421	chr12	113658683	113659463	+	146.67	NA	promoter-TSS (NM_017901)	promoter-TSS (NM_017901)	-174	NM_138451	115811	Hs.568276	XM_005253832	ENSG00000166578	IQCD	4933433C09Rik|CFAP84|DRC10	IQ motif containing D	protein-coding
MACS_peak_10311	chr12	108908557	108909187	+	146.58	NA	promoter-TSS (NM_007076)	promoter-TSS (NM_007076)	-179	NM_007076	11153	Hs.661891	NM_007076		FICD	HIP13|HYPE|UNQ3041	FIC domain containing	protein-coding
MACS_peak_16252	chr17	15545877	15547036	+	146.58	NA	intron (NM_006470, intron 4 of 8)	MER4B|LTR|ERV1	-23438	NM_001282540	374286	Hs.632233	NM_001282540	ENSG00000181464	CDRT1	C170RF1|C17ORF1|C17ORF1A|FBXW10B|FBXW10P1|HREP|SM25H2	CMT1A duplicated region transcript 1	protein-coding
MACS_peak_3447	chr1	200652857	200653811	+	146.52	NA	intron (NR_110787, intron 1 of 2)	MamRep605|Unknown|Unknown	-14208	NM_001031725	83479	Hs.497332	XM_005245519	ENSG00000118197	DDX59	OFD5|ZNHIT5	DEAD (Asp-Glu-Ala-Asp) box polypeptide 59	protein-coding
MACS_peak_6695	chr11	10920728	10922462	+	146.46	NA	Intergenic	Intergenic	41831	NR_034137	729013	Hs.726427	NR_034137	ENSG00000247271	ZBED5-AS1	-	ZBED5 antisense RNA 1	ncRNA
MACS_peak_25454	chr22	18879863	18880791	+	146.44	NA	Intergenic	HSATI|Satellite|Satellite	-13409	NM_005675	8214	Hs.474185	NM_005675	ENSG00000183628	DGCR6	-	DiGeorge syndrome critical region gene 6	protein-coding
MACS_peak_815	chr1	31769452	31770099	+	146.44	NA	promoter-TSS (NM_001282569)	promoter-TSS (NM_001282569)	-54	NM_001282573	51538	Hs.524094	XM_006710681	ENSG00000121766	ZCCHC17	HSPC251|PS1D|pNO40	zinc finger, CCHC domain containing 17	protein-coding
MACS_peak_18307	chr18	47135438	47136892	+	146.3	NA	Intergenic	MER5A1|DNA|hAT-Charlie	47738	NM_006033	9388	Hs.465102	XM_005258390	ENSG00000101670	LIPG	EDL|EL|PRO719	lipase, endothelial	protein-coding
MACS_peak_33511	chr5	145407003	145407987	+	146.3	NA	intron (NM_152550, intron 5 of 9)	intron (NM_152550, intron 5 of 9)	76451	NM_001029869	153770	Hs.162369	XM_005268381	ENSG00000173261	PLAC8L1	-	PLAC8-like 1	protein-coding
MACS_peak_24239	chr20	30147732	30149229	+	146.3	NA	intron (NM_178580, intron 9 of 12)	intron (NM_178580, intron 9 of 12)	12586	NR_046853	100874042	Hs.743198	NR_046853	ENSG00000230613	HM13-AS1	-	HM13 antisense RNA 1	ncRNA
MACS_peak_17204	chr17	58754406	58755425	+	146.26	NA	promoter-TSS (NM_001099432)	promoter-TSS (NM_001099432)	-257	NM_017679	54828	Hs.655028	XM_005257472	ENSG00000141376	BCAS3	GAOB1|MAAB	breast carcinoma amplified sequence 3	protein-coding
MACS_peak_43549	chrX	61823218	61823895	+	146.25	NA	Intergenic	ALR/Alpha|Satellite|centr	747662	NM_001012968	139886	Hs.612782	NM_001012968	ENSG00000186767	SPIN4	-	spindlin family, member 4	protein-coding
MACS_peak_24610	chr20	49378029	49379647	+	146.25	NA	Intergenic	AluJr|SINE|Alu	30757	NM_032521	84612	Hs.589848	NM_032521	ENSG00000124171	PARD6B	PAR6B	par-6 family cell polarity regulator beta	protein-coding
MACS_peak_20146	chr2	11883897	11884736	+	146.19	NA	intron (NM_001261427, intron 2 of 20)	intron (NM_001261427, intron 2 of 20)	-2406	NM_145693	23175	Hs.739141	XM_006711869	ENSG00000134324	LPIN1	PAP1	lipin 1	protein-coding
MACS_peak_15187	chr16	32151243	32153956	+	146.19	NA	Intergenic	Intergenic	46835	NR_109773	100289574	Hs.728036	NR_109773	ENSG00000230267	HERC2P4	D16F37S5	hect domain and RLD 2 pseudogene 4	pseudo
MACS_peak_34179	chr6	5082648	5083290	+	146.05	NA	Intergenic	L2|LINE|L2	-2751	NM_001145115	648791	Hs.653089	NM_001145115	ENSG00000219607	PPP1R3G	-	protein phosphatase 1, regulatory subunit 3G	protein-coding
MACS_peak_42272	chr9	75139820	75140704	+	145.98	NA	intron (NM_138691, intron 1 of 23)	intron (NM_138691, intron 1 of 23)	3545	NM_138691	117531	Hs.670211	XR_428515	ENSG00000165091	TMC1	DFNA36|DFNB11|DFNB7	transmembrane channel-like 1	protein-coding
MACS_peak_10569	chr12	122710317	122711123	+	145.85	NA	promoter-TSS (NM_001278304)	promoter-TSS (NM_001278304)	-269	NR_103497	101593348	Hs.99308	NR_103497		LOC101593348	-	uncharacterized LOC101593348	ncRNA
MACS_peak_19149	chr19	18475585	18476531	+	145.82	NA	3' UTR (NM_017712, exon 5 of 5)	3' UTR (NM_017712, exon 5 of 5)	-20910	NM_004864	9518	Hs.616962	NM_004864	ENSG00000130513	GDF15	GDF-15|MIC-1|MIC1|NAG-1|PDF|PLAB|PTGFB	growth differentiation factor 15	protein-coding
MACS_peak_28264	chr3	152877931	152879531	+	145.8	NA	Intergenic	CpG	-1270	NM_002886	5912	Hs.700713	NM_002886		RAP2B	-	RAP2B, member of RAS oncogene family	protein-coding
MACS_peak_18745	chr19	1863474	1864444	+	145.79	NA	promoter-TSS (NM_031918)	promoter-TSS (NM_031918)	-395	NM_031918	83855	Hs.136280	NM_031918	ENSG00000129911	KLF16	BTEB4|DRRF|NSLP2	Kruppel-like factor 16	protein-coding
MACS_peak_17353	chr17	65633853	65635641	+	145.76	NA	intron (NM_181671, intron 6 of 9)	intron (NM_181671, intron 6 of 9)	-79314	NM_015462	25926	Hs.463936	NM_015462	ENSG00000130935	NOL11	-	nucleolar protein 11	protein-coding
MACS_peak_13339	chr15	41078956	41080229	+	145.75	NA	intron (NM_018163, intron 1 of 10)	intron (NM_018163, intron 1 of 10)	17433	NM_001130448	643338	Hs.631715	NM_001130448	ENSG00000188277	C15orf62	-	chromosome 15 open reading frame 62	protein-coding
MACS_peak_14537	chr15	101261858	101263274	+	145.74	NA	Intergenic	Intergenic	119811	NM_198243	140460	Hs.709044	NM_024708	ENSG00000183475	ASB7	-	ankyrin repeat and SOCS box containing 7	protein-coding
MACS_peak_10720	chr13	20993528	20994644	+	145.73	NA	intron (NM_015974, intron 5 of 7)	intron (NM_015974, intron 5 of 7)	13899	NR_039721	100616304		NR_039721		MIR4499	-	microRNA 4499	ncRNA
MACS_peak_16127	chr17	6455058	6455976	+	145.71	NA	intron (NM_031220, intron 1 of 19)	intron (NM_031220, intron 1 of 19)	4360	NM_001165966	83394	Hs.183983	XM_006721582	ENSG00000091622	PITPNM3	ACKR6|CORD5|NIR1|RDGBA3	PITPNM family member 3	protein-coding
MACS_peak_15136	chr16	30538387	30539651	+	145.63	NA	Intergenic	Intergenic	-1109	NM_024671	79724	Hs.85658	NM_024671	ENSG00000169957	ZNF768	-	zinc finger protein 768	protein-coding
MACS_peak_29020	chr3	195862708	195863753	+	145.59	NA	Intergenic	Intergenic	-6277	NR_034088	401109	Hs.280133	NM_001001699	ENSG00000224652	LINC00885	-	long intergenic non-protein coding RNA 885	ncRNA
MACS_peak_16786	chr17	40580067	40580947	+	145.33	NA	Intergenic	Intergenic	-5169	NM_012232	284119	Hs.437191	XM_005257242	ENSG00000177469	PTRF	CAVIN|CAVIN1|CGL4|cavin-1	polymerase I and transcript release factor	protein-coding
MACS_peak_35877	chr6	113953191	113954259	+	145.32	NA	Intergenic	Intergenic	-224802	NM_002356	4082	Hs.712658	NM_002356	ENSG00000155130	MARCKS	80K-L|MACS|PKCSL|PRKCSL	myristoylated alanine-rich protein kinase C substrate	protein-coding
MACS_peak_15565	chr16	68298981	68299842	+	145.31	NA	intron (NM_003983, intron 1 of 10)	intron (NM_003983, intron 1 of 10)	992	NM_001076785	9057	Hs.679580	XR_243433	ENSG00000103064	SLC7A6	LAT-2|LAT3|y+LAT-2	solute carrier family 7 (amino acid transporter light chain, y+L system), member 6	protein-coding
MACS_peak_34772	chr6	31794437	31795777	+	145.29	NA	promoter-TSS (NM_005346)	promoter-TSS (NM_005346)	-405	NM_005346	3304	Hs.719966	NM_005346	ENSG00000204388	HSPA1B	HSP70-1B|HSP70-2	heat shock 70kDa protein 1B	protein-coding
MACS_peak_41715	chr9	34989061	34989903	+	145.25	NA	promoter-TSS (NM_012266)	promoter-TSS (NM_012266)	-106	NR_109756	101926900	Hs.738321	NR_109756		DNAJB5-AS1	-	DNAJB5 antisense RNA 1 (head to head)	ncRNA
MACS_peak_34817	chr6	33358777	33359794	+	145.21	NA	promoter-TSS (NM_002263).2	promoter-TSS (NM_002263).2	-28	NM_002263	3833	Hs.436912	XM_005249092	ENSG00000237649	KIFC1	HSET|KNSL2	kinesin family member C1	protein-coding
MACS_peak_27922	chr3	129830195	129831288	+	145.18	NA	promoter-TSS (NR_024252)	promoter-TSS (NR_024252)	-465	NR_024252	729375	Hs.123633	NR_024252		FAM86HP	-	family with sequence similarity 86, member A pseudogene	pseudo
MACS_peak_20147	chr2	11969953	11970963	+	144.96	NA	Intergenic	Intergenic	6654	NR_036226	100422996		NR_036226	ENSG00000265172	MIR4262	-	microRNA 4262	ncRNA
MACS_peak_39014	chr7	143532797	143535253	+	144.95	NA	promoter-TSS (NR_015421)	promoter-TSS (NR_015421)	-215	NR_015421	154761	Hs.716689	NR_015421	ENSG00000253882	LOC154761	-	family with sequence similarity 115, member C pseudogene	pseudo
MACS_peak_27017	chr3	57040867	57041959	+	144.89	NA	intron (NM_001128615, intron 2 of 12)	intron (NM_001128615, intron 2 of 12)	-53056	NM_181727	353324	Hs.129794	NM_181727	ENSG00000186451	SPATA12	SRG5	spermatogenesis associated 12	protein-coding
MACS_peak_42835	chr9	111773665	111775108	+	144.86	NA	intron (NM_003798, intron 1 of 18)	intron (NM_003798, intron 1 of 18)	1488	NM_003798	8727	Hs.58488	XM_005252291	ENSG00000119326	CTNNAL1	ACRP|CLLP|alpha-CATU	catenin (cadherin-associated protein), alpha-like 1	protein-coding
MACS_peak_24321	chr20	33758962	33760130	+	144.84	NA	promoter-TSS (NM_006404)	promoter-TSS (NM_006404)	-194	NM_006404	10544	Hs.647450	XM_005260251	ENSG00000101000	PROCR	CCCA|CCD41|EPCR	protein C receptor, endothelial	protein-coding
MACS_peak_13870	chr15	67340760	67342921	+	144.79	NA	Intergenic	Intergenic	-16355	NM_005902	4088	Hs.742270	XM_006720506	ENSG00000166949	SMAD3	HSPC193|HsT17436|JV15-2|LDS1C|LDS3|MADH3	SMAD family member 3	protein-coding
MACS_peak_19276	chr19	33462591	33463436	+	144.73	NA	promoter-TSS (NM_032816)	promoter-TSS (NM_032816)	-110	NM_152266	91442	Hs.579899	XM_005259393		C19orf40	FAAP24	chromosome 19 open reading frame 40	protein-coding
MACS_peak_12305	chr14	64107966	64109511	+	144.55	NA	promoter-TSS (NM_080666)	promoter-TSS (NM_080666)	-97	NM_080666	112840	Hs.741323	NM_001008726		WDR89	C14orf150	WD repeat domain 89	protein-coding
MACS_peak_35345	chr6	64246822	64248165	+	144.43	NA	Intergenic	Intergenic	-34424	NM_003463	7803	Hs.706850	XM_006715563	ENSG00000112245	PTP4A1	HH72|PRL-1|PRL1|PTP(CAAX1)|PTPCAAX1	protein tyrosine phosphatase type IVA, member 1	protein-coding
MACS_peak_30558	chr4	112562829	112563706	+	144.33	NA	Intergenic	Intergenic	-503286	NM_152400	132720	Hs.23439	NM_152400		C4orf32	-	chromosome 4 open reading frame 32	protein-coding
MACS_peak_7638	chr11	74459391	74460012	+	144.28	NA	promoter-TSS (NM_001098638)	promoter-TSS (NM_001098638)	-212	NM_001098638	254225	Hs.745050	NM_001098638	ENSG00000166439	RNF169	-	ring finger protein 169	protein-coding
MACS_peak_42151	chr9	69947981	69949505	+	144.21	NA	Intergenic	ALR/Alpha|Satellite|centr	-190959	NR_121570	101928381	Hs.708686	XR_246696		LOC101928381	-	uncharacterized LOC101928381	ncRNA
MACS_peak_17260	chr17	61699079	61699909	+	144.14	NA	promoter-TSS (NM_002401)	promoter-TSS (NM_002401)	-307	NM_002401	4215	Hs.29282	XM_005257376	ENSG00000198909	MAP3K3	MAPKKK3|MEKK3	mitogen-activated protein kinase kinase kinase 3	protein-coding
MACS_peak_25807	chr22	37171893	37172737	+	144.09	NA	promoter-TSS (NM_001177701)	promoter-TSS (NM_001177701)	-138	NR_033531	11020	Hs.415172	XM_006724106	ENSG00000100360	IFT27	BBS19|RABL4|RAYL	intraflagellar transport 27	protein-coding
MACS_peak_27851	chr3	126630062	126630828	+	143.93	NA	intron (NM_032343, intron 5 of 7)	intron (NM_032343, intron 5 of 7)	-76992	NM_032242	5361	Hs.432329	XM_006713663	ENSG00000114554	PLXNA1	NOV|NOVP|PLEXIN-A1|PLXN1	plexin A1	protein-coding
MACS_peak_16829	chr17	41521066	41522640	+	143.84	NA	promoter-TSS (NR_031751)	promoter-TSS (NR_031751)	-321	NR_031751	100313779		NR_031751	ENSG00000267151	MIR2117	-	microRNA 2117	ncRNA
MACS_peak_26834	chr3	48263988	48265178	+	143.75	NA	promoter-TSS (NM_004345)	promoter-TSS (NM_004345)	-254	NM_004345	820	Hs.51120	NM_004345	ENSG00000164047	CAMP	CAP-18|CAP18|CRAMP|FALL-39|FALL39|LL37	cathelicidin antimicrobial peptide	protein-coding
MACS_peak_14271	chr15	85900941	85901856	+	143.72	NA	Intergenic	Intergenic	-22449	NM_007200	11214	Hs.710656	XM_005254839	ENSG00000170776	AKAP13	AKAP-13|AKAP-Lbc|ARHGEF13|BRX|HA-3|Ht31|LBC|PRKA13|PROTO-LB|PROTO-LBC|c-lbc|p47	A kinase (PRKA) anchor protein 13	protein-coding
MACS_peak_24217	chr20	26199657	26203245	+	143.67	NA	Intergenic	MER58C|DNA|hAT-Charlie	-11582	NR_040095	284801	Hs.370699	NR_040095	ENSG00000227195	MIR663AHG	-	MIR663A host gene (non-protein coding)	ncRNA
MACS_peak_28771	chr3	186287800	186288731	+	143.57	NA	promoter-TSS (NM_016306)	promoter-TSS (NM_016306)	67	NM_001134415	55171	Hs.518469	NM_001134415	ENSG00000113838	TBCCD1	-	TBCC domain containing 1	protein-coding
MACS_peak_31987	chr5	46340802	46341601	+	143.49	NA	Intergenic	ALR/Alpha|Satellite|centr	-644981	NM_021072	348980	Hs.353176	XM_006714472		HCN1	BCNG-1|BCNG1|EIEE24|HAC-2	hyperpolarization activated cyclic nucleotide-gated potassium channel 1	protein-coding
MACS_peak_6499	chr11	585149	585836	+	143.45	NA	intron (NM_001286582, intron 3 of 17)	intron (NM_001286582, intron 3 of 17)	9046	NM_001286583	57661	Hs.325838	XM_005253025	ENSG00000070047	PHRF1	PPP1R125|RNF221	PHD and ring finger domains 1	protein-coding
MACS_peak_21450	chr2	90371505	90372635	+	143.45	NA	Intergenic	Intergenic	1260186	NR_039635	100616399		NR_039635	ENSG00000265510	MIR4436A	-	microRNA 4436a	ncRNA
MACS_peak_31949	chr5	42950335	42951300	+	143.4	NA	Intergenic	Intergenic	42618	NR_104643	643977	Hs.535791	NR_104643		FLJ32255	-	uncharacterized LOC643977	ncRNA
MACS_peak_33960	chr5	176853121	176853845	+	143.38	NA	promoter-TSS (NM_002082)	promoter-TSS (NM_002082)	-204	NM_001004105	2870	Hs.235116	XM_006714858	ENSG00000198055	GRK6	GPRK6	G protein-coupled receptor kinase 6	protein-coding
MACS_peak_29398	chr4	24659342	24660168	+	143.3	NA	Intergenic	Intergenic	-73571	NM_001358	1665	Hs.696074	NM_001358	ENSG00000109606	DHX15	DBP1|DDX15|HRH2|PRP43|PRPF43|PrPp43p	DEAH (Asp-Glu-Ala-His) box helicase 15	protein-coding
MACS_peak_17664	chr17	80091262	80092389	+	143.25	NA	intron (NM_198082, intron 14 of 16)	intron (NM_198082, intron 14 of 16)	-35719	NM_004104	2194	Hs.83190	NM_004104	ENSG00000169710	FASN	FAS|OA-519|SDR27X1	fatty acid synthase	protein-coding
MACS_peak_16591	chr17	34580078	34581871	+	143.19	NA	TTS (NM_032258)	TTS (NM_032258)	11008	NM_001291462	101060321	Hs.454716	NM_001291462		LOC101060321	-	TBC1 domain family member-like	protein-coding
MACS_peak_40433	chr8	93976924	93978709	+	143.15	NA	promoter-TSS (NM_001191036)	promoter-TSS (NM_001191036)	1	NM_001191036	286144	Hs.440643	XM_006716545	ENSG00000205133	TRIQK	C8orf83|PRO0845|UPF0599	triple QxxK/R motif containing	protein-coding
MACS_peak_26317	chr3	15351718	15352952	+	143.05	NA	intron (NM_001018009, intron 2 of 8)	intron (NM_001018009, intron 2 of 8)	21801	NM_004844	9467	Hs.257761	XM_006713420	ENSG00000131370	SH3BP5	SAB|SH3BP-5	SH3-domain binding protein 5 (BTK-associated)	protein-coding
MACS_peak_19248	chr19	27828667	27832460	+	143.05	NA	Intergenic	ALR/Alpha|Satellite|centr	-453812	NR_110688	101927151	Hs.733949	XR_243975		LOC101927151	-	uncharacterized LOC101927151	ncRNA
MACS_peak_19687	chr19	47353328	47354630	+	143.04	NA	promoter-TSS (NM_001301076)	promoter-TSS (NM_001301076)	47	NM_001301081	1175	Hs.119591	XM_005258499	ENSG00000042753	AP2S1	AP17|CLAPS2|FBH3|FBHOk|HHC3	adaptor-related protein complex 2, sigma 1 subunit	protein-coding
MACS_peak_16003	chr17	2004524	2005306	+	143.01	NA	intron (NM_001256827, intron 6 of 11)	intron (NM_001256827, intron 6 of 11)	-12860	NM_001282326	23293	Hs.448342	XM_005256569	ENSG00000070366	SMG6	C17orf31|EST1A|SMG-6|hSMG5/7a	SMG6 nonsense mediated mRNA decay factor	protein-coding
MACS_peak_37926	chr7	74049721	74051016	+	142.97	NA	Intergenic	L2c|LINE|L2	-21623	NM_032999	2969	Hs.743231	XM_005250291	ENSG00000077809	GTF2I	BAP135|BTKAP1|DIWS|GTFII-I|IB291|SPIN|TFII-I|WBS|WBSCR6	general transcription factor IIi	protein-coding
MACS_peak_17567	chr17	75320817	75321732	+	142.93	NA	intron (NM_006640, intron 1 of 10)	L1M4|LINE|L1	5677	NM_006640	10801	Hs.440932	XM_005256959	ENSG00000184640	2009-09-01	AF17q25|MSF|MSF1|NAPB|PNUTL4|SINT1|SeptD1	septin 9	protein-coding
MACS_peak_14082	chr15	75743797	75745215	+	142.85	NA	promoter-TSS (NM_015477)	promoter-TSS (NM_015477)	-419	NM_001145358	25942	Hs.513039	XM_006720465	ENSG00000169375	SIN3A	-	SIN3 transcription regulator family member A	protein-coding
MACS_peak_39663	chr8	28746718	28748189	+	142.72	NA	promoter-TSS (NM_001172562)	promoter-TSS (NM_001172562)	-21	NM_001172562	55756	Hs.162397	XM_005273568	ENSG00000104299	INTS9	CPSF2L|INT9|RC74	integrator complex subunit 9	protein-coding
MACS_peak_37737	chr7	61381222	61382844	+	142.66	NA	Intergenic	ALR/Alpha|Satellite|centr	1382401	NR_003952	643955	Hs.583308	NR_003952	ENSG00000185037	ZNF733P	ZNF733	zinc finger protein 733, pseudogene	pseudo
MACS_peak_25697	chr22	31226657	31227510	+	142.62	NA	intron (NM_001282741, intron 1 of 12)	L1M5|LINE|L1	8580	NM_001282741	23762	Hs.517546	XM_005261465	ENSG00000184792	OSBP2	HLM|ORP-4|ORP4|OSBPL1|OSBPL4	oxysterol binding protein 2	protein-coding
MACS_peak_6197	chr10	116030810	116032051	+	142.6	NA	intron (NM_001272046, intron 5 of 13)	intron (NM_001272046, intron 5 of 13)	32417	NM_001272046	340706	Hs.197741	NM_001272046		VWA2	AMACO|CCSP-2|NET42	von Willebrand factor A domain containing 2	protein-coding
MACS_peak_42105	chr9	69261609	69263026	+	142.48	NA	intron (NM_001286836, intron 1 of 2)	intron (NM_001286836, intron 1 of 2)	276	NM_001085457	644019	Hs.645337	XM_006716848	ENSG00000204790	CBWD6	-	COBW domain containing 6	protein-coding
MACS_peak_28968	chr3	194051188	194052015	+	142.44	NA	Intergenic	Intergenic	20456	NM_001080513	1370	Hs.528368	XM_005269280	ENSG00000178772	CPN2	ACBP	carboxypeptidase N, polypeptide 2	protein-coding
MACS_peak_8866	chr12	19426516	19427387	+	142.4	NA	intron (NM_001256470, intron 10 of 31)	intron (NM_001256470, intron 10 of 31)	68692	NM_001256787	54477	Hs.188614	XM_005253398	ENSG00000052126	PLEKHA5	PEPP-2|PEPP2	pleckstrin homology domain containing, family A member 5	protein-coding
MACS_peak_26964	chr3	52704564	52705430	+	142.35	NA	intron (NM_018313, intron 3 of 29)	MLT1J|LTR|ERVL-MaLR	14869	NM_018313	55193	Hs.189920	XM_005265275	ENSG00000163939	PBRM1	BAF180|PB1	polybromo 1	protein-coding
MACS_peak_19426	chr19	39832346	39833148	+	142.35	NA	promoter-TSS (NM_018028)	promoter-TSS (NM_018028)	-361	NM_018028	55095	Hs.707137	XM_005259028	ENSG00000179134	SAMD4B	SMGB|hSmaug2	sterile alpha motif domain containing 4B	protein-coding
MACS_peak_32668	chr5	89316702	89317559	+	142.31	NA	Intergenic	Intergenic	-4593	NR_037433	100500825		NR_037433	ENSG00000264342	MIR3660	-	microRNA 3660	ncRNA
MACS_peak_16658	chr17	36907874	36909235	+	142.28	NA	promoter-TSS (NM_002795)	promoter-TSS (NM_002795)	-412	NR_104194	5691	Hs.82793	NM_002795	ENSG00000108294	PSMB3	HC10-II	proteasome (prosome, macropain) subunit, beta type, 3	protein-coding
MACS_peak_26953	chr3	52250856	52251709	+	142.27	NA	Intergenic	Intergenic	8897	NM_017442	54106	Hs.87968	NM_017442	ENSG00000239732	TLR9	CD289	toll-like receptor 9	protein-coding
MACS_peak_1209	chr1	47779602	47780499	+	142.24	NA	promoter-TSS (NM_001048166)	promoter-TSS (NM_001048166)	-231	NM_001282937	6491	Hs.525198	XM_006710834	ENSG00000123473	STIL	MCPH7|SIL	SCL/TAL1 interrupting locus	protein-coding
MACS_peak_32005	chr5	49534598	49536133	+	142.17	NA	Intergenic	ALR/Alpha|Satellite|centr	201869	NM_198449	133418	Hs.561411	NM_198449	ENSG00000170571	EMB	GP70	embigin	protein-coding
MACS_peak_33404	chr5	139780446	139781616	+	142.17	NA	promoter-TSS (NM_017747)	promoter-TSS (NM_017747)	-368	NM_001197030	54882	Hs.594084	NM_001197030	ENSG00000131503	ANKHD1	MASK|VBARP	ankyrin repeat and KH domain containing 1	protein-coding
MACS_peak_39257	chr8	7875170	7876485	+	142.12	NA	Intergenic	Intergenic	-20784	NR_003668	641517	Hs.616079	NR_003668	ENSG00000206034	DEFB109P1B	DEF109P1B|DEFB109	defensin, beta 109, pseudogene 1B	pseudo
MACS_peak_25950	chr22	41777157	41778035	+	142.04	NA	promoter-TSS (NM_003216)	promoter-TSS (NM_003216)	-337	NM_003216	7008	Hs.181159	NM_001145398	ENSG00000167074	TEF	-	thyrotrophic embryonic factor	protein-coding
MACS_peak_8049	chr11	106576900	106577703	+	142.03	NA	intron (NM_001256424, intron 8 of 8)	intron (NM_001256424, intron 8 of 8)	311870	NM_000855	2977	Hs.24321	NM_000855	ENSG00000152402	GUCY1A2	GC-SA2|GUC1A2	guanylate cyclase 1, soluble, alpha 2	protein-coding
MACS_peak_4262	chr1	239721831	239722972	+	141.97	NA	Intergenic	Intergenic	-69972	NM_000740	1131	Hs.155736	XM_005273032		CHRM3	EGBRS|HM3	cholinergic receptor, muscarinic 3	protein-coding
MACS_peak_7069	chr11	36453108	36453979	+	141.82	NA	intron (NM_001160168, intron 3 of 5)	intron (NM_001160168, intron 3 of 5)	30996	NM_001160169	79899	Hs.19987	NM_001160167	ENSG00000135362	PRR5L	PROTOR2	proline rich 5 like	protein-coding
MACS_peak_1179	chr1	46648607	46649671	+	141.81	NA	intron (NM_005727, intron 3 of 8)	intron (NM_005727, intron 3 of 8)	8390	NM_005727	10103	Hs.38972	NM_005727	ENSG00000117472	TSPAN1	NET1|TM4C|TM4SF	tetraspanin 1	protein-coding
MACS_peak_27423	chr3	97590611	97592010	+	141.81	NA	exon (NM_153605, exon 4 of 22)	exon (NM_153605, exon 4 of 22)	50426	NM_153605	131544	Hs.733378	XM_005247117		CRYBG3	DKFZp667G2110	beta-gamma crystallin domain containing 3	protein-coding
MACS_peak_17891	chr18	12741034	12743089	+	141.8	NA	intron (NR_110763, intron 1 of 1)	AluY|SINE|Alu	7360	NR_110763	100996324	Hs.333275	XR_158926		LOC100996324	-	uncharacterized LOC100996324	ncRNA
MACS_peak_21674	chr2	101944050	101945447	+	141.79	NA	Intergenic	Intergenic	18836	NR_049881	100847007		NR_049881	ENSG00000264857	MIR5696	-	microRNA 5696	ncRNA
MACS_peak_18342	chr18	48723742	48725044	+	141.7	NA	promoter-TSS (NM_016626)	promoter-TSS (NM_016626)	-342	NM_016626	51320	Hs.465144	NM_016626	ENSG00000176624	MEX3C	MEX-3C|RKHD2|RNF194	mex-3 RNA binding family member C	protein-coding
MACS_peak_6455	chr10	134350628	134351445	+	141.61	NA	promoter-TSS (NM_005539)	promoter-TSS (NM_005539)	-317	NM_005539	3632	Hs.715308	NM_005539	ENSG00000068383	INPP5A	5PTASE	inositol polyphosphate-5-phosphatase, 40kDa	protein-coding
MACS_peak_15108	chr16	29874371	29875239	+	141.6	NA	promoter-TSS (NR_015396)	promoter-TSS (NR_015396)	-196	NM_006319	10423	Hs.121549	XM_005255038	ENSG00000103502	CDIPT	PIS|PIS1	CDP-diacylglycerol--inositol 3-phosphatidyltransferase	protein-coding
MACS_peak_9334	chr12	50560856	50561760	+	141.6	NA	promoter-TSS (NR_104035)	promoter-TSS (NR_104035)	8	NM_147190	91012	Hs.270525	XM_005269220	ENSG00000139624	CERS5	LASS5|Trh4	ceramide synthase 5	protein-coding
MACS_peak_26915	chr3	50374529	50375321	+	141.53	NA	promoter-TSS (NM_170713)	promoter-TSS (NM_170713)	-17	NR_109831	102060282		NR_109831		RASSF1-AS1	ANRASSF1	RASSF1 antisense RNA 1	ncRNA
MACS_peak_17026	chr17	48255387	48256372	+	141.53	NA	Intergenic	Intergenic	-6042	NR_024193	373861	Hs.25934	NR_024192		HILS1	-	histone linker H1 domain, spermatid-specific 1, pseudogene	pseudo
MACS_peak_41168	chr8	141474154	141475353	+	141.52	NA	Intergenic	CpG	-6075	NM_031466	83696	Hs.733622	XM_005251077	ENSG00000167632	TRAPPC9	IBP|IKBKBBP|MRT13|NIBP|TRS120	trafficking protein particle complex 9	protein-coding
MACS_peak_29105	chr4	1340428	1341167	+	141.49	NA	promoter-TSS (NM_020894)	promoter-TSS (NM_020894)	-307	NM_020894	57654	Hs.380475	XM_005272290	ENSG00000163945	UVSSA	KIAA1530|UVSS3	UV-stimulated scaffold protein A	protein-coding
MACS_peak_26575	chr3	33340615	33342035	+	141.49	NA	intron (NM_012157, intron 2 of 14)	intron (NM_012157, intron 2 of 14)	22388	NM_001171713	25827	Hs.475872	XM_005265014	ENSG00000153558	FBXL2	FBL2|FBL3	F-box and leucine-rich repeat protein 2	protein-coding
MACS_peak_8512	chr12	253656	255152	+	141.48	NA	intron (NR_033859, intron 1 of 9)	MIR|SINE|MIR	3928	NR_033859	574538	Hs.589138	NR_033859	ENSG00000249695	LOC574538	-	uncharacterized LOC574538	ncRNA
MACS_peak_2096	chr1	113247445	113248339	+	141.47	NA	intron (NM_175744, intron 1 of 5)	intron (NM_175744, intron 1 of 5)	1786	NM_001042679	389	Hs.658289	NM_001042678	ENSG00000155366	RHOC	ARH9|ARHC|H9|RHOH9	ras homolog family member C	protein-coding
MACS_peak_39902	chr8	46897737	46899608	+	141.43	NA	Intergenic	ALR/Alpha|Satellite|centr	-853836	NR_027012	497634	Hs.406982	NR_027012	ENSG00000253314	LINC00293	BEYLA|NCRNA00293	long intergenic non-protein coding RNA 293	ncRNA
MACS_peak_27758	chr3	121692998	121694237	+	141.38	NA	Intergenic	ERVL-E-int|LTR|ERVL	47510	NM_001199800	286676	Hs.98484	XM_005247389	ENSG00000145103	ILDR1	DFNB42|ILDR1alpha|ILDR1alpha'|ILDR1beta	immunoglobulin-like domain containing receptor 1	protein-coding
MACS_peak_40218	chr8	74331881	74332818	+	141.29	NA	promoter-TSS (NR_038406)	promoter-TSS (NR_038406)	40	NR_038406	100128126	Hs.679921	NR_038406	ENSG00000253302	STAU2-AS1	-	STAU2 antisense RNA 1	ncRNA
MACS_peak_25187	chr21	39831279	39832890	+	141.26	NA	intron (NM_001243432, intron 3 of 11)	intron (NM_001243432, intron 3 of 11)	38344	NM_001136155	2078	Hs.473819	NM_001136154	ENSG00000157554	ERG	erg-3|p55	v-ets avian erythroblastosis virus E26 oncogene homolog	protein-coding
MACS_peak_25859	chr22	38714087	38714805	+	141.25	NA	promoter-TSS (NM_001894)	promoter-TSS (NM_001894)	-357	NM_001894	1454	Hs.474833	NM_001894	ENSG00000213923	CSNK1E	CKIepsilon|HCKIE	casein kinase 1, epsilon	protein-coding
MACS_peak_14754	chr16	11438776	11439433	+	141.18	NA	promoter-TSS (NM_152308)	promoter-TSS (NM_152308)	-207	NM_152308	116028	Hs.347524	NM_152308	ENSG00000175643	RMI2	BLAP18|C16orf75	RecQ mediated genome instability 2	protein-coding
MACS_peak_1561	chr1	68849854	68851653	+	141.15	NA	Intergenic	MER41B|LTR|ERV1	64889	NM_000329	6121	Hs.2133	XM_006710811	ENSG00000116745	RPE65	BCO3|LCA2|RP20|mRPE65|rd12|sRPE65	retinal pigment epithelium-specific protein 65kDa	protein-coding
MACS_peak_23660	chr2	235934701	235937028	+	141.02	NA	intron (NM_014521, intron 2 of 5)	intron (NM_014521, intron 2 of 5)	75236	NM_014521	23677	Hs.516777	NM_014521	ENSG00000130147	SH3BP4	BOG25|TTP	SH3-domain binding protein 4	protein-coding
MACS_peak_5025	chr10	36823333	36824189	+	141.01	NA	Intergenic	Intergenic	-591024	NM_052997	91074	Hs.373787	XM_006717527	ENSG00000148513	ANKRD30A	NY-BR-1	ankyrin repeat domain 30A	protein-coding
MACS_peak_2159	chr1	116256582	116258070	+	140.99	NA	intron (NM_001232, intron 8 of 10)	intron (NM_001232, intron 8 of 10)	54100	NM_001232	845	Hs.57975	NM_001232	ENSG00000118729	CASQ2	PDIB2	calsequestrin 2 (cardiac muscle)	protein-coding
MACS_peak_43545	chrX	61804248	61805137	+	140.88	NA	Intergenic	ALR/Alpha|Satellite|centr	766526	NM_001012968	139886	Hs.612782	NM_001012968	ENSG00000186767	SPIN4	-	spindlin family, member 4	protein-coding
MACS_peak_36254	chr6	138814360	138815237	+	140.88	NA	intron (NM_020464, intron 2 of 6)	L3|LINE|CR1	5781	NM_001144060	57224	Hs.652741	XM_005267062	ENSG00000135540	NHSL1	C6orf63	NHS-like 1	protein-coding
MACS_peak_19041	chr19	13841761	13842788	+	140.85	NA	Intergenic	Intergenic	-16479	NM_030818	81576	Hs.24998	XM_005260085	ENSG00000104957	CCDC130	-	coiled-coil domain containing 130	protein-coding
MACS_peak_4767	chr10	23720911	23722111	+	140.82	NA	Intergenic	Intergenic	-6687	NM_001145373	220213	Hs.499042	NM_001145373	ENSG00000165312	OTUD1	DUBA7|OTDC1	OTU deubiquitinase 1	protein-coding
MACS_peak_36755	chr6	167040572	167041370	+	140.8	NA	promoter-TSS (NM_021135)	promoter-TSS (NM_021135)	-245	NM_021135	6196	Hs.655277	XM_005267092	ENSG00000071242	RPS6KA2	HU-2|MAPKAPK1C|RSK|RSK3|S6K-alpha|S6K-alpha2|p90-RSK3|pp90RSK3	ribosomal protein S6 kinase, 90kDa, polypeptide 2	protein-coding
MACS_peak_42127	chr9	69654200	69655594	+	140.79	NA	intron (NR_024443, intron 2 of 3)	intron (NR_024443, intron 2 of 3)	3536	NR_024443	100133920	Hs.645503	NR_024443		LOC100133920	-	uncharacterized LOC100133920	ncRNA
MACS_peak_21398	chr2	87766083	87766860	+	140.78	NA	intron (NR_024206, intron 1 of 1)	intron (NR_024206, intron 1 of 1)	11497	NR_024206	112597	Hs.652166	NM_052871	ENSG00000222041	LINC00152	C2orf59|NCRNA00152	long intergenic non-protein coding RNA 152	ncRNA
MACS_peak_19115	chr19	17416006	17416771	+	140.76	NA	promoter-TSS (NM_023937)	promoter-TSS (NM_023937)	-89	NM_023937	64981	Hs.515242	NM_023937	ENSG00000130312	MRPL34	L34mt	mitochondrial ribosomal protein L34	protein-coding
MACS_peak_695	chr1	27438398	27439130	+	140.71	NA	intron (NR_046474, intron 1 of 10)	intron (NR_046474, intron 1 of 10)	42857	NR_046474	6548	Hs.469116	NM_003047	ENSG00000090020	SLC9A1	APNH|NHE-1|NHE1|PPP1R143	solute carrier family 9, subfamily A (NHE1, cation proton antiporter 1), member 1	protein-coding
MACS_peak_27377	chr3	90339755	90340505	+	140.67	NA	Intergenic	ALR/Alpha|Satellite|centr	1183456	NM_182644	2042	Hs.123642	XM_005264715	ENSG00000044524	EPHA3	EK4|ETK|ETK1|HEK|HEK4|TYRO4	EPH receptor A3	protein-coding
MACS_peak_20353	chr2	26220449	26221234	+	140.62	NA	Intergenic	Intergenic	-15398	NM_002254	3797	Hs.21611	XM_005264299	ENSG00000084731	KIF3C	-	kinesin family member 3C	protein-coding
MACS_peak_16130	chr17	6545657	6547554	+	140.51	NA	TTS (NM_016060)	TTS (NM_016060)	-2358	NM_014804	9851	Hs.28070	XM_005256881	ENSG00000198920	KIAA0753	-	KIAA0753	protein-coding
MACS_peak_31064	chr4	153891266	153892268	+	140.49	NA	intron (NM_033393, intron 9 of 10)	intron (NM_033393, intron 9 of 10)	27632	NM_033393	85462	Hs.132629	XM_005263319	ENSG00000137460	FHDC1	-	FH2 domain containing 1	protein-coding
MACS_peak_30050	chr4	78067004	78069068	+	140.45	NA	Intergenic	Intergenic	-10321	NM_004354	901	Hs.740456	NM_004354	ENSG00000138764	CCNG2	-	cyclin G2	protein-coding
MACS_peak_39792	chr8	37894294	37895074	+	140.38	NA	intron (NM_004095, intron 1 of 2)	L2c|LINE|L2	6664	NM_004095	1978	Hs.411641	NM_004095	ENSG00000187840	EIF4EBP1	4E-BP1|4EBP1|BP-1|PHAS-I	eukaryotic translation initiation factor 4E binding protein 1	protein-coding
MACS_peak_11737	chr14	20810583	20812032	+	140.36	NA	promoter-TSS (NM_005484)	promoter-TSS (NM_005484)	263	NR_002312	85495	Hs.613102	NR_002312	ENSG00000259001	RPPH1	H1RNA|RPPH1-1	ribonuclease P RNA component H1	ncRNA
MACS_peak_15064	chr16	28857474	28858170	+	140.36	NA	promoter-TSS (NM_003321)	promoter-TSS (NM_003321)	-93	NM_003321	7284	Hs.12084	NM_003321	ENSG00000178952	TUFM	COXPD4|EF-TuMT|EFTU|P43	Tu translation elongation factor, mitochondrial	protein-coding
MACS_peak_29250	chr4	9772489	9773247	+	140.36	NA	Intergenic	Intergenic	-10390	NM_000798	1816	Hs.380681	NM_000798	ENSG00000169676	DRD5	DBDR|DRD1B|DRD1L2	dopamine receptor D5	protein-coding
MACS_peak_4865	chr10	29947577	29949013	+	140.35	NA	intron (NM_003174, intron 2 of 35)	intron (NM_003174, intron 2 of 35)	-24394	NM_021738	6840	Hs.499209	XM_005252564	ENSG00000197321	SVIL	-	supervillin	protein-coding
MACS_peak_34016	chr5	180252957	180253744	+	140.34	NA	Intergenic	Intergenic	-4607	NR_045678	729678	Hs.655606	NR_027183	ENSG00000245060	LINC00847	-	long intergenic non-protein coding RNA 847	ncRNA
MACS_peak_38740	chr7	127876807	127877792	+	140.32	NA	Intergenic	MLT1H2|LTR|ERVL-MaLR	-4032	NM_000230	3952	Hs.194236	XM_005250340	ENSG00000174697	LEP	LEPD|OB|OBS	leptin	protein-coding
MACS_peak_29679	chr4	48699880	48701177	+	140.32	NA	intron (NM_015030, intron 2 of 63)	intron (NM_015030, intron 2 of 63)	81788	NM_015030	285527	Hs.595553	XM_005248082	ENSG00000075539	FRYL	KIAA0826	FRY-like	protein-coding
MACS_peak_31763	chr5	21495360	21497295	+	140.31	NA	intron (NR_027028, intron 5 of 5)	AluSx|SINE|Alu	36738	NR_027027	728411	Hs.88181	NM_207331	ENSG00000183666	GUSBP1	-	glucuronidase, beta pseudogene 1	pseudo
MACS_peak_18824	chr19	4713294	4714128	+	140.28	NA	intron (NM_139159, intron 4 of 21)	intron (NM_139159, intron 4 of 21)	10144	NM_139159	91039	Hs.515081	XM_005259673	ENSG00000142002	DPP9	DP9|DPLP9|DPRP-2|DPRP2	dipeptidyl-peptidase 9	protein-coding
MACS_peak_16854	chr17	42263823	42264619	+	140.26	NA	promoter-TSS (NR_049730)	promoter-TSS (NR_049730)	-133	NM_024107	79089	Hs.181391	XM_005257650	ENSG00000168591	TMUB2	-	transmembrane and ubiquitin-like domain containing 2	protein-coding
MACS_peak_38345	chr7	100025712	100027165	+	140.26	NA	promoter-TSS (NM_001194991)	promoter-TSS (NM_001194991)	-7	NM_017984	55063	Hs.742544	XM_005250479	ENSG00000078487	ZCWPW1	ZCW1	zinc finger, CW type with PWWP domain 1	protein-coding
MACS_peak_25303	chr21	44394041	44394883	+	140.17	NA	promoter-TSS (NM_004571)	promoter-TSS (NM_004571)	-158	NM_001286258	5316	Hs.431043	NM_001286258	ENSG00000160199	PKNOX1	PREP1|pkonx1c	PBX/knotted 1 homeobox 1	protein-coding
MACS_peak_18238	chr18	43382437	43383654	+	140.15	NA	Intergenic	Intergenic	-22500	NM_213602	284266	Hs.287692	XM_005258249	ENSG00000197046	SIGLEC15	CD33L3|HsT1361|SIGLEC-15	sialic acid binding Ig-like lectin 15	protein-coding
MACS_peak_24473	chr20	43882945	43884128	+	140.14	NA	promoter-TSS (NM_003064)	promoter-TSS (NM_003064)	-331	NM_003064	6590	Hs.517070	NM_003064	ENSG00000124107	SLPI	ALK1|ALP|BLPI|HUSI|HUSI-I|MPI|WAP4|WFDC4	secretory leukocyte peptidase inhibitor	protein-coding
MACS_peak_39756	chr8	33370338	33371431	+	140.11	NA	promoter-TSS (NM_001102401)	promoter-TSS (NM_001102401)	-181	NM_025115	80185	Hs.742048	NM_001102401	ENSG00000129696	TTI2	C8orf41|MRT39	TELO2 interacting protein 2	protein-coding
MACS_peak_19394	chr19	38864698	38865571	+	140.1	NA	promoter-TSS (NM_002812)	promoter-TSS (NM_002812)	-56	NM_002812	5714	Hs.78466	NM_002812	ENSG00000099341	PSMD8	HEL-S-91n|HIP6|HYPF|Nin1p|Rpn12|S14|p31	proteasome (prosome, macropain) 26S subunit, non-ATPase, 8	protein-coding
MACS_peak_42075	chr9	68489759	68495056	+	140.1	NA	Intergenic	L2a|LINE|L2	-38032	NR_033907	642236	Hs.650100	NR_033907		LOC642236	-	FSHD region gene 1 pseudogene	pseudo
MACS_peak_5002	chr10	35277328	35278286	+	140.01	NA	Intergenic	Intergenic	85451	NM_001198779	8453	Hs.82919	NM_001198777	ENSG00000108094	CUL2	-	cullin 2	protein-coding
MACS_peak_10068	chr12	93515740	93517146	+	139.86	NA	intron (NR_040096, intron 3 of 4)	intron (NR_040096, intron 3 of 4)	-51699	NR_120492	102724933	Hs.738056	XR_424395		LOC102724933	-	uncharacterized LOC102724933	ncRNA
MACS_peak_43730	chrY	13427612	13429237	+	139.72	NA	Intergenic	L1PA4|LINE|L1	1104965	NR_033667	352887	Hs.546221	NR_033667	ENSG00000206159	GYG2P1	GYG2P	glycogenin 2 pseudogene 1	pseudo
MACS_peak_4329	chr1	245652532	245653820	+	139.67	NA	intron (NM_018012, intron 4 of 14)	MIRb|SINE|MIR	334889	NM_018012	55083	Hs.368096	NM_018012	ENSG00000162849	KIF26B	-	kinesin family member 26B	protein-coding
MACS_peak_4218	chr1	235560776	235561579	+	139.58	NA	intron (NM_001287802, intron 2 of 15)	intron (NM_001287802, intron 2 of 15)	30502	NM_001079515	6905	Hs.744998	NM_001079515	ENSG00000116957	TBCE	HRD|KCS|KCS1|pac2	tubulin folding cofactor E	protein-coding
MACS_peak_30828	chr4	139163181	139163949	+	139.53	NA	promoter-TSS (NM_014331)	promoter-TSS (NM_014331)	-62	NM_014331	23657	Hs.390594	XM_005262875	ENSG00000151012	SLC7A11	CCBR1|xCT	solute carrier family 7 (anionic amino acid transporter light chain, xc- system), member 11	protein-coding
MACS_peak_34849	chr6	34724542	34725548	+	139.38	NA	non-coding (NR_029472, exon 1 of 5)	non-coding (NR_029472, exon 1 of 5)	174	NM_003093	6631	Hs.1063	NM_003093		SNRPC	U1C|Yhc1	small nuclear ribonucleoprotein polypeptide C	protein-coding
MACS_peak_15095	chr16	29622046	29622747	+	139.38	NA	Intergenic	Intergenic	2642	NR_002593	81893	Hs.677169	NM_031211	ENSG00000260727	SLC7A5P1	DC49|LAT1-3TM|MLAS|hLAT1-3TM	solute carrier family 7 (amino acid transporter light chain, L system), member 5 pseudogene 1	pseudo
MACS_peak_42133	chr9	69701881	69705342	+	139.35	NA	Intergenic	ALR/Alpha|Satellite|centr	52250	NR_024443	100133920	Hs.645503	NR_024443		LOC100133920	-	uncharacterized LOC100133920	ncRNA
MACS_peak_19566	chr19	44179288	44180127	+	139.35	NA	Intergenic	Intergenic	-5209	NM_001301037	5329	Hs.466871	XM_005258988	ENSG00000011422	PLAUR	CD87|U-PAR|UPAR|URKR	plasminogen activator, urokinase receptor	protein-coding
MACS_peak_4032	chr1	226884526	226885399	+	139.32	NA	intron (NM_002221, intron 2 of 7)	MIRb|SINE|MIR	-22193	NR_103784	100506443	Hs.664293	NR_103784		ITPKB-IT1	-	ITPKB intronic transcript 1 (non-protein coding)	ncRNA
MACS_peak_820	chr1	31895113	31896037	+	139.28	NA	intron (NM_001199039, intron 2 of 10)	intron (NM_001199039, intron 2 of 10)	8915	NM_018565	347735	Hs.270655	NM_001199037	ENSG00000168528	SERINC2	PRO0899|TDE2|TDE2L	serine incorporator 2	protein-coding
MACS_peak_20378	chr2	27008341	27009065	+	139.25	NA	promoter-TSS (NM_001042426)	promoter-TSS (NM_001042426)	-179	NM_001809	1058	Hs.1594	NM_001042426	ENSG00000115163	CENPA	CENP-A|CenH3	centromere protein A	protein-coding
MACS_peak_37719	chr7	61175366	61177049	+	139.23	NA	Intergenic	ALR/Alpha|Satellite|centr	1588227	NR_003952	643955	Hs.583308	NR_003952	ENSG00000185037	ZNF733P	ZNF733	zinc finger protein 733, pseudogene	pseudo
MACS_peak_414	chr1	17515414	17516902	+	139.2	NA	Intergenic	L1ME3|LINE|L1	-15463	NM_013358	29943	Hs.412941	NM_013358	ENSG00000142623	PADI1	HPAD10|PAD1|PDI|PDI1	peptidyl arginine deiminase, type I	protein-coding
MACS_peak_18110	chr18	29951944	29953044	+	139.19	NA	intron (NM_001242409, intron 2 of 5)	intron (NM_001242409, intron 2 of 5)	97953	NM_022751	64762	Hs.444314	NM_001242409	ENSG00000141441	GAREM	C18orf11|FAM59A|Gm944	GRB2 associated, regulator of MAPK1	protein-coding
MACS_peak_21774	chr2	110086705	110087702	+	139.15	NA	intron (NM_001099289, intron 8 of 9)	intron (NM_001099289, intron 8 of 9)	-157122	NR_036224	100423027		NR_036224	ENSG00000265965	MIR4266	-	microRNA 4266	ncRNA
MACS_peak_30055	chr4	78122130	78124507	+	139.03	NA	Intergenic	Intergenic	44961	NM_004354	901	Hs.740456	NM_004354	ENSG00000138764	CCNG2	-	cyclin G2	protein-coding
MACS_peak_8600	chr12	6381388	6382579	+	139.02	NA	Intergenic	Intergenic	-37619	NM_018173	55200	Hs.631660	XM_005253704	ENSG00000008323	PLEKHG6	MyoGEF	pleckstrin homology domain containing, family G (with RhoGef domain) member 6	protein-coding
MACS_peak_21065	chr2	65546931	65548036	+	138.98	NA	intron (NM_001128210, intron 4 of 5)	intron (NM_001128210, intron 4 of 5)	46448	NM_001128210	200734	Hs.59332	XM_005264200	ENSG00000198369	SPRED2	Spred-2	sprouty-related, EVH1 domain containing 2	protein-coding
MACS_peak_9626	chr12	63179470	63180206	+	138.98	NA	intron (NM_020700, intron 4 of 9)	intron (NM_020700, intron 4 of 9)	148827	NM_020700	57460	Hs.435479	NM_020700	ENSG00000111110	PPM1H	ARHCL1|NERPP-2C|URCC2	protein phosphatase, Mg2+/Mn2+ dependent, 1H	protein-coding
MACS_peak_35688	chr6	100744321	100745633	+	138.95	NA	Intergenic	L2a|LINE|L2	166574	NM_005068	6492	Hs.520293	XM_005267100	ENSG00000112246	SIM1	bHLHe14	single-minded family bHLH transcription factor 1	protein-coding
MACS_peak_18626	chr18	71901345	71903050	+	138.95	NA	Intergenic	Intergenic	57054	NM_001914	1528	Hs.465413	NM_001190807	ENSG00000166347	CYB5A	CYB5|MCB5	cytochrome b5 type A (microsomal)	protein-coding
MACS_peak_1612	chr1	76210747	76211609	+	138.93	NA	intron (NM_001286042, intron 6 of 10)	AluJb|SINE|Alu	21146	NM_001286042	34	Hs.445040	NM_000016	ENSG00000117054	ACADM	ACAD1|MCAD|MCADH	acyl-CoA dehydrogenase, C-4 to C-12 straight chain	protein-coding
MACS_peak_15724	chr16	75338909	75340824	+	138.89	NA	intron (NM_006324, intron 5 of 6)	intron (NM_006324, intron 5 of 6)	-37915	NM_001170715	9564	Hs.479747	XM_005256258	ENSG00000050820	BCAR1	CAS|CAS1|CASS1|CRKAS|P130Cas	breast cancer anti-estrogen resistance 1	protein-coding
MACS_peak_40606	chr8	102388077	102388877	+	138.88	NA	Intergenic	Intergenic	7356	NR_002182	83955	Hs.567608	NR_002182	ENSG00000228224	NACAP1	-	nascent-polypeptide-associated complex alpha polypeptide pseudogene 1	pseudo
MACS_peak_3915	chr1	221915092	221916022	+	138.88	NA	promoter-TSS (NM_007207)	promoter-TSS (NM_007207)	-39	NM_007207	11221	Hs.732301	NM_007207	ENSG00000143507	DUSP10	MKP-5|MKP5	dual specificity phosphatase 10	protein-coding
MACS_peak_33624	chr5	149643372	149644160	+	138.81	NA	intron (NM_171825, intron 3 of 17)	MER5A1|DNA|hAT-Charlie	25637	NM_015981	815	Hs.743976	NM_015981	ENSG00000070808	CAMK2A	CAMKA	calcium/calmodulin-dependent protein kinase II alpha	protein-coding
MACS_peak_10531	chr12	121363450	121364458	+	138.81	NA	Intergenic	Intergenic	-21799	NM_139015	121665	Hs.683964	XM_005253841	ENSG00000157837	SPPL3	IMP2|MDHV1887|PRO4332|PSH1|PSL4	signal peptide peptidase like 3	protein-coding
MACS_peak_17679	chr17	80543890	80544603	+	138.79	NA	intron (NM_004514, intron 7 of 8)	G-rich|Low_complexity|Low_complexity	62165	NM_019613	56270	Hs.132161	XM_005256377	ENSG00000141580	WDR45B	WDR45L|WIPI-3|WIPI3	WD repeat domain 45B	protein-coding
MACS_peak_13422	chr15	44083845	44084773	+	138.67	NA	promoter-TSS (NM_001199878)	promoter-TSS (NM_001199878)	135	NR_037673	100529067	Hs.730672	NR_037673		SERF2-C15ORF63	-	SERF2-C15orf63 readthrough	ncRNA
MACS_peak_19168	chr19	19080021	19080924	+	138.65	NA	Intergenic	MER44B|DNA|TcMar-Tigger	-28431	NM_004838	9454	Hs.720208	XM_006722943	ENSG00000051128	HOMER3	HOMER-3|VESL3	homer homolog 3 (Drosophila)	protein-coding
MACS_peak_42156	chr9	70009519	70010400	+	138.6	NA	Intergenic	ALR/Alpha|Satellite|centr	168856	NM_001126334	653427	Hs.714683	NM_001126334	ENSG00000204779	FOXD4L5	bA15J10.2	forkhead box D4-like 5	protein-coding
MACS_peak_2669	chr1	153498479	153500054	+	138.57	NA	Intergenic	MER83B-int|LTR|ERV1	9451	NM_014624	6277	Hs.275243	NM_014624	ENSG00000197956	S100A6	2A9|5B10|CABP|CACY|PRA	S100 calcium binding protein A6	protein-coding
MACS_peak_31885	chr5	38815509	38817313	+	138.56	NA	intron (NR_109951, intron 1 of 3)	intron (NR_109951, intron 1 of 3)	29520	NR_109951	101929768	Hs.582364	NR_109951		OSMR-AS1	CTD-2127H9.1	OSMR antisense RNA 1 (head to head)	ncRNA
MACS_peak_20432	chr2	28816557	28818014	+	138.55	NA	intron (NM_001170585, intron 32 of 56)	intron (NM_001170585, intron 32 of 56)	98347	NM_153021	151056	Hs.444933	NM_001170585	ENSG00000163803	PLB1	PLB|PLB/LIP|hPLB	phospholipase B1	protein-coding
MACS_peak_40894	chr8	124428105	124429329	+	138.53	NA	promoter-TSS (NM_018024)	promoter-TSS (NM_018024)	-248	NM_018024	55093	Hs.18029	XM_006716597	ENSG00000156795	WDYHV1	C8orf32	WDYHV motif containing 1	protein-coding
MACS_peak_41198	chr8	142296987	142297751	+	138.43	NA	Intergenic	Intergenic	-32641	NM_001286646	57210	Hs.372492	XM_006716604	ENSG00000022567	SLC45A4	-	solute carrier family 45, member 4	protein-coding
MACS_peak_43346	chr9	135905620	135906397	+	138.3	NA	promoter-TSS (NM_012087)	promoter-TSS (NM_012087)	-54	NM_001286709	9328	Hs.495417	XM_005272234	ENSG00000148308	GTF3C5	TFIIIC63|TFIIICepsilon|TFiiiC2-63	general transcription factor IIIC, polypeptide 5, 63kDa	protein-coding
MACS_peak_19985	chr19	59010403	59011130	+	138.26	NA	intron (NM_012254, intron 7 of 9)	CpG-14574	12666	NM_012254	10998	Hs.292177	NM_012254	ENSG00000083807	SLC27A5	ACSB|ACSVL6|BACS|BAL|FACVL3|FATP-5|FATP5|VLACSR|VLCS-H2|VLCSH2	solute carrier family 27 (fatty acid transporter), member 5	protein-coding
MACS_peak_19513	chr19	42829150	42829877	+	138.26	NA	promoter-TSS (NM_001410)	promoter-TSS (NM_001410)	-248	NM_001410	1954	Hs.132483	NM_001271938	ENSG00000105429	MEGF8	C19orf49|CRPT2|EGFL4|SBP1	multiple EGF-like-domains 8	protein-coding
MACS_peak_29232	chr4	9234817	9236491	+	138.23	NA	promoter-TSS (NM_001256894)	promoter-TSS (NM_001256894)	-457	NM_001256894	100288520	Hs.528621	NM_001256894		USP17L15	-	ubiquitin specific peptidase 17-like family member 15	protein-coding
MACS_peak_22768	chr2	178116522	178117325	+	138.23	NA	intron (NM_006164, intron 1 of 4)	MIRb|SINE|MIR	3815	NR_036075	100422824		NR_036075		MIR3128	-	microRNA 3128	ncRNA
MACS_peak_16677	chr17	37617147	37617992	+	138.22	NA	promoter-TSS (NM_016507)	promoter-TSS (NM_016507)	-195	NM_016507	51755	Hs.416108	XM_005257456	ENSG00000167258	CDK12	CRK7|CRKR|CRKRS	cyclin-dependent kinase 12	protein-coding
MACS_peak_21434	chr2	88926772	88928098	+	138.18	NA	promoter-TSS (NM_004836)	promoter-TSS (NM_004836)	-341	NM_004836	9451	Hs.591589	XM_005264649	ENSG00000172071	EIF2AK3	PEK|PERK|WRS	eukaryotic translation initiation factor 2-alpha kinase 3	protein-coding
MACS_peak_26029	chr22	45932582	45934278	+	138.16	NA	intron (NM_001996, intron 8 of 14)	AluSx1|SINE|Alu	34711	NM_001996	2192	Hs.24601	NM_001996	ENSG00000077942	FBLN1	FBLN|FIBL1	fibulin 1	protein-coding
MACS_peak_31104	chr4	157397271	157398278	+	138.11	NA	Intergenic	Intergenic	494772	NM_016205	56034	Hs.570855	XM_006714273		PDGFC	FALLOTEIN|SCDGF	platelet derived growth factor C	protein-coding
MACS_peak_31048	chr4	153493498	153494563	+	138.09	NA	Intergenic	Intergenic	36450	NR_039658	100616193		NR_039658	ENSG00000268471	MIR4453	-	microRNA 4453	ncRNA
MACS_peak_15718	chr16	75045218	75046420	+	138.06	NA	intron (NM_032268, intron 1 of 4)	intron (NM_032268, intron 1 of 4)	12904	NM_032268	84937	Hs.427284	NM_032268	ENSG00000186187	ZNRF1	NIN283	zinc and ring finger 1, E3 ubiquitin protein ligase	protein-coding
MACS_peak_24501	chr20	45367566	45369011	+	137.98	NA	Intergenic	L2|LINE|L2	30009	NM_030777	81031	Hs.305971	XM_006723879	ENSG00000197496	SLC2A10	ATS|GLUT10	solute carrier family 2 (facilitated glucose transporter), member 10	protein-coding
MACS_peak_29210	chr4	7979753	7980699	+	137.95	NA	intron (NM_001130085, intron 17 of 17)	intron (NM_001130085, intron 17 of 17)	-38573	NM_001134647	60312	Hs.529369	XM_006713908	ENSG00000196526	AFAP1	AFAP|AFAP-110|AFAP110	actin filament associated protein 1	protein-coding
MACS_peak_32769	chr5	95512809	95513811	+	137.94	NA	Intergenic	Intergenic	98468	NR_030309	693168		NR_030309	ENSG00000207578	MIR583	MIRN583|hsa-mir-583	microRNA 583	ncRNA
MACS_peak_25460	chr22	19096407	19097634	+	137.93	NA	intron (NM_005137, intron 1 of 9)	L1MB2|LINE|L1	12947	NR_033674	9993	Hs.517357	NM_001173533	ENSG00000070413	DGCR2	DGS-C|IDD|LAN|SEZ-12	DiGeorge syndrome critical region gene 2	protein-coding
MACS_peak_23114	chr2	203114157	203114799	+	137.91	NA	Intergenic	MLT1A-int|LTR|ERVL-MaLR	-11156	NM_003352	7341	Hs.81424	NM_001005781	ENSG00000116030	SUMO1	DAP1|GMP1|OFC10|PIC1|SENP2|SMT3|SMT3C|SMT3H3|UBL1	small ubiquitin-like modifier 1	protein-coding
MACS_peak_19786	chr19	49775188	49776126	+	137.91	NA	Intergenic	MLT1H|LTR|ERVL-MaLR	36468	NR_036209	100422979		NR_036209		MIR4324	-	microRNA 4324	ncRNA
MACS_peak_8907	chr12	23236989	23238134	+	137.89	NA	Intergenic	MLT1H|LTR|ERVL-MaLR	-91009	NR_120471	101928441	Hs.129111	XR_242923	ENSG00000256321	LOC101928441	-	uncharacterized LOC101928441	ncRNA
MACS_peak_40930	chr8	125868402	125870025	+	137.87	NA	Intergenic	Intergenic	-85037	NR_027321	157381	Hs.651593	NR_027321	ENSG00000249816	LINC00964	-	long intergenic non-protein coding RNA 964	ncRNA
MACS_peak_32099	chr5	55164385	55165284	+	137.82	NA	intron (NM_001297570, intron 3 of 10)	intron (NM_001297570, intron 3 of 10)	15684	NM_001242639	133396	Hs.55378	XM_005248428	ENSG00000164509	IL31RA	CRL|CRL3|GLM-R|GLMR|GPL|IL-31RA|PLCA2|PRO21384|hGLM-R	interleukin 31 receptor A	protein-coding
MACS_peak_368	chr1	16499587	16500546	+	137.78	NA	Intergenic	Intergenic	-17484	NM_004431	1969	Hs.171596	XM_005245751	ENSG00000142627	EPHA2	ARCC2|CTPA|CTPP1|CTRCT6|ECK	EPH receptor A2	protein-coding
MACS_peak_19530	chr19	43354887	43356571	+	137.76	NA	intron (NR_026824, intron 2 of 6)	LTR8A|LTR|ERV1	4141	NR_026824	653492	Hs.733002	NR_026824		PSG10P	PSG10|PSG12	pregnancy specific beta-1-glycoprotein 10, pseudogene	pseudo
MACS_peak_7242	chr11	57434555	57435817	+	137.76	NA	promoter-TSS (NM_015457)	promoter-TSS (NM_015457)	-288	NM_015457	25921	Hs.27239	NM_015457	ENSG00000156599	ZDHHC5	DHHC5|ZNF375	zinc finger, DHHC-type containing 5	protein-coding
MACS_peak_11169	chr13	52026984	52027937	+	137.74	NA	promoter-TSS (NM_001039938)	promoter-TSS (NM_001039938)	-21	NR_103812	100507398	Hs.594897	NR_103812	ENSG00000236778	INTS6-AS1	-	INTS6 antisense RNA 1	ncRNA
MACS_peak_39262	chr8	7889016	7889949	+	137.73	NA	Intergenic	Intergenic	-34439	NR_003668	641517	Hs.616079	NR_003668	ENSG00000206034	DEFB109P1B	DEF109P1B|DEFB109	defensin, beta 109, pseudogene 1B	pseudo
MACS_peak_11741	chr14	20929462	20930359	+	137.58	NA	promoter-TSS (NM_144568)	promoter-TSS (NM_144568)	-139	NM_001100814	90809	Hs.7001	NM_001100814	ENSG00000165782	TMEM55B	C14orf9	transmembrane protein 55B	protein-coding
MACS_peak_7394	chr11	64102332	64103398	+	137.55	NA	Intergenic	Intergenic	-4825	NM_032251	283234	Hs.98564	XM_006718519	ENSG00000168071	CCDC88B	BRLZ|CCDC88|HKRP3|gipie	coiled-coil domain containing 88B	protein-coding
MACS_peak_261	chr1	10959860	10961327	+	137.51	NA	Intergenic	Intergenic	81501	NM_001170754	148345	Hs.127026	XM_006710377	ENSG00000175262	C1orf127	-	chromosome 1 open reading frame 127	protein-coding
MACS_peak_26354	chr3	17080998	17081745	+	137.5	NA	intron (NM_015184, intron 3 of 5)	intron (NM_015184, intron 3 of 5)	106683	NR_037465	100500913		NR_037465	ENSG00000264818	MIR3714	-	microRNA 3714	ncRNA
MACS_peak_18411	chr18	55394951	55397010	+	137.46	NA	intron (NM_005603, intron 2 of 27)	AluSx|SINE|Alu	74347	NM_005603	5205	Hs.216623	XM_006722481	ENSG00000081923	ATP8B1	ATPIC|BRIC|FIC1|ICP1|PFIC|PFIC1	ATPase, aminophospholipid transporter, class I, type 8B, member 1	protein-coding
MACS_peak_27685	chr3	114865965	114867085	+	137.42	NA	promoter-TSS (NM_015642)	promoter-TSS (NM_015642)	-398	NM_015642	26137	Hs.744879	XM_005247339	ENSG00000181722	ZBTB20	DPZF|HOF|ODA-8S|ZNF288	zinc finger and BTB domain containing 20	protein-coding
MACS_peak_22072	chr2	131622164	131622979	+	137.37	NA	Intergenic	Intergenic	-51653	NM_015320	50649	Hs.469935	XM_005263681	ENSG00000136002	ARHGEF4	ASEF|ASEF1|GEF4|STM6	Rho guanine nucleotide exchange factor (GEF) 4	protein-coding
MACS_peak_34464	chr6	18016260	18017404	+	137.21	NA	Intergenic	Intergenic	-28978	NM_001243423	63971	Hs.94499	XM_005249289	ENSG00000137177	KIF13A	RBKIN|bA500C11.2	kinesin family member 13A	protein-coding
MACS_peak_21165	chr2	70369418	70370486	+	137.19	NA	Intergenic	CpG	-17504	NR_024444	100133985	Hs.135528	NR_024444	ENSG00000231327	LOC100133985	-	uncharacterized LOC100133985	ncRNA
MACS_peak_4415	chr10	3149402	3150350	+	137.19	NA	intron (NM_002627, intron 8 of 21)	intron (NM_002627, intron 8 of 21)	-33917	NR_038284	100507034	Hs.665365	NR_038284	ENSG00000237399	PITRM1-AS1	-	PITRM1 antisense RNA 1	ncRNA
MACS_peak_28223	chr3	151022528	151023851	+	137.19	NA	intron (NM_023915, intron 1 of 2)	intron (NM_023915, intron 1 of 2)	11447	NM_023915	53836	Hs.591292	NM_023915	ENSG00000138271	GPR87	GPR95|KPG_002	G protein-coupled receptor 87	protein-coding
MACS_peak_26972	chr3	53271921	53272727	+	137.15	NA	intron (NM_001258028, intron 4 of 14)	intron (NM_001258028, intron 4 of 14)	17806	NM_001135055	7086	Hs.89643	XM_006713319	ENSG00000163931	TKT	HEL107|TK|TKT1	transketolase	protein-coding
MACS_peak_10611	chr12	123868024	123868897	+	137.1	NA	promoter-TSS (NM_020382)	promoter-TSS (NM_020382)	-244	NM_020382	387893	Hs.572262	XM_006719394	ENSG00000183955	SETD8	KMT5A|PR-Set7|SET07|SET8	SET domain containing (lysine methyltransferase) 8	protein-coding
MACS_peak_19488	chr19	41902731	41903866	+	137.04	NA	promoter-TSS (NM_000709)	promoter-TSS (NM_000709)	-42	NM_020158	56915	Hs.283741	NM_020158	ENSG00000077348	EXOSC5	RRP41B|RRP46|Rrp46p|hRrp46p|p12B	exosome component 5	protein-coding
MACS_peak_37509	chr7	46017406	46018405	+	137.03	NA	Intergenic	Intergenic	-57034	NM_001013398	3486	Hs.450230	NM_000598	ENSG00000146674	IGFBP3	BP-53|IBP3	insulin-like growth factor binding protein 3	protein-coding
MACS_peak_22091	chr2	132773241	132775840	+	136.97	NA	Intergenic	Intergenic	144985	NR_027019	554226	Hs.380689	NR_027019	ENSG00000163046	ANKRD30BL	ANKRD30BP3|NCRNA00164	ankyrin repeat domain 30B-like	pseudo
MACS_peak_26898	chr3	49977112	49977843	+	136.95	NA	promoter-TSS (NM_001167582)	promoter-TSS (NM_001167582)	0	NM_005777	10180	Hs.696735	XM_005264784	ENSG00000004534	RBM6	3G2|DEF-3|DEF3|HLC-11|NY-LU-12|g16	RNA binding motif protein 6	protein-coding
MACS_peak_4438	chr10	3796815	3797794	+	136.95	NA	Intergenic	Intergenic	30169	NM_001300	1316	Hs.709396	NM_001160124	ENSG00000067082	KLF6	BCD1|CBA1|COPEB|CPBP|GBF|PAC1|ST12|ZF9	Kruppel-like factor 6	protein-coding
MACS_peak_17576	chr17	76155612	76156461	+	136.9	NA	intron (NM_001163075, intron 2 of 4)	L1MB5|LINE|L1	-8635	NM_004710	9144	Hs.708616	XM_005257792	ENSG00000108639	SYNGR2	-	synaptogyrin 2	protein-coding
MACS_peak_25449	chr22	18822501	18823581	+	136.89	NA	Intergenic	MIR|SINE|MIR	-43567	NR_003267	2679	Hs.595809	XR_426489	ENSG00000197421	GGT3P	GGT3	gamma-glutamyltransferase 3 pseudogene	pseudo
MACS_peak_18731	chr19	1406326	1407738	+	136.86	NA	promoter-TSS (NM_018959)	promoter-TSS (NM_018959)	-536	NM_170711	26528	Hs.222510	XM_005259530	ENSG00000071626	DAZAP1	-	DAZ associated protein 1	protein-coding
MACS_peak_43239	chr9	131037946	131038776	+	136.85	NA	promoter-TSS (NM_004486)	promoter-TSS (NM_004486)	-64	NM_001040011	375757	Hs.259594	XM_005251982	ENSG00000175854	SWI5	C9orf119|bA395P17.9	SWI5 recombination repair homolog (yeast)	protein-coding
MACS_peak_20376	chr2	26980509	26981449	+	136.83	NA	Intergenic	MER41A|LTR|ERV1	-6163	NM_017877	54978	Hs.516034	NM_017877	ENSG00000213699	SLC35F6	ANT2BP|C2orf18|TANGO9	solute carrier family 35, member F6	protein-coding
MACS_peak_31522	chr4	190155959	190156690	+	136.82	NA	Intergenic	(GTGTG)n|Simple_repeat|Simple_repeat	-424436	NR_121679	101928971	Hs.519164	XR_244775	ENSG00000250739	LINC01262	TCONS_l2_00021807	long intergenic non-protein coding RNA 1262	ncRNA
MACS_peak_34713	chr6	30640514	30641233	+	136.8	NA	promoter-TSS (NM_001164239).4	promoter-TSS (NM_001164239).4	-43	NM_003587	8449	Hs.485060	NM_001164239	ENSG00000204560	DHX16	DBP2|DDX16|PRO2014|PRP8|PRPF2|Prp2	DEAH (Asp-Glu-Ala-His) box polypeptide 16	protein-coding
MACS_peak_14800	chr16	14107143	14108430	+	136.76	NA	intron (NR_110909, intron 1 of 2)	L2a|LINE|L2	2089	NR_110909	101927311		XR_243356		LOC101927311	-	uncharacterized LOC101927311	ncRNA
MACS_peak_33347	chr5	137799565	137801311	+	136.67	NA	promoter-TSS (NM_001964)	promoter-TSS (NM_001964)	-743	NM_001964	1958	Hs.708393	NM_001964	ENSG00000120738	EGR1	AT225|G0S30|KROX-24|NGFI-A|TIS8|ZIF-268|ZNF225	early growth response 1	protein-coding
MACS_peak_10362	chr12	110684895	110686300	+	136.64	NA	Intergenic	Intergenic	-33435	NM_001681	488	Hs.506759	XM_005253888	ENSG00000174437	ATP2A2	ATP2B|DAR|DD|SERCA2	ATPase, Ca++ transporting, cardiac muscle, slow twitch 2	protein-coding
MACS_peak_23040	chr2	198317380	198319346	+	136.64	NA	exon (NM_025147, exon 1 of 5)	exon (NM_025147, exon 1 of 5)	132	NM_025147	80219	Hs.606592	XM_006712776	ENSG00000115520	COQ10B	-	coenzyme Q10 homolog B (S. cerevisiae)	protein-coding
MACS_peak_36798	chr6	170494203	170494935	+	136.63	NA	Intergenic	Intergenic	77088	NR_002787	154449	Hs.447751	NR_002787	ENSG00000230960	LOC154449	-	uncharacterized LOC154449	ncRNA
MACS_peak_19723	chr19	48166567	48167924	+	136.54	NA	intron (NM_015711, intron 1 of 14)	intron (NM_015711, intron 1 of 14)	-49356	NM_014601	30846	Hs.744963	NM_014601	ENSG00000024422	EHD2	PAST2	EH-domain containing 2	protein-coding
MACS_peak_24498	chr20	45317836	45319192	+	136.5	NA	promoter-TSS (NM_033550)	promoter-TSS (NM_033550)	-238	NM_033550	112858	Hs.440263	NM_033550	ENSG00000172315	TP53RK	BUD32|C20orf64|Nori-2|Nori-2p|PRPK|dJ101A2	TP53 regulating kinase	protein-coding
MACS_peak_41762	chr9	36319518	36321027	+	136.49	NA	Intergenic	PABL_A|LTR|ERV1	-43219	NM_001190388	10020	Hs.5920	XM_005251334	ENSG00000159921	GNE	DMRV|GLCNE|IBM2|NM|Uae1	glucosamine (UDP-N-acetyl)-2-epimerase/N-acetylmannosamine kinase	protein-coding
MACS_peak_16683	chr17	37926003	37927009	+	136.48	NA	intron (NM_001257413, intron 3 of 3)	intron (NM_001257413, intron 3 of 3)	7972	NM_001284516	22806	Hs.371680	NM_001257408		IKZF3	AIO|AIOLOS|ZNFN1A3	IKAROS family zinc finger 3 (Aiolos)	protein-coding
MACS_peak_19108	chr19	17190543	17191429	+	136.48	NA	intron (NM_001130065, intron 1 of 39)	intron (NM_001130065, intron 1 of 39)	4395	NM_004145	4650	Hs.123198	XM_005259915	ENSG00000099331	MYO9B	CELIAC4|MYR5	myosin IXB	protein-coding
MACS_peak_11417	chr13	87776098	87776932	+	136.4	NA	Intergenic	X3_LINE|LINE|RTE-BovB	494480	NR_039722	100616182		NR_039722	ENSG00000266052	MIR4500	-	microRNA 4500	ncRNA
MACS_peak_14120	chr15	78286157	78287268	+	136.32	NA	promoter-TSS (NR_026998)	promoter-TSS (NR_026998)	-145	NR_026998	91450	Hs.406766	NR_026998		LOC91450	-	uncharacterized LOC91450	ncRNA
MACS_peak_29050	chr3	197098420	197099833	+	136.3	NA	Intergenic	Intergenic	-72983	NM_001290983	1739	Hs.292549	XM_005269289	ENSG00000075711	DLG1	DLGH1|SAP-97|SAP97|dJ1061C18.1.1|hdlg	discs, large homolog 1 (Drosophila)	protein-coding
MACS_peak_7031	chr11	34706580	34707481	+	136.28	NA	Intergenic	Intergenic	53019	NM_001206616	26298	Hs.653859	XM_005252857		EHF	ESE3|ESE3B|ESEJ	ets homologous factor	protein-coding
MACS_peak_29199	chr4	7865419	7866143	+	136.26	NA	intron (NM_198595, intron 3 of 16)	(CATCC)n|Simple_repeat|Simple_repeat	75872	NM_198595	60312	Hs.529369	XM_006713908	ENSG00000196526	AFAP1	AFAP|AFAP-110|AFAP110	actin filament associated protein 1	protein-coding
MACS_peak_7755	chr11	82867123	82868402	+	136.23	NA	promoter-TSS (NM_015885)	promoter-TSS (NM_015885)	-375	NM_015885	51585	Hs.731825	XM_005274048		PCF11	-	PCF11 cleavage and polyadenylation factor subunit	protein-coding
MACS_peak_19143	chr19	18392200	18392971	+	136.21	NA	promoter-TSS (NR_036155)	promoter-TSS (NR_036155)	-119	NM_001286968	3727	Hs.2780	NM_001286968	ENSG00000130522	JUND	AP-1	jun D proto-oncogene	protein-coding
MACS_peak_19494	chr19	42363373	42364432	+	136.19	NA	promoter-TSS (NM_001022)	promoter-TSS (NM_001022)	-86	NM_001022	6223	Hs.438429	NM_001022	ENSG00000105372	RPS19	DBA|DBA1|S19	ribosomal protein S19	protein-coding
MACS_peak_5931	chr10	99331221	99331942	+	136.15	NA	promoter-TSS (NM_020349)	promoter-TSS (NM_020349)	-617	NM_001291218	26287	Hs.73708	NM_001129981	ENSG00000165887	ANKRD2	ARPP	ankyrin repeat domain 2 (stretch responsive muscle)	protein-coding
MACS_peak_14568	chr15	102516425	102517505	+	136.1	NA	TTS (NR_003659)	TTS (NR_003659)	2331	NR_034090	100288486	Hs.644359	NR_034090	ENSG00000248472	DDX11L9	-	DEAD/H (Asp-Glu-Ala-Asp/His) box helicase 11 like 9	pseudo
MACS_peak_16140	chr17	6948928	6950040	+	136.06	NA	Intergenic	L2|LINE|L2	-2242	NM_153357	162515	Hs.336564	XM_005256488	ENSG00000174326	SLC16A11	MCT11	solute carrier family 16, member 11	protein-coding
MACS_peak_41874	chr9	42719584	42720874	+	136.05	NA	TTS (NM_199244)	TTS (NM_199244)	2163	NM_199244	349334	Hs.712520	NM_199244	ENSG00000184659	FOXD4L4	FOXD4L2|FOXD4b|bA460E7.2	forkhead box D4-like 4	protein-coding
MACS_peak_15056	chr16	28647343	28648472	+	135.97	NA	Intergenic	MIRb|SINE|MIR	-13000	NM_177536	6817	Hs.736805	XM_005255522	ENSG00000196502	SULT1A1	HAST1/HAST2|P-PST|PST|ST1A1|ST1A3|STP|STP1|TSPST1	sulfotransferase family, cytosolic, 1A, phenol-preferring, member 1	protein-coding
MACS_peak_25204	chr21	40211191	40212192	+	135.95	NA	Intergenic	Intergenic	-17772	NR_109926	101928398	Hs.122403	NR_109926		LOC101928398	-	uncharacterized LOC101928398	ncRNA
MACS_peak_18837	chr19	4968387	4969228	+	135.94	NA	promoter-TSS (NM_015015)	promoter-TSS (NM_015015)	-317	NM_015015	23030	Hs.654816	XM_005259521	ENSG00000127663	KDM4B	JMJD2B|TDRD14B	lysine (K)-specific demethylase 4B	protein-coding
MACS_peak_26184	chr3	9690758	9691263	+	135.9	NA	promoter-TSS (NM_022485)	promoter-TSS (NM_022485)	-107	NM_001077525	64419	Hs.475382	XM_005265400	ENSG00000163719	MTMR14	C3orf29	myotubularin related protein 14	protein-coding
MACS_peak_1474	chr1	64808601	64810204	+	135.86	NA	Intergenic	Intergenic	-127074	NM_020925	57685	Hs.443891	XM_006710793	ENSG00000158966	CACHD1	-	cache domain containing 1	protein-coding
MACS_peak_29341	chr4	15922128	15923467	+	135.85	NA	Intergenic	Intergenic	17566	NM_005130	9982	Hs.1690	NM_005130	ENSG00000137440	FGFBP1	FGF-BP|FGF-BP1|FGFBP|FGFBP-1|HBP17	fibroblast growth factor binding protein 1	protein-coding
MACS_peak_17489	chr17	73091956	73092792	+	135.8	NA	intron (NM_001271765, intron 3 of 6)	intron (NM_001271765, intron 3 of 6)	8338	NM_004695	9121	Hs.592095	XM_005257790	ENSG00000170190	SLC16A5	MCT5|MCT6	solute carrier family 16 (monocarboxylate transporter), member 5	protein-coding
MACS_peak_2279	chr1	121437351	121438111	+	135.78	NA	Intergenic	ALR/Alpha|Satellite|centr	176821	NR_003955	647121	Hs.697682	NR_003955		EMBP1	-	embigin pseudogene 1	pseudo
MACS_peak_1194	chr1	47077234	47077980	+	135.78	NA	intron (NM_201403, intron 2 of 3)	intron (NM_201403, intron 2 of 3)	3198	NM_145279	148932	Hs.632401	XM_006710380	ENSG00000142961	MOB3C	MOB1E|MOBKL2C	MOB kinase activator 3C	protein-coding
MACS_peak_37678	chr7	57887162	57891189	+	135.76	NA	Intergenic	ERVL-E-int|LTR|ERVL	379292	NM_001159279	441234	Hs.533121	XR_246512	ENSG00000182111	ZNF716	-	zinc finger protein 716	protein-coding
MACS_peak_12802	chr14	93999429	94000665	+	135.74	NA	intron (NM_020818, intron 11 of 49)	MLT1G|LTR|ERVL-MaLR	186510	NM_182971	341947	Hs.666459	NM_182971	ENSG00000187581	COX8C	COX8-3	cytochrome c oxidase subunit VIIIC	protein-coding
MACS_peak_33834	chr5	168776915	168778467	+	135.72	NA	Intergenic	L2c|LINE|L2	-49558	NM_003062	6586	Hs.552087	XR_427809	ENSG00000184347	SLIT3	MEGF5|SLIL2|SLIT1|Slit-3|slit2	slit homolog 3 (Drosophila)	protein-coding
MACS_peak_38503	chr7	106807961	106809682	+	135.65	NA	promoter-TSS (NM_001244262)	promoter-TSS (NM_001244262)	-585	NM_001244262	26959	Hs.162032	XM_005250266	ENSG00000105856	HBP1	-	HMG-box transcription factor 1	protein-coding
MACS_peak_2154	chr1	116088216	116089299	+	135.63	NA	Intergenic	Intergenic	-95817	NM_001172411	81839	Hs.515130	XM_006710935	ENSG00000173218	VANGL1	KITENIN|LPP2|STB2|STBM2	VANGL planar cell polarity protein 1	protein-coding
MACS_peak_11823	chr14	23938283	23939112	+	135.55	NA	promoter-TSS (NM_015514)	promoter-TSS (NM_015514)	-201	NM_015514	25983	Hs.9043	NM_001042635	ENSG00000129460	NGDN	C14orf120|CANu1|LCP5|NGD|lpd-2	neuroguidin, EIF4E binding protein	protein-coding
MACS_peak_11233	chr13	63603108	63604261	+	135.53	NA	Intergenic	Intergenic	-222192	NR_120403	100874176	Hs.402083	NR_047029		LINC00448	-	long intergenic non-protein coding RNA 448	ncRNA
MACS_peak_31111	chr4	157691977	157693195	+	135.51	NA	intron (NM_016205, intron 4 of 5)	intron (NM_016205, intron 4 of 5)	199960	NM_016205	56034	Hs.570855	XM_006714273		PDGFC	FALLOTEIN|SCDGF	platelet derived growth factor C	protein-coding
MACS_peak_38893	chr7	135429507	135431254	+	135.5	NA	intron (NM_205855, intron 1 of 3)	intron (NM_205855, intron 1 of 3)	3214	NM_205855	389558	Hs.55200	XM_005250338	ENSG00000189320	FAM180A	UNQ1940	family with sequence similarity 180, member A	protein-coding
MACS_peak_23878	chr20	5106809	5107879	+	135.49	NA	promoter-TSS (NM_002592)	promoter-TSS (NM_002592)	-63	NM_003818	8760	Hs.126857	XM_006723660	ENSG00000101290	CDS2	-	CDP-diacylglycerol synthase (phosphatidate cytidylyltransferase) 2	protein-coding
MACS_peak_25027	chr21	31599666	31600631	+	135.4	NA	Intergenic	Intergenic	-11679	NM_199328	9073	Hs.162209	NM_199328	ENSG00000156284	CLDN8	-	claudin 8	protein-coding
MACS_peak_10350	chr12	110302109	110303350	+	135.39	NA	intron (NM_016433, intron 1 of 4)	AluSz6|SINE|Alu	15564	NM_016433	51228	Hs.381256	NM_016433	ENSG00000139433	GLTP	-	glycolipid transfer protein	protein-coding
MACS_peak_39352	chr8	11711170	11711991	+	135.37	NA	intron (NM_001908, intron 1 of 9)	intron (NM_001908, intron 1 of 9)	14066	NM_147781	1508	Hs.520898	XM_006716244	ENSG00000164733	CTSB	APPS|CPSB	cathepsin B	protein-coding
MACS_peak_9530	chr12	57115700	57116780	+	135.37	NA	intron (NM_001113203, intron 2 of 10)	AluSg|SINE|Alu	2826	NR_045277	4666	Hs.505735	XM_006719412	ENSG00000196531	NACA	NACA1|skNAC	nascent polypeptide-associated complex alpha subunit	protein-coding
MACS_peak_24886	chr21	15457084	15457709	+	135.34	NA	Intergenic	LSU-rRNA_Hsa|rRNA|rRNA	-104631	NR_027270	391267	Hs.364456	NM_153750	ENSG00000215559	ANKRD20A11P	C21orf81	ankyrin repeat domain 20 family, member A11, pseudogene	pseudo
MACS_peak_5009	chr10	35595636	35596713	+	135.34	NA	intron (NM_181698, intron 3 of 11)	MIR|SINE|MIR	-29628	NM_145012	219771	Hs.714184	XM_005252388	ENSG00000108100	CCNY	C10orf9|CBCP1|CCNX|CFP1	cyclin Y	protein-coding
MACS_peak_26692	chr3	42003350	42004332	+	135.3	NA	promoter-TSS (NM_017886)	promoter-TSS (NM_017886)	-181	NM_017886	54986	Hs.656192	XM_005265261	ENSG00000168038	ULK4	FAM7C1|REC01035	unc-51 like kinase 4	protein-coding
MACS_peak_34104	chr6	2809986	2811076	+	135.24	NA	Intergenic	Intergenic	31752	NR_073111	1992	Hs.381167	XM_006715008	ENSG00000021355	SERPINB1	EI|ELANH2|HEL57|LEI|M/NEI|MNEI|PI-2|PI2	serpin peptidase inhibitor, clade B (ovalbumin), member 1	protein-coding
MACS_peak_39820	chr8	38853747	38854759	+	135.23	NA	promoter-TSS (NM_031940)	promoter-TSS (NM_031940)	-212	NM_031940	83877	Hs.7471	XM_005273657	ENSG00000169490	TM2D2	BLP1	TM2 domain containing 2	protein-coding
MACS_peak_35389	chr6	71496954	71497538	+	135.2	NA	intron (NM_021940, intron 4 of 9)	L1PA4|LINE|L1	119013	NM_001281440	60682	Hs.485717	XM_005248760	ENSG00000112305	SMAP1	SMAP-1	small ArfGAP 1	protein-coding
MACS_peak_23751	chr2	241366064	241366763	+	135.2	NA	Intergenic	MSTB|LTR|ERVL-MaLR	-8702	NM_002081	2817	Hs.328232	NM_002081	ENSG00000063660	GPC1	glypican	glypican 1	protein-coding
MACS_peak_29986	chr4	74974344	74976736	+	135.2	NA	Intergenic	Intergenic	-10543	NM_002089	2920	Hs.75765	NM_002089	ENSG00000081041	CXCL2	CINC-2a|GRO2|GROb|MGSA-b|MIP-2a|MIP2|MIP2A|SCYB2	chemokine (C-X-C motif) ligand 2	protein-coding
MACS_peak_33065	chr5	121060639	121061734	+	135.11	NA	Intergenic	L1PA8|LINE|L1	-126464	NM_177478	94033	Hs.105324	NM_177478	ENSG00000181867	FTMT	MTF	ferritin mitochondrial	protein-coding
MACS_peak_13589	chr15	54202158	54202961	+	135.05	NA	Intergenic	LTR18B|LTR|ERVL	-102542	NM_001080534	440279	Hs.657273	XM_005254394	ENSG00000137766	UNC13C	-	unc-13 homolog C (C. elegans)	protein-coding
MACS_peak_14635	chr16	2713391	2715048	+	135.01	NA	intron (NR_040023, intron 2 of 2)	HERVK13-int|LTR|ERVK	9221	NR_040023	100507321	Hs.406976	NM_001012731		ERVK13-1	-	endogenous retrovirus group K13, member 1	ncRNA
MACS_peak_9373	chr12	51512213	51513025	+	134.99	NA	intron (NM_005653, intron 1 of 14)	intron (NM_005653, intron 1 of 14)	-35165	NM_030809	81566	Hs.524425	XM_006719621	ENSG00000110925	CSRNP2	C12orf2|C12orf22|FAM130A1|PPP1R72|TAIP-12	cysteine-serine-rich nuclear protein 2	protein-coding
MACS_peak_2693	chr1	154390375	154391413	+	134.88	NA	intron (NM_181359, intron 1 of 8)	intron (NM_181359, intron 1 of 8)	13225	NM_181359	3570	Hs.135087	XM_005245139	ENSG00000160712	IL6R	CD126|IL-6R-1|IL-6RA|IL6Q|IL6RA|IL6RQ|gp80	interleukin 6 receptor	protein-coding
MACS_peak_10571	chr12	122883867	122885624	+	134.87	NA	TTS (NR_045382)	TTS (NR_045382)	4656	NR_045382	100507066	Hs.624253	NR_045382		CLIP1-AS1	-	CLIP1 antisense RNA 1	ncRNA
MACS_peak_26310	chr3	14692623	14693494	+	134.85	NA	promoter-TSS (NM_016474)	promoter-TSS (NM_016474)	-195	NM_016474	51244	Hs.517820	NM_016474	ENSG00000154781	CCDC174	C3orf19	coiled-coil domain containing 174	protein-coding
MACS_peak_405	chr1	17274735	17275437	+	134.84	NA	intron (NM_014675, intron 18 of 36)	intron (NM_014675, intron 18 of 36)	26641	NM_014675	9696	Hs.309403	XM_006711056	ENSG00000058453	CROCC	ROLT	ciliary rootlet coiled-coil, rootletin	protein-coding
MACS_peak_39045	chr7	148841471	148842727	+	134.77	NA	intron (NM_020781, intron 2 of 6)	intron (NM_020781, intron 2 of 6)	-2461	NM_170686	57541	Hs.632032	NM_020781	ENSG00000197024	ZNF398	P51|P71|ZER6	zinc finger protein 398	protein-coding
MACS_peak_318	chr1	15068549	15069321	+	134.69	NA	intron (NM_201628, intron 1 of 14)	intron (NM_201628, intron 1 of 14)	143722	NM_201628	23254	Hs.368823	XM_005245795	ENSG00000189337	KAZN	KAZ	kazrin, periplakin interacting protein	protein-coding
MACS_peak_2055	chr1	110881172	110882291	+	134.66	NA	promoter-TSS (NM_022768)	promoter-TSS (NM_022768)	62	NR_036595	440600	Hs.649375	NR_036595	ENSG00000227963	LOC440600	-	uncharacterized LOC440600	ncRNA
MACS_peak_14766	chr16	11721635	11722462	+	134.65	NA	Intergenic	Intergenic	-40241	NM_003498	8303	Hs.618526	NM_003498	ENSG00000184602	SNN	-	stannin	protein-coding
MACS_peak_35878	chr6	113965809	113967371	+	134.63	NA	Intergenic	Intergenic	-211937	NM_002356	4082	Hs.712658	NM_002356	ENSG00000155130	MARCKS	80K-L|MACS|PKCSL|PRKCSL	myristoylated alanine-rich protein kinase C substrate	protein-coding
MACS_peak_10550	chr12	122224015	122224988	+	134.56	NA	intron (NM_019034, intron 2 of 4)	L2a|LINE|L2	7093	NM_019034	54509	Hs.717201	NM_019034	ENSG00000139725	RHOF	ARHF|RIF	ras homolog family member F (in filopodia)	protein-coding
MACS_peak_15216	chr16	33351924	33354184	+	134.54	NA	Intergenic	L1M1|LINE|L1	-54352	NR_033866	390705	Hs.745226	NR_033866		LOC390705	-	protein phosphatase 2, regulatory subunit B'', beta pseudogene	pseudo
MACS_peak_19742	chr19	48706725	48707565	+	134.48	NA	Intergenic	Intergenic	33196	NM_199341	374920	Hs.664054	XM_005259449		C19orf68	-	chromosome 19 open reading frame 68	protein-coding
MACS_peak_23803	chr20	1450350	1451443	+	134.46	NA	Intergenic	Intergenic	-2559	NR_038164	55968	Hs.12865	XM_006723591	ENSG00000088833	NSFL1C	P47|UBX1|UBXD10|UBXN2C|dJ776F14.1	NSFL1 (p97) cofactor (p47)	protein-coding
MACS_peak_1919	chr1	97025399	97026350	+	134.46	NA	Intergenic	LTR26|LTR|ERV1	-161287	NM_001300986	58155	Hs.743449	XM_005271084	ENSG00000117569	PTBP2	PTBLP|brPTB|nPTB	polypyrimidine tract binding protein 2	protein-coding
MACS_peak_21841	chr2	112381843	112382924	+	134.38	NA	Intergenic	Intergenic	-129691	NR_024373	541471	Hs.562920	NR_015395	ENSG00000172965	MIR4435-1HG	AGD2|LINC00978	MIR4435-1 host gene (non-protein coding)	ncRNA
MACS_peak_16965	chr17	46018472	46019186	+	134.36	NA	promoter-TSS (NM_018129)	promoter-TSS (NM_018129)	-59	NR_103856	100506325	Hs.656008	NR_103856	ENSG00000234494	LOC100506325	-	uncharacterized LOC100506325	ncRNA
MACS_peak_43546	chrX	61805628	61807260	+	134.32	NA	Intergenic	ALR/Alpha|Satellite|centr	764774	NM_001012968	139886	Hs.612782	NM_001012968	ENSG00000186767	SPIN4	-	spindlin family, member 4	protein-coding
MACS_peak_14028	chr15	74361035	74363416	+	134.3	NA	TTS (NM_001038640)	TTS (NM_001038640)	12666	NM_001038640	342096	Hs.672474	NM_001038640	ENSG00000159289	GOLGA6A	GLP|GOLGA6	golgin A6 family, member A	protein-coding
MACS_peak_8643	chr12	7079690	7080354	+	134.27	NA	promoter-TSS (NM_001144831)	promoter-TSS (NM_001144831)	78	NM_006331	10436	Hs.744040	NM_006331	ENSG00000126749	EMG1	C2F|Grcc2f|NEP1	EMG1 N1-specific pseudouridine methyltransferase	protein-coding
MACS_peak_14960	chr16	22201550	22203065	+	134.27	NA	Intergenic	CpG	-15285	NM_013302	29904	Hs.498892	NM_013302		EEF2K	HSU93850|eEF-2K	eukaryotic elongation factor-2 kinase	protein-coding
MACS_peak_19487	chr19	41873491	41874312	+	134.15	NA	intron (NM_001098825, intron 1 of 3)	LTR24|LTR|ERV1	-3823	NM_030578	80776	Hs.567596	XM_006723405	ENSG00000123810	B9D2	ICIS-1|MKS10|MKSR2	B9 protein domain 2	protein-coding
MACS_peak_39305	chr8	8945226	8946757	+	134.12	NA	Intergenic	Intergenic	40036	NR_039804	100616350		NR_039804	ENSG00000263407	MIR4660	-	microRNA 4660	ncRNA
MACS_peak_30448	chr4	103701438	103702240	+	134.09	NA	Intergenic	ERVL-E-int|LTR|ERVL	-19688	NM_005908	4126	Hs.480415	NM_005908	ENSG00000109323	MANBA	MANB1	mannosidase, beta A, lysosomal	protein-coding
MACS_peak_24302	chr20	33113399	33114395	+	134.07	NA	intron (NM_001281728, intron 2 of 4)	intron (NM_001281728, intron 2 of 4)	9708	NM_001281728	83658	Hs.593920	XM_005260568	ENSG00000125971	DYNLRB1	BITH|BLP|DNCL2A|DNLC2A|ROBLD1	dynein, light chain, roadblock-type 1	protein-coding
MACS_peak_15972	chr17	876032	877064	+	134.05	NA	intron (NM_022463, intron 1 of 7)	intron (NM_022463, intron 1 of 7)	6450	NM_022463	64359	Hs.527989	XM_005256756	ENSG00000167693	NXN	NRX|TRG-4	nucleoredoxin	protein-coding
MACS_peak_18985	chr19	11545844	11546751	+	133.98	NA	promoter-TSS (NM_001289102)	promoter-TSS (NM_001289102)	-169	NM_002743	5589	Hs.610830	XM_006722795	ENSG00000130175	PRKCSH	AGE-R2|G19P1|PCLD|PKCSH|PLD1	protein kinase C substrate 80K-H	protein-coding
MACS_peak_16597	chr17	34745134	34746951	+	133.95	NA	TTS (NM_001291462).2	TTS (NM_001291462).2	10951	NM_001291462	101060321	Hs.454716	NM_001291462		LOC101060321	-	TBC1 domain family member-like	protein-coding
MACS_peak_15164	chr16	31153279	31154070	+	133.93	NA	intron (NM_001258290, intron 10 of 14)	CpG	-6523	NM_002773	5652	Hs.75799	NM_002773	ENSG00000052344	PRSS8	CAP1|PROSTASIN	protease, serine, 8	protein-coding
MACS_peak_3543	chr1	203502943	203504348	+	133.93	NA	Intergenic	Intergenic	40374	NM_014359	26254	Hs.632468	NM_014359	ENSG00000188770	OPTC	OPT	opticin	protein-coding
MACS_peak_35621	chr6	90007266	90008183	+	133.92	NA	intron (NM_002043, intron 2 of 8)	intron (NM_002043, intron 2 of 8)	17294	NM_002043	2570	Hs.719891	NM_002043	ENSG00000111886	GABRR2	-	gamma-aminobutyric acid (GABA) A receptor, rho 2	protein-coding
MACS_peak_15431	chr16	57333461	57334957	+	133.84	NA	Intergenic	Intergenic	-15625	NM_015993	51090	Hs.632215	NM_015993	ENSG00000102934	PLLP	PMLP|TM4SF11	plasmolipin	protein-coding
MACS_peak_18813	chr19	4401976	4402787	+	133.81	NA	promoter-TSS (NM_005483)	promoter-TSS (NM_005483)	-279	NM_005483	10036	Hs.79018	NM_005483	ENSG00000167670	CHAF1A	CAF-1|CAF1|CAF1B|CAF1P150|P150	chromatin assembly factor 1, subunit A (p150)	protein-coding
MACS_peak_37205	chr7	25901589	25902693	+	133.8	NA	Intergenic	CpG	-21511	NR_046486	100873753		NR_046486		RNU6-16P	RNU6-16	RNA, U6 small nuclear 16, pseudogene	snRNA
MACS_peak_38424	chr7	102388941	102389734	+	133.75	NA	promoter-TSS (NM_001145268)	promoter-TSS (NM_001145268)	-62	NR_026879	222234	Hs.202543	XM_006715896		FAM185A	-	family with sequence similarity 185, member A	protein-coding
MACS_peak_20871	chr2	54188688	54189595	+	133.75	NA	intron (NM_014614, intron 1 of 46)	LTR10C|LTR|ERV1	8836	NM_014614	23198	Hs.413801	XM_006711969	ENSG00000068878	PSME4	PA200	proteasome (prosome, macropain) activator subunit 4	protein-coding
MACS_peak_15225	chr16	33517429	33519944	+	133.73	NA	intron (NR_046943, intron 1 of 2)	L1MB7|LINE|L1	44557	NR_046943	100873777		NR_046943	ENSG00000206787	RNU6-76P	RNU6-76	RNA, U6 small nuclear 76, pseudogene	snRNA
MACS_peak_6019	chr10	104004734	104005576	+	133.72	NA	promoter-TSS (NM_001199378)	promoter-TSS (NM_001199378)	-100	NM_004193	8729	Hs.290243	XM_005270261	ENSG00000107862	GBF1	ARF1GEF	golgi brefeldin A resistant guanine nucleotide exchange factor 1	protein-coding
MACS_peak_21447	chr2	90284988	90285844	+	133.69	NA	Intergenic	L1M1|LINE|L1	1173532	NR_039635	100616399		NR_039635	ENSG00000265510	MIR4436A	-	microRNA 4436a	ncRNA
MACS_peak_14624	chr16	2264601	2265470	+	133.67	NA	promoter-TSS (NM_001042371)	promoter-TSS (NM_001042371)	-213	NM_001042371	283871	Hs.442634	XR_243274	ENSG00000184207	PGP	PGPase	phosphoglycolate phosphatase	protein-coding
MACS_peak_38404	chr7	102145805	102146660	+	133.66	NA	intron (NM_001277335, intron 5 of 19)	intron (NM_001277335, intron 5 of 19)	11992	NM_001277335	100271927	Hs.530089	XM_005250084	ENSG00000170667	RASA4B	-	RAS p21 protein activator 4B	protein-coding
MACS_peak_8452	chr11	129716141	129717425	+	133.58	NA	intron (NM_138788, intron 1 of 5)	L2a|LINE|L2	31042	NM_138788	120224	Hs.504301	XM_005271400	ENSG00000151715	TMEM45B	-	transmembrane protein 45B	protein-coding
MACS_peak_28700	chr3	183642616	183643393	+	133.46	NA	intron (NM_005688, intron 29 of 29)	intron (NM_005688, intron 29 of 29)	-40311	NM_001037639	55486	Hs.478469	XM_005247582	ENSG00000175193	PARL	PSARL|PSARL1|PSENIP2|RHBDS1	presenilin associated, rhomboid-like	protein-coding
MACS_peak_1143	chr1	45196030	45197498	+	133.46	NA	Intergenic	U5|snRNA|snRNA	-8726	NM_006845	11004	Hs.720061	XM_005270394	ENSG00000142945	KIF2C	CT139|KNSL6|MCAK	kinesin family member 2C	protein-coding
MACS_peak_863	chr1	33115797	33117046	+	133.43	NA	promoter-TSS (NM_178547)	promoter-TSS (NM_178547)	-236	NM_178547	339487	Hs.655921	XM_005270799		ZBTB8OS	ARCH|ARCH2	zinc finger and BTB domain containing 8 opposite strand	protein-coding
MACS_peak_43241	chr9	131091047	131091739	+	133.41	NA	intron (NM_016035, intron 4 of 6)	MIRb|SINE|MIR	6602	NM_016035	51117	Hs.98541	NM_016035	ENSG00000167113	COQ4	CGI-92	coenzyme Q4	protein-coding
MACS_peak_1758	chr1	87102171	87103195	+	133.4	NA	intron (NR_024604, intron 4 of 14)	intron (NR_024604, intron 4 of 14)	2724	NR_024604	9629	Hs.673847	NR_024604	ENSG00000153923	CLCA3P	CLCA3	chloride channel accessory 3, pseudogene	pseudo
MACS_peak_37764	chr7	61815460	61820683	+	133.37	NA	Intergenic	Intergenic	946363	NR_003952	643955	Hs.583308	NR_003952	ENSG00000185037	ZNF733P	ZNF733	zinc finger protein 733, pseudogene	pseudo
MACS_peak_18111	chr18	29962740	29963924	+	133.26	NA	intron (NM_001242409, intron 2 of 5)	intron (NM_001242409, intron 2 of 5)	87115	NM_022751	64762	Hs.444314	NM_001242409	ENSG00000141441	GAREM	C18orf11|FAM59A|Gm944	GRB2 associated, regulator of MAPK1	protein-coding
MACS_peak_6869	chr11	22532162	22532833	+	133.18	NA	Intergenic	L2c|LINE|L2	-18932	NR_120583	102723378	Hs.374255	XR_424226		LOC102723378	-	uncharacterized LOC102723378	ncRNA
MACS_peak_12426	chr14	69161764	69162736	+	133.09	NA	Intergenic	Intergenic	98381	NM_004926	677	Hs.707091	NM_001244698	ENSG00000185650	ZFP36L1	BRF1|Berg36|ERF-1|ERF1|RNF162B|TIS11B|cMG1	ZFP36 ring finger protein-like 1	protein-coding
MACS_peak_27387	chr3	90491927	90492801	+	133.08	NA	Intergenic	ALR/Alpha|Satellite|centr	1335690	NM_182644	2042	Hs.123642	XM_005264715	ENSG00000044524	EPHA3	EK4|ETK|ETK1|HEK|HEK4|TYRO4	EPH receptor A3	protein-coding
MACS_peak_25368	chr21	47604131	47604849	+	133.06	NA	promoter-TSS (NM_001142854)	promoter-TSS (NM_001142854)	-117	NM_032261	84221	Hs.381214	XM_005261188	ENSG00000160284	SPATC1L	C21orf56	spermatogenesis and centriole associated 1-like	protein-coding
MACS_peak_11821	chr14	23789945	23790908	+	133.03	NA	5' UTR (NM_004643, exon 1 of 7)	5' UTR (NM_004643, exon 1 of 7)	1029	NM_004643	8106	Hs.707712	NM_004643		PABPN1	OPMD|PAB2|PABII|PABP-2|PABP2	poly(A) binding protein, nuclear 1	protein-coding
MACS_peak_24846	chr21	9882473	9885682	+	133	NA	Intergenic	L1PB|LINE|L1	57874	NR_037458	100500815		NR_037458	ENSG00000264063	MIR3687-1	MIR3687	microRNA 3687-1	ncRNA
MACS_peak_39174	chr7	158610770	158612048	+	132.95	NA	intron (NM_020728, intron 1 of 21)	intron (NM_020728, intron 1 of 21)	10910	NM_020728	57488	Hs.490795	NM_020728	ENSG00000117868	ESYT2	CHR2SYT|E-Syt2|FAM62B	extended synaptotagmin-like protein 2	protein-coding
MACS_peak_25915	chr22	40654273	40655173	+	132.95	NA	intron (NM_001024843, intron 6 of 23)	intron (NM_001024843, intron 6 of 23)	80794	NM_001162501	23112	Hs.372082	NM_001024843	ENSG00000100354	TNRC6B	-	trinucleotide repeat containing 6B	protein-coding
MACS_peak_11411	chr13	86372570	86373992	+	132.95	NA	5' UTR (NM_032229, exon 1 of 2)	5' UTR (NM_032229, exon 1 of 2)	202	NM_032229	84189	Hs.525105	NM_032229	ENSG00000184564	SLITRK6	DFNMYP	SLIT and NTRK-like family, member 6	protein-coding
MACS_peak_28161	chr3	148942556	148943594	+	132.9	NA	Intergenic	Intergenic	-3243	NR_046371	1356	Hs.558314	XM_006713499	ENSG00000047457	CP	CP-2	ceruloplasmin (ferroxidase)	protein-coding
MACS_peak_33353	chr5	137911057	137911873	+	132.85	NA	promoter-TSS (NM_004134)	promoter-TSS (NM_004134)	-147	NM_004134	3313	Hs.184233	NM_004134	ENSG00000113013	HSPA9	CSA|GRP-75|GRP75|HEL-S-124m|HSPA9B|MOT|MOT2|MTHSP75|PBP74	heat shock 70kDa protein 9 (mortalin)	protein-coding
MACS_peak_29595	chr4	40516374	40518301	+	132.85	NA	intron (NM_001098634, intron 2 of 6)	intron (NM_001098634, intron 2 of 6)	653	NM_019027	54502	Hs.518727	XM_005248103	ENSG00000163694	RBM47	NET18	RNA binding motif protein 47	protein-coding
MACS_peak_42076	chr9	68503992	68505609	+	132.79	NA	Intergenic	Intergenic	-50425	NR_033907	642236	Hs.650100	NR_033907		LOC642236	-	FSHD region gene 1 pseudogene	pseudo
MACS_peak_37696	chr7	58020425	58022145	+	132.78	NA	Intergenic	ALR/Alpha|Satellite|centr	511402	NM_001159279	441234	Hs.533121	XR_246512	ENSG00000182111	ZNF716	-	zinc finger protein 716	protein-coding
MACS_peak_8805	chr12	14518065	14519281	+	132.77	NA	5' UTR (NM_018179, exon 1 of 15)	5' UTR (NM_018179, exon 1 of 15)	107	NM_001286515	55729	Hs.591151	XM_005253424	ENSG00000171681	ATF7IP	AM|ATF-IP|MCAF|MCAF1|p621	activating transcription factor 7 interacting protein	protein-coding
MACS_peak_39562	chr8	24075980	24076758	+	132.77	NA	Intergenic	Intergenic	-75211	NM_021777	10863	Hs.174030	XM_005273378	ENSG00000042980	ADAM28	ADAM 28|ADAM23|MDC-L|MDC-Lm|MDC-Ls|MDCL|eMDC II|eMDCII	ADAM metallopeptidase domain 28	protein-coding
MACS_peak_17916	chr18	15222759	15223536	+	132.65	NA	Intergenic	Intergenic	102771	NR_027417	644669	Hs.579474	NR_027417	ENSG00000215512	LOC644669	-	ankyrin repeat domain 30B pseudogene	pseudo
MACS_peak_25775	chr22	36424647	36425896	+	132.62	NA	promoter-TSS (NM_001082578)	promoter-TSS (NM_001082578)	-686	NM_001082578	23543	Hs.282998	XM_005261428	ENSG00000100320	RBFOX2	FOX2|Fox-2|HNRBP2|HRNBP2|RBM9|RTA|dJ106I20.3|fxh	RNA binding protein, fox-1 homolog (C. elegans) 2	protein-coding
MACS_peak_10690	chr13	19031292	19032139	+	132.53	NA	Intergenic	MER30|DNA|hAT-Charlie	282524	NR_047508	100874164	Hs.739604	NR_047508		LINC00417	-	long intergenic non-protein coding RNA 417	ncRNA
MACS_peak_2558	chr1	150241269	150241939	+	132.49	NA	promoter-TSS (NM_001243772)	promoter-TSS (NM_001243772)	5	NM_001243771	51107	Hs.735911	XM_006711362	ENSG00000117362	APH1A	6530402N02Rik|APH-1|APH-1A|CGI-78	APH1A gamma secretase subunit	protein-coding
MACS_peak_41805	chr9	39030062	39031102	+	132.41	NA	Intergenic	Intergenic	257718	NM_033655	79937	Hs.604441	XM_005251585	ENSG00000106714	CNTNAP3	CASPR3|CNTNAP3A	contactin associated protein-like 3	protein-coding
MACS_peak_23983	chr20	10982133	10983476	+	132.37	NA	Intergenic	Intergenic	-92884	NR_109866	101929413	Hs.385604	NR_109866	ENSG00000232900	LOC101929413	-	uncharacterized LOC101929413	ncRNA
MACS_peak_43214	chr9	130496764	130498042	+	132.36	NA	exon (NM_130459, exon 1 of 3)	exon (NM_130459, exon 1 of 3)	225	NM_001252023	27433	Hs.444106	XR_428523	ENSG00000160404	TOR2A	TORP1	torsin family 2, member A	protein-coding
MACS_peak_24486	chr20	44407354	44408345	+	132.32	NA	intron (NM_080614, intron 4 of 6)	intron (NM_080614, intron 4 of 6)	12698	NM_080614	140686	Hs.419126	NM_080614	ENSG00000124116	WFDC3	WAP14|dJ447F3.3	WAP four-disulfide core domain 3	protein-coding
MACS_peak_31161	chr4	160311640	160312471	+	132.29	NA	Intergenic	LTR12C|LTR|ERV1	123057	NM_014247	9693	Hs.744884	XM_005263358	ENSG00000109756	RAPGEF2	CNrasGEF|NRAPGEP|PDZ-GEF1|PDZGEF1|RA-GEF|RA-GEF-1|Rap-GEP|nRap GEP	Rap guanine nucleotide exchange factor (GEF) 2	protein-coding
MACS_peak_28243	chr3	151975998	151976870	+	132.27	NA	Intergenic	Intergenic	-9395	NM_021038	4154	Hs.725347	XM_005247457	ENSG00000152601	MBNL1	EXP|EXP35|EXP40|EXP42|MBNL	muscleblind-like splicing regulator 1	protein-coding
MACS_peak_34742	chr6	31153343	31154785	+	132.22	NA	Intergenic	Harlequin-int|LTR|ERV1	-8388	NR_026816	100130889	Hs.670091	NR_026816	ENSG00000204528	PSORS1C3	NCRNA00196	psoriasis susceptibility 1 candidate 3 (non-protein coding)	ncRNA
MACS_peak_12255	chr14	61611890	61613171	+	132.17	NA	Intergenic	Intergenic	136000	NM_001017970	161291	Hs.146180	NM_001017970	ENSG00000182107	TMEM30B	CDC50B	transmembrane protein 30B	protein-coding
MACS_peak_33252	chr5	133364663	133365576	+	132.15	NA	Intergenic	Intergenic	-24295	NM_003374	7416	Hs.519320	XM_005272075	ENSG00000213585	VDAC1	PORIN|VDAC-1	voltage-dependent anion channel 1	protein-coding
MACS_peak_34761	chr6	31587471	31588715	+	132.07	NA	promoter-TSS (NM_080686).3	promoter-TSS (NM_080686).3	-357	NM_004638	7916	Hs.436093	XM_006715191	ENSG00000204469	PRRC2A	BAT2|D6S51|D6S51E|G2	proline-rich coiled-coil 2A	protein-coding
MACS_peak_7483	chr11	66535182	66536775	+	131.96	NA	intron (NR_048553, intron 2 of 14)	intron (NR_048553, intron 2 of 14)	23771	NM_024650	79703	Hs.292088	NM_024650	ENSG00000173715	C11orf80	-	chromosome 11 open reading frame 80	protein-coding
MACS_peak_23374	chr2	219471984	219472833	+	131.95	NA	promoter-TSS (NM_032726)	promoter-TSS (NM_032726)	-80	NM_032726	84812	Hs.632528	XM_005246913	ENSG00000115556	PLCD4	-	phospholipase C, delta 4	protein-coding
MACS_peak_19700	chr19	47551754	47552463	+	131.93	NA	promoter-TSS (NM_017854)	promoter-TSS (NM_017854)	-226	NM_017854	54958	Hs.105606	XM_005259027	ENSG00000130748	TMEM160	-	transmembrane protein 160	protein-coding
MACS_peak_2567	chr1	150533543	150534955	+	131.9	NA	TTS (NM_019032)	TTS (NM_019032)	9844	NR_036211	100422997		NR_036211	ENSG00000264553	MIR4257	-	microRNA 4257	ncRNA
MACS_peak_38302	chr7	98759687	98760650	+	131.85	NA	Intergenic	Intergenic	-18425	NM_001199847	57154	Hs.189329	XM_005250507	ENSG00000198742	SMURF1	-	SMAD specific E3 ubiquitin protein ligase 1	protein-coding
MACS_peak_23560	chr2	231288271	231289316	+	131.83	NA	intron (NM_001206702, intron 2 of 14)	intron (NM_001206702, intron 2 of 14)	7322	NM_001206704	6672	Hs.369056	NM_001080391	ENSG00000067066	SP100	lysp100b	SP100 nuclear antigen	protein-coding
MACS_peak_15668	chr16	72127293	72128089	+	131.81	NA	promoter-TSS (NM_001142317)	promoter-TSS (NM_001142317)	76	NM_014003	9785	Hs.151218	XM_005256269	ENSG00000140829	DHX38	DDX38|PRP16|PRPF16	DEAH (Asp-Glu-Ala-His) box polypeptide 38	protein-coding
MACS_peak_29183	chr4	6943452	6944393	+	131.81	NA	intron (NM_001113361, intron 2 of 13)	intron (NM_001113361, intron 2 of 13)	32427	NM_020773	57533	Hs.518611	XM_005247986	ENSG00000132405	TBC1D14	-	TBC1 domain family, member 14	protein-coding
MACS_peak_42007	chr9	66768055	66770690	+	131.81	NA	Intergenic	ALR/Alpha|Satellite|centr	-153595	NR_121570	101928381	Hs.708686	XR_246696		LOC101928381	-	uncharacterized LOC101928381	ncRNA
MACS_peak_33868	chr5	171987973	171988785	+	131.8	NA	Intergenic	L1MC4a|LINE|L1	-79897	NM_001142651	54492	Hs.91521	NR_015355	ENSG00000214357	NEURL1B	NEURL3|hNeur2|neur2	neuralized E3 ubiquitin protein ligase 1B	protein-coding
MACS_peak_41206	chr8	143780719	143781696	+	131.79	NA	promoter-TSS (NM_001160355)	promoter-TSS (NM_001160355)	-322	NM_001160354	54742	Hs.716823	XM_005250989		LY6K	CT97|HSJ001348|ly-6K	lymphocyte antigen 6 complex, locus K	protein-coding
MACS_peak_30038	chr4	77702882	77704531	+	131.74	NA	3' UTR (NM_020859, exon 11 of 11)	3' UTR (NM_020859, exon 11 of 11)	115296	NM_001029870	345079	Hs.257292	NM_001029870	ENSG00000186212	SOWAHB	ANKRD56	sosondowah ankyrin repeat domain family member B	protein-coding
MACS_peak_41257	chr8	146299026	146299850	+	131.7	NA	Intergenic	L1PA6|LINE|L1	21614	NM_023080	65265	Hs.169615	NM_023080	ENSG00000182307	C8orf33	-	chromosome 8 open reading frame 33	protein-coding
MACS_peak_5717	chr10	88964109	88965103	+	131.7	NA	Intergenic	LTR78|LTR|ERV1	-20599	NM_001099338	728118	Hs.710565	XM_005270111	ENSG00000184923	NUTM2A	FAM22A	NUT family member 2A	protein-coding
MACS_peak_19281	chr19	33568764	33569588	+	131.7	NA	Intergenic	LTR24|LTR|ERV1	-2610	NM_018025	55094	Hs.466436	XM_006723255	ENSG00000076650	GPATCH1	ECGP|GPATC1	G patch domain containing 1	protein-coding
MACS_peak_17673	chr17	80415699	80416842	+	131.69	NA	promoter-TSS (NM_031968)	promoter-TSS (NM_031968)	210	NM_001038618	26502	Hs.600304	XM_005256340	ENSG00000141562	NARF	IOP2	nuclear prelamin A recognition factor	protein-coding
MACS_peak_16748	chr17	39620703	39621540	+	131.67	NA	intron (NM_002278, intron 3 of 6)	intron (NM_002278, intron 3 of 6)	2517	NM_002278	3882	Hs.41752	NM_002278	ENSG00000108759	KRT32	HA2|HKA2|KRTHA2|hHa2	keratin 32	protein-coding
MACS_peak_29098	chr4	775386	776223	+	131.67	NA	promoter-TSS (NR_036512)	promoter-TSS (NR_036512)	-168	NR_036511	100129917	Hs.731755	NR_036511	ENSG00000249592	LOC100129917	-	uncharacterized LOC100129917	ncRNA
MACS_peak_7401	chr11	64684427	64685316	+	131.67	NA	promoter-TSS (NM_015104)	promoter-TSS (NM_015104)	-149	NM_015104	23130	Hs.370671	XM_005273849	ENSG00000110046	ATG2A	-	autophagy related 2A	protein-coding
MACS_peak_38011	chr7	76751282	76752218	+	131.64	NA	promoter-TSS (NM_020879)	promoter-TSS (NM_020879)	-184	NM_020879	57639	Hs.113940	XM_005250513	ENSG00000135205	CCDC146	-	coiled-coil domain containing 146	protein-coding
MACS_peak_16410	chr17	21902043	21903583	+	131.64	NA	Intergenic	SST1|Satellite|centr	-1249	NR_027084	284124	Hs.310247	NR_027084		FLJ36000	-	uncharacterized FLJ36000	ncRNA
MACS_peak_12095	chr14	51421389	51422974	+	131.63	NA	Intergenic	LTR88b|LTR|Gypsy?	-10933	NM_002863	5836	Hs.282417	NM_001163940	ENSG00000100504	PYGL	GSD6	phosphorylase, glycogen, liver	protein-coding
MACS_peak_11738	chr14	20868740	20869775	+	131.6	NA	exon (NM_007110, exon 9 of 55)	exon (NM_007110, exon 9 of 55)	12322	NM_007110	7011	Hs.508835	XM_005268027	ENSG00000129566	TEP1	TLP1|TP1|TROVE1|VAULT2|p240	telomerase-associated protein 1	protein-coding
MACS_peak_11296	chr13	74039463	74041296	+	131.57	NA	Intergenic	Intergenic	-98002	NR_047009	100874155	Hs.672679	NR_047009		LINC00392	-	long intergenic non-protein coding RNA 392	ncRNA
MACS_peak_21057	chr2	65284308	65285122	+	131.56	NA	intron (NM_015147, intron 1 of 6)	intron (NM_015147, intron 1 of 6)	1220	NM_015147	23177	Hs.709257	XM_005264218	ENSG00000011523	CEP68	KIAA0582	centrosomal protein 68kDa	protein-coding
MACS_peak_21852	chr2	112732399	112733306	+	131.53	NA	intron (NM_006343, intron 6 of 18)	intron (NM_006343, intron 6 of 18)	76661	NM_006343	10461	Hs.306178	XM_005263565	ENSG00000153208	MERTK	MER|RP38|c-mer	MER proto-oncogene, tyrosine kinase	protein-coding
MACS_peak_33092	chr5	122765436	122766161	+	131.48	NA	Intergenic	Intergenic	-6512	NM_153223	153241	Hs.483209	XM_005271901	ENSG00000168944	CEP120	CCDC100	centrosomal protein 120kDa	protein-coding
MACS_peak_28868	chr3	189654889	189656210	+	131.48	NA	Intergenic	Intergenic	107838	NR_030642	100126340		NR_030642		MIR944	MIRN944|hsa-mir-944	microRNA 944	ncRNA
MACS_peak_19945	chr19	57874320	57875159	+	131.47	NA	promoter-TSS (NR_002166)	promoter-TSS (NR_002166)	-140	NR_002166	10597	Hs.446620	NR_002166	ENSG00000256060	TRAPPC2P1	MIP-2A|SEDLP|SEDLP1	trafficking protein particle complex 2 pseudogene 1	pseudo
MACS_peak_43262	chr9	131798449	131799172	+	131.45	NA	promoter-TSS (NM_032809)	promoter-TSS (NM_032809)	-443	NM_032809	84895	Hs.632693	XM_005252282	ENSG00000148343	FAM73B	C9orf54	family with sequence similarity 73, member B	protein-coding
MACS_peak_13813	chr15	64866219	64867582	+	131.4	NA	intron (NM_015042, intron 1 of 8)	intron (NM_015042, intron 1 of 8)	75281	NM_015042	23060	Hs.696256	NM_015042	ENSG00000180357	ZNF609	-	zinc finger protein 609	protein-coding
MACS_peak_12978	chr14	104181638	104182250	+	131.37	NA	promoter-TSS (NM_024071)	promoter-TSS (NM_024071)	-121	NM_001100119	7517	Hs.733412	XM_005268046	ENSG00000126215	XRCC3	CMM6	X-ray repair complementing defective repair in Chinese hamster cells 3	protein-coding
MACS_peak_15894	chr16	87823171	87824786	+	131.36	NA	Intergenic	Intergenic	-11224	NR_120309	102724467	Hs.587857	XR_424742		LOC102724467	-	uncharacterized LOC102724467	ncRNA
MACS_peak_43749	chrY	13737060	13739388	+	131.34	NA	Intergenic	(GAATG)n|Satellite|Satellite	795165	NR_033667	352887	Hs.546221	NR_033667	ENSG00000206159	GYG2P1	GYG2P	glycogenin 2 pseudogene 1	pseudo
MACS_peak_19250	chr19	27905893	27906595	+	131.3	NA	Intergenic	ALR/Alpha|Satellite|centr	-378131	NR_110688	101927151	Hs.733949	XR_243975		LOC101927151	-	uncharacterized LOC101927151	ncRNA
MACS_peak_15324	chr16	50430553	50431630	+	131.2	NA	Intergenic	Intergenic	-28246	NM_001173984	29117	Hs.437894	XM_005255911	ENSG00000166164	BRD7	BP75|CELTIX1|NAG4	bromodomain containing 7	protein-coding
MACS_peak_19763	chr19	49217115	49218032	+	131.16	NA	intron (NM_001297753, intron 4 of 6)	CpG	2641	NM_182574	284358	Hs.191815	XM_005258790	ENSG00000176909	MAMSTR	MASTR	MEF2 activating motif and SAP domain containing transcriptional regulator	protein-coding
MACS_peak_5064	chr10	39111666	39112659	+	131.16	NA	Intergenic	(CATTC)n|Satellite|Satellite	122435	NR_045000	399746	Hs.742607	NR_045000	ENSG00000227264	ACTR3BP5	FKSG74	ACTR3B pseudogene 5	pseudo
MACS_peak_34827	chr6	33711873	33712686	+	131.15	NA	intron (NM_001142883, intron 1 of 6)	(TG)n|Simple_repeat|Simple_repeat	2483	NM_054111	117283	Hs.17253	XM_005248842	ENSG00000161896	IP6K3	IHPK3|INSP6K3	inositol hexakisphosphate kinase 3	protein-coding
MACS_peak_14604	chr16	1661757	1662526	+	131.15	NA	promoter-TSS (NM_014714)	promoter-TSS (NM_014714)	-32	NM_014714	9742	Hs.389438	XM_005255725	ENSG00000187535	IFT140	MZSDS|SRTD9|WDTC2|c305C8.4|c380F5.1|gs114	intraflagellar transport 140	protein-coding
MACS_peak_24162	chr20	23338377	23339273	+	131.01	NA	promoter-TSS (NR_109884)	promoter-TSS (NR_109884)	-61	NR_109884	100505683	Hs.140295	NR_109884	ENSG00000232645	LINC01431	-	long intergenic non-protein coding RNA 1431	ncRNA
MACS_peak_33803	chr5	167126130	167127224	+	130.96	NA	intron (NM_001122679, intron 2 of 28)	intron (NM_001122679, intron 2 of 28)	414834	NM_001122679	57451	Hs.631957	NM_001122679	ENSG00000145934	TENM2	ODZ2|TEN-M2|TNM2	teneurin transmembrane protein 2	protein-coding
MACS_peak_4469	chr10	4719522	4720730	+	130.96	NA	intron (NR_024475, intron 1 of 3)	intron (NR_024475, intron 1 of 3)	136	NR_024475	100216001	Hs.634869	NR_024475	ENSG00000231298	LINC00704	-	long intergenic non-protein coding RNA 704	ncRNA
MACS_peak_32353	chr5	69202527	69204971	+	130.93	NA	Intergenic	AluSz|SINE|Alu	-117323	NM_022968	8293	Hs.726820	NM_021967	ENSG00000172058	SERF1A	4F5|FAM2A|H4F5|SERF1|SMAM1	small EDRK-rich factor 1A (telomeric)	protein-coding
MACS_peak_8501	chr11	134136468	134137491	+	130.91	NA	Intergenic	Intergenic	-9296	NM_001080407	112937	Hs.721382	XM_006718760	ENSG00000166105	GLB1L3	-	galactosidase, beta 1-like 3	protein-coding
MACS_peak_21877	chr2	113449647	113450619	+	130.88	NA	Intergenic	Intergenic	46699	NM_005415	6574	Hs.732750	XM_005263743	ENSG00000144136	SLC20A1	GLVR1|Glvr-1|PIT1|PiT-1	solute carrier family 20 (phosphate transporter), member 1	protein-coding
MACS_peak_14333	chr15	90547818	90548946	+	130.85	NA	intron (NM_198526, intron 1 of 4)	L2a|LINE|L2	3659	NM_198526	374655	Hs.459311	XM_005254905	ENSG00000140548	ZNF710	-	zinc finger protein 710	protein-coding
MACS_peak_37757	chr7	61674939	61675852	+	130.68	NA	Intergenic	L1MCa|LINE|L1	1089039	NR_003952	643955	Hs.583308	NR_003952	ENSG00000185037	ZNF733P	ZNF733	zinc finger protein 733, pseudogene	pseudo
MACS_peak_24376	chr20	35960062	35961047	+	130.67	NA	Intergenic	Intergenic	-12534	NM_005417	6714	Hs.195659	NM_005417	ENSG00000197122	SRC	ASV|SRC1|c-SRC|p60-Src	SRC proto-oncogene, non-receptor tyrosine kinase	protein-coding
MACS_peak_4558	chr10	8585797	8586819	+	130.66	NA	Intergenic	Intergenic	-276040	NR_108058	100507143	Hs.258979	NR_108058	ENSG00000232170	LINC00708	GS1-756B1.2	long intergenic non-protein coding RNA 708	ncRNA
MACS_peak_42563	chr9	95477660	95479086	+	130.66	NA	intron (NM_001003800, intron 6 of 6)	intron (NM_001003800, intron 6 of 6)	-45826	NM_022755	64768	Hs.713775	XM_006717235	ENSG00000127080	IPPK	C9orf12|INSP5K2|IP5K|IPK1|bA476B13.1	inositol 1,3,4,5,6-pentakisphosphate 2-kinase	protein-coding
MACS_peak_43270	chr9	131938030	131938743	+	130.64	NA	3' UTR (NM_203434, exon 1 of 1)	3' UTR (NM_203434, exon 1 of 1)	2154	NM_203434	389792	Hs.529857	NM_203434	ENSG00000188483	IER5L	bA247A12.2	immediate early response 5-like	protein-coding
MACS_peak_23425	chr2	222394557	222395412	+	130.58	NA	intron (NM_004438, intron 3 of 17)	intron (NM_004438, intron 3 of 17)	42026	NM_004438	2043	Hs.371218	XM_005246374	ENSG00000116106	EPHA4	HEK8|SEK|TYRO1	EPH receptor A4	protein-coding
MACS_peak_13433	chr15	44393483	44395433	+	130.56	NA	intron (NM_001286490, intron 1 of 15)	intron (NM_001286490, intron 1 of 15)	92186	NM_001286490	84978	Hs.578544	XM_005254729	ENSG00000171877	FRMD5	-	FERM domain containing 5	protein-coding
MACS_peak_28416	chr3	165360621	165361782	+	130.55	NA	Intergenic	MLT1I|LTR|ERVL-MaLR	194052	NM_000055	590	Hs.420483	XM_005247685	ENSG00000114200	BCHE	CHE1|CHE2|E1	butyrylcholinesterase	protein-coding
MACS_peak_9827	chr12	76337860	76338895	+	130.44	NA	Intergenic	Intergenic	87179	NM_007350	22822	Hs.602085	NM_007350		PHLDA1	DT1P1B11|PHRIP|TDAG51	pleckstrin homology-like domain, family A, member 1	protein-coding
MACS_peak_87	chr1	5729704	5731327	+	130.39	NA	Intergenic	Intergenic	106384	NR_039612	100616489		NR_039612	ENSG00000264341	MIR4417	-	microRNA 4417	ncRNA
MACS_peak_7244	chr11	57479022	57480291	+	130.39	NA	promoter-TSS (NM_153450)	promoter-TSS (NM_153450)	17	NM_153450	219541	Hs.43619	XM_005273821	ENSG00000156603	MED19	DT2P1G7|LCMR1	mediator complex subunit 19	protein-coding
MACS_peak_19913	chr19	55972833	55973497	+	130.36	NA	promoter-TSS (NM_024710)	promoter-TSS (NM_024710)	-116	NM_001136202	79763	Hs.467306	XM_005259265	ENSG00000063241	ISOC2	-	isochorismatase domain containing 2	protein-coding
MACS_peak_35213	chr6	52906721	52907623	+	130.35	NA	intron (NM_014920, intron 1 of 13)	intron (NM_014920, intron 1 of 13)	19428	NM_016513	22858	Hs.417022	NM_014920	ENSG00000112144	ICK	ECO|LCK2|MRK	intestinal cell (MAK-like) kinase	protein-coding
MACS_peak_8459	chr11	129906713	129907541	+	130.3	NA	Intergenic	Intergenic	-32589	NM_001642	334	Hs.370247	NM_001142276	ENSG00000084234	APLP2	APLP-2|APPH|APPL2|CDEBP	amyloid beta (A4) precursor-like protein 2	protein-coding
MACS_peak_12515	chr14	73493630	73494397	+	130.29	NA	promoter-TSS (NM_021260)	promoter-TSS (NM_021260)	-93	NM_001281734	53349	Hs.335106	NM_001281734	ENSG00000165861	ZFYVE1	DFCP1|PPP1R172|SR3|TAFF1|ZNFN2A1	zinc finger, FYVE domain containing 1	protein-coding
MACS_peak_25200	chr21	40159328	40160816	+	130.26	NA	Intergenic	Intergenic	-14671	NR_027065	400866	Hs.278704	NR_027065	ENSG00000223806	LINC00114	C21orf24|NCRNA00114	long intergenic non-protein coding RNA 114	ncRNA
MACS_peak_19059	chr19	14606767	14608003	+	130.22	NA	promoter-TSS (NM_202470)	promoter-TSS (NM_202470)	-424	NM_202494	10755	Hs.741240	NM_202467	ENSG00000123159	GIPC1	C19orf3|GIPC|GLUT1CBP|Hs.6454|IIP-1|NIP|RGS19IP1|SEMCAP|SYNECTIIN|SYNECTIN|TIP-2	GIPC PDZ domain containing family, member 1	protein-coding
MACS_peak_10547	chr12	122124539	122125381	+	130.21	NA	Intergenic	CpG	-17400	NM_173855	283385	Hs.434154	XM_005253869	ENSG00000139714	MORN3	-	MORN repeat containing 3	protein-coding
MACS_peak_7613	chr11	73489947	73491166	+	130.16	NA	Intergenic	CpG	-8361	NM_016055	51642	Hs.503239	XM_005274050		MRPL48	HSPC290|L48MT|MRP-L48	mitochondrial ribosomal protein L48	protein-coding
MACS_peak_14679	chr16	4263573	4264695	+	130.13	NA	intron (NM_001098814, intron 1 of 5)	intron (NM_001098814, intron 1 of 5)	27947	NM_001098814	6345	Hs.10041	NM_001098814	ENSG00000185739	SRL	-	sarcalumenin	protein-coding
MACS_peak_35	chr1	1617516	1618256	+	130.06	NA	intron (NM_001110781, intron 1 of 8)	L1MC4|LINE|L1	6357	NM_001290264	728661	Hs.655255	XM_006710870	ENSG00000189339	SLC35E2B	SLC35E2	solute carrier family 35, member E2B	protein-coding
MACS_peak_17913	chr18	15173225	15174682	+	129.93	NA	Intergenic	L1MB7|LINE|L1	151965	NR_027417	644669	Hs.579474	NR_027417	ENSG00000215512	LOC644669	-	ankyrin repeat domain 30B pseudogene	pseudo
MACS_peak_21627	chr2	99096290	99097191	+	129.92	NA	intron (NM_001134225, intron 1 of 24)	MIRb|SINE|MIR	35419	NM_001134224	3631	Hs.469386	XM_006712499	ENSG00000040933	INPP4A	INPP4|TVAS1	inositol polyphosphate-4-phosphatase, type I, 107kDa	protein-coding
MACS_peak_18445	chr18	56208712	56209552	+	129.84	NA	intron (NM_052947, intron 4 of 12)	intron (NM_052947, intron 4 of 12)	87057	NM_052947	115701	Hs.628152	XM_005266646	ENSG00000198796	ALPK2	HAK	alpha-kinase 2	protein-coding
MACS_peak_16359	chr17	19280764	19282039	+	129.84	NA	promoter-TSS (NM_139034)	promoter-TSS (NM_139034)	94	NM_001243475	27077	Hs.462445	XM_005256605	ENSG00000108641	B9D1	B9|EPPB9|MKS9|MKSR1	B9 protein domain 1	protein-coding
MACS_peak_29262	chr4	10108061	10108764	+	129.82	NA	intron (NM_017491, intron 2 of 14)	intron (NM_017491, intron 2 of 14)	10161	NM_005112	9948	Hs.128548	XM_006713988	ENSG00000071127	WDR1	AIP1|HEL-S-52|NORI-1	WD repeat domain 1	protein-coding
MACS_peak_7309	chr11	61587425	61588802	+	129.82	NA	intron (NM_001281502, intron 1 of 11)	AluSx1|SINE|Alu	-3584	NM_013402	3992	Hs.503546	NM_013402	ENSG00000149485	FADS1	D5D|FADS6|FADSD5|LLCDL1|TU12	fatty acid desaturase 1	protein-coding
MACS_peak_18372	chr18	52274499	52276027	+	129.77	NA	Intergenic	Intergenic	16873	NM_173629	284254	Hs.376146	NM_173629	ENSG00000178690	DYNAP	C18orf26	dynactin associated protein	protein-coding
MACS_peak_21670	chr2	101801410	101802676	+	129.71	NA	Intergenic	Intergenic	-34197	NM_001102426	11138	Hs.442657	XM_005263862	ENSG00000204634	TBC1D8	AD3|HBLP1|TBC1D8A|VRP	TBC1 domain family, member 8 (with GRAM domain)	protein-coding
MACS_peak_42501	chr9	92300824	92301629	+	129.7	NA	intron (NR_024280, intron 3 of 5)	intron (NR_024280, intron 3 of 5)	46528	NR_024280	100129066	Hs.125947	NR_024280		UNQ6494	-	uncharacterized LOC100129066	ncRNA
MACS_peak_34759	chr6	31514256	31515645	+	129.69	NA	promoter-TSS (NM_138282).2	promoter-TSS (NM_138282).2	322	NM_001144963	4795	Hs.2764	NM_001144961	ENSG00000204498	NFKBIL1	IKBL|LST1|NFKBIL	nuclear factor of kappa light polypeptide gene enhancer in B-cells inhibitor-like 1	protein-coding
MACS_peak_11670	chr13	111367461	111368402	+	129.65	NA	exon (NM_005537, exon 1 of 2)	intron (NM_001267728, intron 1 of 1)	147	NM_001267728	3621	Hs.508725	NM_001267728	ENSG00000153487	ING1	p24ING1c|p33|p33ING1|p33ING1b|p47|p47ING1a	inhibitor of growth family, member 1	protein-coding
MACS_peak_3290	chr1	186344120	186345335	+	129.64	NA	promoter-TSS (NM_017847)	promoter-TSS (NM_017847)	-163	NM_017847	54953	Hs.371210	XM_006711399	ENSG00000157181	C1orf27	ODR4|TTG1|odr-4	chromosome 1 open reading frame 27	protein-coding
MACS_peak_15743	chr16	77224354	77225154	+	129.62	NA	promoter-TSS (NM_001286640)	promoter-TSS (NM_001286640)	-62	NM_014940	22879	Hs.513743	NM_001286639		MON1B	HSRG1|SAND2|SRG1	MON1 secretory trafficking family member B	protein-coding
MACS_peak_41009	chr8	128679970	128681680	+	129.61	NA	Intergenic	Intergenic	65388	NR_117101	100270680	Hs.742336	XR_426355	ENSG00000249375	CASC11	CARLo-7|LINC00990|TCONS_00014535	cancer susceptibility candidate 11 (non-protein coding)	ncRNA
MACS_peak_22714	chr2	174888514	174889308	+	129.6	NA	Intergenic	LTR33|LTR|ERVL	-58481	NM_003111	6670	Hs.531587	NM_001017371	ENSG00000172845	SP3	SPR2	Sp3 transcription factor	protein-coding
MACS_peak_15514	chr16	66550459	66551206	+	129.56	NA	intron (NM_001271935, intron 6 of 7)	intron (NM_001271935, intron 6 of 7)	32896	NM_001272050	7084	Hs.512619	NM_001172643	ENSG00000166548	TK2	MTDPS2|MTTK	thymidine kinase 2, mitochondrial	protein-coding
MACS_peak_36772	chr6	169009307	169010283	+	129.52	NA	intron (NM_022138, intron 9 of 12)	intron (NM_022138, intron 9 of 12)	167964	NM_001166412	64094	Hs.487200	NM_001166412	ENSG00000112562	SMOC2	DTDP1|MST117|MSTP117|MSTP140|SMAP2|bA270C4A.1|bA37D8.1|dJ421D16.1	SPARC related modular calcium binding 2	protein-coding
MACS_peak_15071	chr16	29168172	29168876	+	129.5	NA	Intergenic	Intergenic	82361	NR_003369	653390	Hs.720348	NR_003369	ENSG00000103472	RRN3P2	-	RNA polymerase I transcription factor homolog (S. cerevisiae) pseudogene 2	pseudo
MACS_peak_31785	chr5	27241751	27242910	+	129.45	NA	Intergenic	L1PA16|LINE|L1	-203641	NM_016279	1007	Hs.272212	NM_016279	ENSG00000113100	CDH9	-	cadherin 9, type 2 (T1-cadherin)	protein-coding
MACS_peak_18503	chr18	59619195	59620258	+	129.39	NA	Intergenic	Intergenic	-59422	NM_173557	220441	Hs.667457	XM_005266650		RNF152	-	ring finger protein 152	protein-coding
MACS_peak_28545	chr3	172279521	172281539	+	129.39	NA	Intergenic	Intergenic	-39233	NM_001190942	8743	Hs.478275	NM_001190942	ENSG00000121858	TNFSF10	APO2L|Apo-2L|CD253|TL2|TRAIL	tumor necrosis factor (ligand) superfamily, member 10	protein-coding
MACS_peak_42406	chr9	85781072	85782668	+	129.37	NA	Intergenic	Intergenic	100332	NM_001244962	257019	Hs.743606	XM_005251882	ENSG00000172159	FRMD3	4.1O|EPB41L4O|EPB41LO|P410	FERM domain containing 3	protein-coding
MACS_peak_15066	chr16	28935789	28937300	+	129.33	NA	promoter-TSS (NM_024816)	promoter-TSS (NM_024816)	-12	NM_024816	79874	Hs.555978	NM_024816	ENSG00000177548	RABEP2	FRA	rabaptin, RAB GTPase binding effector protein 2	protein-coding
MACS_peak_10076	chr12	93792728	93793783	+	129.32	NA	non-coding (NR_002212, exon 5 of 5)	non-coding (NR_002212, exon 5 of 5)	20929	NM_001301023	11163	Hs.506325	XM_005268595	ENSG00000173598	NUDT4	DIPP2|DIPP2alpha|DIPP2beta	nudix (nucleoside diphosphate linked moiety X)-type motif 4	protein-coding
MACS_peak_5952	chr10	101190215	101190986	+	129.23	NA	promoter-TSS (NM_002079)	promoter-TSS (NM_002079)	-70	NM_002079	2805	Hs.500756	NM_002079	ENSG00000120053	GOT1	ASTQTL1|GIG18|cAspAT|cCAT	glutamic-oxaloacetic transaminase 1, soluble	protein-coding
MACS_peak_19083	chr19	15979817	15980648	+	129.21	NA	Intergenic	LTR16C|LTR|ERVL	28698	NM_001082	8529	Hs.558423	NM_001082	ENSG00000186115	CYP4F2	CPF2	cytochrome P450, family 4, subfamily F, polypeptide 2	protein-coding
MACS_peak_16149	chr17	7155097	7155643	+	129.13	NA	promoter-TSS (NM_001143775)	promoter-TSS (NM_001143775)	-2	NM_203415	23587	Hs.417029	NM_015362	ENSG00000170291	ELP5	C17orf81|DERP6|MST071|MSTP071	elongator acetyltransferase complex subunit 5	protein-coding
MACS_peak_16216	chr17	9292233	9293010	+	129.1	NA	intron (NM_004853, intron 6 of 7)	intron (NM_004853, intron 6 of 7)	186654	NM_004853	9482	Hs.431109	NM_004853		STX8	CARB	syntaxin 8	protein-coding
MACS_peak_6326	chr10	123754081	123755199	+	129.09	NA	intron (NM_206862, intron 1 of 22)	intron (NM_206862, intron 1 of 22)	5951	NM_206861	10579	Hs.713875	XM_005269388	ENSG00000138162	TACC2	AZU-1|ECTACC	transforming, acidic coiled-coil containing protein 2	protein-coding
MACS_peak_660	chr1	26685063	26685927	+	129.06	NA	Intergenic	MIR|SINE|MIR	-4874	NM_001039775	55057	Hs.128738	XM_005245918		AIM1L	CRYBG2	absent in melanoma 1-like	protein-coding
MACS_peak_1732	chr1	85762503	85764322	+	129.05	NA	Intergenic	Intergenic	-20825	NM_003921	8915	Hs.193516	XM_005271311	ENSG00000142867	BCL10	CARMEN|CIPER|CLAP|c-E10|mE10	B-cell CLL/lymphoma 10	protein-coding
MACS_peak_25203	chr21	40203145	40204153	+	129	NA	Intergenic	Intergenic	-25814	NR_109926	101928398	Hs.122403	NR_109926		LOC101928398	-	uncharacterized LOC101928398	ncRNA
MACS_peak_36801	chr6	170535585	170536437	+	128.99	NA	Intergenic	Intergenic	35646	NR_002787	154449	Hs.447751	NR_002787	ENSG00000230960	LOC154449	-	uncharacterized LOC154449	ncRNA
MACS_peak_2373	chr1	144567039	144569455	+	128.95	NA	intron (NM_001278267, intron 52 of 130)	intron (NM_001278267, intron 52 of 130)	44472	NR_003242	767846	Hs.657186	NR_003242		PFN1P2	C1orf152|COAS3	profilin 1 pseudogene 2	pseudo
MACS_peak_5428	chr10	71951096	71952971	+	128.94	NA	Intergenic	Intergenic	-21748	NM_001142648	56681	Hs.499960	NM_001142648	ENSG00000079332	SAR1A	SAR1|SARA1|Sara|masra2	secretion associated, Ras related GTPase 1A	protein-coding
MACS_peak_10558	chr12	122429825	122430702	+	128.94	NA	intron (NM_144668, intron 19 of 21)	intron (NM_144668, intron 19 of 21)	-29598	NM_020993	605	Hs.530970	NM_001024808		BCL7A	BCL7	B-cell CLL/lymphoma 7A	protein-coding
MACS_peak_39925	chr8	49230654	49231759	+	128.87	NA	Intergenic	Intergenic	-232921	NR_105002	101929268	Hs.683934	NR_105002	ENSG00000253608	LOC101929268	-	uncharacterized LOC101929268	ncRNA
MACS_peak_21933	chr2	118738063	118738968	+	128.87	NA	intron (NM_019044, intron 7 of 23)	L1MB7|LINE|L1	33224	NM_019044	54520	Hs.107845	XM_006712597	ENSG00000125633	CCDC93	-	coiled-coil domain containing 93	protein-coding
MACS_peak_30885	chr4	141293789	141295012	+	128.81	NA	promoter-TSS (NM_001153552)	promoter-TSS (NM_001153552)	146	NR_033939	100129858	Hs.660477	NR_033939	ENSG00000196951	SCOC-AS1	-	SCOC antisense RNA 1	ncRNA
MACS_peak_29041	chr3	196758131	196758952	+	128.78	NA	Intergenic	Intergenic	-1854	NM_005929	4241	Hs.184727	XM_006713642	ENSG00000163975	MFI2	CD228|MAP97|MTF1	antigen p97 (melanoma associated) identified by monoclonal antibodies 133.2 and 96.5	protein-coding
MACS_peak_20675	chr2	43123792	43124657	+	128.77	NA	Intergenic	Intergenic	-104473	NM_012205	23498	Hs.368805	XM_005264230	ENSG00000162882	HAAO	3-HAO|HAO	3-hydroxyanthranilate 3,4-dioxygenase	protein-coding
MACS_peak_32524	chr5	76428427	76429488	+	128.74	NA	intron (NR_024398, intron 3 of 3)	MLT1H2|LTR|ERVL-MaLR	-45927	NM_032367	84327	Hs.584988	NM_032367		ZBED3	-	zinc finger, BED-type containing 3	protein-coding
MACS_peak_16164	chr17	7387086	7388457	+	128.66	NA	promoter-TSS (NM_020899)	promoter-TSS (NM_020899)	73	NM_000937	5430	Hs.270017	NM_000937	ENSG00000181222	POLR2A	POLR2|POLRA|RPB1|RPBh1|RPO2|RPOL2|RpIILS|hRPB220|hsRPB1	polymerase (RNA) II (DNA directed) polypeptide A, 220kDa	protein-coding
MACS_peak_28887	chr3	190062771	190063890	+	128.62	NA	Intergenic	Intergenic	-23095	NM_021101	9076	Hs.439060	NM_021101	ENSG00000163347	CLDN1	CLD1|ILVASC|SEMP1	claudin 1	protein-coding
MACS_peak_38620	chr7	116292150	116294308	+	128.57	NA	Intergenic	MLT1J|LTR|ERVL-MaLR	-19230	NM_000245	4233	Hs.132966	XM_006715988	ENSG00000105976	MET	AUTS9|HGFR|RCCP2|c-Met	MET proto-oncogene, receptor tyrosine kinase	protein-coding
MACS_peak_10334	chr12	109637728	109638543	+	128.57	NA	intron (NM_001093, intron 17 of 51)	AluSx|SINE|Alu	60933	NM_001093	32	Hs.234898	XM_005253876	ENSG00000076555	ACACB	ACC2|ACCB|HACC275	acetyl-CoA carboxylase beta	protein-coding
MACS_peak_27739	chr3	120135944	120136797	+	128.56	NA	intron (NM_007085, intron 2 of 10)	intron (NM_007085, intron 2 of 10)	-21794	NR_029584	406975		NR_029584		MIR198	MIRN198|miR-198	microRNA 198	ncRNA
MACS_peak_13468	chr15	45932559	45934329	+	128.5	NA	intron (NM_021199, intron 1 of 9)	intron (NM_021199, intron 1 of 9)	6506	NM_021199	58472	Hs.743355	NM_001271213	ENSG00000137767	SQRDL	PRO1975	sulfide quinone reductase-like (yeast)	protein-coding
MACS_peak_18690	chr18	77793517	77794605	+	128.42	NA	promoter-TSS (NM_024805)	promoter-TSS (NM_024805)	-285	NM_001171967	79863	Hs.728931	NM_001171967		RBFA	C18orf22|HsT169	ribosome binding factor A (putative)	protein-coding
MACS_peak_811	chr1	31643307	31644221	+	128.42	NA	Intergenic	Intergenic	68970	NM_024522	79570	Hs.470259	NM_024522	ENSG00000084628	NKAIN1	FAM77C	Na+/K+ transporting ATPase interacting 1	protein-coding
MACS_peak_23390	chr2	220143438	220144353	+	128.4	NA	promoter-TSS (NM_001039550)	promoter-TSS (NM_001039550)	-145	NM_001039550	3300	Hs.77768	NM_001039550	ENSG00000135924	DNAJB2	DSMA5|HSJ-1|HSJ1|HSPF3	DnaJ (Hsp40) homolog, subfamily B, member 2	protein-coding
MACS_peak_21254	chr2	74756569	74757295	+	128.38	NA	promoter-TSS (NM_181575)	promoter-TSS (NM_181575)	42	NM_181575	550	Hs.411480	XM_005264392	ENSG00000115307	AUP1	-	ancient ubiquitous protein 1	protein-coding
MACS_peak_25004	chr21	30396694	30398001	+	128.34	NA	intron (NM_006447, intron 1 of 17)	CpG	409	NM_006447	10600	Hs.99819	NM_001001992	ENSG00000156256	USP16	UBP-M|UBPM	ubiquitin specific peptidase 16	protein-coding
MACS_peak_8662	chr12	8178581	8180118	+	128.33	NA	Intergenic	Intergenic	-6010	NM_018416	55810	Hs.120844	XM_005253430	ENSG00000065970	FOXJ2	FHX	forkhead box J2	protein-coding
MACS_peak_10597	chr12	123458539	123460033	+	128.32	NA	promoter-TSS (NM_024623)	promoter-TSS (NM_024623)	-68	NM_024623	79676	Hs.524817	NM_024623	ENSG00000111325	OGFOD2	-	2-oxoglutarate and iron-dependent oxygenase domain containing 2	protein-coding
MACS_peak_7238	chr11	57297952	57298838	+	128.32	NA	promoter-TSS (NM_012456)	promoter-TSS (NM_012456)	-163	NM_012456	26519	Hs.235750	NM_012456	ENSG00000134809	TIMM10	TIM10|TIM10A	translocase of inner mitochondrial membrane 10 homolog (yeast)	protein-coding
MACS_peak_27347	chr3	87382186	87383397	+	128.3	NA	Intergenic	LTR16E1|LTR|ERVL	-57054	NM_001122757	5449	Hs.591654	NM_000306	ENSG00000064835	POU1F1	CPHD1|GHF-1|PIT1|POU1F1a|Pit-1	POU class 1 homeobox 1	protein-coding
MACS_peak_37991	chr7	76097039	76097975	+	128.26	NA	intron (NM_001102594, intron 2 of 10)	intron (NM_001102594, intron 2 of 10)	6535	NM_001102595	113878	Hs.187058	XM_005250131	ENSG00000091073	DTX2	RNF58	deltex 2, E3 ubiquitin ligase	protein-coding
MACS_peak_16710	chr17	38573951	38574773	+	128.26	NA	promoter-TSS (NM_001067)	promoter-TSS (NM_001067)	-160	NM_001067	7153	Hs.156346	XM_005257632	ENSG00000131747	TOP2A	TOP2|TP2A	topoisomerase (DNA) II alpha 170kDa	protein-coding
MACS_peak_33513	chr5	145561830	145562659	+	128.23	NA	promoter-TSS (NM_020117)	promoter-TSS (NM_020117)	50	NM_020117	51520	Hs.432674	NM_020117	ENSG00000133706	LARS	HSPC192|LARS1|LEURS|LEUS|LFIS|LRS|PIG44|RNTLS|hr025Cl	leucyl-tRNA synthetase	protein-coding
MACS_peak_39246	chr8	7433541	7434350	+	128.15	NA	Intergenic	(TTTTG)n|Simple_repeat|Simple_repeat	-2025	NR_046343	441317	Hs.715411	NM_001136572		FAM90A7P	FAM90A7	putative protein FAM90A7	pseudo
MACS_peak_161	chr1	8271834	8272748	+	128.12	NA	Intergenic	Intergenic	-105854	NM_001080397	50651	Hs.463036	XM_005263467	ENSG00000162426	SLC45A1	DNB5	solute carrier family 45, member 1	protein-coding
MACS_peak_26842	chr3	48544600	48545798	+	128.12	NA	Intergenic	Intergenic	-2940	NM_001272066	51246	Hs.664265	XM_005265205	ENSG00000164054	SHISA5	SCOTIN	shisa family member 5	protein-coding
MACS_peak_27162	chr3	67048205	67049021	+	128.12	NA	promoter-TSS (NM_032505)	promoter-TSS (NM_032505)	-114	NM_032505	84541	Hs.116665	XM_005264771	ENSG00000163376	KBTBD8	TA-KRP	kelch repeat and BTB (POZ) domain containing 8	protein-coding
MACS_peak_2269	chr1	121396767	121399658	+	128.12	NA	Intergenic	ALR/Alpha|Satellite|centr	137302	NR_003955	647121	Hs.697682	NR_003955		EMBP1	-	embigin pseudogene 1	pseudo
MACS_peak_11009	chr13	42679881	42680868	+	128.11	NA	intron (NM_178009, intron 1 of 29)	AluSx|SINE|Alu	-31804	NM_001297429	160851	Hs.733239	XM_005266271	ENSG00000102780	DGKH	DGKeta	diacylglycerol kinase, eta	protein-coding
MACS_peak_37471	chr7	44121847	44122606	+	128.11	NA	promoter-TSS (NM_013284)	promoter-TSS (NM_013284)	-87	NM_013284	27434	Hs.598038	XM_005249708	ENSG00000122678	POLM	Pol Mu|Tdt-N	polymerase (DNA directed), mu	protein-coding
MACS_peak_41021	chr8	128871777	128872667	+	128.1	NA	Intergenic	Intergenic	-30652	NR_003367	5820	Hs.675281	NR_003367	ENSG00000249859	PVT1	LINC00079|NCRNA00079	Pvt1 oncogene (non-protein coding)	ncRNA
MACS_peak_23538	chr2	228682419	228683845	+	128.07	NA	TTS (NM_001130046)	TTS (NM_001130046)	4574	NM_001130046	6364	Hs.75498	NM_001130046	ENSG00000115009	CCL20	CKb4|LARC|MIP-3-alpha|MIP-3a|MIP3A|SCYA20|ST38	chemokine (C-C motif) ligand 20	protein-coding
MACS_peak_34923	chr6	37139506	37140400	+	128.03	NA	intron (NM_001243186, intron 4 of 5)	intron (NM_001243186, intron 4 of 5)	2031	NM_001243186	5292	Hs.81170	NM_001243186	ENSG00000137193	PIM1	PIM	Pim-1 proto-oncogene, serine/threonine kinase	protein-coding
MACS_peak_40954	chr8	126441954	126442875	+	128.01	NA	promoter-TSS (NM_025195)	promoter-TSS (NM_025195)	-149	NM_025195	10221	Hs.444947	XM_006716496	ENSG00000173334	TRIB1	C8FW|GIG-2|GIG2|SKIP1|TRB-1|TRB1	tribbles pseudokinase 1	protein-coding
MACS_peak_30578	chr4	114388627	114390052	+	127.99	NA	intron (NM_172114, intron 15 of 17)	intron (NM_172114, intron 15 of 17)	293744	NM_172127	817	Hs.144114	XM_005263251	ENSG00000145349	CAMK2D	CAMKD	calcium/calmodulin-dependent protein kinase II delta	protein-coding
MACS_peak_37354	chr7	35043143	35044177	+	127.99	NA	intron (NM_015283, intron 6 of 21)	MER76|LTR|ERVL	33993	NM_015283	23333	Hs.408623	NM_015283	ENSG00000173852	DPY19L1	-	dpy-19-like 1 (C. elegans)	protein-coding
MACS_peak_34064	chr6	1325194	1326478	+	127.95	NA	Intergenic	Intergenic	13161	NM_033260	94234	Hs.591352	NM_033260	ENSG00000164379	FOXQ1	HFH1	forkhead box Q1	protein-coding
MACS_peak_20094	chr2	9784519	9785330	+	127.92	NA	Intergenic	Intergenic	-13740	NM_006826	10971	Hs.74405	NM_006826	ENSG00000134308	YWHAQ	14-3-3|1C5|HS1	tyrosine 3-monooxygenase/tryptophan 5-monooxygenase activation protein, theta	protein-coding
MACS_peak_345	chr1	16006506	16008649	+	127.88	NA	Intergenic	FLAM_A|SINE|Alu	-3250	NM_015164	23207	Hs.646775	XM_005245790	ENSG00000116786	PLEKHM2	SKIP	pleckstrin homology domain containing, family M (with RUN domain) member 2	protein-coding
MACS_peak_24849	chr21	9937987	9940244	+	127.87	NA	intron (NR_038329, intron 2 of 2)	CER|Satellite|Satellite	29479	NR_038327	100132288	Hs.487562	NM_001033515		TEKT4P2	MAFIPL|TEKT4P	tektin 4 pseudogene 2	pseudo
MACS_peak_19568	chr19	44205222	44206191	+	127.83	NA	Intergenic	L2a|LINE|L2	-14508	NM_019612	56269	Hs.515444	XM_005259058	ENSG00000124449	IRGC	CINEMA|IFGGE|IRGC1|Iigp5|R30953_1	immunity-related GTPase family, cinema	protein-coding
MACS_peak_42794	chr9	110266493	110267820	+	127.81	NA	Intergenic	Intergenic	-15109	NM_004235	9314	Hs.376206	XM_005252305	ENSG00000136826	KLF4	EZF|GKLF	Kruppel-like factor 4 (gut)	protein-coding
MACS_peak_6027	chr10	104180418	104181178	+	127.81	NA	5' UTR (NM_024326, exon 1 of 4)	5' UTR (NM_024326, exon 1 of 4)	-1107	NM_001270965	5662	Hs.743732	NM_001270965	ENSG00000059915	PSD	EFA6|EFA6A|PSD1|TYL	pleckstrin and Sec7 domain containing	protein-coding
MACS_peak_11829	chr14	24583525	24584722	+	127.8	NA	promoter-TSS (NM_181357)	promoter-TSS (NM_181357)	137	NM_025230	80344	Hs.525251	NM_001163484	ENSG00000100897	DCAF11	PRO2389|WDR23	DDB1 and CUL4 associated factor 11	protein-coding
MACS_peak_21366	chr2	86667591	86668684	+	127.79	NA	promoter-TSS (NM_018433)	promoter-TSS (NM_018433)	-134	NM_018433	55818	Hs.557425	XM_006712051	ENSG00000115548	KDM3A	JHDM2A|JHMD2A|JMJD1|JMJD1A|TSGA	lysine (K)-specific demethylase 3A	protein-coding
MACS_peak_30569	chr4	113557784	113559019	+	127.77	NA	promoter-TSS (NM_018392)	promoter-TSS (NM_018392)	-211	NM_015454	51574	Hs.713663	NM_001267039	ENSG00000174720	LARP7	ALAZS|PIP7S	La ribonucleoprotein domain family, member 7	protein-coding
MACS_peak_2613	chr1	151762716	151763622	+	127.72	NA	promoter-TSS (NM_006862)	promoter-TSS (NM_006862)	-159	NM_006862	11022	Hs.144439	XM_005244853	ENSG00000182134	TDRKH	TDRD2	tudor and KH domain containing	protein-coding
MACS_peak_29972	chr4	74514975	74516541	+	127.69	NA	Intergenic	Intergenic	-29410	NM_001270392	166824	Hs.529677	NM_001270391	ENSG00000169435	RASSF6	-	Ras association (RalGDS/AF-6) domain family member 6	protein-coding
MACS_peak_18757	chr19	2168608	2169551	+	127.66	NA	intron (NM_032482, intron 1 of 27)	intron (NM_032482, intron 1 of 27)	4931	NM_032482	84444	Hs.713641	XM_005259659	ENSG00000104885	DOT1L	DOT1|KMT4	DOT1-like histone H3K79 methyltransferase	protein-coding
MACS_peak_41720	chr9	35072468	35073224	+	127.64	NA	promoter-TSS (NM_007126)	promoter-TSS (NM_007126)	-107	NM_007126	7415	Hs.529782	NM_007126	ENSG00000165280	VCP	ALS14|HEL-220|HEL-S-70|IBMPFD|IBMPFD1|TERA|p97	valosin containing protein	protein-coding
MACS_peak_43666	chrY	9934612	9935221	+	127.63	NA	Intergenic	L1PREC2|LINE|L1	186509	NR_001540	252955	Hs.522846	NR_001540	ENSG00000239225	TTTY23	NCRNA00148|TTTY23B	testis-specific transcript, Y-linked 23 (non-protein coding)	ncRNA
MACS_peak_27314	chr3	80782571	80783532	+	127.59	NA	Intergenic	LTR4|LTR|ERV1	-965992	NM_002941	6091	Hs.744218	XM_006713276	ENSG00000169855	ROBO1	DUTT1|SAX3	roundabout, axon guidance receptor, homolog 1 (Drosophila)	protein-coding
MACS_peak_21653	chr2	101178917	101180077	+	127.58	NA	promoter-TSS (NM_024065)	promoter-TSS (NM_024065)	79	NM_024065	79031	Hs.469459	NM_024065		PDCL3	HTPHLP|PHLP2A|PHLP3|VIAF|VIAF1	phosducin-like 3	protein-coding
MACS_peak_30336	chr4	98577114	98577862	+	127.58	NA	intron (NM_174952, intron 10 of 10)	Zaphod|DNA|hAT-Tip100	289411	NR_102713	101410545	Hs.628520	NR_102713	ENSG00000251620	STPG2-AS1	-	STPG2 antisense RNA 1	ncRNA
MACS_peak_20226	chr2	18480524	18481621	+	127.52	NA	Intergenic	Intergenic	260887	NM_020905	57665	Hs.120319	NM_020905	ENSG00000240857	RDH14	PAN2|SDR7C4	retinol dehydrogenase 14 (all-trans/9-cis/11-cis)	protein-coding
MACS_peak_25101	chr21	36217838	36219469	+	127.45	NA	intron (NM_001122607, intron 3 of 4)	intron (NM_001122607, intron 3 of 4)	42334	NM_001122607	861	Hs.612648	XM_005261068	ENSG00000159216	RUNX1	AML1|AML1-EVI-1|AMLCR1|CBFA2|EVI-1|PEBP2aB	runt-related transcription factor 1	protein-coding
MACS_peak_37638	chr7	55200140	55201254	+	127.41	NA	intron (NM_201284, intron 1 of 15)	intron (NM_201284, intron 1 of 15)	55945	NR_047551	100507500	Hs.720489	NR_047551	ENSG00000224057	EGFR-AS1	-	EGFR antisense RNA 1	ncRNA
MACS_peak_42846	chr9	112078341	112079189	+	127.4	NA	intron (NM_018424, intron 1 of 15)	L3|LINE|CR1	4479	NM_019114	54566	Hs.591901	XM_006717144	ENSG00000095203	EPB41L4B	CG1|EHM2	erythrocyte membrane protein band 4.1 like 4B	protein-coding
MACS_peak_19975	chr19	58892295	58892968	+	127.38	NA	promoter-TSS (NM_138466)	promoter-TSS (NM_138466)	-242	NM_138466	116412	Hs.222236	NM_001129730	ENSG00000152475	ZNF837	-	zinc finger protein 837	protein-coding
MACS_peak_12652	chr14	81866520	81868366	+	127.37	NA	intron (NM_001256430, intron 2 of 7)	MIR3|SINE|MIR	26113	NM_033104	85439	Hs.14248	XM_006720279	ENSG00000140022	STON2	STN2|STNB|STNB2	stonin 2	protein-coding
MACS_peak_9475	chr12	54776252	54777366	+	127.34	NA	intron (NM_001130968, intron 2 of 6)	AluSg|SINE|Alu	1705	NM_001290001	25946	Hs.505653	XM_005268783	ENSG00000161642	ZNF385A	HZF|RZF|ZFP385|ZNF385	zinc finger protein 385A	protein-coding
MACS_peak_41297	chr9	2361973	2362896	+	127.31	NA	Intergenic	LTR88b|LTR|Gypsy?	203978	NM_001289400	6595	Hs.644901	NM_001289396	ENSG00000080503	SMARCA2	BAF190|BRM|NCBRS|SNF2|SNF2L2|SNF2LA|SWI2|Sth1p|hBRM|hSNF2a	SWI/SNF related, matrix associated, actin dependent regulator of chromatin, subfamily a, member 2	protein-coding
MACS_peak_7845	chr11	92440070	92441037	+	127.31	NA	intron (NM_001008781, intron 3 of 24)	intron (NM_001008781, intron 3 of 24)	-262236	NM_005959	4544	Hs.569039	NM_005959	ENSG00000134640	MTNR1B	FGQTL2|MEL-1B-R|MT2	melatonin receptor 1B	protein-coding
MACS_peak_19582	chr19	44668625	44669490	+	127.28	NA	promoter-TSS (NM_015919)	promoter-TSS (NM_015919)	-158	NM_001146220	7769	Hs.145956	XM_005259224	ENSG00000167380	ZNF226	-	zinc finger protein 226	protein-coding
MACS_peak_4693	chr10	17429546	17430903	+	127.27	NA	intron (NR_034129, intron 1 of 2)	LTR80A|LTR|ERVL	1289	NR_034129	100128098	Hs.530588	NR_034129	ENSG00000204832	ST8SIA6-AS1	-	ST8SIA6 antisense RNA 1	ncRNA
MACS_peak_23192	chr2	208496879	208498518	+	127.23	NA	Intergenic	MLT1J2|LTR|ERVL-MaLR	-7725	NM_001127395	151194	Hs.664764	XM_005246336	ENSG00000144401	METTL21A	FAM119A|HCA557b|HSPA-KMT	methyltransferase like 21A	protein-coding
MACS_peak_6070	chr10	105540949	105541925	+	127.23	NA	intron (NM_014631, intron 2 of 13)	intron (NM_014631, intron 2 of 13)	34900	NR_038940	100505839	Hs.655149	NR_038940		SH3PXD2A-AS1	-	SH3PXD2A antisense RNA 1	ncRNA
MACS_peak_2092	chr1	113148186	113149256	+	127.17	NA	intron (NM_138727, intron 3 of 14)	MLT1B-int|LTR|ERVL-MaLR	13319	NM_138727	54879	Hs.201921	XM_005270963	ENSG00000007341	ST7L	FAM4B|ST7R|STLR	suppression of tumorigenicity 7 like	protein-coding
MACS_peak_15238	chr16	33899243	33900242	+	127.15	NA	Intergenic	(CATTC)n|Satellite|Satellite	62761	NR_038368	649159	Hs.532675	NM_001040069	ENSG00000256642	LINC00273	NCRNA00273|TOP	long intergenic non-protein coding RNA 273	ncRNA
MACS_peak_36805	chr6	170747226	170747950	+	127.15	NA	Intergenic	Intergenic	107739	NR_039787	100616430		NR_039787		MIR4644	-	microRNA 4644	ncRNA
MACS_peak_40864	chr8	123425967	123427181	+	127.15	NA	Intergenic	Intergenic	-367327	NM_014943	22882	Hs.658443	XM_005250836	ENSG00000178764	ZHX2	AFR1|RAF	zinc fingers and homeoboxes 2	protein-coding
MACS_peak_30580	chr4	114468380	114469338	+	127.13	NA	intron (NM_172114, intron 6 of 17)	intron (NM_172114, intron 6 of 17)	214224	NM_172127	817	Hs.144114	XM_005263251	ENSG00000145349	CAMK2D	CAMKD	calcium/calmodulin-dependent protein kinase II delta	protein-coding
MACS_peak_37065	chr7	17572212	17573276	+	127.12	NA	intron (NR_110013, intron 1 of 3)	intron (NR_110013, intron 1 of 3)	25789	NR_110013	101927630	Hs.583400	NR_110013		LOC101927630	-	uncharacterized LOC101927630	ncRNA
MACS_peak_2030	chr1	109704692	109705628	+	127.08	NA	intron (NM_001267048, intron 2 of 19)	intron (NM_001267048, intron 2 of 19)	-24011	NM_001284353	57535	Hs.708190	NM_001267048		KIAA1324	EIG121	KIAA1324	protein-coding
MACS_peak_12780	chr14	93260046	93260860	+	126.99	NA	promoter-TSS (NM_005113)	promoter-TSS (NM_005113)	-123	NM_005113	9950	Hs.104320	NM_005113	ENSG00000066455	GOLGA5	GOLIM5|RFG5|ret-II	golgin A5	protein-coding
MACS_peak_33821	chr5	167773239	167774071	+	126.99	NA	intron (NM_015238, intron 1 of 22)	intron (NM_015238, intron 1 of 22)	54590	NM_001161662	23286	Hs.484047	XM_005265850	ENSG00000113645	WWC1	HBEBP3|HBEBP36|KIBRA|MEMRYQTL|PPP1R168	WW and C2 domain containing 1	protein-coding
MACS_peak_31408	chr4	184359699	184360577	+	126.98	NA	Intergenic	MLT1K|LTR|ERVL-MaLR	-5651	NM_017632	55602	Hs.644077	XM_005263118	ENSG00000168564	CDKN2AIP	CARF	CDKN2A interacting protein	protein-coding
MACS_peak_19563	chr19	44079503	44080215	+	126.95	NA	promoter-TSS (NM_006297)	promoter-TSS (NM_006297)	-129	NM_006297	7515	Hs.98493	NM_006297	ENSG00000073050	XRCC1	RCC	X-ray repair complementing defective repair in Chinese hamster cells 1	protein-coding
MACS_peak_7440	chr11	65479125	65480371	+	126.89	NA	exon (NM_001206833, exon 1 of 12)	exon (NM_001206833, exon 1 of 12)	275	NM_182710	10524	Hs.397010	XM_006718421	ENSG00000172977	KAT5	ESA1|HTATIP|HTATIP1|PLIP|TIP|TIP60|ZC2HC5|cPLA2	K(lysine) acetyltransferase 5	protein-coding
MACS_peak_12524	chr14	74226667	74227647	+	126.82	NA	promoter-TSS (NM_194278)	promoter-TSS (NM_194278)	-156	NM_194278	91748	Hs.594157	XM_005268204	ENSG00000156030	ELMSAN1	C14orf117|C14orf43|LSR68|c14_5541	ELM2 and Myb/SANT-like domain containing 1	protein-coding
MACS_peak_29802	chr4	56475278	56476247	+	126.78	NA	intron (NM_001292045, intron 2 of 8)	intron (NM_001292045, intron 2 of 8)	-17383	NM_152401	132954	Hs.223712	XM_005265728	ENSG00000163440	PDCL2	GCPHLP	phosducin-like 2	protein-coding
MACS_peak_4056	chr1	228318476	228319319	+	126.77	NA	Intergenic	PRIMAX-int|LTR|ERV1	-8888	NM_001242839	2987	Hs.376933	XM_005273103	ENSG00000143774	GUK1	GMK	guanylate kinase 1	protein-coding
MACS_peak_9559	chr12	58087299	58088196	+	126.72	NA	promoter-TSS (NM_001261422)	promoter-TSS (NM_001261422)	9	NM_001261421	10956	Hs.527861	XM_005268581	ENSG00000135506	OS9	ERLEC2|OS-9	osteosarcoma amplified 9, endoplasmic reticulum lectin	protein-coding
MACS_peak_16964	chr17	45972899	45973857	+	126.71	NA	promoter-TSS (NM_003110)	promoter-TSS (NM_003110)	-138	NM_003110	6668	Hs.514276	XM_006722023	ENSG00000167182	SP2	-	Sp2 transcription factor	protein-coding
MACS_peak_43688	chrY	10056448	10057651	+	126.68	NA	Intergenic	ALR/Alpha|Satellite|centr	308642	NR_001540	252955	Hs.522846	NR_001540	ENSG00000239225	TTTY23	NCRNA00148|TTTY23B	testis-specific transcript, Y-linked 23 (non-protein coding)	ncRNA
MACS_peak_15232	chr16	33846840	33848398	+	126.67	NA	Intergenic	L1MB4|LINE|L1	114884	NR_038368	649159	Hs.532675	NM_001040069	ENSG00000256642	LINC00273	NCRNA00273|TOP	long intergenic non-protein coding RNA 273	ncRNA
MACS_peak_9099	chr12	37991587	37992288	+	126.66	NA	Intergenic	ALR/Alpha|Satellite|centr	-718620	NM_001013620	144245	Hs.259305	XM_005268665		ALG10B	ALG10|KCR1	ALG10B, alpha-1,2-glucosyltransferase	protein-coding
MACS_peak_25405	chr22	16901059	16901689	+	126.66	NA	Intergenic	Intergenic	172326	NM_014406	150160	Hs.128342	NM_014406	ENSG00000198445	CCT8L2	CESK1	chaperonin containing TCP1, subunit 8 (theta)-like 2	protein-coding
MACS_peak_26940	chr3	51975801	51976565	+	126.59	NA	promoter-TSS (NM_004704)	promoter-TSS (NM_004704)	-178	NM_005485	10039	Hs.271742	XM_005264779	ENSG00000041880	PARP3	ADPRT3|ADPRTL2|ADPRTL3|ARTD3|IRT1|PADPRT-3	poly (ADP-ribose) polymerase family, member 3	protein-coding
MACS_peak_6802	chr11	16808886	16810274	+	126.56	NA	3' UTR (NM_175058, exon 23 of 23)	3' UTR (NM_175058, exon 23 of 23)	49432	NM_014267	10944	Hs.645792	NM_001142705		C11orf58	IMAGE145052|SMAP	chromosome 11 open reading frame 58	protein-coding
MACS_peak_4999	chr10	35194751	35195603	+	126.54	NA	Intergenic	Intergenic	90481	NR_108043	100505601	Hs.549790	NR_108043		PARD3-AS1	-	PARD3 antisense RNA 1	ncRNA
MACS_peak_24884	chr21	15345678	15347763	+	126.53	NA	intron (NR_027270, intron 1 of 5)	intron (NR_027270, intron 1 of 5)	6045	NR_027270	391267	Hs.364456	NM_153750	ENSG00000215559	ANKRD20A11P	C21orf81	ankyrin repeat domain 20 family, member A11, pseudogene	pseudo
MACS_peak_28620	chr3	178864836	178866274	+	126.52	NA	promoter-TSS (NM_006218)	promoter-TSS (NM_006218)	-756	NM_006218	5290	Hs.715194	XM_006713658		PIK3CA	CLOVE|CWS5|MCAP|MCM|MCMTC|PI3K|p110-alpha	phosphatidylinositol-4,5-bisphosphate 3-kinase, catalytic subunit alpha	protein-coding
MACS_peak_36873	chr7	3242981	3243781	+	126.51	NA	Intergenic	MER63C|DNA|hAT-Blackjack	-97699	NM_152744	221935	Hs.653013	NM_001079653	ENSG00000146555	SDK1	-	sidekick cell adhesion molecule 1	protein-coding
MACS_peak_13554	chr15	52273580	52275489	+	126.5	NA	Intergenic	Intergenic	-10536	NM_138792	123169	Hs.567662	NM_001286430	ENSG00000166477	LEO1	RDL	Leo1, Paf1/RNA polymerase II complex component, homolog (S. cerevisiae)	protein-coding
MACS_peak_1366	chr1	59192275	59193593	+	126.45	NA	Intergenic	Intergenic	-27187	NM_001085487	114803	Hs.744921	XM_006710314	ENSG00000162601	MYSM1	2A-DUB|2ADUB	Myb-like, SWIRM and MPN domains 1	protein-coding
MACS_peak_15210	chr16	33102263	33103181	+	126.43	NA	Intergenic	Intergenic	-102861	NR_110897	729355	Hs.706716	XM_006721084	ENSG00000261509	TP53TG3B	-	TP53 target 3B	protein-coding
MACS_peak_18986	chr19	11615791	11617053	+	126.42	NA	TTS (NM_001142465)	TTS (NM_001142465)	316	NM_138783	115950	Hs.465928	NM_138783	ENSG00000161914	ZNF653	E430039K05Rik|ZIP67	zinc finger protein 653	protein-coding
MACS_peak_24514	chr20	45902969	45903965	+	126.36	NA	intron (NM_001281783, intron 11 of 21)	intron (NM_001281783, intron 11 of 21)	-43779	NR_024594	100131496	Hs.662547	NR_024594	ENSG00000267882	LOC100131496	-	uncharacterized LOC100131496	ncRNA
MACS_peak_41698	chr9	34329093	34329767	+	126.36	NA	promoter-TSS (NM_194313)	promoter-TSS (NM_194313)	-74	NM_147172	318	Hs.731743	NM_001161	ENSG00000164978	NUDT2	APAH1	nudix (nucleoside diphosphate linked moiety X)-type motif 2	protein-coding
MACS_peak_3865	chr1	218878730	218880390	+	126.32	NA	Intergenic	Intergenic	-360540	NR_046268	728463	Hs.568469	NR_046268	ENSG00000232480	TGFB2-AS1	-	TGFB2 antisense RNA 1 (head to head)	ncRNA
MACS_peak_19190	chr19	20156178	20157178	+	126.31	NA	Intergenic	LTR10C|LTR|ERV1	-6401	NM_033196	91120	Hs.306298	XM_005260146	ENSG00000197124	ZNF682	BC39498_3	zinc finger protein 682	protein-coding
MACS_peak_43012	chr9	117919131	117920159	+	126.25	NA	intron (NM_017418, intron 1 of 7)	intron (NM_017418, intron 1 of 7)	15548	NM_017418	50514	Hs.148841	NM_017418	ENSG00000173077	2001-12-01	CTS9	deleted in esophageal cancer 1	protein-coding
MACS_peak_40515	chr8	98775530	98776385	+	126.17	NA	Intergenic	Intergenic	-11852	NM_018407	55353	Hs.492314	NM_018407		LAPTM4B	LAPTM4beta|LC27	lysosomal protein transmembrane 4 beta	protein-coding
MACS_peak_5741	chr10	89802222	89803055	+	126.16	NA	Intergenic	Intergenic	179443	NM_000314	5728	Hs.500466	XM_006717926		PTEN	10q23del|BZS|CWS1|DEC|GLM2|MHAM|MMAC1|PTEN1|TEP1	phosphatase and tensin homolog	protein-coding
MACS_peak_37727	chr7	61221270	61222068	+	126.11	NA	Intergenic	ALR/Alpha|Satellite|centr	1542765	NR_003952	643955	Hs.583308	NR_003952	ENSG00000185037	ZNF733P	ZNF733	zinc finger protein 733, pseudogene	pseudo
MACS_peak_381	chr1	16722922	16723675	+	126.05	NA	non-coding (NR_073501, exon 5 of 5)	non-coding (NR_073501, exon 5 of 5)	29773	NR_073500	26099	Hs.252967	NM_001114600	ENSG00000055070	SZRD1	C1orf144	SUZ RNA binding domain containing 1	protein-coding
MACS_peak_21842	chr2	112397900	112399260	+	126.01	NA	Intergenic	MIR|SINE|MIR	-145888	NR_024373	541471	Hs.562920	NR_015395	ENSG00000172965	MIR4435-1HG	AGD2|LINC00978	MIR4435-1 host gene (non-protein coding)	ncRNA
MACS_peak_28003	chr3	136470940	136471823	+	125.99	NA	promoter-TSS (NM_005862)	promoter-TSS (NM_005862)	-136	NM_005862	10274	Hs.412586	XM_006713471	ENSG00000118007	STAG1	SA1|SCC3A	stromal antigen 1	protein-coding
MACS_peak_987	chr1	39648939	39650015	+	125.94	NA	intron (NM_012090, intron 1 of 92)	intron (NM_012090, intron 1 of 92)	99638	NM_012090	23499	Hs.692278	XM_005270694	ENSG00000127603	MACF1	ABP620|ACF7|MACF|OFC4	microtubule-actin crosslinking factor 1	protein-coding
MACS_peak_18539	chr18	61220107	61221370	+	125.92	NA	Intergenic	Intergenic	-2655	NM_080474	89777	Hs.348541	XM_005266778	ENSG00000166634	SERPINB12	YUKOPIN	serpin peptidase inhibitor, clade B (ovalbumin), member 12	protein-coding
MACS_peak_2290	chr1	142665196	142667930	+	125.91	NA	Intergenic	L1PA13|LINE|L1	47042	NR_046228	100874392	Hs.648245	NR_046228		ANKRD20A12P	-	ankyrin repeat domain 20 family, member A12, pseudogene	pseudo
MACS_peak_19266	chr19	31704757	31705655	+	125.91	NA	Intergenic	Intergenic	134984	NM_020856	57616	Hs.278436	NM_020856	ENSG00000121297	TSHZ3	TSH3|ZNF537	teashirt zinc finger homeobox 3	protein-coding
MACS_peak_27296	chr3	79346165	79346994	+	125.9	NA	intron (NM_002941, intron 2 of 30)	intron (NM_002941, intron 2 of 30)	-114298	NR_110133	101927374	Hs.570644	NR_110133		LOC101927374	-	uncharacterized LOC101927374	ncRNA
MACS_peak_13804	chr15	64736070	64737344	+	125.89	NA	intron (NM_016213, intron 11 of 12)	intron (NM_016213, intron 11 of 12)	-54912	NM_015042	23060	Hs.696256	NM_015042	ENSG00000180357	ZNF609	-	zinc finger protein 609	protein-coding
MACS_peak_34703	chr6	30464265	30464954	+	125.87	NA	Intergenic	Intergenic	7426	NM_005516	3133	Hs.650174	NM_005516	ENSG00000204592	HLA-E	EA1.2|EA2.1|HLA-6.2|MHC|QA1	major histocompatibility complex, class I, E	protein-coding
MACS_peak_4099	chr1	230219745	230221320	+	125.87	NA	intron (NM_004481, intron 1 of 15)	intron (NM_004481, intron 1 of 15)	17590	NM_004481	2590	Hs.743964	NM_001291866	ENSG00000143641	GALNT2	GalNAc-T2	polypeptide N-acetylgalactosaminyltransferase 2	protein-coding
MACS_peak_19210	chr19	21786761	21787655	+	125.78	NA	Intergenic	HERV15-int|LTR|ERV1	98771	NM_001001415	353088	Hs.709598	NM_001001415	ENSG00000197013	ZNF429	-	zinc finger protein 429	protein-coding
MACS_peak_9986	chr12	89556243	89557222	+	125.74	NA	Intergenic	Intergenic	-143263	NR_038385	728084	Hs.132563	NR_038385	ENSG00000246363	LOC728084	-	uncharacterized LOC728084	ncRNA
MACS_peak_43665	chrY	9932724	9933391	+	125.73	NA	Intergenic	L1PREC2|LINE|L1	184650	NR_001540	252955	Hs.522846	NR_001540	ENSG00000239225	TTTY23	NCRNA00148|TTTY23B	testis-specific transcript, Y-linked 23 (non-protein coding)	ncRNA
MACS_peak_17258	chr17	61627262	61628148	+	125.7	NA	promoter-TSS (NM_005828)	promoter-TSS (NM_005828)	-91	NM_005828	10238	Hs.410596	NM_005828	ENSG00000136485	DCAF7	AN11|HAN11|SWAN-1|WDR68	DDB1 and CUL4 associated factor 7	protein-coding
MACS_peak_250	chr1	10518953	10519807	+	125.64	NA	Intergenic	Intergenic	9604	NM_001302	1325	Hs.412311	NM_001302	ENSG00000241563	CORT	CST-14|CST-17|CST-29	cortistatin	protein-coding
MACS_peak_13755	chr15	63188650	63189789	+	125.63	NA	Intergenic	Intergenic	73063	NR_029709	406965		NR_029709		MIR190A	MIR190|MIRN190|hsa-mir-190a|miR-190	microRNA 190a	ncRNA
MACS_peak_19844	chr19	52429732	52430964	+	125.61	NA	promoter-TSS (NM_024840)	promoter-TSS (NM_024840)	-340	NM_024840	79898	Hs.183390	XM_005259269	ENSG00000176024	ZNF613	-	zinc finger protein 613	protein-coding
MACS_peak_4217	chr1	235530304	235531107	+	125.56	NA	promoter-TSS (NM_003193)	promoter-TSS (NM_003193)	30	NM_001079515	6905	Hs.744998	NM_001079515	ENSG00000116957	TBCE	HRD|KCS|KCS1|pac2	tubulin folding cofactor E	protein-coding
MACS_peak_28208	chr3	150264048	150264937	+	125.54	NA	promoter-TSS (NM_032025)	promoter-TSS (NM_032025)	-64	NM_014445	27230	Hs.713956	NM_014445	ENSG00000120742	SERP1	RAMP4	stress-associated endoplasmic reticulum protein 1	protein-coding
MACS_peak_10367	chr12	110782646	110783579	+	125.52	NA	exon (NM_001681, exon 18 of 21)	exon (NM_001681, exon 18 of 21)	58423	NM_001137664	51434	Hs.719935	XM_005253903	ENSG00000196510	ANAPC7	APC7	anaphase promoting complex subunit 7	protein-coding
MACS_peak_31572	chr4	191010921	191011839	+	125.51	NA	Intergenic	CpG	25723	NR_121644	100419743		NR_121644		DBET	DBE-T	D4Z4 binding element transcript (non-protein coding)	ncRNA
MACS_peak_28738	chr3	185254945	185255651	+	125.48	NA	intron (NM_139248, intron 1 of 9)	intron (NM_139248, intron 1 of 9)	15071	NM_139248	200879	Hs.68864	XM_006713529	ENSG00000163898	LIPH	AH|ARWH2|HYPT7|LAH2|LPDLR|PLA1B|mPA-PLA1	lipase, member H	protein-coding
MACS_peak_31139	chr4	159592918	159593703	+	125.39	NA	promoter-TSS (NM_004453)	promoter-TSS (NM_004453)	57	NM_004453	2110	Hs.155729	NM_001281737	ENSG00000171503	ETFDH	ETFQO|MADD	electron-transferring-flavoprotein dehydrogenase	protein-coding
MACS_peak_38391	chr7	101525984	101526905	+	125.36	NA	intron (NM_181552, intron 1 of 23)	intron (NM_181552, intron 1 of 23)	65562	NM_181552	1523	Hs.191482	XM_005250150	ENSG00000257923	CUX1	CASP|CDP|CDP/Cut|CDP1|COY1|CUTL1|CUX|Clox|Cux/CDP|GOLIM6|Nbla10317|p100|p110|p200|p75	cut-like homeobox 1	protein-coding
MACS_peak_6031	chr10	104261567	104263061	+	125.35	NA	intron (NM_005736, intron 1 of 10)	CpG	198	NM_005736	10121	Hs.153961	NM_005736	ENSG00000138107	ACTR1A	ARP1|CTRN1	ARP1 actin-related protein 1 homolog A, centractin alpha (yeast)	protein-coding
MACS_peak_43350	chr9	136010482	136011341	+	125.34	NA	intron (NM_001042368, intron 1 of 17)	intron (NM_001042368, intron 1 of 17)	-4367	NM_001271774	5900	Hs.106185	NM_001042368	ENSG00000160271	RALGDS	RGDS|RGF|RalGEF	ral guanine nucleotide dissociation stimulator	protein-coding
MACS_peak_4157	chr1	233248352	233249764	+	125.27	NA	intron (NM_014801, intron 21 of 33)	intron (NM_014801, intron 21 of 33)	162688	NM_032324	84284	Hs.642715	XM_005273311		NTPCR	C1orf57|HCR-NTPase	nucleoside-triphosphatase, cancer-related	protein-coding
MACS_peak_37688	chr7	57939258	57941158	+	125.21	NA	Intergenic	ALR/Alpha|Satellite|centr	430325	NM_001159279	441234	Hs.533121	XR_246512	ENSG00000182111	ZNF716	-	zinc finger protein 716	protein-coding
MACS_peak_11235	chr13	63635360	63638325	+	125.2	NA	Intergenic	Intergenic	-255350	NR_120403	100874176	Hs.402083	NR_047029		LINC00448	-	long intergenic non-protein coding RNA 448	ncRNA
MACS_peak_14394	chr15	93346700	93348039	+	125.17	NA	Intergenic	Intergenic	8655	NR_033769	728619	Hs.684129	NR_033769		ASB9P1	-	ankyrin repeat and SOCS box containing 9 pseudogene 1	pseudo
MACS_peak_15602	chr16	69207204	69207985	+	125.11	NA	Intergenic	L1M5|LINE|L1	-13456	NM_006750	6645	Hs.461117	XM_005256120	ENSG00000168807	SNTB2	D16S2531E|EST25263|SNT2B2|SNT3|SNTL	syntrophin, beta 2 (dystrophin-associated protein A1, 59kDa, basic component 2)	protein-coding
MACS_peak_19130	chr19	17970186	17970804	+	125.07	NA	promoter-TSS (NM_000980)	promoter-TSS (NM_000980)	-192	NM_000980	6142	Hs.337766	NM_000980	ENSG00000105640	RPL18A	L18A	ribosomal protein L18a	protein-coding
MACS_peak_6039	chr10	104405187	104406550	+	125.02	NA	intron (NM_030912, intron 1 of 5)	intron (NM_030912, intron 1 of 5)	1616	NM_030912	81603	Hs.336810	XM_006717988	ENSG00000171206	TRIM8	GERP|RNF27	tripartite motif containing 8	protein-coding
MACS_peak_2107	chr1	113615201	113616009	+	125.01	NA	promoter-TSS (NM_014813)	promoter-TSS (NM_014813)	119	NR_103777	100996251	Hs.382067	NR_103777	ENSG00000238198	LOC100996251	-	uncharacterized LOC100996251	ncRNA
MACS_peak_27620	chr3	111520925	111522483	+	124.99	NA	intron (NM_001134437, intron 1 of 17)	intron (NM_001134437, intron 1 of 17)	-56323	NM_001134438	90102	Hs.679140	NM_001134437	ENSG00000144824	PHLDB2	LL5b|LL5beta	pleckstrin homology-like domain, family B, member 2	protein-coding
MACS_peak_8804	chr12	14425917	14427462	+	124.96	NA	Intergenic	LTR33C|LTR|ERVL	-91877	NM_018179	55729	Hs.591151	XM_005253424	ENSG00000171681	ATF7IP	AM|ATF-IP|MCAF|MCAF1|p621	activating transcription factor 7 interacting protein	protein-coding
MACS_peak_27751	chr3	121468309	121469145	+	124.91	NA	promoter-TSS (NM_001256486)	promoter-TSS (NM_001256486)	-113	NM_001256486	2804	Hs.741209	XM_005247371	ENSG00000173230	GOLGB1	GCP|GCP372|GOLIM1	golgin B1	protein-coding
MACS_peak_6348	chr10	124269500	124270510	+	124.9	NA	intron (NM_002775, intron 7 of 8)	intron (NM_002775, intron 7 of 8)	48964	NM_002775	5654	Hs.501280	NM_002775	ENSG00000166033	HTRA1	ARMD7|CARASIL|HtrA|L56|ORF480|PRSS11	HtrA serine peptidase 1	protein-coding
MACS_peak_33523	chr5	146083010	146084184	+	124.9	NA	intron (NM_001271899, intron 2 of 9)	intron (NM_001271899, intron 2 of 9)	174751	NM_001271948	5521	Hs.655213	NM_001271899	ENSG00000156475	PPP2R2B	B55BETA|PP2AB55BETA|PP2ABBETA|PP2APR55B|PP2APR55BETA|PR2AB55BETA|PR2ABBETA|PR2APR55BETA|PR52B|PR55-BETA|PR55BETA|SCA12	protein phosphatase 2, regulatory subunit B, beta	protein-coding
MACS_peak_618	chr1	25009940	25011005	+	124.89	NA	Intergenic	Intergenic	40878	NM_005839	10250	Hs.18192	XM_005245717	ENSG00000133226	SRRM1	160-KD|POP101|SRM160	serine/arginine repetitive matrix 1	protein-coding
MACS_peak_16816	chr17	41280674	41282092	+	124.88	NA	intron (NR_003108, intron 1 of 4)	intron (NR_003108, intron 1 of 4)	3783	NR_003108	10230	Hs.559259	NR_003108	ENSG00000198496	NBR2	NCRNA00192	neighbor of BRCA1 gene 2 (non-protein coding)	ncRNA
MACS_peak_37799	chr7	64574493	64575141	+	124.85	NA	Intergenic	MLT1A0|LTR|ERVL-MaLR	76085	NR_033416	643180	Hs.510847	NR_033416	ENSG00000234585	CCT6P3	CCT6-3P	chaperonin containing TCP1, subunit 6 (zeta) pseudogene 3	pseudo
MACS_peak_33133	chr5	124819511	124821516	+	124.84	NA	Intergenic	Intergenic	-8441	NR_109887	101927460	Hs.407582	NR_109887	ENSG00000260192	LOC101927460	-	uncharacterized LOC101927460	ncRNA
MACS_peak_36579	chr6	156103280	156104220	+	124.83	NA	Intergenic	MER31B|LTR|ERV1	-326713	NM_015718	50508	Hs.247776	NM_015718	ENSG00000074771	NOX3	GP91-3|MOX-2	NADPH oxidase 3	protein-coding
MACS_peak_19180	chr19	19701871	19702507	+	124.8	NA	intron (NR_038198, intron 2 of 7)	intron (NR_038198, intron 2 of 7)	27536	NM_025245	80714	Hs.466257	XM_006722910	ENSG00000105717	PBX4	-	pre-B-cell leukemia homeobox 4	protein-coding
MACS_peak_14193	chr15	81605236	81606006	+	124.79	NA	TTS (NM_004513)	TTS (NM_004513)	10903	NM_181900	80765	Hs.513075	XM_006720702		STARD5	-	StAR-related lipid transfer (START) domain containing 5	protein-coding
MACS_peak_42785	chr9	110005789	110006664	+	124.75	NA	Intergenic	Intergenic	-39291	NM_002874	5887	Hs.521640	NM_001244713	ENSG00000119318	RAD23B	HHR23B|HR23B|P58	RAD23 homolog B (S. cerevisiae)	protein-coding
MACS_peak_35979	chr6	122217488	122219224	+	124.73	NA	Intergenic	Intergenic	461633	NM_000165	2697	Hs.700699	NM_000165	ENSG00000152661	GJA1	AVSD3|CMDR|CX43|GJAL|HLHS1|HSS|ODDD	gap junction protein, alpha 1, 43kDa	protein-coding
MACS_peak_34864	chr6	35308758	35310522	+	124.67	NA	promoter-TSS (NM_001171820)	promoter-TSS (NM_001171820)	-695	NM_001171820	5467	Hs.696032	XM_005249193	ENSG00000112033	PPARD	FAAR|NR1C2|NUC1|NUCI|NUCII|PPARB	peroxisome proliferator-activated receptor delta	protein-coding
MACS_peak_32704	chr5	91887668	91888825	+	124.65	NA	Intergenic	Intergenic	1018803	NR_109825	441094	Hs.457407	NR_015369	ENSG00000237187	NR2F1-AS1	-	NR2F1 antisense RNA 1	ncRNA
MACS_peak_5114	chr10	45476226	45477167	+	124.62	NA	intron (NM_032023, intron 3 of 10)	L1MB1|LINE|L1	-2366	NM_007021	11067	Hs.93675	NM_007021	ENSG00000165507	C10orf10	DEPP|FIG	chromosome 10 open reading frame 10	protein-coding
MACS_peak_13996	chr15	72495492	72496380	+	124.6	NA	intron (NM_182470, intron 8 of 10)	intron (NM_182470, intron 8 of 10)	-5800	NM_001012642	196996	Hs.706272	NM_001012642	ENSG00000175318	GRAMD2	-	GRAM domain containing 2	protein-coding
MACS_peak_860	chr1	32756595	32757999	+	124.57	NA	promoter-TSS (NM_004964)	promoter-TSS (NM_004964)	-411	NM_004964	3065	Hs.88556	NM_004964	ENSG00000116478	HDAC1	GON-10|HD1|RPD3|RPD3L1	histone deacetylase 1	protein-coding
MACS_peak_21344	chr2	85725939	85726866	+	124.52	NA	Intergenic	MER57B2|LTR|ERV1	39607	NR_038942	100630918	Hs.66049	NR_038942		LOC100630918	-	uncharacterized LOC100630918	ncRNA
MACS_peak_42857	chr9	112317959	112319072	+	124.5	NA	Intergenic	Intergenic	-57922	NM_001145368	5774	Hs.436429	XM_006717197	ENSG00000070159	PTPN3	PTP-H1|PTPH1	protein tyrosine phosphatase, non-receptor type 3	protein-coding
MACS_peak_7014	chr11	34296001	34296829	+	124.4	NA	intron (NM_145804, intron 1 of 16)	intron (NM_145804, intron 1 of 16)	83140	NM_145804	25841	Hs.23361	NM_145804	ENSG00000166016	ABTB2	ABTB2A|BTBD22	ankyrin repeat and BTB (POZ) domain containing 2	protein-coding
MACS_peak_38138	chr7	84041335	84042525	+	124.37	NA	Intergenic	Intergenic	-119862	NR_110080	101927378	Hs.539042	NR_110079	ENSG00000235139	LOC101927378	-	uncharacterized LOC101927378	ncRNA
MACS_peak_12478	chr14	71248790	71249750	+	124.34	NA	intron (NM_001284231, intron 1 of 11)	intron (NM_001284231, intron 1 of 11)	899	NM_001284232	4293	Hs.593542	XM_005267683	ENSG00000006432	MAP3K9	MEKK9|MLK1|PRKE1	mitogen-activated protein kinase kinase kinase 9	protein-coding
MACS_peak_15889	chr16	87421708	87422610	+	124.3	NA	intron (NM_001282683, intron 2 of 9)	intron (NM_001282683, intron 2 of 9)	3554	NM_001282683	79791	Hs.733212	NM_001282683		FBXO31	FBX14|FBXO14|Fbx31|pp2386	F-box protein 31	protein-coding
MACS_peak_26875	chr3	49388688	49389658	+	124.21	NA	Intergenic	Intergenic	6618	NM_201397	2876	Hs.76686	NM_000581	ENSG00000233276	GPX1	GPXD|GSHPX1	glutathione peroxidase 1	protein-coding
MACS_peak_11841	chr14	24743099	24743912	+	124.2	NA	Intergenic	Intergenic	-2672	NM_004581	5875	Hs.377992	XM_005267959	ENSG00000100949	RABGGTA	PTAR3	Rab geranylgeranyltransferase, alpha subunit	protein-coding
MACS_peak_37544	chr7	47401094	47401909	+	124.15	NA	intron (NM_022748, intron 17 of 30)	intron (NM_022748, intron 17 of 30)	220241	NM_022748	64759	Hs.520814	NM_022748	ENSG00000136205	TNS3	TEM6|TENS1	tensin 3	protein-coding
MACS_peak_18797	chr19	3572347	3573171	+	124.14	NA	promoter-TSS (NM_006339)	promoter-TSS (NM_006339)	-184	NM_006339	10362	Hs.406534	NM_006339	ENSG00000064961	HMG20B	BRAF25|BRAF35|HMGX2|HMGXB2|PP7706|SMARCE1r|SOXL|pp8857	high mobility group 20B	protein-coding
MACS_peak_18858	chr19	6057137	6058016	+	124.11	NA	intron (NM_000635, intron 1 of 17)	intron (NM_000635, intron 1 of 17)	53088	NM_000635	5990	Hs.465709	NM_000635	ENSG00000087903	RFX2	-	regulatory factor X, 2 (influences HLA class II expression)	protein-coding
MACS_peak_43543	chrX	61792523	61793489	+	124.1	NA	Intergenic	ALR/Alpha|Satellite|centr	778212	NM_001012968	139886	Hs.612782	NM_001012968	ENSG00000186767	SPIN4	-	spindlin family, member 4	protein-coding
MACS_peak_14896	chr16	19078517	19079476	+	124.08	NA	promoter-TSS (NM_016138)	promoter-TSS (NM_016138)	17	NR_119380	102723385	Hs.569608	XR_424772		LOC102723385	-	uncharacterized LOC102723385	ncRNA
MACS_peak_11760	chr14	21737360	21738351	+	124.08	NA	promoter-TSS (NM_001077442)	promoter-TSS (NM_001077442)	-217	NM_031314	3183	Hs.675546	XM_006720124	ENSG00000092199	HNRNPC	C1|C2|HNRNP|HNRPC|SNRPC	heterogeneous nuclear ribonucleoprotein C (C1/C2)	protein-coding
MACS_peak_2301	chr1	143118772	143119483	+	124.06	NA	Intergenic	Intergenic	83112	NR_110761	102723769	Hs.652926	XR_430389		LOC102723769	-	uncharacterized LOC102723769	ncRNA
MACS_peak_3266	chr1	184898759	184899612	+	124.03	NA	intron (NM_052966, intron 1 of 13)	intron (NM_052966, intron 1 of 13)	44533	NM_052966	116496	Hs.518662	NM_052966	ENSG00000135842	FAM129A	C1orf24|NIBAN	family with sequence similarity 129, member A	protein-coding
MACS_peak_37880	chr7	72298450	72299312	+	124.02	NA	promoter-TSS (NM_001145440)	promoter-TSS (NM_001145440)	-68	NM_001145440	441250	Hs.488614	NM_001145440	ENSG00000254184	TYW1B	LINC00069|NCRNA00069|RSAFD2	tRNA-yW synthesizing protein 1 homolog B (S. cerevisiae)	protein-coding
MACS_peak_21474	chr2	91629922	91633259	+	124.01	NA	Intergenic	Intergenic	216385	NR_027238	654342	Hs.469287	NR_027238	ENSG00000143429	LOC654342	-	lymphocyte-specific protein 1 pseudogene	pseudo
MACS_peak_19034	chr19	13273151	13274296	+	124.01	NA	Intergenic	CpG	12441	NM_004907	9592	Hs.501629	NM_004907	ENSG00000160888	IER2	ETR101	immediate early response 2	protein-coding
MACS_peak_7380	chr11	63952941	63953919	+	124	NA	promoter-TSS (NM_001282653)	promoter-TSS (NM_001282653)	-157	NM_006819	10963	Hs.337295	NM_001282652	ENSG00000168439	STIP1	HEL-S-94n|HOP|IEF-SSP-3521|P60|STI1|STI1L	stress-induced phosphoprotein 1	protein-coding
MACS_peak_16693	chr17	38255006	38255953	+	123.98	NA	intron (NM_021724, intron 1 of 7)	CpG	1499	NM_021724	9572	Hs.592130	NM_021724	ENSG00000126368	NR1D1	EAR1|THRA1|THRAL|ear-1|hRev	nuclear receptor subfamily 1, group D, member 1	protein-coding
MACS_peak_12742	chr14	91593563	91594449	+	123.98	NA	intron (NM_001286471, intron 1 of 13)	intron (NM_001286471, intron 1 of 13)	1236	NR_003709	100124539	Hs.693444	NR_003709	ENSG00000221102	SNORA11B	-	small nucleolar RNA, H/ACA box 11B	snoRNA
MACS_peak_28653	chr3	181930040	181930980	+	123.96	NA	Intergenic	Intergenic	260358	NR_104146	100996490	Hs.636150	NR_104146	ENSG00000242512	LINC01206	-	long intergenic non-protein coding RNA 1206	ncRNA
MACS_peak_19981	chr19	58951276	58952036	+	123.93	NA	promoter-TSS (NM_003433)	promoter-TSS (NM_003433)	-67	NM_003433	7691	Hs.156169	XM_005259210	ENSG00000131849	ZNF132	pHZ-12	zinc finger protein 132	protein-coding
MACS_peak_15847	chr16	84683950	84684867	+	123.92	NA	intron (NM_024731, intron 1 of 4)	intron (NM_024731, intron 1 of 4)	2277	NM_024731	79786	Hs.578546	XM_005256149	ENSG00000135686	KLHL36	C16orf44	kelch-like family member 36	protein-coding
MACS_peak_34094	chr6	2522631	2523921	+	123.92	NA	Intergenic	Intergenic	112022	NM_152554	154386	Hs.680574	NM_152554		C6orf195	bA145H9.2	chromosome 6 open reading frame 195	protein-coding
MACS_peak_8300	chr11	121055800	121056626	+	123.9	NA	intron (NM_005422, intron 19 of 22)	intron (NM_005422, intron 19 of 22)	82838	NM_005422	7007	Hs.248162	XM_005271653	ENSG00000109927	TECTA	DFNA12|DFNA8|DFNB21	tectorin alpha	protein-coding
MACS_peak_43190	chr9	129747837	129748738	+	123.87	NA	intron (NM_014636, intron 4 of 18)	intron (NM_014636, intron 4 of 18)	23783	NM_001190728	9649	Hs.721343	XM_005252318	ENSG00000136828	RALGPS1	RALGEF2|RALGPS1A	Ral GEF with PH domain and SH3 binding motif 1	protein-coding
MACS_peak_12745	chr14	91615636	91616474	+	123.87	NA	intron (NM_001286470, intron 4 of 16)	intron (NM_001286470, intron 4 of 16)	23285	NR_003709	100124539	Hs.693444	NR_003709	ENSG00000221102	SNORA11B	-	small nucleolar RNA, H/ACA box 11B	snoRNA
MACS_peak_14680	chr16	4303583	4304408	+	123.86	NA	promoter-TSS (NR_039999)	promoter-TSS (NR_039999)	-205	NR_039999	100507501	Hs.632979	NR_039999	ENSG00000262468	LOC100507501	-	uncharacterized LOC100507501	ncRNA
MACS_peak_19804	chr19	50168796	50169430	+	123.84	NA	promoter-TSS (NM_001197128)	promoter-TSS (NM_001197128)	19	NM_001197126	3661	Hs.731922	XM_006723197	ENSG00000126456	IRF3	-	interferon regulatory factor 3	protein-coding
MACS_peak_28983	chr3	194823151	194823900	+	123.83	NA	intron (NM_152531, intron 3 of 3)	L1MA9|LINE|L1	8208	NR_104188	100874528	Hs.581659	NR_104188		XXYLT1-AS1	-	XXYLT1 antisense RNA 1	ncRNA
MACS_peak_18977	chr19	11434743	11435478	+	123.75	NA	3' UTR (NM_004283, exon 5 of 5)	3' UTR (NM_004283, exon 5 of 5)	15234	NM_004283	9545	Hs.744916	NM_004283	ENSG00000105514	RAB3D	D2-2|GOV|RAB16|RAD3D	RAB3D, member RAS oncogene family	protein-coding
MACS_peak_17894	chr18	12862197	12863267	+	123.75	NA	intron (NM_001207013, intron 1 of 10)	MLT1J|LTR|ERVL-MaLR	21602	NM_080423	5771	Hs.663373	XM_005258124	ENSG00000175354	PTPN2	PTN2|PTPT|TC-PTP|TCELLPTP|TCPTP	protein tyrosine phosphatase, non-receptor type 2	protein-coding
MACS_peak_14951	chr16	21780166	21781287	+	123.75	NA	Intergenic	Intergenic	49769	NR_003370	730092	Hs.348979	NR_003370		RRN3P1	-	RNA polymerase I transcription factor homolog (S. cerevisiae) pseudogene 1	pseudo
MACS_peak_18755	chr19	2151380	2152217	+	123.74	NA	promoter-TSS (NM_001261826)	promoter-TSS (NM_001261826)	-242	NM_001261826	8943	Hs.512815	XM_006722932	ENSG00000065000	AP3D1	ADTD|hBLVR	adaptor-related protein complex 3, delta 1 subunit	protein-coding
MACS_peak_43274	chr9	132095806	132097095	+	123.74	NA	Intergenic	Intergenic	-2752	NR_120685	100506119	Hs.624047	XR_426440		LOC100506119	-	uncharacterized LOC100506119	ncRNA
MACS_peak_10935	chr13	38922759	38924218	+	123.73	NA	promoter-TSS (NR_104584)	promoter-TSS (NR_104584)	-420	NM_001286706	51569	Hs.643655	NM_001286703	ENSG00000120686	UFM1	BM-002|C13orf20	ubiquitin-fold modifier 1	protein-coding
MACS_peak_17812	chr18	9073359	9074365	+	123.69	NA	Intergenic	Intergenic	-28766	NM_021074	4729	Hs.464572	XR_243808	ENSG00000178127	NDUFV2	CI-24k	NADH dehydrogenase (ubiquinone) flavoprotein 2, 24kDa	protein-coding
MACS_peak_7876	chr11	94479484	94481535	+	123.67	NA	Intergenic	Intergenic	-20999	NM_001301007	154810	Hs.503594	XM_005273798	ENSG00000166025	AMOTL1	JEAP	angiomotin like 1	protein-coding
MACS_peak_13385	chr15	42564964	42566956	+	123.59	NA	promoter-TSS (NM_001286487)	promoter-TSS (NM_001286487)	-178	NM_001110503	25963	Hs.744941	XM_005254287	ENSG00000103978	TMEM87A	-	transmembrane protein 87A	protein-coding
MACS_peak_5157	chr10	49196799	49197962	+	123.56	NA	Intergenic	Intergenic	10445	NM_001137548	644054	Hs.723078	NM_001137548	ENSG00000188279	FAM25C	bA164N7.4	family with sequence similarity 25, member C	protein-coding
MACS_peak_42071	chr9	68438021	68440096	+	123.56	NA	intron (NR_033907, intron 3 of 8)	AluJr4|SINE|Alu	15317	NR_033907	642236	Hs.650100	NR_033907		LOC642236	-	FSHD region gene 1 pseudogene	pseudo
MACS_peak_38696	chr7	123174429	123175692	+	123.55	NA	promoter-TSS (NR_104245)	promoter-TSS (NR_104245)	-342	NM_178827	154865	Hs.159650	XM_005250160	ENSG00000164675	IQUB	-	IQ motif and ubiquitin domain containing	protein-coding
MACS_peak_9048	chr12	31901893	31902884	+	123.54	NA	Intergenic	LTR8|LTR|ERV1	-20280	NM_001278412	196394	Hs.740628	XM_006719054	ENSG00000151743	AMN1	-	antagonist of mitotic exit network 1 homolog (S. cerevisiae)	protein-coding
MACS_peak_26086	chr22	50979916	50980715	+	123.54	NA	Intergenic	AluSx1|SINE|Alu	-6147	NM_138433	113730	Hs.137007	NM_138433	ENSG00000130487	KLHDC7B	-	kelch domain containing 7B	protein-coding
MACS_peak_17616	chr17	77770668	77771353	+	123.52	NA	promoter-TSS (NM_020649)	promoter-TSS (NM_020649)	-95	NM_020649	57332	Hs.387258	NM_020649		CBX8	PC3|RC1	chromobox homolog 8	protein-coding
MACS_peak_223	chr1	9826548	9827387	+	123.52	NA	intron (NM_001009566, intron 2 of 18)	intron (NM_001009566, intron 2 of 18)	57583	NM_001009566	22883	Hs.29665	XM_005263432	ENSG00000171603	CLSTN1	ALC-ALPHA|CDHR12|CSTN1|PIK3CD|XB31alpha|alcalpha1|alcalpha2	calsyntenin 1	protein-coding
MACS_peak_3849	chr1	217542407	217543838	+	123.52	NA	Intergenic	Intergenic	-232025	NM_001134285	2104	Hs.738938	XM_006711203	ENSG00000196482	ESRRG	ERR3|ERRgamma|NR3B3	estrogen-related receptor gamma	protein-coding
MACS_peak_40620	chr8	102647673	102648615	+	123.49	NA	intron (NM_024915, intron 11 of 15)	intron (NM_024915, intron 11 of 15)	143476	NM_024915	79977	Hs.661088	NM_024915	ENSG00000083307	GRHL2	BOM|DFNA28|TFCP2L3	grainyhead-like 2 (Drosophila)	protein-coding
MACS_peak_10691	chr13	19089118	19090185	+	123.48	NA	Intergenic	LTR56|LTR|ERV1	224588	NR_047508	100874164	Hs.739604	NR_047508		LINC00417	-	long intergenic non-protein coding RNA 417	ncRNA
MACS_peak_33954	chr5	176696803	176698123	+	123.47	NA	intron (NM_172349, intron 17 of 23)	intron (NM_172349, intron 17 of 23)	33282	NM_001031677	53917	Hs.16258	NM_001031677	ENSG00000169228	RAB24	-	RAB24, member RAS oncogene family	protein-coding
MACS_peak_5637	chr10	81080594	81081462	+	123.43	NA	Intergenic	ERV3-16A3_I-int|LTR|ERVL	-26192	NM_005729	10105	Hs.381072	XM_005269379	ENSG00000108179	PPIF	CYP3|CyP-M|Cyp-D|CypD	peptidylprolyl isomerase F	protein-coding
MACS_peak_16289	chr17	16768255	16769548	+	123.39	NA	Intergenic	Intergenic	-32754	NR_029392	400578	Hs.723586	NR_029392	ENSG00000227300	KRT16P2	-	keratin 16 pseudogene 2	pseudo
MACS_peak_43292	chr9	132672720	132673469	+	123.38	NA	intron (NM_015033, intron 11 of 16)	intron (NM_015033, intron 11 of 16)	41210	NR_106914	102466750		NR_106914		MIR6855	hsa-mir-6855	microRNA 6855	ncRNA
MACS_peak_8608	chr12	6421527	6422513	+	123.37	NA	5' UTR (NM_001144857, exon 1 of 15)	5' UTR (NM_001144857, exon 1 of 15)	203	NM_001144857	55200	Hs.631660	XM_005253704	ENSG00000008323	PLEKHG6	MyoGEF	pleckstrin homology domain containing, family G (with RhoGef domain) member 6	protein-coding
MACS_peak_11124	chr13	49323496	49324475	+	123.35	NA	Intergenic	Intergenic	43034	NM_020377	57105	Hs.614318	NM_020377	ENSG00000152207	CYSLTR2	CYSLT2|CYSLT2R|HG57|HPN321|KPG_011|hGPCR21	cysteinyl leukotriene receptor 2	protein-coding
MACS_peak_11404	chr13	85810347	85811058	+	123.3	NA	Intergenic	MLT2B4|LTR|ERVL	-127036	NR_046989	100874137	Hs.742643	NR_046989	ENSG00000226317	LINC00351	-	long intergenic non-protein coding RNA 351	ncRNA
MACS_peak_15328	chr16	50775406	50776155	+	123.29	NA	promoter-TSS (NM_015247)	promoter-TSS (NM_015247)	-181	NM_001042355	1540	Hs.578973	XM_005255812	ENSG00000083799	CYLD	BRSS|CDMT|CYLD1|CYLDI|EAC|MFT|MFT1|SBS|TEM|USPL2	cylindromatosis (turban tumor syndrome)	protein-coding
MACS_peak_24240	chr20	30153153	30154042	+	123.21	NA	intron (NM_178580, intron 10 of 12)	intron (NM_178580, intron 10 of 12)	7469	NR_046853	100874042	Hs.743198	NR_046853	ENSG00000230613	HM13-AS1	-	HM13 antisense RNA 1	ncRNA
MACS_peak_23839	chr20	3791991	3792918	+	123.13	NA	intron (NR_109859, intron 3 of 3)	intron (NR_109859, intron 3 of 3)	3313	NR_109859	101929125	Hs.744106	NR_109859		LOC101929125	-	uncharacterized LOC101929125	ncRNA
MACS_peak_34446	chr6	17032712	17033694	+	123.11	NA	Intergenic	Intergenic	-69286	NM_001190766	401236	Hs.677399	NM_001190766	ENSG00000230873	STMND1	-	stathmin domain containing 1	protein-coding
MACS_peak_3815	chr1	214698557	214699471	+	123.11	NA	intron (NM_005401, intron 1 of 18)	MIRb|SINE|MIR	26010	NM_005401	5784	Hs.193557	XR_247032	ENSG00000152104	PTPN14	PEZ|PTP36	protein tyrosine phosphatase, non-receptor type 14	protein-coding
MACS_peak_7330	chr11	62358816	62359520	+	123.08	NA	promoter-TSS (NM_022830)	promoter-TSS (NM_022830)	-59	NM_022830	64852	Hs.728983	NM_022830	ENSG00000149016	TUT1	PAPD2|RBM21|STARPAP|TUTase	terminal uridylyl transferase 1, U6 snRNA-specific	protein-coding
MACS_peak_8698	chr12	10364528	10365596	+	123.03	NA	promoter-TSS (NM_031412)	promoter-TSS (NM_031412)	-427	NM_031412	23710	Hs.524250	XM_005253344	ENSG00000139112	GABARAPL1	APG8-LIKE|APG8L|ATG8|ATG8B|ATG8L|GEC1	GABA(A) receptor-associated protein like 1	protein-coding
MACS_peak_37694	chr7	58014319	58015760	+	123	NA	Intergenic	ALR/Alpha|Satellite|centr	505156	NM_001159279	441234	Hs.533121	XR_246512	ENSG00000182111	ZNF716	-	zinc finger protein 716	protein-coding
MACS_peak_25603	chr22	26963929	26964994	+	122.87	NA	intron (NM_003595, intron 1 of 6)	MER41B|LTR|ERV1	-3091	NM_001008566	8459	Hs.632768	XM_006724338	ENSG00000128294	TPST2	TANGO13B	tyrosylprotein sulfotransferase 2	protein-coding
MACS_peak_22244	chr2	145818219	145819004	+	122.83	NA	intron (NR_033870, intron 3 of 4)	LTR16A|LTR|ERVL	393077	NR_033870	401014	Hs.742290	NR_033870		TEX41	DKFZp686O1327|LINC00953	testis expressed 41 (non-protein coding)	ncRNA
MACS_peak_41674	chr9	33473737	33474475	+	122.83	NA	promoter-TSS (NM_022917)	promoter-TSS (NM_022917)	-165	NM_139235	65083	Hs.493709	NM_022917	ENSG00000165271	NOL6	NRAP|UTP22|bA311H10.1	nucleolar protein 6 (RNA-associated)	protein-coding
MACS_peak_10380	chr12	111015374	111016658	+	122.8	NA	intron (NM_139283, intron 1 of 5)	MIR3|SINE|MIR	5048	NM_139283	160760	Hs.13854	NM_139283		PPTC7	TA-PP2C|TAPP2C	PTC7 protein phosphatase homolog (S. cerevisiae)	protein-coding
MACS_peak_18861	chr19	6102982	6103960	+	122.79	NA	intron (NM_000635, intron 1 of 17)	intron (NM_000635, intron 1 of 17)	7193	NM_000635	5990	Hs.465709	NM_000635	ENSG00000087903	RFX2	-	regulatory factor X, 2 (influences HLA class II expression)	protein-coding
MACS_peak_21827	chr2	112078519	112079426	+	122.76	NA	promoter-TSS (NR_039636).2	promoter-TSS (NR_039636).2	-304	NR_039634	100616499		NR_039634	ENSG00000265507	MIR4435-1	-	microRNA 4435-1	ncRNA
MACS_peak_23646	chr2	235372263	235373361	+	122.75	NA	Intergenic	Intergenic	32881	NM_005737	10123	Hs.730678	NM_001282431	ENSG00000188042	ARL4C	ARL7|LAK	ADP-ribosylation factor-like 4C	protein-coding
MACS_peak_23986	chr20	11159381	11160255	+	122.74	NA	Intergenic	Intergenic	94213	NR_038972	339593	Hs.434320	NR_038972		LOC339593	-	uncharacterized LOC339593	ncRNA
MACS_peak_25229	chr21	41047722	41048569	+	122.71	NA	Intergenic	Intergenic	18898	NM_033170	10317	Hs.733638	XM_005260912	ENSG00000183778	B3GALT5	B3GalT-V|B3GalTx|B3T5|GLCT5|beta-1,3-GalTase 5|beta-3-Gx-T5|beta3Gal-T5	UDP-Gal:betaGlcNAc beta 1,3-galactosyltransferase, polypeptide 5	protein-coding
MACS_peak_7891	chr11	94964169	94965051	+	122.69	NA	promoter-TSS (NM_144665)	promoter-TSS (NM_144665)	-364	NM_144665	143686	Hs.120633	NM_001271594	ENSG00000149212	SESN3	SEST3	sestrin 3	protein-coding
MACS_peak_37290	chr7	30211848	30213115	+	122.66	NA	Intergenic	Intergenic	37929	NM_152793	222166	Hs.200100	XM_005249652	ENSG00000180354	MTURN	C7orf41|Ells1	maturin, neural progenitor differentiation regulator homolog (Xenopus)	protein-coding
MACS_peak_37676	chr7	57767993	57771167	+	122.64	NA	Intergenic	Intergenic	259697	NM_001159279	441234	Hs.533121	XR_246512	ENSG00000182111	ZNF716	-	zinc finger protein 716	protein-coding
MACS_peak_18230	chr18	42982412	42983110	+	122.61	NA	intron (NM_001242692, intron 1 of 20)	intron (NM_001242692, intron 1 of 20)	104240	NR_110899	101927980	Hs.742925	XR_424904		FLJ44087	-	uncharacterized LOC101927980	ncRNA
MACS_peak_36	chr1	1623813	1625234	+	122.61	NA	promoter-TSS (NM_001110781)	promoter-TSS (NM_001110781)	-280	NM_001110781	728661	Hs.655255	XM_006710870	ENSG00000189339	SLC35E2B	SLC35E2	solute carrier family 35, member E2B	protein-coding
MACS_peak_16043	chr17	2952023	2952636	+	122.59	NA	Intergenic	CpG	14572	NM_014566	8386	Hs.553508	NM_014566	ENSG00000262628	OR1D5	C17orf2|OR17-2|OR17-30|OR17-31	olfactory receptor, family 1, subfamily D, member 5	protein-coding
MACS_peak_18204	chr18	39534786	39535399	+	122.57	NA	promoter-TSS (NM_002647)	promoter-TSS (NM_002647)	-107	NM_002647	5289	Hs.464971	NM_002647		PIK3C3	VPS34|hVps34	phosphatidylinositol 3-kinase, catalytic subunit type 3	protein-coding
MACS_peak_7145	chr11	47210605	47211493	+	122.56	NA	Intergenic	Intergenic	-3039	NM_001184974	29763	Hs.334639	NM_001184974	ENSG00000165912	PACSIN3	SDPIII	protein kinase C and casein kinase substrate in neurons 3	protein-coding
MACS_peak_40299	chr8	81397399	81398107	+	122.54	NA	promoter-TSS (NM_001277145)	promoter-TSS (NM_001277145)	-101	NM_001277145	65986	Hs.591868	XM_005251287	ENSG00000205189	ZBTB10	RINZF	zinc finger and BTB domain containing 10	protein-coding
MACS_peak_33656	chr5	150472288	150473650	+	122.53	NA	Intergenic	Intergenic	-5748	NM_001252390	10318	Hs.731557	XM_005268355	ENSG00000145901	TNIP1	ABIN-1|NAF1|VAN|nip40-1	TNFAIP3 interacting protein 1	protein-coding
MACS_peak_37773	chr7	61979842	61983341	+	122.52	NA	Intergenic	ALR/Alpha|Satellite|centr	782843	NR_003952	643955	Hs.583308	NR_003952	ENSG00000185037	ZNF733P	ZNF733	zinc finger protein 733, pseudogene	pseudo
MACS_peak_26089	chr22	51021000	51021663	+	122.51	NA	promoter-TSS (NM_005198)	promoter-TSS (NM_005198)	97	NR_027928	386593	Hs.439777	NR_027928	ENSG00000254413	CHKB-CPT1B	CHKL-CPT1B	CHKB-CPT1B readthrough (NMD candidate)	ncRNA
MACS_peak_14682	chr16	4357380	4358236	+	122.5	NA	Intergenic	CpG	20533	NR_110901	101926896	Hs.670300	XR_243344		LOC101926896	-	uncharacterized LOC101926896	ncRNA
MACS_peak_14172	chr15	80872254	80873122	+	122.46	NA	promoter-TSS (NR_049837)	promoter-TSS (NR_049837)	-756	NR_049837	100847042		NR_049837		MIR5572	-	microRNA 5572	ncRNA
MACS_peak_8125	chr11	111173768	111174774	+	122.45	NA	intron (NM_001271457, intron 2 of 4)	intron (NM_001271457, intron 2 of 4)	-3732	NR_034154	399948	Hs.729225	NM_207429	ENSG00000196167	COLCA1	C11orf92|CASC12	colorectal cancer associated 1	ncRNA
MACS_peak_15333	chr16	50949802	50950595	+	122.43	NA	Intergenic	Intergenic	-101471	NR_110913	101927334	Hs.555184	XR_243447		LOC101927334	-	uncharacterized LOC101927334	ncRNA
MACS_peak_13282	chr15	39464015	39464834	+	122.42	NA	Intergenic	Intergenic	-78461	NM_207445	400360	Hs.376109	NM_207445	ENSG00000175746	C15orf54	-	chromosome 15 open reading frame 54	protein-coding
MACS_peak_19895	chr19	54974688	54976269	+	122.38	NA	promoter-TSS (NM_198988)	promoter-TSS (NM_198988)	-584	NM_198988	94059	Hs.590976	NM_198988	ENSG00000182909	LENG9	-	leukocyte receptor cluster (LRC) member 9	protein-coding
MACS_peak_18661	chr18	74678776	74679809	+	122.36	NA	intron (NM_007345, intron 30 of 30)	intron (NM_007345, intron 30 of 30)	49763	NM_002385	4155	Hs.551713	XM_005266699	ENSG00000197971	MBP	-	myelin basic protein	protein-coding
MACS_peak_19087	chr19	16189210	16190552	+	122.36	NA	intron (NM_003290, intron 1 of 7)	intron (NM_003290, intron 1 of 7)	2746	NM_003290	7171	Hs.631618	XM_005260042	ENSG00000167460	TPM4	HEL-S-108	tropomyosin 4	protein-coding
MACS_peak_17575	chr17	76137865	76138592	+	122.29	NA	3' UTR (NM_152468, exon 16 of 16)	3' UTR (NM_152468, exon 16 of 16)	-4206	NM_001163075	100141515	Hs.633034	XM_005256911	ENSG00000187997	C17orf99	-	chromosome 17 open reading frame 99	protein-coding
MACS_peak_18924	chr19	8885032	8886650	+	122.28	NA	Intergenic	AluJb|SINE|Alu	44525	NM_001004699	284383	Hs.553675	NM_001004699	ENSG00000181733	OR2Z1	OR19-4|OR2Z2	olfactory receptor, family 2, subfamily Z, member 1	protein-coding
MACS_peak_37721	chr7	61191444	61193127	+	122.28	NA	Intergenic	ALR/Alpha|Satellite|centr	1572149	NR_003952	643955	Hs.583308	NR_003952	ENSG00000185037	ZNF733P	ZNF733	zinc finger protein 733, pseudogene	pseudo
MACS_peak_20519	chr2	33824196	33824945	+	122.22	NA	promoter-TSS (NM_015475)	promoter-TSS (NM_015475)	-208	NM_015475	25940	Hs.468140	NM_015475	ENSG00000119812	FAM98A	-	family with sequence similarity 98, member A	protein-coding
MACS_peak_22258	chr2	147391780	147392904	+	122.19	NA	Intergenic	Intergenic	47717	NR_026904	728773	Hs.334462	NR_026904		PABPC1P2	PABP2|PABP4|PABPCP2|PABPCP4	poly(A) binding protein, cytoplasmic 1 pseudogene 2	pseudo
MACS_peak_28703	chr3	183803022	183803850	+	122.15	NA	Intergenic	MER92C|LTR|ERV1	-11416	NM_001256613	285242	Hs.449179	XM_005247376	ENSG00000186038	HTR3E	5-HT3-E|5-HT3E|5-HT3c1	5-hydroxytryptamine (serotonin) receptor 3E, ionotropic	protein-coding
MACS_peak_23388	chr2	220113631	220114826	+	122.15	NA	TTS (NM_001278552)	TTS (NM_001278552)	-3737	NR_003063	80086	Hs.664469	NR_003063	ENSG00000243910	TUBA4B	TUBA4	tubulin, alpha 4b (pseudogene)	pseudo
MACS_peak_9527	chr12	57029880	57031243	+	122.12	NA	promoter-TSS (NM_013449)	promoter-TSS (NM_013449)	-398	NM_013449	11176	Hs.314263	XM_005268596	ENSG00000076108	BAZ2A	TIP5|WALp3	bromodomain adjacent to zinc finger domain, 2A	protein-coding
MACS_peak_16072	chr17	4424296	4425260	+	122.1	NA	intron (NM_001124758, intron 2 of 12)	MIR|SINE|MIR	22649	NM_001124758	124976	Hs.22824	XM_006721448		SPNS2	-	spinster homolog 2 (Drosophila)	protein-coding
MACS_peak_2596	chr1	151283831	151284633	+	122.09	NA	intron (NM_002651, intron 3 of 12)	intron (NM_002651, intron 3 of 12)	15901	NM_001198775	5298	Hs.632465	XM_005245261	ENSG00000143393	PI4KB	NPIK|PI4K-BETA|PI4K92|PI4KBETA|PI4KIIIBETA|PIK4CB	phosphatidylinositol 4-kinase, catalytic, beta	protein-coding
MACS_peak_18832	chr19	4812570	4813629	+	122.09	NA	Intergenic	Intergenic	18655	NM_182919	148022	Hs.29344	NM_182919	ENSG00000127666	TICAM1	IIAE6|MyD88-3|PRVTIRB|TICAM-1|TRIF	toll-like receptor adaptor molecule 1	protein-coding
MACS_peak_13380	chr15	42349268	42350299	+	122.09	NA	Intergenic	Intergenic	-6882	NM_001206670	123745	Hs.668060	NM_001080490	ENSG00000188089	PLA2G4E	-	phospholipase A2, group IVE	protein-coding
MACS_peak_9695	chr12	67217346	67218551	+	122.04	NA	Intergenic	Intergenic	-145023	NM_021150	23426	Hs.505946	XM_005268754	ENSG00000155974	GRIP1	GRIP	glutamate receptor interacting protein 1	protein-coding
MACS_peak_19538	chr19	43525616	43526925	+	122.04	NA	intron (NM_203287, intron 1 of 4)	LTR8A|LTR|ERV1	4361	NM_002785	5680	Hs.741150	NM_001113410	ENSG00000243130	PSG11	PSBG-11|PSBG-13|PSG13|PSG14	pregnancy specific beta-1-glycoprotein 11	protein-coding
MACS_peak_35231	chr6	53480170	53481265	+	122.04	NA	Intergenic	Intergenic	-42644	NR_110840	101927136	Hs.509788	XR_242038	ENSG00000231683	LOC101927136	-	uncharacterized LOC101927136	ncRNA
MACS_peak_12109	chr14	51848884	51849893	+	122.04	NA	Intergenic	Intergenic	49277	NR_038358	283553	Hs.325752	NR_038358	ENSG00000258479	LINC00640	-	long intergenic non-protein coding RNA 640	ncRNA
MACS_peak_16648	chr17	36452744	36453414	+	122.03	NA	promoter-TSS (NM_001278279)	promoter-TSS (NM_001278279)	90	NM_032351	84311	Hs.744110	XM_006725366	ENSG00000174100	MRPL45	L45mt|MRP-L45	mitochondrial ribosomal protein L45	protein-coding
MACS_peak_20858	chr2	53428977	53429924	+	121.96	NA	Intergenic	Intergenic	-565479	NM_001008708	494143	Hs.585944	NM_001008708	ENSG00000143942	CHAC2	-	ChaC, cation transport regulator homolog 2 (E. coli)	protein-coding
MACS_peak_18980	chr19	11456706	11457564	+	121.95	NA	promoter-TSS (NM_001145416)	promoter-TSS (NM_001145416)	-46	NM_001080503	126075	Hs.631636	XM_005259734	ENSG00000183401	CCDC159	-	coiled-coil domain containing 159	protein-coding
MACS_peak_19765	chr19	49290513	49291923	+	121.92	NA	Intergenic	Intergenic	23102	NM_001190	587	Hs.512670	NM_001164773	ENSG00000105552	BCAT2	BCAM|BCATM|BCT2|PP18	branched chain amino-acid transaminase 2, mitochondrial	protein-coding
MACS_peak_38193	chr7	90893232	90894107	+	121.9	NA	promoter-TSS (NM_003505)	promoter-TSS (NM_003505)	-114	NM_003505	8321	Hs.94234	NM_003505	ENSG00000157240	FZD1	-	frizzled class receptor 1	protein-coding
MACS_peak_37012	chr7	13959429	13960420	+	121.86	NA	intron (NR_120445, intron 9 of 14)	intron (NR_120445, intron 9 of 14)	66215	NM_001163150	2115	Hs.22634	XM_005249635	ENSG00000006468	ETV1	ER81	ets variant 1	protein-coding
MACS_peak_13371	chr15	42124957	42125724	+	121.85	NA	intron (NM_005090, intron 1 of 24)	L2a|LINE|L2	5057	NM_001198588	8681	Hs.198161	NM_001198588	ENSG00000168970	JMJD7-PLA2G4B	HsT16992|cPLA2-beta	JMJD7-PLA2G4B readthrough	protein-coding
MACS_peak_40733	chr8	111173244	111174011	+	121.85	NA	Intergenic	L2c|LINE|L2	-186668	NM_014379	27012	Hs.13285	XM_005250866	ENSG00000164794	KCNV1	HNKA|KCNB3|KV2.3|KV8.1	potassium channel, subfamily V, member 1	protein-coding
MACS_peak_7130	chr11	46575082	46577291	+	121.8	NA	intron (NM_001300731, intron 1 of 16)	intron (NM_001300731, intron 1 of 16)	36728	NM_017749	55626	Hs.654644	XM_005253009	ENSG00000110497	AMBRA1	DCAF3|WDR94	autophagy/beclin-1 regulator 1	protein-coding
MACS_peak_13563	chr15	52385420	52386516	+	121.8	NA	Intergenic	Intergenic	19004	NM_020396	10017	Hs.283672	XM_005254103	ENSG00000137875	BCL2L10	BCL-B|Boo|Diva	BCL2-like 10 (apoptosis facilitator)	protein-coding
MACS_peak_22095	chr2	132797163	132799201	+	121.79	NA	Intergenic	Intergenic	121343	NR_027019	554226	Hs.380689	NR_027019	ENSG00000163046	ANKRD30BL	ANKRD30BP3|NCRNA00164	ankyrin repeat domain 30B-like	pseudo
MACS_peak_9583	chr12	59270726	59271590	+	121.78	NA	intron (NM_001136051, intron 15 of 18)	intron (NM_001136051, intron 15 of 18)	42169	NM_001136051	121227	Hs.253736	NM_001136051	ENSG00000139263	LRIG3	LIG3	leucine-rich repeats and immunoglobulin-like domains 3	protein-coding
MACS_peak_26610	chr3	37034371	37035584	+	121.76	NA	promoter-TSS (NM_014805)	promoter-TSS (NM_014805)	136	NM_001258271	4292	Hs.195364	XM_005265161	ENSG00000076242	MLH1	COCA2|FCC2|HNPCC|HNPCC2|hMLH1	mutL homolog 1	protein-coding
MACS_peak_16558	chr17	33390266	33391090	+	121.75	NA	promoter-TSS (NM_001017368)	promoter-TSS (NM_001017368)	81	NM_001017368	117584	Hs.13680	NM_057178	ENSG00000092871	RFFL	CARP-2|CARP2|FRING|RIFIFYLIN|RNF189|RNF34L	ring finger and FYVE-like domain containing E3 ubiquitin protein ligase	protein-coding
MACS_peak_21851	chr2	112704025	112704833	+	121.74	NA	intron (NM_006343, intron 3 of 18)	intron (NM_006343, intron 3 of 18)	48238	NM_006343	10461	Hs.306178	XM_005263565	ENSG00000153208	MERTK	MER|RP38|c-mer	MER proto-oncogene, tyrosine kinase	protein-coding
MACS_peak_35034	chr6	42981526	42982117	+	121.7	NA	promoter-TSS (NM_057161)	promoter-TSS (NM_057161)	-20	NR_040101	116138	Hs.412468	NM_057161	ENSG00000124702	KLHDC3	PEAS|dJ20C7.3	kelch domain containing 3	protein-coding
MACS_peak_13717	chr15	60383112	60384037	+	121.69	NA	Intergenic	Intergenic	87153	NM_012182	27023	Hs.734475	NM_012182	ENSG00000171956	FOXB1	FKH5|HFKH-5	forkhead box B1	protein-coding
MACS_peak_23194	chr2	208575446	208576569	+	121.65	NA	promoter-TSS (NM_152523)	promoter-TSS (NM_152523)	-257	NM_001142300	151195	Hs.597952	XM_005246343	ENSG00000163249	CCNYL1	-	cyclin Y-like 1	protein-coding
MACS_peak_28759	chr3	185677260	185678452	+	121.64	NA	promoter-TSS (NR_033752)	promoter-TSS (NR_033752)	98	NR_033752	344887	Hs.128803	NR_033752	ENSG00000171658	LOC344887	-	NmrA-like family domain containing 1 pseudogene	pseudo
MACS_peak_19	chr1	831003	831902	+	121.6	NA	Intergenic	HERVK9-int|LTR|ERVK	-19270	NR_027055	284593	Hs.449006	NR_027055	ENSG00000230368	FAM41C	-	family with sequence similarity 41, member C	ncRNA
MACS_peak_31333	chr4	175255075	175256838	+	121.57	NA	Intergenic	MLT1H|LTR|ERVL-MaLR	-50554	NM_012180	26269	Hs.76917	NM_012180	ENSG00000164117	FBXO8	FBS|FBX8	F-box protein 8	protein-coding
MACS_peak_37247	chr7	27956625	27957901	+	121.57	NA	intron (NM_175061, intron 2 of 4)	intron (NM_175061, intron 2 of 4)	177549	NM_006024	8887	Hs.34576	XM_005249900	ENSG00000106052	TAX1BP1	CALCOCO3|T6BP|TXBP151	Tax1 (human T-cell leukemia virus type I) binding protein 1	protein-coding
MACS_peak_3471	chr1	201430027	201431574	+	121.54	NA	Intergenic	Intergenic	7499	NR_073080	23612	Hs.268557	NM_012396	ENSG00000174307	PHLDA3	TIH1	pleckstrin homology-like domain, family A, member 3	protein-coding
MACS_peak_296	chr1	12664173	12664890	+	121.45	NA	intron (NM_004753, intron 1 of 5)	intron (NM_004753, intron 1 of 5)	13206	NM_004753	9249	Hs.289347	XM_005263533	ENSG00000162496	DHRS3	DD83.1|RDH17|Rsdr1|SDR1|SDR16C1|retSDR1	dehydrogenase/reductase (SDR family) member 3	protein-coding
MACS_peak_6559	chr11	3818692	3819459	+	121.44	NA	promoter-TSS (NM_005387)	promoter-TSS (NM_005387)	26	NM_001283039	27315	Hs.133968	XM_006718181	ENSG00000148985	PGAP2	CWH43-N|FRAG1|HPMRS3|MRT17|MRT21	post-GPI attachment to proteins 2	protein-coding
MACS_peak_31601	chr5	6158840	6160096	+	121.41	NA	Intergenic	Intergenic	177937	NR_028351	401172	Hs.376760	NM_001001702	ENSG00000250490	FLJ33360	-	FLJ33360 protein	ncRNA
MACS_peak_6365	chr10	125823043	125823949	+	121.36	NA	intron (NM_001270765, intron 1 of 5)	intron (NM_001270765, intron 1 of 5)	28444	NM_015892	51363	Hs.745222	XM_005269891	ENSG00000182022	CHST15	BRAG|GALNAC4S-6ST	carbohydrate (N-acetylgalactosamine 4-sulfate 6-O) sulfotransferase 15	protein-coding
MACS_peak_2041	chr1	110088775	110089885	+	121.35	NA	TTS (NM_031936)	TTS (NM_031936)	-1856	NM_006496	2773	Hs.741171	NM_006496		GNAI3	87U6|ARCND1	guanine nucleotide binding protein (G protein), alpha inhibiting activity polypeptide 3	protein-coding
MACS_peak_41187	chr8	142053168	142054048	+	121.32	NA	Intergenic	(TG)n|Simple_repeat|Simple_repeat	-42196	NM_001199649	5747	Hs.395482	XM_005251003	ENSG00000169398	PTK2	FADK|FAK|FAK1|FRNK|PPP1R71|p125FAK|pp125FAK	protein tyrosine kinase 2	protein-coding
MACS_peak_34526	chr6	21856405	21857605	+	121.3	NA	intron (NR_015410, intron 4 of 11)	MLT1E3|LTR|ERVL-MaLR	190330	NR_015410	401237	Hs.712707	NR_015410	ENSG00000272168	CASC15	LINC00340	cancer susceptibility candidate 15 (non-protein coding)	ncRNA
MACS_peak_18804	chr19	3990060	3990755	+	121.29	NA	Intergenic	MLT1J|LTR|ERVL-MaLR	-4946	NM_001961	1938	Hs.515070	NM_001961	ENSG00000167658	EEF2	EEF-2|EF-2|EF2|SCA26	eukaryotic translation elongation factor 2	protein-coding
MACS_peak_2036	chr1	109805751	109806678	+	121.25	NA	intron (NM_001408, intron 8 of 33)	intron (NM_001408, intron 8 of 33)	13573	NM_001408	1952	Hs.57652	XM_005270580	ENSG00000143126	CELSR2	CDHF10|EGFL2|Flamingo1|MEGF3	cadherin, EGF LAG seven-pass G-type receptor 2	protein-coding
MACS_peak_16994	chr17	46969487	46970414	+	121.25	NA	promoter-TSS (NM_005175)	promoter-TSS (NM_005175)	-198	NM_001002027	516	Hs.80986	NM_001002027	ENSG00000159199	ATP5G1	ATP5A|ATP5G	ATP synthase, H+ transporting, mitochondrial Fo complex, subunit C1 (subunit 9)	protein-coding
MACS_peak_13363	chr15	41624606	41625363	+	121.24	NA	promoter-TSS (NM_016359)	promoter-TSS (NM_016359)	92	NM_001243144	51203	Hs.615092	XM_005254428	ENSG00000137804	NUSAP1	ANKT|BM037|LNP|NUSAP|PRO0310p1|Q0310|SAPL	nucleolar and spindle associated protein 1	protein-coding
MACS_peak_38716	chr7	124569572	124570455	+	121.22	NA	promoter-TSS (NM_001042594)	promoter-TSS (NM_001042594)	24	NM_001042594	25913	Hs.31968	XM_006715917	ENSG00000128513	POT1	CMM10|HPOT1	protection of telomeres 1	protein-coding
MACS_peak_19330	chr19	36561126	36561831	+	121.22	NA	intron (NM_173636, intron 7 of 31)	intron (NM_173636, intron 7 of 31)	15695	NM_001083961	284403	Hs.116244	XM_005258809	ENSG00000075702	WDR62	C19orf14|MCPH2	WD repeat domain 62	protein-coding
MACS_peak_11513	chr13	99698156	99699276	+	121.22	NA	intron (NM_015296, intron 1 of 55)	intron (NM_015296, intron 1 of 55)	39944	NM_001130049	23348	Hs.596105	XM_005254034	ENSG00000088387	DOCK9	ZIZ1|ZIZIMIN1	dedicator of cytokinesis 9	protein-coding
MACS_peak_18943	chr19	9945461	9946103	+	121.21	NA	promoter-TSS (NM_006221)	promoter-TSS (NM_006221)	-101	NM_006221	5300	Hs.465849	NM_006221	ENSG00000127445	PIN1	DOD|UBL5	peptidylprolyl cis/trans isomerase, NIMA-interacting 1	protein-coding
MACS_peak_32001	chr5	49475714	49476594	+	121.19	NA	Intergenic	ALR/Alpha|Satellite|centr	261080	NM_198449	133418	Hs.561411	NM_198449	ENSG00000170571	EMB	GP70	embigin	protein-coding
MACS_peak_31389	chr4	179086303	179087587	+	121.13	NA	Intergenic	Intergenic	-257855	NR_108092	101928656	Hs.508131	NR_108092		LINC01099	-	long intergenic non-protein coding RNA 1099	ncRNA
MACS_peak_40108	chr8	65669148	65670130	+	121.08	NA	intron (NM_004820, intron 1 of 5)	intron (NM_004820, intron 1 of 5)	41709	NM_004820	9420	Hs.667720	NM_004820	ENSG00000172817	CYP7B1	CBAS3|CP7B|SPG5A	cytochrome P450, family 7, subfamily B, polypeptide 1	protein-coding
MACS_peak_130	chr1	7461754	7462485	+	121.08	NA	intron (NM_015215, intron 5 of 22)	intron (NM_015215, intron 5 of 22)	-369210	NM_004781	9341	Hs.66708	NM_004781	ENSG00000049245	VAMP3	CEB	vesicle-associated membrane protein 3	protein-coding
MACS_peak_20304	chr2	20995493	20997013	+	121.08	NA	intron (NM_001282721, intron 1 of 5)	L2|LINE|L2	26637	NM_001282723	60526	Hs.187823	XR_426990	ENSG00000118961	C2orf43	-	chromosome 2 open reading frame 43	protein-coding
MACS_peak_31275	chr4	170036722	170037629	+	121.06	NA	intron (NM_020870, intron 10 of 11)	L2b|LINE|L2	-105707	NM_032783	84869	Hs.659311	XM_005263315	ENSG00000145439	CBR4	SDR45C1	carbonyl reductase 4	protein-coding
MACS_peak_12013	chr14	39643816	39644664	+	121.05	NA	promoter-TSS (NM_002687)	promoter-TSS (NM_002687)	-147	NM_002687	5411	Hs.409965	NM_002687	ENSG00000100941	PNN	DRS|DRSP|SDK3|memA	pinin, desmosome associated protein	protein-coding
MACS_peak_42751	chr9	107768950	107770085	+	121.03	NA	Intergenic	Intergenic	-78990	NM_005502	19	Hs.659274	XM_005251773	ENSG00000165029	ABCA1	ABC-1|ABC1|CERP|HDLDT1|TGD	ATP-binding cassette, sub-family A (ABC1), member 1	protein-coding
MACS_peak_140	chr1	8064436	8065748	+	121.02	NA	Intergenic	Intergenic	21301	NM_018948	54206	Hs.605445	XM_005263477	ENSG00000116285	ERRFI1	GENE-33|MIG-6|MIG6|RALT	ERBB receptor feedback inhibitor 1	protein-coding
MACS_peak_13551	chr15	52166630	52168037	+	121.02	NA	intron (NM_014547, intron 3 of 9)	intron (NM_014547, intron 3 of 9)	45508	NM_014547	29766	Hs.4998	XM_006720479	ENSG00000138594	TMOD3	UTMOD	tropomodulin 3 (ubiquitous)	protein-coding
MACS_peak_5796	chr10	91766766	91767651	+	121.01	NA	Intergenic	MIRb|SINE|MIR	-50078	NR_110655	101926924	Hs.500498	XR_246158	ENSG00000226159	LINC01375	-	long intergenic non-protein coding RNA 1375	ncRNA
MACS_peak_38892	chr7	135391000	135392758	+	120.95	NA	intron (NM_012450, intron 3 of 15)	intron (NM_012450, intron 3 of 15)	21054	NM_012450	26266	Hs.490241	XM_005250261	ENSG00000164707	SLC13A4	SUT-1|SUT1	solute carrier family 13 (sodium/sulfate symporter), member 4	protein-coding
MACS_peak_9079	chr12	33640737	33641491	+	120.95	NA	Intergenic	Tigger3a|DNA|TcMar-Tigger	-48360	NM_198992	341359	Hs.118703	NM_198992		SYT10	-	synaptotagmin X	protein-coding
MACS_peak_26797	chr3	46427426	46428281	+	120.93	NA	Intergenic	MER41E|LTR|ERV1	16220	NM_001100168	1234	Hs.450802	NM_000579	ENSG00000160791	CCR5	CC-CKR-5|CCCKR5|CCR-5|CD195|CKR-5|CKR5|CMKBR5|IDDM22	chemokine (C-C motif) receptor 5 (gene/pseudogene)	protein-coding
MACS_peak_43088	chr9	124084379	124085157	+	120.91	NA	intron (NM_001258029, intron 10 of 16)	L1MC4a|LINE|L1	22689	NM_000177	2934	Hs.522373	XM_005251940	ENSG00000148180	GSN	ADF|AGEL	gelsolin	protein-coding
MACS_peak_6129	chr10	112158184	112159547	+	120.89	NA	Intergenic	(CAAAA)n|Simple_repeat|Simple_repeat	-94158	NM_005871	10285	Hs.632093	XM_005269382		SMNDC1	SMNR|SPF30|TDRD16C	survival motor neuron domain containing 1	protein-coding
MACS_peak_18670	chr18	74839530	74840445	+	120.87	NA	intron (NM_001025101, intron 1 of 8)	L1MD2|LINE|L1	4787	NM_001025100	4155	Hs.551713	XM_005266699	ENSG00000197971	MBP	-	myelin basic protein	protein-coding
MACS_peak_14843	chr16	15476169	15477344	+	120.87	NA	Intergenic	MIRb|SINE|MIR	-4605	NM_001277325	100288332	Hs.720303	XM_005255019	ENSG00000183793	NPIPA5	NPIP	nuclear pore complex interacting protein family, member A5	protein-coding
MACS_peak_21643	chr2	99952570	99954085	+	120.85	NA	promoter-TSS (NM_005783)	promoter-TSS (NM_005783)	-467	NM_005783	10190	Hs.536122	NM_005783	ENSG00000115514	TXNDC9	APACD|PHLP3	thioredoxin domain containing 9	protein-coding
MACS_peak_29071	chr3	197438832	197439687	+	120.82	NA	intron (NM_014687, intron 2 of 19)	intron (NM_014687, intron 2 of 19)	24538	NM_014687	9711	Hs.478868	XM_005269374	ENSG00000145016	KIAA0226	RUBICON|SCAR15	KIAA0226	protein-coding
MACS_peak_16746	chr17	39559844	39560801	+	120.81	NA	intron (NR_040111, intron 1 of 2)	MIRc|SINE|MIR	1654	NR_040111	100505782	Hs.463024	NR_040111	ENSG00000234859	LOC100505782	-	uncharacterized LOC100505782	ncRNA
MACS_peak_15477	chr16	58769652	58770806	+	120.79	NA	Intergenic	LTR10C|LTR|ERV1	-1968	NM_001286220	2806	Hs.599470	NM_001286220	ENSG00000125166	GOT2	KAT4|KATIV|mitAAT	glutamic-oxaloacetic transaminase 2, mitochondrial	protein-coding
MACS_peak_42872	chr9	112903459	112904289	+	120.77	NA	intron (NM_001004065, intron 2 of 3)	intron (NM_001004065, intron 2 of 3)	16093	NM_001136562	11217	Hs.591908	NM_001004065	ENSG00000241978	AKAP2	AKAP-2|AKAPKL|PRKA2	A kinase (PRKA) anchor protein 2	protein-coding
MACS_peak_6085	chr10	105869405	105870250	+	120.74	NA	Intergenic	Intergenic	-11989	NM_145247	119392	Hs.93667	XM_005269521	ENSG00000156384	SFR1	C10orf78|MEI5|MEIR5|bA373N18.1	SWI5-dependent recombination repair 1	protein-coding
MACS_peak_7099	chr11	43852244	43853067	+	120.7	NA	intron (NM_016142, intron 7 of 10)	intron (NM_016142, intron 7 of 10)	-49702	NM_139178	221120	Hs.720708	NM_139178	ENSG00000166199	ALKBH3	ABH3|DEPC-1|DEPC1|PCA1	alkB, alkylation repair homolog 3 (E. coli)	protein-coding
MACS_peak_26579	chr3	33481703	33482839	+	120.67	NA	promoter-TSS (NM_001128161)	promoter-TSS (NM_001128161)	-374	NM_001128161	7342	Hs.729120	XM_006713322	ENSG00000153560	UBP1	LBP-1B|LBP-1a|LBP1A|LBP1B	upstream binding protein 1 (LBP-1a)	protein-coding
MACS_peak_10706	chr13	20748876	20749580	+	120.62	NA	Intergenic	Intergenic	-14045	NM_021954	2700	Hs.130313	XM_005266353	ENSG00000121743	GJA3	CTRCT14|CX46|CZP3	gap junction protein, alpha 3, 46kDa	protein-coding
MACS_peak_5572	chr10	77161322	77162724	+	120.6	NA	promoter-TSS (NR_110301)	promoter-TSS (NR_110301)	-371	NR_120651	84858	Hs.195710	NM_032772	ENSG00000165655	ZNF503	NOLZ-1|NOLZ1	zinc finger protein 503	protein-coding
MACS_peak_17819	chr18	9453788	9454886	+	120.58	NA	Intergenic	Intergenic	-21193	NM_006788	10928	Hs.528993	XM_006722295	ENSG00000017797	RALBP1	RIP1|RLIP1|RLIP76	ralA binding protein 1	protein-coding
MACS_peak_21491	chr2	91912209	91917911	+	120.56	NA	Intergenic	L1MC4|LINE|L1	-48308	NR_003503	645367	Hs.650223	NR_003503		GGT8P	GGT1P1	gamma-glutamyltransferase 8 pseudogene	pseudo
MACS_peak_30470	chr4	104917035	104918264	+	120.54	NA	Intergenic	Intergenic	-276676	NM_001059	6870	Hs.942	NM_001059		TACR3	HH11|NK-3R|NK3R|NKR|TAC3RL	tachykinin receptor 3	protein-coding
MACS_peak_21376	chr2	87064227	87064947	+	120.53	NA	intron (NM_172101, intron 5 of 6)	intron (NM_172101, intron 5 of 6)	-24361	NR_037931	100286979	Hs.731217	NR_037931		ANAPC1P1	-	anaphase promoting complex subunit 1 pseudogene 1	pseudo
MACS_peak_40927	chr8	125793281	125794350	+	120.53	NA	Intergenic	Intergenic	-53067	NM_001282974	9788	Hs.700429	XM_005251111	ENSG00000170873	MTSS1	MIM|MIMA|MIMB	metastasis suppressor 1	protein-coding
MACS_peak_12937	chr14	102990743	102991568	+	120.53	NA	Intergenic	MLT1M|LTR|ERVL-MaLR	-14826	NR_036192	100422954		NR_036192	ENSG00000266015	MIR4309	-	microRNA 4309	ncRNA
MACS_peak_42524	chr9	93763204	93764022	+	120.51	NA	Intergenic	Intergenic	73801	NR_033912	100129316	Hs.458154	NR_033912		LOC100129316	-	uncharacterized LOC100129316	ncRNA
MACS_peak_24358	chr20	35233650	35234290	+	120.49	NA	promoter-TSS (NM_001199534)	promoter-TSS (NM_001199534)	-167	NM_001199534	55969	Hs.584985	NM_199484	ENSG00000101084	C20orf24	RIP5	chromosome 20 open reading frame 24	protein-coding
MACS_peak_39908	chr8	48265564	48266795	+	120.48	NA	intron (NR_104581, intron 5 of 16)	intron (NR_104581, intron 5 of 16)	92709	NM_001080394	23514	Hs.381058	XM_005251189	ENSG00000164808	SPIDR	KIAA0146	scaffolding protein involved in DNA repair	protein-coding
MACS_peak_9107	chr12	38048722	38051703	+	120.48	NA	Intergenic	ALR/Alpha|Satellite|centr	-660345	NM_001013620	144245	Hs.259305	XM_005268665		ALG10B	ALG10|KCR1	ALG10B, alpha-1,2-glucosyltransferase	protein-coding
MACS_peak_32544	chr5	77995140	77996346	+	120.46	NA	Intergenic	Intergenic	-51095	NM_005779	10184	Hs.670094	XM_006714515	ENSG00000145685	LHFPL2	-	lipoma HMGIC fusion partner-like 2	protein-coding
MACS_peak_8172	chr11	114024866	114025719	+	120.45	NA	intron (NM_001018011, intron 2 of 6)	intron (NM_001018011, intron 2 of 6)	94004	NM_001018011	7704	Hs.682144	XM_005271658	ENSG00000109906	ZBTB16	PLZF|ZNF145	zinc finger and BTB domain containing 16	protein-coding
MACS_peak_34783	chr6	32163062	32164002	+	120.45	NA	promoter-TSS (NM_022107).6	promoter-TSS (NM_022107).6	-232	NM_022107	63940	Hs.520046	NM_022107	ENSG00000213654	GPSM3	AGS4|C6orf9|G18|G18.1a|G18.1b|G18.2|NG1	G-protein signaling modulator 3	protein-coding
MACS_peak_11817	chr14	23678867	23679832	+	120.44	NA	Intergenic	AluSz|SINE|Alu	-26480	NM_012244	23428	Hs.596643	NM_001267036	ENSG00000092068	SLC7A8	LAT2|LPI-PC1	solute carrier family 7 (amino acid transporter light chain, L system), member 8	protein-coding
MACS_peak_19245	chr19	27811858	27813412	+	120.44	NA	Intergenic	ALR/Alpha|Satellite|centr	-471740	NR_110688	101927151	Hs.733949	XR_243975		LOC101927151	-	uncharacterized LOC101927151	ncRNA
MACS_peak_7375	chr11	63741561	63742320	+	120.4	NA	promoter-TSS (NM_004074)	promoter-TSS (NM_004074)	-139	NM_004074	1351	Hs.743989	NM_004074	ENSG00000176340	COX8A	COX|COX8|COX8-2|COX8L|VIII|VIII-L	cytochrome c oxidase subunit VIIIA (ubiquitous)	protein-coding
MACS_peak_43263	chr9	131842813	131843572	+	120.4	NA	promoter-TSS (NM_020438)	promoter-TSS (NM_020438)	-191	NM_001135917	57171	Hs.21701	NM_001135917	ENSG00000167130	DOLPP1	LSFR2	dolichyldiphosphatase 1	protein-coding
MACS_peak_11693	chr13	113959258	113960037	+	120.38	NA	intron (NM_005561, intron 1 of 8)	intron (NM_005561, intron 1 of 8)	8178	NM_005561	3916	Hs.494419	NM_005561	ENSG00000185896	LAMP1	CD107a|LAMPA|LGP120	lysosomal-associated membrane protein 1	protein-coding
MACS_peak_19705	chr19	47655338	47656960	+	120.38	NA	intron (NR_027280, intron 3 of 8)	intron (NR_027280, intron 3 of 8)	22034	NR_027280	10055	Hs.515500	XM_006722963	ENSG00000142230	SAE1	AOS1|HSPC140|SUA1|UBLE1A	SUMO1 activating enzyme subunit 1	protein-coding
MACS_peak_19409	chr19	39283611	39284409	+	120.38	NA	Intergenic	L1MC4|LINE|L1	4160	NM_001042507	653499	Hs.558355	NM_001042507	ENSG00000178934	LGALS7B	GAL7|Gal-7|HKL-14|LGALS7|PI7	lectin, galactoside-binding, soluble, 7B	protein-coding
MACS_peak_5410	chr10	71108508	71109571	+	120.37	NA	intron (NM_033497, intron 5 of 20)	MIRc|SINE|MIR	30436	NM_000188	3098	Hs.370365	XM_005269735	ENSG00000156515	HK1	HK1-ta|HK1-tb|HK1-tc|HKD|HKI|HMSNR|HXK1	hexokinase 1	protein-coding
MACS_peak_2399	chr1	145355929	145357260	+	120.34	NA	intron (NM_001278267, intron 96 of 130)	intron (NM_001278267, intron 96 of 130)	-56597	NM_213653	148738	Hs.632436	XM_005272932	ENSG00000168509	HFE2	HFE2A|HJV|JH|RGMC	hemochromatosis type 2 (juvenile)	protein-coding
MACS_peak_8639	chr12	7055184	7056044	+	120.31	NA	promoter-TSS (NM_080548)	promoter-TSS (NM_080548)	-126	NM_080548	5777	Hs.63489	XM_006718994	ENSG00000111679	PTPN6	HCP|HCPH|HPTP1C|PTP-1C|SH-PTP1|SHP-1|SHP-1L|SHP1	protein tyrosine phosphatase, non-receptor type 6	protein-coding
MACS_peak_33939	chr5	175468820	175469779	+	120.28	NA	Intergenic	Tigger7|DNA|TcMar-Tigger	19759	NR_103794	100996385	Hs.382347	NR_103794	ENSG00000248469	LOC100996385	-	uncharacterized LOC100996385	ncRNA
MACS_peak_22659	chr2	173060283	173062410	+	120.28	NA	Intergenic	Intergenic	-93868	NM_004405	1746	Hs.419	NM_004405	ENSG00000115844	DLX2	TES-1|TES1	distal-less homeobox 2	protein-coding
MACS_peak_460	chr1	19763109	19763959	+	120.26	NA	intron (NM_001206540, intron 1 of 9)	intron (NM_001206540, intron 1 of 9)	47667	NM_001282162	832	Hs.432760	XM_006710938	ENSG00000077549	CAPZB	CAPB|CAPPB|CAPZ	capping protein (actin filament) muscle Z-line, beta	protein-coding
MACS_peak_9834	chr12	76630210	76631408	+	120.24	NA	Intergenic	Intergenic	111413	NM_024685	79738	Hs.96322	XM_006719603	ENSG00000179941	BBS10	C12orf58	Bardet-Biedl syndrome 10	protein-coding
MACS_peak_24414	chr20	39657024	39657591	+	120.2	NA	promoter-TSS (NM_003286)	promoter-TSS (NM_003286)	-155	NM_003286	7150	Hs.472737	NM_003286	ENSG00000198900	TOP1	TOPI	topoisomerase (DNA) I	protein-coding
MACS_peak_9918	chr12	84901897	84903239	+	120.18	NA	Intergenic	MER50-int|LTR|ERV1	404040	NM_018057	55117	Hs.44424	NM_001146335	ENSG00000072041	SLC6A15	NTT73|SBAT1|V7-3|hv7-3	solute carrier family 6 (neutral amino acid transporter), member 15	protein-coding
MACS_peak_36517	chr6	152416073	152416921	+	120.17	NA	intron (NM_001291230, intron 8 of 8)	intron (NM_001291230, intron 8 of 8)	-285168	NR_120501	100505475	Hs.571203	XR_110190		SYNE1-AS1	-	SYNE1 antisense RNA 1	ncRNA
MACS_peak_23479	chr2	225449936	225450838	+	120.15	NA	promoter-TSS (NM_001257197)	promoter-TSS (NM_001257197)	-273	NM_001257197	8452	Hs.372286	XM_006712800	ENSG00000036257	CUL3	CUL-3|PHA2E	cullin 3	protein-coding
MACS_peak_17447	chr17	70598487	70599673	+	120.13	NA	intron (NR_033876, intron 4 of 4)	intron (NR_033876, intron 4 of 4)	-10137	NR_036488	100499467	Hs.157726	NR_036488		LINC00673	LINC00511	long intergenic non-protein coding RNA 673	ncRNA
MACS_peak_19415	chr19	39390073	39390851	+	120.12	NA	promoter-TSS (NM_012237)	promoter-TSS (NM_012237)	1	NM_012237	22933	Hs.466693	XM_006723111	ENSG00000068903	SIRT2	SIR2|SIR2L|SIR2L2	sirtuin 2	protein-coding
MACS_peak_37493	chr7	44886374	44888193	+	120.12	NA	intron (NM_138635, intron 1 of 4)	CpG	442	NM_201517	94239	Hs.488189	NM_012412	ENSG00000105968	H2AFV	H2A.Z-2|H2AV	H2A histone family, member V	protein-coding
MACS_peak_33268	chr5	133838804	133840120	+	120.1	NA	Intergenic	Intergenic	-2781	NR_105045	101927934	Hs.535775	NR_105045	ENSG00000251169	LOC101927934	-	uncharacterized LOC101927934	ncRNA
MACS_peak_10111	chr12	95509958	95511442	+	120.09	NA	intron (NM_018351, intron 8 of 20)	intron (NM_018351, intron 8 of 20)	-43296	NM_001032287	7181	Hs.707524	XM_005269133	ENSG00000120798	NR2C1	TR2	nuclear receptor subfamily 2, group C, member 1	protein-coding
MACS_peak_20354	chr2	26231237	26232493	+	120.08	NA	Intergenic	Intergenic	-24864	NM_016131	10890	Hs.467960	NM_016131	ENSG00000084733	RAB10	-	RAB10, member RAS oncogene family	protein-coding
MACS_peak_9792	chr12	74436947	74437756	+	120.04	NA	Intergenic	Intergenic	249060	NR_038300	100507377	Hs.738728	NR_038300	ENSG00000251138	LOC100507377	-	uncharacterized LOC100507377	ncRNA
MACS_peak_24726	chr20	56686801	56687619	+	120.04	NA	Intergenic	Intergenic	-38773	NM_178456	128602	Hs.43977	NM_178456	ENSG00000124237	C20orf85	LLC1|bA196N14.1	chromosome 20 open reading frame 85	protein-coding
MACS_peak_349	chr1	16121486	16122252	+	120.03	NA	Intergenic	LTR37A|LTR|ERV1	12325	NM_001089591	440567	Hs.568229	NM_001089591		UQCRHL	-	ubiquinol-cytochrome c reductase hinge protein-like	protein-coding
MACS_peak_24814	chr21	9432632	9436818	+	120.03	NA	Intergenic	Intergenic	-391107	NR_037421	100500862		NR_037421		MIR3648-1	MIR3648	microRNA 3648-1	ncRNA
MACS_peak_24312	chr20	33463501	33464562	+	119.95	NA	promoter-TSS (NM_018677)	promoter-TSS (NM_018677)	-297	NM_018677	55902	Hs.517034	XM_005260455	ENSG00000131069	ACSS2	ACAS2|ACECS|ACS|ACSA|dJ1161H23.1	acyl-CoA synthetase short-chain family member 2	protein-coding
MACS_peak_35728	chr6	106251100	106252790	+	119.92	NA	Intergenic	Intergenic	-282250	NM_001198	639	Hs.436023	XM_005267094	ENSG00000057657	PRDM1	BLIMP1|PRDI-BF1	PR domain containing 1, with ZNF domain	protein-coding
MACS_peak_37869	chr7	70174772	70175744	+	119.9	NA	intron (NM_001127231, intron 6 of 17)	intron (NM_001127231, intron 6 of 17)	-422265	NM_022479	64409	Hs.488591	NM_022479	ENSG00000185274	WBSCR17	GALNACT17|GALNT16|GALNT20|GALNTL3|GalNAc-T5L	Williams-Beuren syndrome chromosome region 17	protein-coding
MACS_peak_8991	chr12	27974800	27975762	+	119.88	NA	Intergenic	Intergenic	42094	NM_020782	57542	Hs.505104	NM_020782	ENSG00000087448	KLHL42	Ctb9|KLHDC5	kelch-like family member 42	protein-coding
MACS_peak_29233	chr4	9237081	9237698	+	119.85	NA	exon (NM_001256894, exon 1 of 2)	exon (NM_001256894, exon 1 of 2)	1278	NM_001256894	100288520	Hs.528621	NM_001256894		USP17L15	-	ubiquitin specific peptidase 17-like family member 15	protein-coding
MACS_peak_8947	chr12	26427281	26429152	+	119.84	NA	Intergenic	AluSx3|SINE|Alu	79710	NM_005086	8082	Hs.183428	NM_001135823		SSPN	DAGA5|KRAG|NSPN|SPN1|SPN2	sarcospan	protein-coding
MACS_peak_24237	chr20	29645099	29653927	+	119.84	NA	Intergenic	L1PB1|LINE|L1	-11375	NR_045115	140678	Hs.653099	NR_045115		MLLT10P1	MLLT10L|bA348I14.3	myeloid/lymphoid or mixed-lineage leukemia (trithorax homolog, Drosophila); translocated to, 10 pseudogene 1	pseudo
MACS_peak_6618	chr11	8625137	8626432	+	119.82	NA	Intergenic	Intergenic	-9948	NM_001289058	65975	Hs.501833	XM_006718278	ENSG00000130413	STK33	-	serine/threonine kinase 33	protein-coding
MACS_peak_34176	chr6	4941998	4942926	+	119.79	NA	intron (NR_026590, intron 6 of 8)	intron (NR_026590, intron 6 of 8)	52236	NM_001143971	9425	Hs.269092	XM_006715272	ENSG00000153046	CDYL	CDYL1	chromodomain protein, Y-like	protein-coding
MACS_peak_16079	chr17	4634255	4635395	+	119.79	NA	exon (NM_001001683, exon 1 of 3)	exon (NM_001001683, exon 1 of 3)	102	NM_001001683	400569	Hs.513885	NM_001001683	ENSG00000161920	MED11	-	mediator complex subunit 11	protein-coding
MACS_peak_39461	chr8	18814692	18815749	+	119.79	NA	intron (NM_015310, intron 1 of 15)	intron (NM_015310, intron 1 of 15)	55976	NM_015310	23362	Hs.434255	XM_005273461	ENSG00000156011	PSD3	EFA6R|HCA67	pleckstrin and Sec7 domain containing 3	protein-coding
MACS_peak_40892	chr8	124322167	124323607	+	119.78	NA	Intergenic	Intergenic	-35106	NR_037873	11244	Hs.521800	NM_001017926	ENSG00000165156	ZHX1	-	zinc fingers and homeoboxes 1	protein-coding
MACS_peak_14337	chr15	90708591	90709642	+	119.76	NA	Intergenic	Intergenic	-19036	NM_020210	10509	Hs.474935	XM_005254830	ENSG00000185033	SEMA4B	SEMAC|SemC	sema domain, immunoglobulin domain (Ig), transmembrane domain (TM) and short cytoplasmic domain, (semaphorin) 4B	protein-coding
MACS_peak_29064	chr3	197266204	197267175	+	119.74	NA	intron (NM_004051, intron 2 of 6)	LTR8|LTR|ERV1	16169	NM_203314	622	Hs.274539	XM_005269352	ENSG00000161267	BDH1	BDH|SDR9C1	3-hydroxybutyrate dehydrogenase, type 1	protein-coding
MACS_peak_29713	chr4	49320640	49322138	+	119.73	NA	Intergenic	Intergenic	332730	NM_001286791	80157	Hs.479703	XM_005248126	ENSG00000109182	CWH43	CWH43-C	cell wall biogenesis 43 C-terminal homolog (S. cerevisiae)	protein-coding
MACS_peak_43143	chr9	127625491	127626386	+	119.65	NA	Intergenic	Intergenic	-1698	NM_007209	11224	Hs.182825	NM_007209	ENSG00000136942	RPL35	L35	ribosomal protein L35	protein-coding
MACS_peak_5334	chr10	64575839	64576908	+	119.65	NA	promoter-TSS (NM_001136177)	promoter-TSS (NM_001136177)	-247	NM_001136177	1959	Hs.1395	XM_005269590	ENSG00000122877	EGR2	AT591|CMT1D|CMT4E|KROX20	early growth response 2	protein-coding
MACS_peak_11971	chr14	36294971	36296321	+	119.63	NA	promoter-TSS (NM_032352)	promoter-TSS (NM_032352)	49	NM_032352	84312	Hs.525299	XM_005268128	ENSG00000100916	BRMS1L	BRMS1	breast cancer metastasis-suppressor 1-like	protein-coding
MACS_peak_31349	chr4	177191481	177192442	+	119.62	NA	Intergenic	Intergenic	-1588	NM_080874	140458	Hs.591712	XM_005262759	ENSG00000164122	ASB5	ASB-5	ankyrin repeat and SOCS box containing 5	protein-coding
MACS_peak_6148	chr10	112631097	112631870	+	119.61	NA	promoter-TSS (NM_014456)	promoter-TSS (NM_014456)	-70	NM_014456	27250	Hs.711490	XM_005269702	ENSG00000150593	PDCD4	H731	programmed cell death 4 (neoplastic transformation inhibitor)	protein-coding
MACS_peak_37070	chr7	17713822	17715096	+	119.59	NA	Intergenic	L2c|LINE|L2	-115926	NR_110013	101927630	Hs.583400	NR_110013		LOC101927630	-	uncharacterized LOC101927630	ncRNA
MACS_peak_3706	chr1	209439610	209440766	+	119.58	NA	Intergenic	L3|LINE|CR1	-161980	NM_001104548	642587	Hs.510543	XM_006711486		MIR205HG	LINC00510	MIR205 host gene (non-protein coding)	protein-coding
MACS_peak_39091	chr7	151494603	151495339	+	119.57	NA	intron (NM_016203, intron 1 of 15)	MER112|DNA|hAT-Charlie	16986	NM_001040633	51422	Hs.647072	XM_005250002	ENSG00000106617	PRKAG2	AAKG|AAKG2|CMH6|H91620p|WPWS	protein kinase, AMP-activated, gamma 2 non-catalytic subunit	protein-coding
MACS_peak_39071	chr7	150754776	150755590	+	119.55	NA	promoter-TSS (NM_001199692)	promoter-TSS (NM_001199692)	-116	NM_001199692	6522	Hs.647069	XM_006716094	ENSG00000164889	SLC4A2	AE2|BND3L|EPB3L1|HKB3|NBND3	solute carrier family 4 (anion exchanger), member 2	protein-coding
MACS_peak_5080	chr10	42646769	42651254	+	119.51	NA	Intergenic	Intergenic	214482	NR_024380	441666	Hs.255729	NR_024380	ENSG00000215146	LOC441666	-	zinc finger protein 91 pseudogene	pseudo
MACS_peak_20155	chr2	12458051	12459331	+	119.51	NA	intron (NR_110196, intron 4 of 5)	intron (NR_110196, intron 4 of 5)	311449	NR_110196	100506457	Hs.734634	NR_110196	ENSG00000224184	LOC100506457	-	uncharacterized LOC100506457	ncRNA
MACS_peak_34897	chr6	36390839	36392170	+	119.47	NA	intron (NM_152990, intron 3 of 4)	intron (NM_152990, intron 3 of 4)	-19040	NR_104480	222658	Hs.188757	XM_005248940	ENSG00000112078	KCTD20	C6orf69|dJ108K11.3	potassium channel tetramerization domain containing 20	protein-coding
MACS_peak_29124	chr4	2537675	2538582	+	119.46	NA	Intergenic	CpG	66948	NM_001185009	6047	Hs.66394	NM_001185009	ENSG00000063978	RNF4	SLX5|SNURF	ring finger protein 4	protein-coding
MACS_peak_3267	chr1	184922427	184924210	+	119.42	NA	intron (NM_052966, intron 1 of 13)	intron (NM_052966, intron 1 of 13)	20400	NM_052966	116496	Hs.518662	NM_052966	ENSG00000135842	FAM129A	C1orf24|NIBAN	family with sequence similarity 129, member A	protein-coding
MACS_peak_36823	chr7	511509	512070	+	119.38	NA	Intergenic	Intergenic	47692	NM_002607	5154	Hs.535898	XM_005249770	ENSG00000197461	PDGFA	PDGF-A|PDGF1	platelet-derived growth factor alpha polypeptide	protein-coding
MACS_peak_29085	chr4	9974	10416	+	119.38	NA	Intergenic	TAR1|Satellite|telo	-42984	NM_001286053	152687	Hs.709469	NM_001286052		ZNF595	-	zinc finger protein 595	protein-coding
MACS_peak_23436	chr2	223702103	223703095	+	119.36	NA	Intergenic	L2c|LINE|L2	-23133	NM_004457	2181	Hs.655772	NM_004457		ACSL3	ACS3|FACL3|PRO2194	acyl-CoA synthetase long-chain family member 3	protein-coding
MACS_peak_21860	chr2	112907810	112908638	+	119.31	NA	intron (NM_153214, intron 1 of 7)	MIR|SINE|MIR	12262	NM_153214	129804	Hs.437696	XM_006712259	ENSG00000144152	FBLN7	TM14	fibulin 7	protein-coding
MACS_peak_6565	chr11	3926084	3927909	+	119.3	NA	intron (NM_001277961, intron 1 of 11)	MIRb|SINE|MIR	49704	NR_039835	100616453		NR_039835	ENSG00000263421	MIR4687	-	microRNA 4687	ncRNA
MACS_peak_24350	chr20	34672923	34674346	+	119.25	NA	Intergenic	Intergenic	-5792	NM_001258331	2036	Hs.437422	XM_005260319	ENSG00000088367	EPB41L1	4.1N|MRD11	erythrocyte membrane protein band 4.1-like 1	protein-coding
MACS_peak_23279	chr2	214113056	214114012	+	119.24	NA	Intergenic	Intergenic	35395	NM_001242575	100130451		NM_001242575		LOC100130451	-	uncharacterized LOC100130451	protein-coding
MACS_peak_27057	chr3	58859864	58861156	+	119.24	NA	intron (NM_198463, intron 7 of 15)	L2b|LINE|L2	50313	NR_110820	101929238	Hs.683953	XR_245232	ENSG00000242428	C3orf67-AS1	-	C3orf67 antisense RNA 1	ncRNA
MACS_peak_15111	chr16	29984692	29985455	+	119.23	NA	promoter-TSS (NM_004783)	promoter-TSS (NM_004783)	-115	NM_001252043	9344	Hs.291623	NM_001252043	ENSG00000149930	TAOK2	MAP3K17|PSK|PSK1|PSK1-BETA|TAO1|TAO2	TAO kinase 2	protein-coding
MACS_peak_13358	chr15	41541685	41542520	+	119.23	NA	intron (NM_007236, intron 2 of 6)	intron (NM_007236, intron 2 of 6)	18665	NM_007236	11261	Hs.745372	XM_005254140	ENSG00000187446	CHP1	CHP|SLC9A1BP|Sid470p|p22|p24	calcineurin-like EF-hand protein 1	protein-coding
MACS_peak_14347	chr15	90930915	90931777	+	119.22	NA	promoter-TSS (NM_003870)	promoter-TSS (NM_003870)	-127	NM_003870	8826	Hs.430551	XM_005254984	ENSG00000140575	IQGAP1	HUMORFA01|SAR1|p195	IQ motif containing GTPase activating protein 1	protein-coding
MACS_peak_12638	chr14	81407853	81408975	+	119.16	NA	Intergenic	Intergenic	-2530	NM_152446	145508	Hs.162889	XM_006720056	ENSG00000100629	CEP128	C14orf145|C14orf61|LEDP/132	centrosomal protein 128kDa	protein-coding
MACS_peak_20105	chr2	9970355	9971126	+	119.14	NA	Intergenic	Intergenic	-12831	NM_005680	9014	Hs.584833	NM_005680	ENSG00000115750	TAF1B	MGC:9349|RAF1B|RAFI63|SL1|TAFI63	TATA box binding protein (TBP)-associated factor, RNA polymerase I, B, 63kDa	protein-coding
MACS_peak_42206	chr9	71795374	71796258	+	119.13	NA	intron (NM_201629, intron 1 of 20)	intron (NM_201629, intron 1 of 20)	6845	NM_001170630	9414	Hs.736223	XM_005252311	ENSG00000119139	TJP2	C9DUPq21.11|DFNA51|DUP9q21.11|PFIC4|X104|ZO2	tight junction protein 2	protein-coding
MACS_peak_31911	chr5	40107954	40109439	+	119.07	NA	Intergenic	HERVK11-int|LTR|ERVK	56303	NR_104633	102467077	Hs.148993	NR_104633		LINC00603	-	long intergenic non-protein coding RNA 603	ncRNA
MACS_peak_4474	chr10	4857003	4858440	+	119.01	NA	Intergenic	Intergenic	-10648	NM_001271021	83592	Hs.657944	XM_006717511	ENSG00000165568	AKR1E2	AKR1CL2|AKRDC1|LoopADR|hTSP|htAKR	aldo-keto reductase family 1, member E2	protein-coding
MACS_peak_561	chr1	23799040	23800426	+	118.99	NA	intron (NM_017707, intron 1 of 24)	MER5B|DNA|hAT-Charlie	11017	NM_017707	55616	Hs.437379	XM_005245934	ENSG00000088280	ASAP3	ACAP4|CENTB6|DDEFL1|UPLC1	ArfGAP with SH3 domain, ankyrin repeat and PH domain 3	protein-coding
MACS_peak_30419	chr4	102276362	102279190	+	118.93	NA	Intergenic	Intergenic	8842	NR_033874	90024	Hs.534513	NR_033874	ENSG00000254531	FLJ20021	-	uncharacterized LOC90024	ncRNA
MACS_peak_7715	chr11	79086895	79087781	+	118.92	NA	intron (NM_001098816, intron 1 of 33)	intron (NM_001098816, intron 1 of 33)	25815	NR_030598	100126333		NR_030598	ENSG00000211997	MIR708	MIRN708|hsa-mir-708	microRNA 708	ncRNA
MACS_peak_3181	chr1	181081296	181082496	+	118.9	NA	Intergenic	Intergenic	24258	NM_016545	51278	Hs.15725	NM_016545	ENSG00000162783	IER5	SBBI48	immediate early response 5	protein-coding
MACS_peak_29236	chr4	9248927	9250697	+	118.9	NA	promoter-TSS (NM_001256859).2	promoter-TSS (NM_001256859).2	-544	NM_001256854	100287178	Hs.722783	NM_001256854	ENSG00000233136	USP17L11	-	ubiquitin specific peptidase 17-like family member 11	protein-coding
MACS_peak_21453	chr2	90377774	90378920	+	118.9	NA	Intergenic	HSATII|Satellite|Satellite	1266463	NR_039635	100616399		NR_039635	ENSG00000265510	MIR4436A	-	microRNA 4436a	ncRNA
MACS_peak_10584	chr12	123204782	123206295	+	118.8	NA	Intergenic	AluSx1|SINE|Alu	-4099	NM_006018	8843	Hs.458425	NM_006018	ENSG00000255398	HCAR3	GPR109B|HCA3|HM74|PUMAG|Puma-g	hydroxycarboxylic acid receptor 3	protein-coding
MACS_peak_14149	chr15	79280320	79281356	+	118.77	NA	intron (NM_002891, intron 23 of 27)	intron (NM_002891, intron 23 of 27)	17164	NM_153815	5923	Hs.459035	XM_005254578	ENSG00000058335	RASGRF1	CDC25|CDC25L|GNRP|GRF1|GRF55|H-GRF55|PP13187|ras-GRF1	Ras protein-specific guanine nucleotide-releasing factor 1	protein-coding
MACS_peak_17288	chr17	62675756	62676586	+	118.75	NA	Intergenic	Intergenic	-17785	NM_022739	64750	Hs.515011	XM_005257585		SMURF2	-	SMAD specific E3 ubiquitin protein ligase 2	protein-coding
MACS_peak_33380	chr5	138861650	138862641	+	118.66	NA	5' UTR (NM_198282, exon 1 of 8)	5' UTR (NM_198282, exon 1 of 8)	198	NM_198282	340061	Hs.379754	XM_005268445		TMEM173	ERIS|MITA|MPYS|NET23|STING	transmembrane protein 173	protein-coding
MACS_peak_29240	chr4	9269793	9270496	+	118.65	NA	exon (NM_001256863, exon 1 of 1).2	exon (NM_001256863, exon 1 of 1).2	799	NM_001256863	100287513	Hs.723053	NM_001256863	ENSG00000248933	USP17L22	-	ubiquitin specific peptidase 17-like family member 22	protein-coding
MACS_peak_24248	chr20	30298188	30299102	+	118.61	NA	intron (NM_001191, intron 2 of 2)	intron (NM_001191, intron 2 of 2)	12011	NM_138578	598	Hs.516966	XM_005260481	ENSG00000171552	BCL2L1	BCL-XL/S|BCL2L|BCLX|BCLXL|BCLXS|Bcl-X|PPP1R52|bcl-xL|bcl-xS	BCL2-like 1	protein-coding
MACS_peak_19816	chr19	50528419	50529294	+	118.6	NA	promoter-TSS (NM_016440)	promoter-TSS (NM_016440)	-51	NM_001025778	51231	Hs.443330	XM_005258971	ENSG00000105053	VRK3	-	vaccinia related kinase 3	protein-coding
MACS_peak_4012	chr1	225923088	225924128	+	118.59	NA	Intergenic	Intergenic	-41907	NM_003133	6726	Hs.706900	NM_001130440	ENSG00000143742	SRP9	ALURBP	signal recognition particle 9kDa	protein-coding
MACS_peak_39576	chr8	25032543	25033445	+	118.54	NA	Intergenic	Intergenic	-9293	NM_024940	80005	Hs.195403	XM_005273650	ENSG00000147459	DOCK5	-	dedicator of cytokinesis 5	protein-coding
MACS_peak_31867	chr5	36657382	36658302	+	118.54	NA	intron (NM_001289940, intron 3 of 7)	L3|LINE|CR1	51385	NM_001289940	6507	Hs.481918	XM_005248342	ENSG00000079215	SLC1A3	EA6|EAAT1|GLAST|GLAST1	solute carrier family 1 (glial high affinity glutamate transporter), member 3	protein-coding
MACS_peak_25497	chr22	21131753	21132586	+	118.52	NA	intron (NM_000185, intron 1 of 4)	intron (NM_000185, intron 1 of 4)	3786	NM_000185	3053	Hs.474270	XM_005261597	ENSG00000099937	SERPIND1	D22S673|HC2|HCF2|HCII|HLS2|LS2|THPH10	serpin peptidase inhibitor, clade D (heparin cofactor), member 1	protein-coding
MACS_peak_12165	chr14	55239707	55240486	+	118.5	NA	intron (NM_001161576, intron 7 of 10)	intron (NM_001161576, intron 7 of 10)	18590	NM_001161577	23034	Hs.733324	NM_001161576	ENSG00000020577	SAMD4A	SAMD4|SMAUG|SMAUG1|SMG|SMGA	sterile alpha motif domain containing 4A	protein-coding
MACS_peak_5983	chr10	102132701	102134499	+	118.5	NA	non-coding (NR_026762, exon 1 of 3)	non-coding (NR_026762, exon 1 of 3)	267	NR_026762	90271	Hs.628088	NR_026762		LINC00263	C10orf75|NCRNA00263	long intergenic non-protein coding RNA 263	ncRNA
MACS_peak_28867	chr3	189632485	189633522	+	118.44	NA	Intergenic	Intergenic	85292	NR_030642	100126340		NR_030642		MIR944	MIRN944|hsa-mir-944	microRNA 944	ncRNA
MACS_peak_38718	chr7	124701813	124702612	+	118.43	NA	Intergenic	Intergenic	-122411	NR_110188	101928283	Hs.566650	NR_110188	ENSG00000237764	LOC101928283	-	uncharacterized LOC101928283	ncRNA
MACS_peak_21171	chr2	70571311	70572034	+	118.4	NA	Intergenic	LTR85b|LTR|Gypsy?	-42452	NM_032822	84908	Hs.516077	XM_005264620	ENSG00000035141	FAM136A	-	family with sequence similarity 136, member A	protein-coding
MACS_peak_967	chr1	38397296	38397864	+	118.4	NA	promoter-TSS (NM_001297434)	promoter-TSS (NM_001297434)	-117	NM_001297434	3633	Hs.449942	XM_005270833	ENSG00000204084	INPP5B	5PTase	inositol polyphosphate-5-phosphatase, 75kDa	protein-coding
MACS_peak_23837	chr20	3748159	3748951	+	118.37	NA	promoter-TSS (NM_001039140)	promoter-TSS (NM_001039140)	-103	NM_001258430	54976	Hs.274422	NM_017874	ENSG00000101220	C20orf27	-	chromosome 20 open reading frame 27	protein-coding
MACS_peak_12451	chr14	70046362	70047244	+	118.35	NA	Intergenic	MER58A|DNA|hAT-Charlie	-5203	NM_001271507	56936	Hs.458319	NM_001271507		CCDC177	C14orf162|PLPL	coiled-coil domain containing 177	protein-coding
MACS_peak_19977	chr19	58912437	58913001	+	118.34	NA	Intergenic	CpG	5262	NM_001195135	646862	Hs.728121	XM_006723328	ENSG00000269855	LOC646862	-	uncharacterized LOC646862	protein-coding
MACS_peak_15909	chr16	88729397	88729998	+	118.32	NA	promoter-TSS (NM_002461)	promoter-TSS (NM_002461)	-84	NR_024402	197187	Hs.499548	NM_144986	ENSG00000260630	SNAI3-AS1	-	SNAI3 antisense RNA 1	ncRNA
MACS_peak_19283	chr19	33667545	33668443	+	118.3	NA	Intergenic	CpG	-17605	NM_002333	4037	Hs.515340	XM_005258945		LRP3	-	low density lipoprotein receptor-related protein 3	protein-coding
MACS_peak_524	chr1	22283268	22284066	+	118.28	NA	Intergenic	Intergenic	-19751	NM_007352	23436	Hs.728752	NM_007352	ENSG00000219073	CELA3B	CBPP|E1|EL-1|ELA3B	chymotrypsin-like elastase family, member 3B	protein-coding
MACS_peak_14027	chr15	74343380	74344178	+	118.24	NA	Intergenic	Intergenic	31112	NM_001038640	342096	Hs.672474	NM_001038640	ENSG00000159289	GOLGA6A	GLP|GOLGA6	golgin A6 family, member A	protein-coding
MACS_peak_24492	chr20	44600210	44601566	+	118.23	NA	promoter-TSS (NM_022095)	promoter-TSS (NM_022095)	-55	NM_022095	63925	Hs.174193	XM_005260504	ENSG00000198026	ZNF335	MCPH10|NIF-1|NIF1|NIF2	zinc finger protein 335	protein-coding
MACS_peak_2488	chr1	148535278	148539864	+	118.21	NA	intron (NR_104217, intron 2 of 17)	intron (NR_104217, intron 2 of 17)	-20617	NM_001170755	284565	Hs.714127	XM_005245096	ENSG00000203827	NBPF15	AB14|AG3|NBPF16	neuroblastoma breakpoint family, member 15	protein-coding
MACS_peak_39086	chr7	151424553	151425217	+	118.19	NA	intron (NM_001040633, intron 3 of 15)	intron (NM_001040633, intron 3 of 15)	87072	NM_001040633	51422	Hs.647072	XM_005250002	ENSG00000106617	PRKAG2	AAKG|AAKG2|CMH6|H91620p|WPWS	protein kinase, AMP-activated, gamma 2 non-catalytic subunit	protein-coding
MACS_peak_30042	chr4	77813612	77814522	+	118.17	NA	Intergenic	Intergenic	4935	NM_001029870	345079	Hs.257292	NM_001029870	ENSG00000186212	SOWAHB	ANKRD56	sosondowah ankyrin repeat domain family member B	protein-coding
MACS_peak_25832	chr22	38054184	38054912	+	118.12	NA	promoter-TSS (NR_109952)	promoter-TSS (NR_109952)	-164	NR_109952	101927051		NR_109952	ENSG00000233360	LOC101927051	-	uncharacterized LOC101927051	ncRNA
MACS_peak_33325	chr5	136556000	136556810	+	118.09	NA	intron (NM_004598, intron 3 of 10)	L2c|LINE|L2	278613	NM_004598	6695	Hs.596136	NM_004598	ENSG00000152377	SPOCK1	SPOCK|TESTICAN|TIC1	sparc/osteonectin, cwcv and kazal-like domains proteoglycan (testican) 1	protein-coding
MACS_peak_43527	chrX	56796273	56798463	+	118.08	NA	intron (NR_015367, intron 2 of 2)	intron (NR_015367, intron 2 of 2)	-33351	NR_002308	442454	Hs.663220	NR_002308		UQCRBP1	-	ubiquinol-cytochrome c reductase binding protein pseudogene 1	pseudo
MACS_peak_29229	chr4	9218059	9218871	+	118.04	NA	exon (NM_001256859, exon 1 of 1)	exon (NM_001256859, exon 1 of 1)	1334	NM_001256859	100287364	Hs.741138	NM_001256859	ENSG00000250844	USP17L18	-	ubiquitin specific peptidase 17-like family member 18	protein-coding
MACS_peak_38336	chr7	99679162	99679926	+	118.04	NA	promoter-TSS (NM_001278292)	promoter-TSS (NM_001278292)	-157	NM_001278292	7551	Hs.435302	XM_006716110	ENSG00000166526	ZNF3	A8-51|HF.12|KOX25|PP838|Zfp113	zinc finger protein 3	protein-coding
MACS_peak_18366	chr18	51786967	51787820	+	118.03	NA	Intergenic	MLT2B4|LTR|ERVL	-8456	NM_007195	11201	Hs.438533	XM_005258188	ENSG00000101751	POLI	RAD30B|RAD3OB	polymerase (DNA directed) iota	protein-coding
MACS_peak_10841	chr13	31019676	31020661	+	118.03	NA	Intergenic	Intergenic	19913	NM_002128	3146	Hs.596078	XM_005266363	ENSG00000189403	HMGB1	HMG1|HMG3|SBP-1	high mobility group box 1	protein-coding
MACS_peak_10716	chr13	20961114	20962337	+	117.99	NA	Intergenic	Intergenic	46260	NR_039721	100616304		NR_039721		MIR4499	-	microRNA 4499	ncRNA
MACS_peak_17297	chr17	62915366	62918550	+	117.98	NA	Intergenic	MER21B|LTR|ERVL	-2055	NM_199340	374819	Hs.744758	NM_199340	ENSG00000176809	LRRC37A3	LRRC37|LRRC37A	leucine rich repeat containing 37, member A3	protein-coding
MACS_peak_41976	chr9	46821409	46822281	+	117.97	NA	intron (NR_046203, intron 2 of 4)	intron (NR_046203, intron 2 of 4)	58054	NR_046203	643648	Hs.640178	NR_046203		LINC01189	-	long intergenic non-protein coding RNA 1189	ncRNA
MACS_peak_7116	chr11	45939266	45939893	+	117.96	NA	promoter-TSS (NM_057174)	promoter-TSS (NM_057174)	95	NM_057174	9409	Hs.100915	NM_004813	ENSG00000121680	PEX16	PBD8A|PBD8B	peroxisomal biogenesis factor 16	protein-coding
MACS_peak_24141	chr20	22742588	22744769	+	117.95	NA	Intergenic	Intergenic	-155523	NR_109883	101929685	Hs.563018	NR_109883		LINC01384	-	long intergenic non-protein coding RNA 1384	ncRNA
MACS_peak_493	chr1	20939900	20940918	+	117.93	NA	intron (NM_001785, intron 3 of 3)	intron (NM_001785, intron 3 of 3)	-19539	NM_032409	65018	Hs.389171	NM_032409	ENSG00000158828	PINK1	BRPK|PARK6	PTEN induced putative kinase 1	protein-coding
MACS_peak_29714	chr4	49327059	49330256	+	117.93	NA	Intergenic	Intergenic	339998	NM_001286791	80157	Hs.479703	XM_005248126	ENSG00000109182	CWH43	CWH43-C	cell wall biogenesis 43 C-terminal homolog (S. cerevisiae)	protein-coding
MACS_peak_38087	chr7	80571327	80572356	+	117.92	NA	Intergenic	Intergenic	-23174	NM_006379	10512	Hs.269109	XM_005250113	ENSG00000075223	SEMA3C	SEMAE|SemE	sema domain, immunoglobulin domain (Ig), short basic domain, secreted, (semaphorin) 3C	protein-coding
MACS_peak_22489	chr2	161979655	161980619	+	117.92	NA	Intergenic	Intergenic	-13329	NM_133484	10010	Hs.132257	XM_005246206	ENSG00000136560	TANK	I-TRAF|ITRAF|TRAF2	TRAF family member-associated NFKB activator	protein-coding
MACS_peak_11455	chr13	95752536	95753402	+	117.9	NA	intron (NM_001105515, intron 20 of 20)	intron (NM_001105515, intron 20 of 20)	200718	NM_001105515	10257	Hs.508423	XM_005254025	ENSG00000125257	ABCC4	EST170205|MOAT-B|MOATB|MRP4	ATP-binding cassette, sub-family C (CFTR/MRP), member 4	protein-coding
MACS_peak_25427	chr22	18115870	18116569	+	117.89	NA	Intergenic	Intergenic	-4631	NM_001039366	529	Hs.517338	NM_001039366	ENSG00000131100	ATP6V1E1	ATP6E|ATP6E2|ATP6V1E|P31|Vma4	ATPase, H+ transporting, lysosomal 31kDa, V1 subunit E1	protein-coding
MACS_peak_23722	chr2	239077877	239078981	+	117.88	NA	TTS (NM_001291832)	TTS (NM_001291832)	10780	NM_001291832	151176	Hs.742300	XM_006710143		FAM132B	C1QTNF15|CTRP15	family with sequence similarity 132, member B	protein-coding
MACS_peak_19019	chr19	12791747	12793119	+	117.88	NA	promoter-TSS (NM_001206974)	promoter-TSS (NM_001206974)	268	NM_013406	1725	Hs.79064	NM_001206974	ENSG00000095059	DHPS	DHS|DS|MIG13	deoxyhypusine synthase	protein-coding
MACS_peak_11576	chr13	104535305	104536077	+	117.86	NA	Intergenic	Intergenic	-600843	NR_049840	100847092		NR_049840		MIR548AS	-	microRNA 548as	ncRNA
MACS_peak_37002	chr7	13056478	13058025	+	117.84	NA	Intergenic	Intergenic	330340	NM_005738	10124	Hs.245540	NM_001037164	ENSG00000122644	ARL4A	ARL4	ADP-ribosylation factor-like 4A	protein-coding
MACS_peak_8269	chr11	119088624	119089754	+	117.84	NA	intron (NM_005188, intron 1 of 15)	Tigger7|DNA|TcMar-Tigger	12203	NM_005188	867	Hs.504096	NM_005188	ENSG00000110395	CBL	C-CBL|CBL2|FRA11B|NSLL|RNF55	Cbl proto-oncogene, E3 ubiquitin protein ligase	protein-coding
MACS_peak_43695	chrY	13104578	13105381	+	117.78	NA	Intergenic	ALR/Alpha|Satellite|centr	1428410	NR_033667	352887	Hs.546221	NR_033667	ENSG00000206159	GYG2P1	GYG2P	glycogenin 2 pseudogene 1	pseudo
MACS_peak_17670	chr17	80255254	80256519	+	117.75	NA	Intergenic	Intergenic	19594	NM_006137	924	Hs.36972	NM_006137	ENSG00000173762	CD7	GP40|LEU-9|TP41|Tp40	CD7 molecule	protein-coding
MACS_peak_39364	chr8	12306588	12307710	+	117.74	NA	intron (NR_040092, intron 4 of 5)	(TA)n|Simple_repeat|Simple_repeat	12627	NR_040092	100506990	Hs.720324	NR_040091		LOC100506990	-	uncharacterized LOC100506990	ncRNA
MACS_peak_11772	chr14	22626886	22627646	+	117.74	NA	Intergenic	MLT2E|LTR|ERVL	430877	NM_001344	1603	Hs.82890	NM_001344	ENSG00000129562	DAD1	OST2	defender against cell death 1	protein-coding
MACS_peak_42601	chr9	97136237	97137064	+	117.72	NA	promoter-TSS (NM_032558)	promoter-TSS (NM_032558)	-183	NM_032558	84641	Hs.555996	XM_005252277	ENSG00000148110	HIATL1	-	hippocampus abundant transcript-like 1	protein-coding
MACS_peak_27486	chr3	101292278	101293275	+	117.72	NA	promoter-TSS (NM_020357)	promoter-TSS (NM_020357)	-266	NM_020357	57092	Hs.744968	NM_020357	ENSG00000081154	PCNP	-	PEST proteolytic signal containing nuclear protein	protein-coding
MACS_peak_25082	chr21	35347759	35349521	+	117.67	NA	Intergenic	(CTCA)n|Simple_repeat|Simple_repeat	27410	NM_001288961	400863	Hs.729814	NM_207472		LOC400863	-	uncharactered LOC400863	protein-coding
MACS_peak_42965	chr9	116163333	116164524	+	117.66	NA	promoter-TSS (NM_000031)	promoter-TSS (NM_000031)	-310	NM_000031	210	Hs.1227	XM_005251799	ENSG00000148218	ALAD	ALADH|PBGS	aminolevulinate dehydratase	protein-coding
MACS_peak_11552	chr13	103092175	103093174	+	117.64	NA	Intergenic	LTR2B|LTR|ERV1	-38550	NM_175929	2259	Hs.508616	NM_004115		FGF14	FGF-14|FHF-4|FHF4|SCA27	fibroblast growth factor 14	protein-coding
MACS_peak_40139	chr8	67579207	67580071	+	117.62	NA	promoter-TSS (NM_001204173)	promoter-TSS (NM_001204173)	-148	NM_019607	56260	Hs.661238	NM_019607	ENSG00000213865	C8orf44	-	chromosome 8 open reading frame 44	protein-coding
MACS_peak_19455	chr19	40948730	40949632	+	117.61	NA	promoter-TSS (NM_013368)	promoter-TSS (NM_013368)	-676	NM_013368	29946	Hs.515412	XM_005258832	ENSG00000167565	SERTAD3	RBT1	SERTA domain containing 3	protein-coding
MACS_peak_20478	chr2	31607054	31608226	+	117.6	NA	intron (NM_000379, intron 9 of 35)	intron (NM_000379, intron 9 of 35)	29971	NM_000379	7498	Hs.250	NM_000379	ENSG00000158125	XDH	XO|XOR	xanthine dehydrogenase	protein-coding
MACS_peak_36863	chr7	2883709	2884537	+	117.57	NA	promoter-TSS (NM_007353)	promoter-TSS (NM_007353)	-164	NM_001293092	2768	Hs.487341	NM_001282440	ENSG00000146535	GNA12	NNX3|RMP|gep	guanine nucleotide binding protein (G protein) alpha 12	protein-coding
MACS_peak_2122	chr1	114447292	114448071	+	117.51	NA	promoter-TSS (NM_022836)	promoter-TSS (NM_022836)	60	NM_006594	10717	Hs.515048	XM_005270381	ENSG00000134262	AP4B1	BETA-4|CPSQ5|SPG47	adaptor-related protein complex 4, beta 1 subunit	protein-coding
[truncated: 41,983 more rows]
