# Supplementary material for: Heterarchy of transcription factors driving basal and luminal cell phenotypes in human urothelium
Source: Cell Death Differ. 2017 Mar 10;24(5):809–18. doi: 10.1038/cdd.2017.10 (PMC5423105; doi:10.1038/cdd.2017.10)
Supplement: Supplementary Table 25 [file cdd201710x15.xlsx]

## Sheet: Sheet1
P63 Peaks 24 h Control	P63 Peaks 24 h Treated	Choi P63 KD	2 common elements in "basal" and "P63>C24":
MAR1	AASS	CCNG1	PMAIP1
SEPT2	ABCC3	S100A4	IL1B
SEPT9	ABCC4	XPC
A2MP1	ABCD2	IGFBP3	1 common element in "basal", "P63>C24" and "P63>T24":
ABCB9	ABCE1	MYC	IGFBP3
ABCC6P1	ABCG1	TNFSRSF10A
ABCD2	ABHD17B	ITGA3	10 common elements in "basal" and "P63>T24":
ABHD4	ABHD17C	SFN	SFN
ABHD5	ABHD2	S100A8	S100A7
ABR	ABI3BP	KRT14	CCNB1
ACAA1	ABRA	KRT6C	KIF23
ACBD5	ACER3	S100A7	GFI1
ACKR4	ACKR2	KRT1	TNC
ACO1	ACKR4	CSTA	PLAU
ACPT	ACOT11	SERPINB2	HBEGF
ACSL1	ACOT7	CKS2	F3
ACTL7B	ACSBG1	CCNB1	PTHLH
ACTR2	ACSL4	CCNA2
ACVR1B	ACTR3	KIF23
ADAM32	ACTR3BP5	PMAIP1
ADAM7	ACVR2A	IGFBP6
ADAMTS1	ADAM17	PRNP
ADAMTS3	ADAMTS18	GFI1
ADAP1	ADAMTS20	RAC2
ADAT2	ADAMTS5	ADA
ADCY10	ADAMTSL1	CDK6
ADD1	ADAT2	CD82
ADH7	ADH7	TNC
ADIRF	ADRBK2	SH2B3
ADRA1B	AEN	PTPN12
AFF3	AFAP1	LYN
AFTPH	AFF3	PLAU
AGA	AGBL1-AS1	SERPINE1
AGO2	AGBL4	IL1B
AGPAT4	AGMO	IL8
AGPAT9	AGO4	HBEGF
AGR3	AGPAT4	F3
AIM1	AGPS	IL1RAP
AJUBA	AGR3	PTHLH
AKAP11	AHCTF1
AKIRIN2	AICDA
AKT1S1	AIM1L
ALDH16A1	AKAP13
ALG10B	AKAP7
ALPK2	AKT2
AMBRA1	AKT3
AMD1	AKTIP
AMPD3	ALAS1
ANGPT1	ALDH1L2
ANKDD1A	ALDH3B1
ANKDD1B	ALDH4A1
ANKRD20A11P	ALG10
ANKRD29	ALG10B
ANKRD31	ALG14
ANKRD33B	ALG5
ANO3	ALPK3
ANTXR1	ALPP
ANXA3	ALS2CL
AOAH-IT1	AMIGO2
AP1AR	AMMECR1
AP2A1	ANK3
AP2B1	ANKHD1
AP4S1	ANKRD18DP
APEX1	ANKRD19P
ARFIP1	ANKRD2
ARHGAP17	ANKRD20A1
ARHGAP25	ANKRD20A3
ARHGEF12	ANKRD20A8P
ARHGEF26	ANKRD33B
ARHGEF5	ANKRD35
ARID3B	ANKRD36
ARL4A	ANKRD40
ARL6IP1	ANKRD50
ARNTL	ANKS1A
ART3	ANKUB1
ASAP1-IT1	ANO10
ASAP2	ANO3
ASIC2	ANO4
ASS1	ANPEP
ATAD2B	ANTXRLP1
ATF7IP	ANXA11
ATG5	ANXA2
ATL1	ANXA3
ATL2	ANXA8L1
ATP2A2	APBB3
ATP2C1	APLF
ATP2C2	APOBEC4
ATP5G2	APOD
ATP8B1	APOL5
ATXN7L1	APPL2
AUTS2	AQP7P1
AXIN1	AREG
B3GALT2	ARG2
BAZ1A	ARGFX
BAZ2A	ARHGAP15
BBOX1	ARHGAP19
BCAS1	ARHGAP21
BCAS2	ARHGAP30
BCL10	ARHGAP42
BCL2L12	ARHGAP5-AS1
BCR	ARHGEF10L
BEND5	ARHGEF18
BET1	ARHGEF28
BHLHE40	ARHGEF35
BICD2	ARID3B
BMP10	ARID4B
BMP4	ARID5A
BMP5	ARL4C
BMPR1B-AS1	ARL6
BMPR2	ARL8B
BMS1P18	ARMC5
BPGM	ARMC8
BRINP2	ARNT2
BTG4	ARNTL
BUD13	ARPC5
C10orf107	ARPP21
C10orf11	ARRDC1-AS1
C12orf50	ARTN
C12orf74	ASB12
C14orf166	ASB2
C14orf169	ASF1A
C16orf70	ASNA1
C18orf54	ASS1
C19orf48	ASTN2
C19orf73	ASXL3
C19orf84	ATAD1
C1D	ATAD2
C1orf110	ATAD2B
C1orf21	ATF1
C1QL1	ATF2
C2orf61	ATG10
C3orf79	ATP11C
C4orf32	ATP13A4-AS1
C4orf51	ATP1A2
C5orf22	ATP5G3
C5orf27	ATP6V0A1
C6orf132	ATP6V0A4
C6orf165	ATP6V0D1
C6orf58	ATP6V0E2-AS1
C7orf33	ATP6V1D
C7orf55	ATP7B
CA12	ATXN1
CAB39	ATXN10
CACNA2D3-AS1	ATXN7L1
CACNG6	AUH
CADM1	AVPI1
CALCRL	AXIN2
CALML3-AS1	AZI2
CALU	B3GALTL
CAMK1D	B3GNT2
CAPN12	B3GNT3
CAPN13	B3GNT4
CASC11	B3GNT5
CASC17	B3GNT6
CASC6	BANK1
CASC9	BARX1
CASP7	BARX2
CBFB	BCAS4
CBLB	BCHE
CBLN2	BCL11B
CC2D1B	BCL2
CCBE1	BCL2A1
CCDC138	BCL6
CCDC158	BCL7A
CCDC3	BCO2
CCDC34	BDH1
CCDC59	BDNF
CCDC6	BDP1
CCDC81	BEND2
CCL24	BEND5
CCL26	BFSP1
CCL3L3	BHMT
CCL4	BICD2
CCL4L2	BLID
CCND2	BLMH
CCND3	BMP3
CCNJL	BMP8B
CCNL1	BNC1
CCRN4L	BOLA3-AS1
CD160	BPIFB4
CD177	BRAT1
CD180	BRSK1
CD226	BST2
CD24	BTAF1
CD28	BTBD1
CD300LD	BTBD11
CD36	BTBD16
CD44	BTBD3
CD46	BTF3P11
CD48	BTG3
CD55	BTRC
CD70	C10orf105
CD84	C11orf42
CD86	C11orf52
CD93	C11orf58
CD99L2	C11orf87
CDC123	C12orf4
CDC14C	C12orf40
CDC42EP5	C12orf42
CDC42SE2	C12orf54
CDC7	C12orf66
CDCA7	C12orf74
CDH1	C12orf75
CDH12	C12orf79
CDH2	C14orf132
CDH20	C14orf177
CDH6	C14orf37
CDH9	C15orf26
CDK1	C15orf27
CDK15	C15orf40
CDK19	C15orf43
CDKN1B	C15orf52
CDKN3	C15orf54
CELF2	C15orf56
CELSR1	C17orf53
CENPW	C18orf25
CEP68	C18orf32
CEP85L	C18orf54
CES2	C19orf43
CES3	C1D
CES4A	C1orf106
CHAC2	C1orf185
CHAMP1	C1orf186
CHD1	C1orf220
CHD8	C1orf228
CHD9	C1QTNF9B-AS1
CHIC2	C20orf203
CHL1	C2CD4B
CHMP2B	C2CD5
CHMP4C	C3AR1
CHN1	C3orf67
CHRAC1	C4orf22
CHRM2	C4orf27
CHST7	C5orf27
CLCC1	C6orf118
CLDN12	C7orf25
CLDND2	C8orf37
CLEC11A	C8orf87
CLK3	C9orf129
CLLU1OS	C9orf170
CLN8	C9orf69
CLSTN1	C9orf85
CLTA	C9orf89
CLYBL	C9orf92
CNOT3	CA12
CNOT6L	CABIN1
CNTN3	CABLES1
CNTN4	CABYR
COL10A1	CACHD1
COL21A1	CACNA1D
COL4A1	CACNA1E
COL4A4	CADM2
COL9A1	CALR
COLEC10	CAMK2B
CPA6	CAMSAP3
CPEB3	CAMTA1
CPNE8	CAP2
CREB1	CAPRIN1
CRTAM	CAPS2
CRYBA1	CARD14
CSF1R	CARD18
CSGALNACT1	CARKD
CSMD1	CASC11
CSNK1E	CASC17
CSNK1G3	CASC18
CSNK2A3	CASC2
CSPG4	CASP8
CTB-178M22.2	CBLN1
CTGLF12P	CCBE1
CTNNA1	CCDC109B
CTNNBL1	CCDC117
CTSB	CCDC12
CTTNBP2NL	CCDC125
CTU1	CCDC141
CUBN	CCDC167
CWF19L2	CCDC177
CYCS	CCDC33
CYP24A1	CCDC34
CYTH3	CCDC53
DAB1	CCDC6
DAB1-AS1	CCDC93
DAD1	CCDC96
DAPP1	CCKBR
DAW1	CCL20
DBIL5P2	CCM2
DCTN6	CCNA1
DCUN1D5	CCNB1
DDX10	CCNE2
DDX25	CCNL1
DDX60	CCNT1
DEAR	CCR7
DEFB1	CCRN4L
DFNA5	CCSAP
DGKB	CCT6P3
DHFRL1	CCZ1B
DHRS2	CD180
DHX36	CD276
DIP2B	CD47
DIRC3	CD9
DKK2	CD93
DLG1	CDC42BPA
DLGAP1-AS2	CDCA7
DLX2	CDH16
DMRT2	CDH17
DNAAF3	CDH18
DNAJB5-AS1	CDH24
DNAJB6	CDH26
DNAJB7	CDH4
DNAJC15	CDH9
DNAJC3	CDIP1
DNM3	CDK16
DNM3OS	CDK17
DOCK7	CDK7
DOCK9	CDKAL1
DOK6	CDKN2B
DPH6-AS1	CDRT15P1
DPP9	CDS1
DPYSL3	CDS2
DRAM1	CEBPA
DSCAM-AS1	CEBPD
DSE	CECR2
DSP	CELSR1
DUOXA1	CEMIP
DUSP10	CENPBD1P1
DUSP5	CENPP
DUSP6	CEP128
DUXAP10	CEP135
DYNAP	CEP41
EAF2	CEP57
EBF2	CERKL
EBLN2	CES2
EEF1DP3	CHD9
EEF2K	CHGA
EFEMP1	CHL1
EGLN3	CHN1
EGR3	CHP2
EHMT1	CHPT1
EIF2AK3	CHRNA1
EIF3M	CHRNA9
EIF4E3	CHST10
ELK3	CHST11
ELK4	CHST15
ELOVL6	CHSY1
EMBP1	CHSY3
EML6	CHURC1
EMP2	CHURC1-FNTB
EMR1	CIB2
ENOPH1	CKAP4
ENOX1-AS2	CKAP5
ENSA	CLCN4
ENTPD7	CLCN5
EOMES	CLDN17
EPAS1	CLDN18
EPM2A	CLDN24
EPS8L1	CLDN25
EPSTI1	CLEC2A
EQTN	CLEC4E
ESRRB	CLK3
ETAA1	CLN5
ETS1	CLOCK
EXOSC3	CLSTN1
EYA1	CLTC
F11	CLYBL
FABP6	CMTR1
FAF1	CNBP
FAIM3	CNGA3
FAM124B	CNOT6L
FAM134B	CNST
FAM13B	CNTN1
FAM153C	CNTRL
FAM157A	COA3
FAM168B	COG8
FAM180A	COL11A1
FAM181A	COL12A1
FAM184A	COL25A1
FAM216B	COL4A3
FAM227A	COL4A6
FAM35DP	COL6A3
FAM47E	COL7A1
FAM47E-STBD1	COL8A2
FAM49A	COL9A2
FAM83B	COLGALT1
FAM83C-AS1	COMMD9
FAM84B	COX4I2
FAM86B3P	COX7B
FAM86DP	COX7B2
FAT1	COX8C
FAT2	CPA6
FAT4	CPD
FBN2	CPEB3
FECH	CPN1
FGFR2	CPNE8
FHL2	CPQ
FJX1	CPS1-IT1
FKBP9P1	CPXCR1
FLJ20518	CR1L
FLJ34503	CRABP1
FLJ39080	CREB5
FNDC3B	CRIM1
FNIP1	CRIPT
FNIP2	CRISP3
FOLH1	CROCC
FOLR3	CRTC3
FOS	CRY1
FOXC1	CRYBG3
FOXD4L5	CSMD1
FOXK1	CSNK1G3
FOXL1	CSNK2A1
FOXN3-AS1	CSRNP2
FOXP1	CSRNP3
FPR3	CSRP2
FRG1	CSRP2BP
FRYL	CSTF2T
FSCN1	CTAGE11P
FSTL5	CTB-178M22.2
FTL	CTBP1
FUZ	CTBP1-AS
FYN	CTDSP2
FZD1	CTNNA2
FZD6	CTNNB1
GALNT2	CTR9
GALNT5	CTRB2
GAP43	CTSB
GAPVD1	CTSH
GATA6	CTTNBP2NL
GBE1	CUX1
GDAP1	CUX2
GHITM	CWC22
GJA1	CWF19L1
GLI3	CXCL13
GLIS3	CYFIP1
GLIS3-AS1	CYP11A1
GLRA1	CYP26B1
GLRB	CYP2D7P
GNA14-AS1	CYP2J2
GNAL	CYP3A4
GOLGA6L9	CYSLTR1
GOLIM4	CYTH3
GOLPH3	DACH1
GPALPP1	DANCR
GPATCH2L	DAPL1
GPC1	DAZAP2
GPHN	DBR1
GPR108	DCDC1
GPR113	DCLK2
GPR125	DCLK3
GPR135	DCTN1
GPR149	DCUN1D1
GPR33	DCUN1D4
GPR55	DDR1
GPR87	DDR2
GRAMD3	DDX10
GRHL2	DDX18
GRID1-AS1	DDX23
GRIK2	DDX25
GRK4	DDX52
GRM1	DDX59
GRN	DEAR
GSDMC	DECR1
GSS	DENND5B-AS1
GTDC1	DET1
GTF2F2	DFNB31
GTF3C6	DGCR6L
GXYLT2	DGKI
H2AFY	DHRS2
HABP2	DIAPH2-AS1
HAO2	DISP2
HAO2-IT1	DIXDC1
HAS1	DKFZP434I0714
HDAC11-AS1	DKFZp434J0226
HDAC2	DLG1
HEATR5A	DLG5
HECTD1	DLG5-AS1
HGF	DLGAP1-AS4
HHAT	DLGAP4
HIP1	DMAP1
HIST1H1E	DMBT1
HIST1H2AC	DMRTA2
HIST1H2AD	DNAAF3
HIST1H2AE	DNAH11
HIST1H2BC	DNAH5
HIST1H2BD	DNAJA4
HIST1H2BE	DNAJB2
HIST1H4C	DNAJB5
HIST1H4E	DNAJB8-AS1
HK2	DNAJC5
HMCN1	DNAJC7
HMGCR	DNASE2
HMOX2	DNER
HNMT	DNM1P35
HNRNPC	DNM1P41
HOMER3	DNM1P46
HRC	DNMBP
HS2ST1	DNMT3B
HS3ST5	DOCK1
HSDL1	DOK7
HSPA1A	DPF1
HSPA1B	DPH7
HSPB3	DPP9
HTATSF1P2	DPY19L4
HTR1F	DPYS
HTT	DRAM1
HTT-AS	DSC3
ID4	DSE
IER3	DSEL
IFNGR1	DSG1
IFNGR2	DSG3
IFT22	DSP
IFT43	DTD1
IGF1R	DTD2
IGFBP3	DTNA
IGSF6	DTNBP1
IL16	DTX2
IL1B	DUSP10
IL1RL1	DUSP14
IL20RB	DUSP16
IL2RB	DUSP23
IL7	DYDC2
ING1	DYM
INPP4B	DYRK1A
INTS8	DYRK2
IPCEF1	DZANK1
IPO8	DZIP1L
IQCJ-SCHIP1-AS1	E2F2
IQSEC1	E2F7
IRF2BP2	EAF1
IRF3	EAF2
IRS2	EBF2
ITGA6	ECM2
ITM2B	EDAR
ITM2C	EDN2
ITPKB	EEA1
JAK2	EFCAB1
JAKMIP2	EFCAB6-AS1
JAKMIP2-AS1	EFNA5
JAZF1-AS1	EFR3A
JHDM1D-AS1	EFTUD1
JOSD2	EFTUD1P1
JPH1	EGF
KBTBD8	EGFL7
KC6	EGFR
KCNAB1-AS1	EGFR-AS1
KCNC3	EGLN3
KCNE4	EHMT1
KCNG2	EHMT1-IT1
KCNH1	EID3
KCNH2	EIF1AX
KCNIP4	EIF2AK1
KCNS2	EIF2S1
KCNU1	EIF2S3
KCTD1	EIF3J
KCTD4	EIF3J-AS1
KCTD8	EIF4E
KDELC2	EIF4EBP3
KDM3A	EIF4G3
KHSRP	ELF3
KIAA0232	ELP3
KIAA0754	ELTD1
KIAA0895L	EMB
KIAA1217	EMBP1
KIAA1919	EMILIN1
KIF21A	EMILIN3
KIN	EML4
KITLG	EMP2
KLB	ENO4
KLF3	ENOX1-AS2
KLF3-AS1	EPB41
KLHL14	EPC1
KLK4	EPGN
KLK5	EPHA3
KNOP1	EPHA4
KNTC1	EPN3
KRT27	EQTN
KRT33A	ERBB2IP
KRT80	ERBB4
KRT8P41	ERC1
KRT9	ERCC4
KSR2	ERCC6L
LAMA2	EREG
LAMB1	ERI3
LAMB4	ERICH1
LARS	ERLIN1
LBR	ERN1
LBX1	ERRFI1
LCORL	ERVV-1
LDLRAD3	ESF1
LENG1	ESR1
LENG8	ESR2
LENG9	ESRP1
LGALSL	ESX1
LHFPL2	ESYT2
LILRA6	ETF1
LILRB4	ETFA
LINC00161	ETNK1
LINC00162	ETS1
LINC00184	ETV3
LINC00222	ETV5
LINC00242	ETV6
LINC00293	EVA1A
LINC00309	EVI5L
LINC00322	EXOC1
LINC00378	EXOSC1
LINC00400	EXT1
LINC00423	EYA2
LINC00457	F2RL3
LINC00486	F3
LINC00506	F5
LINC00536	FAAH
LINC00547	FABP5
LINC00548	FABP6
LINC00554	FADS6
LINC00578	FAF1
LINC00588	FAH
LINC00589	FAM103A1
LINC00592	FAM104A
LINC00622	FAM104B
LINC00641	FAM105A
LINC00656	FAM110C
LINC00670	FAM120A
LINC00824	FAM120AOS
LINC00838	FAM120C
LINC00864	FAM133B
LINC00871	FAM133CP
LINC00877	FAM134B
LINC00900	FAM13C
LINC00911	FAM150A
LINC00938	FAM154B
LINC00960	FAM156A
LINC01011	FAM156B
LINC01021	FAM160A1
LINC01091	FAM160A2
LINC01094	FAM163B
LINC01099	FAM172A
LINC01108	FAM178A
LINC01111	FAM181A
LINC01122	FAM182B
LINC01135	FAM183A
LINC01186	FAM183CP
LINC01207	FAM184A
LINC01213	FAM193A
LINC01214	FAM210B
LINC01235	FAM212A
LINC01258	FAM213A
LINC01296	FAM220A
LINC01330	FAM27B
LINC01339	FAM27E2
LINC01354	FAM46A
LINC01361	FAM53A
LINC01363	FAM57A
LINC01426	FAM65B
LINC01429	FAM71D
LINC01446	FAM72C
LINC01449	FAM74A1
LINC01468	FAM76B
LINGO1	FAM86FP
LMAN1	FAM87A
LMNTD1	FAM8A1
LOC100128176	FAM99A
LOC100128531	FARS2
LOC100128993	FARSA
LOC100129148	FAT3
LOC100129203	FAXDC2
LOC100129316	FBP1
LOC100130301	FBXL3
LOC100131257	FBXO11
LOC100131496	FBXO15
LOC100132215	FBXO28
LOC100132891	FBXO32
LOC100188947	FBXO33
LOC100289230	FBXO47
LOC100289650	FBXW2
LOC100420587	FBXW4P1
LOC100505478	FBXW7
LOC100505549	FCHO1
LOC100505718	FDX1
LOC100506476	FEM1A
LOC100506551	FER1L6
LOC100506585	FER1L6-AS1
LOC100506674	FER1L6-AS2
LOC100506700	FGD2
LOC100506746	FGD3
LOC100507006	FGF12-AS1
LOC100507073	FGF19
LOC100507091	FGFR2
LOC100507420	FGFR3
LOC100507506	FGFRL1
LOC100507577	FGGY
LOC100507661	FHOD3
LOC100996251	FIGN
LOC100996266	FIGNL1
LOC100996348	FIZ1
LOC100996447	FLJ16171
LOC101060019	FLJ20021
LOC101060321	FLJ40288
LOC101241902	FLJ42393
LOC101926892	FLJ44511
LOC101926926	FLJ46284
LOC101926933	FLNB
LOC101926941	FLOT2
LOC101926942	FLRT1
LOC101926944	FLRT3
LOC101927003	FLT3LG
LOC101927040	FNDC3A
LOC101927124	FNTB
LOC101927153	FOLH1
LOC101927243	FOXI3
LOC101927296	FOXJ2
LOC101927322	FOXK1
LOC101927374	FOXP1
LOC101927406	FOXP2
LOC101927431	FOXQ1
LOC101927437	FPR2
LOC101927438	FPR3
LOC101927450	FRAS1
LOC101927460	FRAT2
LOC101927502	FREM1
LOC101927523	FRK
LOC101927571	FRMD6
LOC101927577	FRMD8P1
LOC101927640	FRMPD3-AS1
LOC101927697	FRYL
LOC101927865	FSBP
LOC101927900	FSD2
LOC101927921	FSIP2
LOC101928150	FSTL4
LOC101928244	FTO
LOC101928248	FUT8
LOC101928435	FUT9
LOC101928449	FXYD4
LOC101928505	FYB
LOC101928519	G6PC
LOC101928569	GABRR3
LOC101928663	GADD45A
LOC101928778	GADL1
LOC101928781	GAGE2A
LOC101928855	GAGE2B
LOC101928861	GAGE7
LOC101928911	GALNT18
LOC101929268	GALNT2
LOC101929282	GANC
LOC101929412	GAP43
LOC101929517	GAR1
LOC101929570	GARNL3
LOC101929572	GBE1
LOC102467081	GCDH
LOC102467655	GCOM1
LOC102546298	GDA
LOC102723344	GDE1
LOC102723709	GDF6
LOC102723854	GDPD4
LOC102724105	GEM
LOC102724246	GFI1
LOC102724421	GINS3
LOC102724550	GINS4
LOC102800447	GIPC2
LOC103021295	GJB6
LOC103352541	GKN2
LOC145783	GLA
LOC148696	GLI3
LOC283070	GLIDR
LOC284788	GLOD4
LOC285768	GLOD5
LOC286190	GLS
LOC339593	GLTP
LOC339862	GLTPD2
LOC349160	GMDS
LOC399715	GMPR
LOC400706	GNG4
LOC400958	GNN
LOC401177	GNPDA2
LOC401585	GOLGA2P10
LOC439994	GOLGA2P7
LOC440434	GOLGA6A
LOC441666	GOLGA6L4
LOC554206	GOLGA8DP
LOC642361	GOLGB1
LOC643441	GPC5
LOC644838	GPHN
LOC645434	GPR111
LOC646736	GPR113
LOC653602	GPR141
LOC654342	GPR149
LOC728323	GPR151
LOC79160	GPR155
LPHN2	GPR33
LRIG1	GPR56
LRIG2	GPR87
LRP10	GPRC5C
LRP1B	GPX2
LRP6	GRB2
LRRC16A	GRHL2
LRRC4C	GRIK1-AS1
LRRC66	GRIK4
LRRC7	GRIP2
LTBP1	GRM7-AS1
LUC7L2	GRTP1-AS1
LUCAT1	GSG1
LUZP2	GSN
LUZP6	GTF2A1L
LXN	GTF2H2B
LY9	GTF2H2C
LY96	GTF2H2C_2
LYPD6	GTF2IP1
MAF	GUSBP3
MAGI2-AS3	GUSBP9
MAGI3	GXYLT1
MALAT1	GYPA
MALT1	HADH
MAMDC2	HAGLR
MAN1A1	HAGLROS
MAN2A1	HAO2
MAP1LC3C	HAS1
MAP3K4	HAS2
MAP3K7	HAS2-AS1
MAP7D2	HAS3
MAPKAP1	HBE1
MARCKS	HBEGF
MAST4	HBP1
MATN1-AS1	HCFC2
MBTPS1	HCG14
MC4R	HCG2040054
MCC	HDAC6
MCM10	HDGFL1
MCM8	HDGFRP3
MCTP2	HECA
MDH1	HECTD1
MDH2	HELZ
MED18	HERC2P4
MED20	HFE2
MED25	HFM1
MEF2C	HGSNAT
MEIS1	HHAT
MEIS1-AS3	HHLA1
MEP1A	HIF1A
METTL14	HILPDA
METTL17	HIVEP2
METTL25	HJURP
METTL2B	HK1
METTL3	HLA-DOA
METTL9	HMG20A
MFSD1	HMHB1
MGA	HNF1B
MGAT4C	HNRNPA1P10
MGME1	HNRNPA3
MGMT	HOGA1
MGP	HOMER2
MIATNB	HOOK3
MIR103B2	HOXA1
MIR1203	HOXB6
MIR122	HOXD11
MIR1226	HOXD8
MIR1284	HRAS
MIR1324	HRASLS
MIR138-2	HRH4
MIR146A	HSD3B1
MIR155	HSPA2
MIR2052	HSPB9
MIR205HG	HSPBP1
MIR2355	HSPG2
MIR30A	HSPH1
MIR3126	HTRA1
MIR3175	HULC
MIR3180-3	HUWE1
MIR3182	HYKK
MIR3648-1	HYMAI
MIR365A	IARS
MIR3660	IBTK
MIR3684	ICA1
MIR3691	IDH3A
MIR3920	IFNG
MIR3925	IFNG-AS1
MIR3973	IFNGR1
MIR4268	IGF1
MIR4272	IGF1R
MIR4273	IGFBP2
MIR4279	IGFBP3
MIR4290	IGFBP4
MIR4300	IGFBP5
MIR4308	IGSF11-AS1
MIR4324	IKBKE
MIR4436A	IL16
MIR4443	IL18
MIR4444-1	IL19
MIR4444-2	IL1R2
MIR4480	IL20RB
MIR4483	IL2RB
MIR4510	IL34
MIR4677	ILDR1
MIR4693	IMMP2L
MIR4707	IMPA2
MIR4776-1	IMPAD1
MIR4778	INA
MIR4795	INHBA
MIR484	INHBA-AS1
MIR5191	INIP
MIR5194	INO80B
MIR548AD	INPP4A
MIR548AR	INPP4B
MIR548F2	INSIG1
MIR548K	INSIG2
MIR548W	INTS8
MIR551B	IP6K2
MIR5681A	IPCEF1
MIR5681B	IPPK
MIR5684	IQCB1
MIR5688	IQCJ-SCHIP1-AS1
MIR5707	IRAK2
MIR5739	IREB2
MIR578	IRG1
MIR581	ISL2
MIR595	ISM1-AS1
MIR6124	ISOC2
MIR6133	ISX
MIR6502	ITGA6
MIR6504	ITGA9-AS1
MIR6718	ITGAM
MIR6742	ITGB1
MIR6770-2	ITGB4
MIR6775	ITM2B
MIR6811	ITPKB-IT1
MIR6823	ITSN2
MIR6876	IVD
MIR7160	JAG1
MIR7976	JARID2
MIR8068	JMJD7
MIR8082	JRKL-AS1
MIRLET7I	JUNB
MKL2	JUP
MKLN1	KANSL2
MLF1	KARS
MLIP	KAT2B
MLIP-IT1	KAZN
MLLT4	KCNAB2
MMD	KCNC1
MME	KCNC2
MMP13	KCND3
MMP14	KCNIP1
MMP2	KCNJ2
MMP28	KCNJ6
MMRN1	KCNQ3
MMS22L	KCNV1
MOB1B	KCTD12
MOCOS	KDELR3
MOK	KDM3A
MORC3	KDM4C
MRGPRX4	KDR
MRPL52	KIAA0087
MRPS10	KIAA0247
MSANTD4	KIAA0319L
MSGN1	KIAA1024
MSMB	KIAA1429
MSX2	KIAA1468
MTMR12	KIAA1522
MTMR3	KIAA1715
MTPN	KIF13A
MTSS1L	KIF16B
MTTP	KIF21A
MTUS1	KIF23
MUM1L1	KIF2B
MUTYH	KIF7
MYADML	KIT
MYCBPAP	KITLG
MYCNOS	KLF12
MYH15	KLF6
MYL9	KLHL14
MYO16-AS1	KLHL25
MYO1D	KLHL29
MYO5A	KLHL31
MYOZ2	KLHL32
MYSM1	KLHL38
NAA35	KLHL6-AS1
NANOS1	KNSTRN
NAP1L1	KRBOX4
NARS	KRCC1
NARS2	KRT23
NAT1	KRT24
NAT2	KRT33A
NAV2-AS2	KRT42P
NAV3	KRT76
NBPF10	KRTAP19-8
NCAPG2	KRTAP2-1
NCF1B	KRTAP2-3
NCF4	KRTAP29-1
NCOA2	KRTAP4-12
NCOA7	KRTAP4-6
NDNF	KRTAP4-8
NDRG3	KRTAP4-9
NEDD4	KRTAP9-2
NEDD4L	KRTAP9-8
NEK1	KU-MEL-3
NEK11	LACC1
NEK7	LAMA1
NELL1	LAMA2
NEUROG2	LAMC1
NEXN	LAMC2
NFE2L2	LAMP1
NFIB	LAMP2
NFXL1	LAPTM4B
NGLY1	LAX1
NHLRC2	LDB1
NID1	LDLRAP1
NID2	LEPREL1
NKX6-1	LETMD1
NLGN1-AS1	LGALS3
NLRP12	LHCGR
NMBR	LHFPL3-AS1
NNT-AS1	LHPP
NOMO2	LIG4
NOP14-AS1	LINC00052
NOSIP	LINC00114
NPAS2	LINC00211
NPIPA8	LINC00238
NPL	LINC00314
NPNT	LINC00319
NPSR1	LINC00332
NPY	LINC00347
NQO2	LINC00351
NR1H2	LINC00381
NR2E3	LINC00382
NRCAM	LINC00392
NRIP3	LINC00462
NSMCE2	LINC00474
NT5DC1	LINC00475
NTM	LINC00486
NTNG1	LINC00493
NTPCR	LINC00520
NUMA1	LINC00521
NUP43	LINC00534
NUP54	LINC00535
OACYLP	LINC00570
OGFOD2	LINC00581
OR11H12	LINC00589
OR11H2	LINC00597
OR11H4	LINC00598
OR4E2	LINC00603
OR4Q3	LINC00615
OR5AU1	LINC00630
OR6S1	LINC00640
OR9Q1	LINC00642
ORC3	LINC00656
ORC6	LINC00669
OSBPL2	LINC00696
OSBPL3	LINC00705
OSBPL5	LINC00709
OSGIN1	LINC00838
OSR2	LINC00842
OTOA	LINC00851
OTOGL	LINC00879
OTUB1	LINC00901
OXA1L	LINC00911
P2RY1	LINC00933
PACRG	LINC00964
PADI1	LINC00969
PALLD	LINC00970
PAMR1	LINC00992
PAPSS2	LINC01030
PAQR9	LINC01080
PARD3	LINC01085
PARP12	LINC01091
PARVA	LINC01093
PAWR	LINC01107
PCAT1	LINC01118
PCCA	LINC01121
PCDH9-AS2	LINC01122
PCGEM1	LINC01126
PCYT1A	LINC01132
PDCD10	LINC01139
PDE1A	LINC01163
PDE7B	LINC01186
PDGFC	LINC01204
PDLIM1	LINC01206
PDPN	LINC01220
PDZD2	LINC01222
PDZD8	LINC01239
PDZD9	LINC01298
PDZRN3	LINC01314
PEBP1	LINC01341
PELI1	LINC01344
PER3	LINC01360
PERP	LINC01364
PEX2	LINC01391
PGAM1P5	LINC01395
PGM5P2	LINC01423
PHACTR1	LINC01448
PHF2	LINC01449
PHLPP1	LINC-PINT
PHTF2	LINGO2
PHYHD1	LIPG
PI4KAP2	LITAF
PIGM	LIX1L
PIH1D1	LMAN2L
PIK3C2G	LMNA
PIK3R1	LMNTD1
PIK3R4	LMO3
PITPNC1	LMO7
PKD1P6	LMO7-AS1
PKHD1	LMO7DN
PKIA	LMTK2
PKP2	LOC100093631
PLA2G16	LOC100128233
PLAC8	LOC100128361
PLCG1	LOC100129046
PLEKHG3	LOC100129316
PLEKHM3	LOC100129434
PLGLB2	LOC100130264
PLXDC2	LOC100130331
PLXNA1	LOC100130476
PLXNC1	LOC100130987
PMAIP1	LOC100131564
PMP2	LOC100131691
PMS2P9	LOC100132078
PNKP	LOC100132352
PNMAL1	LOC100132735
PNO1	LOC100133050
POFUT1	LOC100133920
POGK	LOC100192426
POLD1	LOC100272216
POLK	LOC100272217
POLR2J2	LOC100287632
POTEM	LOC100288748
POU1F1	LOC100288798
POU2F2	LOC100288911
PPAP2B	LOC100289230
PPARG	LOC100289673
PPARGC1A	LOC100303749
PPFIA2	LOC100419583
PPIAL4C	LOC100500773
PPIH	LOC100505474
PPP1R12C	LOC100505776
PPP1R13L	LOC100505795
PPP1R3B	LOC100505841
PPP2R1A	LOC100506023
PPP3R1	LOC100506125
PPP4R2	LOC100506272
PPP4R4	LOC100506457
PRB2	LOC100506474
PRDM14	LOC100506499
PRICKLE2	LOC100506675
PRIM2	LOC100507006
PRKAG2	LOC100507073
PRKCG	LOC100507472
PRKCH	LOC100507557
PRMT1	LOC100507651
PRMT2	LOC100996286
PRMT5-AS1	LOC100996291
PRMT6	LOC100996635
PRMT7	LOC101060321
PRMT9	LOC101593348
PRNT	LOC101926892
PRPS1L1	LOC101926928
PRR12	LOC101926940
PRR5L	LOC101926964
PSD3	LOC101927027
PSEN2	LOC101927043
PSG1	LOC101927055
PSG10P	LOC101927058
PSG5	LOC101927112
PSG8	LOC101927131
PSMD3	LOC101927153
PTEN	LOC101927237
PTGDR	LOC101927257
PTGER2	LOC101927258
PTK2	LOC101927273
PTN	LOC101927282
PTP4A2	LOC101927285
PTPN13	LOC101927311
PTPN4	LOC101927323
PTPRE	LOC101927356
PTPRG	LOC101927378
PTPRQ	LOC101927421
PTX3	LOC101927431
PWWP2A	LOC101927460
RAB11FIP2	LOC101927482
RAB1A	LOC101927580
RAB2B	LOC101927619
RAB44	LOC101927630
RALBP1	LOC101927709
RANBP6	LOC101927817
RAPGEF1	LOC101927847
RAPGEF5	LOC101927873
RARRES1	LOC101927901
RASA3	LOC101927922
RASSF2	LOC101927950
RASSF9	LOC101928135
RBMS3-AS1	LOC101928203
RBPMS-AS1	LOC101928248
RCN1	LOC101928358
RCN3	LOC101928370
RCOR3	LOC101928371
RDH10	LOC101928381
RDH13	LOC101928418
REM2	LOC101928441
REV3L	LOC101928453
RFPL4B	LOC101928471
RGMA	LOC101928505
RGMB	LOC101928516
RGMB-AS1	LOC101928720
RGS12	LOC101928778
RGS17	LOC101928869
RGS2	LOC101928886
RHBDD2	LOC101928992
RHOBTB1	LOC101929059
RIMS1	LOC101929084
RIN3	LOC101929122
RIOK3	LOC101929221
RNASE10	LOC101929234
RNASE2	LOC101929310
RNASE3	LOC101929331
RNASE7	LOC101929395
RNASE9	LOC101929406
RNU4ATAC	LOC101929420
RNU6-76P	LOC101929439
RNU6-83P	LOC101929486
ROBO1	LOC101929526
ROBO2	LOC101929528
ROPN1B	LOC101929532
ROR1-AS1	LOC101929567
RPA4	LOC101929586
RPF2	LOC101929655
RPL13A	LOC101929690
RPL15	LOC102467212
RPL23P8	LOC102467213
RPL7	LOC102467223
RPPH1	LOC102467226
RPS15A	LOC102467655
RPS9	LOC102606466
RPTOR	LOC102723505
RRAS	LOC102723562
RRN3P1	LOC102723703
RRN3P2	LOC102723709
RSL24D1	LOC102723859
RTDR1	LOC102724000
RTN4	LOC102724034
RTP4	LOC102724224
RUFY3	LOC102724246
RUNX2	LOC102724301
RYBP	LOC102724323
SALL1	LOC102724631
SAMD12-AS1	LOC102724784
SAMD4A	LOC102724927
SAMD5	LOC103344931
SAMD8	LOC145837
SAMSN1	LOC152225
SCAF1	LOC152578
SCARB2	LOC157273
SCARNA13	LOC158434
SCG5	LOC253573
SCHIP1	LOC283693
SCNN1A	LOC284632
SDK1	LOC285768
SDR9C7	LOC285889
SEC11C	LOC286297
SEC16B	LOC286370
SEC23B	LOC339975
SEC61A1	LOC340017
SEC61A2	LOC340515
SEMA3A	LOC392452
SEMA3C	LOC400958
SEMA3F	LOC401177
SEMA4D	LOC401242
SEMA6D	LOC403323
SENP5	LOC439933
SERP2	LOC441081
SERPINA10	LOC442497
SERPINA2	LOC642236
SERPINA6	LOC642366
SERPINB1	LOC642423
SERPINB6	LOC642929
SERPINB7	LOC642943
SERPINC1	LOC643355
SERTAD2	LOC643486
SERTAD4-AS1	LOC643542
SETD2	LOC644145
SETD3	LOC645434
SGK1	LOC645752
SGK223	LOC646736
SGPP1	LOC646862
SH2D3A	LOC646938
SH3BP5	LOC647859
SH3GLB2	LOC727751
SH3RF1	LOC728084
SHF	LOC728175
SHFM1	LOC729658
SHH	LOC91450
SHQ1	LONRF2
SIGLEC14	LOXL1-AS1
SIX3-AS1	LPAR6
SKP2	LPHN2
SLAMF1	LPIN2
SLAMF6	LPP
SLC10A6	LPP-AS2
SLC11A2	LRIG1
SLC14A1	LRP11
SLC16A10	LRP1B
SLC1A2	LRRC1
SLC1A3	LRRC37A2
SLC1A4	LRRC3B
SLC20A2	LRRC3C
SLC22A16	LRRC4
SLC24A1	LRRC43
SLC25A4	LRRC49
SLC25A45	LRRC6
SLC35F2	LRRC75A
SLC35G5	LRRC75A-AS1
SLC38A8	LRRC8B
SLC39A10	LRRFIP1
SLC39A11	LRRFIP2
SLC5A11	LRRK2
SLC7A7	LRRN3
SLC8A1-AS1	LSAMP-AS1
SLC9A9	LTA4H
SLCO5A1	LTBP1
SLFN14	LTV1
SMAD3	LUC7L2
SMCR5	LUC7L3
SMG1	LUCAT1
SMIM19	LUZP1
SNAR-A10	LUZP2
SNAR-A11	LY86-AS1
SNAR-A14	LYPD1
SNAR-A6	LYPLAL1
SNAR-A7	MAB21L2
SNAR-B1	MACF1
SNCA-AS1	MACROD2
SNORA14A	MACROD2-AS1
SNORA2B	MACROD2-IT1
SNORA31	MAF
SNORA59A	MAGI1-AS1
SNORA77	MAGI2-AS3
SNORD126	MAGT1
SNORD83B	MANBAL
SNRK	MANF
SNRNP70	MAP1LC3B2
SORBS1	MAP2K7
SORBS2	MAP3K1
SORL1	MAP3K4
SOX6	MAP3K5
SPACA3	MAP4K4
SPATA24	MAPK10
SPATA5	MAPK8IP3
SPATS2L	MAPRE2
SPCS3	MARK2
SPIDR	MARVELD2
SPINK1	MAS1
SPOPL	MAST1
SPPL2A	MAST4
SPRED2	MATN2
SPSB1	MAX
SRGAP1	MBIP
SRRM3	MBP
SRSF10	MCFD2
SSBP2	MCU
SSPN	MDFI
ST3GAL4	MDGA1
ST5	MDN1
STARD4	MECOM
STAU2	MED11
STAU2-AS1	MESDC2
STBD1	MESP1
STK32A	MESP2
STK38	MET
STMN2	METTL13
STOX2	METTL21C
SUB1	METTL2B
SUN2	METTL4
SUPT16H	METTL9
SUPT20HL2	MEX3B
SUPT3H	MFI2-AS1
SUSD4	MFSD6
SYK	MGC34796
SYNE1-AS1	MGME1
SYT1	MICALL2
SYT16	MINA
SYT2	MIR100HG
SYTL2	MIR1208
SYTL3	MIR1246
TAC1	MIR128-2
TACC2	MIR1284
TACSTD2	MIR1288
TAF15	MIR1289-2
TAF1B	MIR129-1
TAF1C	MIR1297
TAF8	MIR138-1
TAOK3	MIR141
TAS2R1	MIR148A
TBC1D17	MIR152
TBC1D19	MIR184
TBC1D3H	MIR2054
TBC1D3P2	MIR222
TBC1D7	MIR2278
TBX18	MIR29A
TBX2	MIR29B1
TCEB1	MIR3074
TCF7L2	MIR3120
TCP11	MIR3128
TENM4	MIR3138
TEP1	MIR3140
TERF1	MIR3148
TEX264	MIR3150A
TEX35	MIR3150B
TFAP2A-AS1	MIR3169
TFEB	MIR3184
TGFB2-AS1	MIR34A
TGFB3	MIR3591
TGFBR3	MIR3605
THNSL2	MIR365A
THSD7B	MIR3682
TIFA	MIR3691
TINAG	MIR3692
TINAGL1	MIR378D2
TIPARP	MIR3908
TLE1	MIR3910-1
TLL1	MIR3910-2
TLR1	MIR3919
TLR10	MIR3922
TLX3	MIR3935
TM9SF2	MIR3978
TMCC1	MIR421
TMEM117	MIR4275
TMEM185A	MIR4279
TMEM192	MIR4282
TMEM55B	MIR4287
TMEM72	MIR4290
TMEM80	MIR4296
TMEM98	MIR4302
TMPRSS11GP	MIR4305
TMTC2	MIR4311
TNFAIP3	MIR4422
TNFSF10	MIR4432
TNFSF15	MIR4435-2
TNFSF9	MIR4439
TNK2	MIR4453
TNRC6A	MIR4462
TNS3	MIR4469
TP53AIP1	MIR4485
TPI1P3	MIR4486
TPP2	MIR4499
TPRG1-AS1	MIR4500
TPT1-AS1	MIR4503
TPTE	MIR4509-1
TRAF3IP2	MIR4511
TRAF3IP2-AS1	MIR4515
TRAF4	MIR4529
TRAK1	MIR4633
TRAM1	MIR4650-2
TRAPPC9	MIR4661
TRIB3	MIR4668
TRIM29	MIR4669
TRIP12	MIR4676
TRPA1	MIR4694
TRPS1	MIR4695
TSEN34	MIR4698
TSPYL1	MIR4701
TSPYL4	MIR4705
TTC1	MIR4706
TTC26	MIR4708
TTC29	MIR4744
TTLL5	MIR4757
TTTY3B	MIR4760
TUBB6	MIR4761
TWIST1	MIR4776-1
TXLNA	MIR5008
TXNDC2	MIR5093
TYRO3P	MIR5094
UBA5	MIR5192
UBAP1	MIR548AI
UBE2Q2P2	MIR548AS
UBE2V2	MIR548F5
UBE2W	MIR548G
UBE3D	MIR548N
UBE4B	MIR5572
UBN2	MIR5580
UFM1	MIR5583-1
UGCG	MIR5583-2
UGDH	MIR5584
UGP2	MIR5684
UNC5D	MIR5692C1
UPP1	MIR5692C2
USP3	MIR5702
USP31	MIR5708
USP49	MIR572
VANGL2	MIR573
VAPB	MIR583
VAV1	MIR592
VGLL3	MIR595
VGLL4	MIR605
VPS37B	MIR6073
VPS54	MIR6074
VRK3	MIR6165
VSNL1	MIR620
VWA5B1	MIR634
VWA8-AS1	MIR6501
WARS2	MIR6512
WDFY1	MIR6513
WDFY2	MIR6720
WDPCP	MIR6742
WDR5B	MIR6769B
WDR92	MIR6772
WISP3	MIR6780B
WNT4	MIR6803
WRNIP1	MIR6805
WSB2	MIR7114
WT1	MIR7855
WWOX	MIR7976
WWP1	MIR8059
WWTR1	MIR8068
XDH	MIR933
XKR9	MIRLET7A1
XRCC4	MIRLET7A2
XXYLT1-AS2	MIRLET7DHG
XYLT1	MKRN9P
XYLT2	MLXIP
YIPF5	MMADHC
YPEL1	MMP12
YWHAQ	MMP20
ZAK	MMS19
ZAP70	MMS22L
ZBED2	MN1
ZBTB38	MOB1A
ZC2HC1A	MOGAT2
ZC3H15	MON1B
ZCCHC11	MORC2
ZCCHC14	MORF4L1
ZFAT	MOV10L1
ZFHX4-AS1	MPDZ
ZMAT3	MPEG1
ZMYM2	MPHOSPH6
ZMYND11	MPP5
ZNF137P	MPP6
ZNF175	MPP7
ZNF219	MRAS
ZNF232	MRPL1
ZNF320	MRPL15
ZNF321P	MRPL33
ZNF347	MRPL41
ZNF350	MRPL46
ZNF395	MRPS27
ZNF407	MRPS36
ZNF462	MSH2
ZNF468	MSH6
ZNF518B	MT1HL1
ZNF532	MT4
ZNF57	MTAP
ZNF577	MTCL1
ZNF595	MTDH
ZNF611	MTERF2
ZNF613	MTHFD1
ZNF615	MTHFD1L
ZNF616	MTHFD2
ZNF665	MTMR2
ZNF702P	MTNR1B
ZNF704	MTSS1
ZNF706	MTUS1
ZNF714	MTX2
ZNF717	MUC19
ZNF718	MUM1L1
ZNF733P	MUSK
ZNF761	MVB12A
ZNF808	MXRA5
ZNF816	MYBPC1
ZNF83	MYCBP2
ZNF841	MYCBP2-AS1
ZNF845	MYCBPAP
ZPBP2	MYL10
ZYX	MYL12A
	MYL12B
	MYO18B
	MYO19
	MYO1B
	MYO7A
	MYOM1
	MYOM3
	MZF1
	N4BP1
	N4BP2L1
	N4BP3
	NAIP
	NARS2
	NAV2
	NAV2-AS2
	NAV3
	NBEA
	NBEAP1
	NBN
	NCAPG2
	NCF2
	NCK2
	NCOA7
	NCOR2
	NCR3
	NDFIP2
	NDFIP2-AS1
	NDUFA4
	NDUFAF5
	NDUFAF6
	NDUFB7
	NDUFB9
	NECAB1
	NEDD4
	NEDD4L
	NEK1
	NES
	NF1P2
	NFASC
	NFATC3
	NFE2L3
	NFIA
	NFIA-AS1
	NFIL3
	NFKB1
	NFKBIA
	NFKBIZ
	NFYB
	NHLH2
	NINJ1
	NIPA1
	NIPA2
	NISCH
	NKIRAS2
	NKX1-1
	NKX6-2
	NLN
	NMD3
	NME9
	NMNAT2
	NMT1
	NOL4
	NOL8
	NOP14-AS1
	NOSIP
	NPAS2
	NPBWR1
	NPNT
	NPTN-IT1
	NR1H3
	NR2F2
	NR3C1
	NR3C2
	NRBF2
	NRG1-IT1
	NRG1-IT3
	NRG4
	NRIP1
	NRN1
	NRON
	NRP2
	NRSN1
	NRXN1
	NSG1
	NSMF
	NSRP1
	NT5C1B
	NT5DC3
	NTRK2
	NUAK1
	NUBPL
	NUDCD1
	NUDT22
	NUDT7
	NUP153
	NUPR1
	NWD1
	NXF5
	NXN
	NXT1
	NXT2
	OC90
	OCLN
	OGN
	OGT
	OIT3
	OLA1
	OLFML3
	OMD
	OR13F1
	OR4D9
	OR51B4
	OR52H1
	OR5E1P
	OR5K3
	ORC5
	ORM1
	OSBPL1A
	OSBPL6
	OSBPL9
	OSGIN1
	OSGIN2
	OSMR
	OSTN
	OTOGL
	OTOP3
	OTOR
	OTUD6B-AS1
	OVOL2
	P2RY2
	P4HA1
	P4HA2
	PA2G4P4
	PABPC1P2
	PACRG
	PADI4
	PAK2
	PAK6
	PAPSS1
	PAQR5
	PARD3
	PARD6G
	PARP15
	PARP8
	PARPBP
	PARVA
	PAX2
	PAX8
	PAXIP1OS
	PBOV1
	PBX1
	PCCA
	PCCB
	PCDH11X
	PCDH15
	PCDH17
	PCDH18
	PCDH19
	PCDH7
	PCED1B-AS1
	PCGEM1
	PCMTD2
	PCSK5
	PDCD6IP
	PDCL2
	PDCL3
	PDE11A
	PDE4D
	PDE7A
	PDE8A
	PDE9A
	PDGFB
	PDLIM1
	PDP1
	PDP2
	PDZRN4
	PEAK1
	PEF1
	PELO
	PER4
	PERP
	PEX26
	PEX3
	PEX5L
	PEX6
	PEX7
	PFDN1
	PFKP
	PGAM1
	PGAM5
	PGBD5
	PGLS
	PGLYRP3
	PGM5P2
	PHACTR2
	PHEX-AS1
	PHF11
	PHF13
	PHF14
	PHF2
	PHF20L1
	PHLDA1
	PHYKPL
	PI4K2A
	PI4KAP1
	PIAS3
	PIBF1
	PIEZO1
	PIGF
	PIGH
	PIGN
	PIK3R1
	PIM1
	PIN1P1
	PITPNM3
	PITRM1
	PITRM1-AS1
	PIWIL1
	PJA1
	PKD1P6
	PKM
	PKNOX2
	PKP1
	PKP2
	PLA2G4A
	PLA2G4C
	PLA2G4D
	PLA2G4E
	PLA2G4F
	PLAC1
	PLAC9
	PLAGL1
	PLAU
	PLCB2
	PLCB4
	PLCZ1
	PLEK2
	PLEKHA1
	PLEKHA3
	PLEKHA6
	PLEKHF2
	PLEKHG3
	PLK2
	PLSCR4
	PLXDC2
	PLXNA2
	PLXNB1
	PLXNC1
	PMCH
	PMCHL2
	PMS2P5
	PNKD
	POLA1
	POLI
	POLR2D
	POLR3B
	POLR3E
	POLR3GL
	POMK
	POP1
	POTEA
	POTEB2
	POTEG
	POU1F1
	POU2AF1
	POU3F4
	POU4F1
	PPAP2A
	PPAP2B
	PPARG
	PPARGC1A
	PPARGC1B
	PPCDC
	PPFIBP1
	PPHLN1
	PPP1R14C
	PPP1R2
	PPP1R36
	PPP1R3A
	PPP1R3F
	PPP1R3G
	PPP1R9A
	PPP2CA
	PPP2R1A
	PPP2R3A
	PPP2R5E
	PPP6R1
	PPT1
	PRCP
	PRDM1
	PRDM14
	PRDM4
	PREP
	PRICKLE1
	PRICKLE3
	PRKCE
	PRKCH
	PRKCQ-AS1
	PRKG1-AS1
	PRKG2
	PRKRA
	PRMT6
	PRODH
	PROSER1
	PRPF18
	PRPS2
	PRR16
	PRR20A
	PRR20B
	PRR20C
	PRR20D
	PRRC2C
	PRSS38
	PRSS50
	PRSS54
	PSAP
	PSMA6
	PSMC1
	PSMD10
	PSMG1
	PSPH
	PTCD2
	PTGER4
	PTGES
	PTGFRN
	PTHLH
	PTMA
	PTPDC1
	PTPRD
	PTPRH
	PTPRK
	PTPRM
	PTPRQ
	PTRF
	PUM1
	PVRL3
	PVRL3-AS1
	PVT1
	PXDNL
	PXN
	QDPR
	QKI
	RAB10
	RAB14
	RAB40C
	RAB4A
	RAB5C
	RABGAP1
	RAC1
	RAD23A
	RAD23B
	RAD51B
	RAD54B
	RAET1E
	RAET1E-AS1
	RAET1G
	RAET1L
	RANBP3L
	RAPGEF2
	RARB
	RASA2
	RASGRF1
	RASL11B
	RASSF6
	RASSF9
	RBFOX2
	RBL2
	RBM12B
	RBM24
	RBM26
	RBM33
	RBM38
	RBM43
	RBM45
	RBM8A
	RBMS1
	RBMS3
	RBMS3-AS1
	RCAN1
	RCC2
	RD3
	RDH10
	RDH11
	REEP3
	RELL1
	REREP3
	RFFL
	RFPL4A
	RFX6
	RFX7
	RGL1
	RGMA
	RGPD1
	RGPD2
	RGPD4-AS1
	RGPD5
	RGS2
	RHOQ
	RIBC1
	RIC8B
	RICTOR
	RIMKLB
	RIMS1
	RIN2
	RIPK2
	RLF
	RNASE12
	RND1
	RND3
	RNF11
	RNF122
	RNF128
	RNF139-AS1
	RNF152
	RNF212
	RNF219-AS1
	RNPEP
	RNU5F-1
	RNU6-19P
	RNU6-48P
	ROBO1
	ROBO2
	ROGDI
	ROPN1L-AS1
	ROR2
	RP2
	RPL13AP3
	RPL17
	RPL28
	RPL37A
	RPLP1
	RPS16P5
	RPS17
	RPS5
[truncated: 583 more rows]
